# Supplementary material for: Integrated methylome and transcriptome analysis unravel the cold tolerance mechanism in winter rapeseed(Brassica napus L.)
Source: BMC Plant Biol. 2022 Aug 26;22:414. doi: 10.1186/s12870-022-03797-1 (PMC9414130; doi:10.1186/s12870-022-03797-1)
Supplement: Supplementary file 1 — Additional file 1. Table S1.1 The qPCR rimers used in this study. Table S1.2 The effective coverage rates of all chromosomes of all samples. Table S1.3 Number of differentially methylated regions identified in CG, CHG, and CHH contexts between two cultivars of rapeseed. Table S1.4 Distribution of methylation levels in different chromosomes. [file 12870_2022_3797_MOESM1_ESM.xlsx]

## Sheet: Table S1.1
ID	Name	Forward primer（5'-3'）	Reverse primer（3'-5'）
ncbi_106380862	LOX2S	ACGATTGCTTGGGTGGCTTCAG	ATCCTTGATGTGGTTGGTCGGTTG
ncbi_111208588	PLA2G	GCGGCTCCGATCATACTTTCCTG	AGTGAGCTGAACACCGACGTTAAG
ncbi_106397650	OPR	TGTCCTCACTTGCTTGTGCCTATG	TCCCTCTTCCACTGCCTCATTCC
ncbi_106409243	MFP2	GTGGGCACGCTGATGGAAGAC	AGCAGCAACACGAGCATGAGAC
ncbi_106418927	PRK	TGCGGTGATAGAAGTGCTTCCAAC	GATCCACGAGATGGTTGAGCCTTC
ncbi_106440038	ppdK	CGGATACACCTGAAGACGCCATTG	TGCTCTGTTGTCACCGCCATTATC
ncbi_106359435	ppc	ATGCTCTGTTGCTGGATCGGTTTC	GCTTCTCGGTGTTGCGGTTCC
ncbi_106391482	ALDO	TGCCTCAGCGGTGTCATCCTC	GGTAGAGAAACGGTGCCCTTGTC
ncbi_106361259	GAPA	CATTCAGCTCTTGCCGTCTCCAG	AATGCAGCCACTTCTAGCCTCTTG
ncbi_106410294	BRI1	TCAATGTCGGATTCAGTGCTGTGG	CCGTTGATGTGGGAGTTTGAGAGG
ncbi_106365123	PYL	CGAGGGGAACACGGTAGAGGAC	GTAGGTGCAGCAGTGGCGATAAC

## Sheet: Table S1.2
sample	chr	Total_C_site	Cover_C_site	Coverage_C_rate(%)	Total_CG_site	Cover_CG_site	Coverage_CG_rate(%)	Total_CHG_site	Cover_CHG_site	Coverage_CHG_rate(%)	Total_CHH_site	Cover_CHH_site	Coverage_CHH_rate(%)
17NSt0	NC_027757.2	12098956	6377495	52.71	1708256	916851	53.67	1804519	949075	52.59	8586181	4511569	52.54
17NSt0	NC_027758.2	11796633	6086322	51.59	1614170	844293	52.31	1716206	883074	51.46	8466255	4358955	51.49
17NSt0	NC_027759.2	16814805	8732542	51.93	2356688	1238876	52.57	2557295	1326271	51.86	11900822	6167395	51.82
17NSt0	NC_027760.2	7537504	3759392	49.88	1026538	517811	50.44	1076072	534347	49.66	5434892	2707234	49.81
17NSt0	NC_027761.2	10605550	5566139	52.48	1474314	789452	53.55	1547174	810008	52.35	7584062	3966679	52.3
17NSt0	NC_027762.2	12156394	6150105	50.59	1700904	871340	51.23	1807062	912571	50.5	8648426	4366192	50.49
17NSt0	NC_027763.2	9248213	4654680	50.33	1305813	659793	50.53	1378231	692472	50.24	6564167	3302415	50.31
17NSt0	NC_027764.2	9207844	4554593	49.46	1254346	633508	50.51	1350837	666250	49.32	6602661	3254835	49.3
17NSt0	NC_027765.2	15168518	8295558	54.69	2072812	1146794	55.33	2226771	1212352	54.44	10868935	5936412	54.62
17NSt0	NC_027766.2	7534841	3771411	50.05	1034234	525197	50.78	1119311	557579	49.81	5381296	2688635	49.96
17NSt0	NC_027767.2	17365403	9737635	56.07	2641162	1522800	57.66	2589407	1449180	55.97	12134834	6765655	55.75
17NSt0	NC_027768.2	23211820	13062942	56.28	3481038	1996091	57.34	3404307	1905664	55.98	16326473	9161187	56.11
17NSt0	NC_027769.2	27294069	15302727	56.07	3952626	2259405	57.16	4009900	2242939	55.94	19331543	10800383	55.87
17NSt0	NC_027770.2	23934671	12818233	53.56	3538516	1936727	54.73	3504439	1868137	53.31	16891716	9013369	53.36
17NSt0	NC_027771.2	15055073	8935417	59.35	2198052	1332481	60.62	2210034	1308540	59.21	10646987	6294396	59.12
17NSt0	NC_027772.2	15362382	8746424	56.93	2244624	1304549	58.12	2265015	1285985	56.78	10852743	6155890	56.72
17NSt0	NC_027773.2	21199478	12247421	57.77	3133790	1849638	59.02	3115986	1790773	57.47	14949700	8607010	57.57
17NSt0	NC_027774.2	15924109	9105222	57.18	2345904	1366821	58.26	2347513	1338232	57.01	11230692	6400169	56.99
17NSt0	NC_027775.2	17370515	9462102	54.47	2575508	1428086	55.45	2563983	1388203	54.14	12231024	6645813	54.34
17NSt0	NC_008285.1	100247	88245	88.03	17960	15911	88.59	16217	14248	87.86	66068	58086	87.92
17NSt0	NC_016734.1	55525	2479	4.46	9196	369	4.01	7602	300	3.95	38725	1810	4.67
17NSt0	NC_004946.1	3601	0	0	306	0	0	485	0	0	2810	0	0
NF24t0	NC_027757.2	12098956	6377335	52.71	1708256	912436	53.41	1804519	944311	52.33	8586181	4520588	52.65
NF24t0	NC_027758.2	11796633	6515316	55.23	1614170	896237	55.52	1716206	937407	54.62	8466255	4681672	55.3
NF24t0	NC_027759.2	16814805	9009827	53.58	2356688	1273054	54.02	2557295	1358536	53.12	11900822	6378237	53.59
NF24t0	NC_027760.2	7537504	3813092	50.59	1026538	522529	50.9	1076072	538644	50.06	5434892	2751919	50.63
NF24t0	NC_027761.2	10605550	6125716	57.76	1474314	859441	58.29	1547174	883409	57.1	7584062	4382866	57.79
NF24t0	NC_027762.2	12156394	6518367	53.62	1700904	917274	53.93	1807062	960800	53.17	8648426	4640293	53.65
NF24t0	NC_027763.2	9248213	4956076	53.59	1305813	695071	53.23	1378231	733986	53.26	6564167	3527019	53.73
NF24t0	NC_027764.2	9207844	5047659	54.82	1254346	699745	55.79	1350837	733413	54.29	6602661	3614501	54.74
NF24t0	NC_027765.2	15168518	8097366	53.38	2072812	1116540	53.87	2226771	1175701	52.8	10868935	5805125	53.41
NF24t0	NC_027766.2	7534841	4072173	54.04	1034234	560637	54.21	1119311	598099	53.43	5381296	2913437	54.14
NF24t0	NC_027767.2	17365403	9810715	56.5	2641162	1535442	58.14	2589407	1457255	56.28	12134834	6818018	56.19
NF24t0	NC_027768.2	23211820	13209930	56.91	3481038	2025284	58.18	3404307	1921478	56.44	16326473	9263168	56.74
NF24t0	NC_027769.2	27294069	15536651	56.92	3952626	2286461	57.85	4009900	2266551	56.52	19331543	10983639	56.82
NF24t0	NC_027770.2	23934671	14202956	59.34	3538516	2147654	60.69	3504439	2061287	58.82	16891716	9994015	59.17
NF24t0	NC_027771.2	15055073	9107805	60.5	2198052	1357266	61.75	2210034	1330903	60.22	10646987	6419636	60.3
NF24t0	NC_027772.2	15362382	8185327	53.28	2244624	1226358	54.64	2265015	1196376	52.82	10852743	5762593	53.1
NF24t0	NC_027773.2	21199478	12383569	58.41	3133790	1868601	59.63	3115986	1802847	57.86	14949700	8712121	58.28
NF24t0	NC_027774.2	15924109	9439747	59.28	2345904	1415058	60.32	2347513	1380521	58.81	11230692	6644168	59.16
NF24t0	NC_027775.2	17370515	9517145	54.79	2575508	1437170	55.8	2563983	1389719	54.2	12231024	6690256	54.7
NF24t0	NC_008285.1	100247	86079	85.87	17960	15541	86.53	16217	13944	85.98	66068	56594	85.66
NF24t0	NC_016734.1	55525	2185	3.94	9196	347	3.77	7602	243	3.2	38725	1595	4.12
NF24t0	NC_004946.1	3601	0	0	306	0	0	485	0	0	2810	0	0
17NSt1	NC_027757.2	12098956	6695965	55.34	1708256	957794	56.07	1804519	995400	55.16	8586181	4742771	55.24
17NSt1	NC_027758.2	11796633	6473531	54.88	1614170	893988	55.38	1716206	937515	54.63	8466255	4642028	54.83
17NSt1	NC_027759.2	16814805	9170652	54.54	2356688	1295496	54.97	2557295	1389982	54.35	11900822	6485174	54.49
17NSt1	NC_027760.2	7537504	4040513	53.61	1026538	554173	53.98	1076072	573333	53.28	5434892	2913007	53.6
17NSt1	NC_027761.2	10605550	5963750	56.23	1474314	843221	57.19	1547174	866131	55.98	7584062	4254398	56.1
17NSt1	NC_027762.2	12156394	6619119	54.45	1700904	934843	54.96	1807062	979752	54.22	8648426	4704524	54.4
17NSt1	NC_027763.2	9248213	4901643	53	1305813	691251	52.94	1378231	728121	52.83	6564167	3482271	53.05
17NSt1	NC_027764.2	9207844	4840917	52.57	1254346	670251	53.43	1350837	706323	52.29	6602661	3464343	52.47
17NSt1	NC_027765.2	15168518	8628576	56.88	2072812	1187506	57.29	2226771	1258441	56.51	10868935	6182629	56.88
17NSt1	NC_027766.2	7534841	4150985	55.09	1034234	575407	55.64	1119311	612230	54.7	5381296	2963348	55.07
17NSt1	NC_027767.2	17365403	10140415	58.39	2641162	1578545	59.77	2589407	1507231	58.21	12134834	7054639	58.14
17NSt1	NC_027768.2	23211820	13661581	58.86	3481038	2084520	59.88	3404307	1992503	58.53	16326473	9584558	58.71
17NSt1	NC_027769.2	27294069	16183878	59.29	3952626	2382075	60.27	4009900	2370710	59.12	19331543	11431093	59.13
17NSt1	NC_027770.2	23934671	13945767	58.27	3538516	2102647	59.42	3504439	2028563	57.89	16891716	9814557	58.1
17NSt1	NC_027771.2	15055073	9339518	62.04	2198052	1388978	63.19	2210034	1366773	61.84	10646987	6583767	61.84
17NSt1	NC_027772.2	15362382	9166191	59.67	2244624	1363105	60.73	2265015	1345459	59.4	10852743	6457627	59.5
17NSt1	NC_027773.2	21199478	12717102	59.99	3133790	1913183	61.05	3115986	1858512	59.64	14949700	8945407	59.84
17NSt1	NC_027774.2	15924109	9520303	59.79	2345904	1423785	60.69	2347513	1397792	59.54	11230692	6698726	59.65
17NSt1	NC_027775.2	17370515	9796157	56.4	2575508	1474484	57.25	2563983	1436260	56.02	12231024	6885413	56.29
17NSt1	NC_008285.1	100247	89068	88.85	17960	16062	89.43	16217	14409	88.85	66068	58597	88.69
17NSt1	NC_016734.1	55525	2533	4.56	9196	378	4.11	7602	302	3.97	38725	1853	4.79
17NSt1	NC_004946.1	3601	0	0	306	0	0	485	0	0	2810	0	0
NF24t1	NC_027757.2	12098956	6818734	56.36	1708256	977255	57.21	1804519	1021325	56.6	8586181	4820154	56.14
NF24t1	NC_027758.2	11796633	6668153	56.53	1614170	921350	57.08	1716206	970837	56.57	8466255	4775966	56.41
NF24t1	NC_027759.2	16814805	9644173	57.36	2356688	1365943	57.96	2557295	1475422	57.69	11900822	6802808	57.16
NF24t1	NC_027760.2	7537504	4035633	53.54	1026538	554585	54.02	1076072	577206	53.64	5434892	2903842	53.43
NF24t1	NC_027761.2	10605550	6487605	61.17	1474314	913380	61.95	1547174	947731	61.26	7584062	4626494	61
NF24t1	NC_027762.2	12156394	6940004	57.09	1700904	979451	57.58	1807062	1036624	57.37	8648426	4923927	56.93
NF24t1	NC_027763.2	9248213	4981231	53.86	1305813	702580	53.8	1378231	748823	54.33	6564167	3529828	53.77
NF24t1	NC_027764.2	9207844	5352307	58.13	1254346	741561	59.12	1350837	786022	58.19	6602661	3824724	57.93
NF24t1	NC_027765.2	15168518	8562313	56.45	2072812	1185033	57.17	2226771	1259511	56.56	10868935	6117769	56.29
NF24t1	NC_027766.2	7534841	4250019	56.4	1034234	589339	56.98	1119311	633366	56.59	5381296	3027314	56.26
NF24t1	NC_027767.2	17365403	10374975	59.75	2641162	1618602	61.28	2589407	1552207	59.94	12134834	7204166	59.37
NF24t1	NC_027768.2	23211820	13980281	60.23	3481038	2135577	61.35	3404307	2050733	60.24	16326473	9793971	59.99
NF24t1	NC_027769.2	27294069	16546377	60.62	3952626	2427998	61.43	4009900	2436040	60.75	19331543	11682339	60.43
NF24t1	NC_027770.2	23934671	15102172	63.1	3538516	2276102	64.32	3504439	2209709	63.05	16891716	10616361	62.85
NF24t1	NC_027771.2	15055073	9563812	63.53	2198052	1419892	64.6	2210034	1409796	63.79	10646987	6734124	63.25
NF24t1	NC_027772.2	15362382	9180490	59.76	2244624	1360519	60.61	2265015	1354253	59.79	10852743	6465718	59.58
NF24t1	NC_027773.2	21199478	13060348	61.61	3133790	1964947	62.7	3115986	1918137	61.56	14949700	9177264	61.39
NF24t1	NC_027774.2	15924109	9910143	62.23	2345904	1481848	63.17	2347513	1462689	62.31	11230692	6965606	62.02
NF24t1	NC_027775.2	17370515	10042322	57.81	2575508	1512583	58.73	2563983	1478483	57.66	12231024	7051256	57.65
NF24t1	NC_008285.1	100247	86086	85.87	17960	15573	86.71	16217	13940	85.96	66068	56573	85.63
NF24t1	NC_016734.1	55525	1777	3.2	9196	277	3.01	7602	211	2.78	38725	1289	3.33
NF24t1	NC_004946.1	3601	0	0	306	0	0	485	0	0	2810	0	0
17NSt2	NC_027757.2	12098956	6280742	51.91	1708256	896920	52.51	1804519	925762	51.3	8586181	4458060	51.92
17NSt2	NC_027758.2	11796633	5985107	50.74	1614170	824863	51.1	1716206	859516	50.08	8466255	4300728	50.8
17NSt2	NC_027759.2	16814805	8531085	50.74	2356688	1203361	51.06	2557295	1283520	50.19	11900822	6044204	50.79
17NSt2	NC_027760.2	7537504	3699598	49.08	1026538	505451	49.24	1076072	520537	48.37	5434892	2673610	49.19
17NSt2	NC_027761.2	10605550	5475833	51.63	1474314	773495	52.46	1547174	789943	51.06	7584062	3912395	51.59
17NSt2	NC_027762.2	12156394	6030386	49.61	1700904	848258	49.87	1807062	885846	49.02	8648426	4296282	49.68
17NSt2	NC_027763.2	9248213	4571719	49.43	1305813	641907	49.16	1378231	673464	48.86	6564167	3256348	49.61
17NSt2	NC_027764.2	9207844	4484860	48.71	1254346	620582	49.47	1350837	649331	48.07	6602661	3214947	48.69
17NSt2	NC_027765.2	15168518	8144838	53.7	2072812	1116235	53.85	2226771	1178265	52.91	10868935	5850338	53.83
17NSt2	NC_027766.2	7534841	3689945	48.97	1034234	509377	49.25	1119311	540542	48.29	5381296	2640026	49.06
17NSt2	NC_027767.2	17365403	9700533	55.86	2641162	1516391	57.41	2589407	1435068	55.42	12134834	6749074	55.62
17NSt2	NC_027768.2	23211820	12837214	55.3	3481038	1958724	56.27	3404307	1862728	54.72	16326473	9015762	55.22
17NSt2	NC_027769.2	27294069	15054214	55.16	3952626	2215125	56.04	4009900	2191611	54.66	19331543	10647478	55.08
17NSt2	NC_027770.2	23934671	12626998	52.76	3538516	1904431	53.82	3504439	1829597	52.21	16891716	8892970	52.65
17NSt2	NC_027771.2	15055073	8753964	58.15	2198052	1300902	59.18	2210034	1273425	57.62	10646987	6179637	58.04
17NSt2	NC_027772.2	15362382	8627978	56.16	2244624	1283897	57.2	2265015	1260513	55.65	10852743	6083568	56.06
17NSt2	NC_027773.2	21199478	12046586	56.82	3133790	1814552	57.9	3115986	1750679	56.18	14949700	8481355	56.73
17NSt2	NC_027774.2	15924109	8920144	56.02	2345904	1335914	56.95	2347513	1302189	55.47	11230692	6282041	55.94
17NSt2	NC_027775.2	17370515	9299675	53.54	2575508	1400781	54.39	2563983	1356059	52.89	12231024	6542835	53.49
17NSt2	NC_008285.1	100247	88377	88.16	17960	15951	88.81	16217	14268	87.98	66068	58158	88.03
17NSt2	NC_016734.1	55525	2722	4.9	9196	415	4.51	7602	329	4.33	38725	1978	5.11
17NSt2	NC_004946.1	3601	0	0	306	0	0	485	0	0	2810	0	0
NF24t2	NC_027757.2	12098956	6916230	57.16	1708256	977560	57.23	1804519	1023316	56.71	8586181	4915354	57.25
NF24t2	NC_027758.2	11796633	6768394	57.38	1614170	922661	57.16	1716206	975155	56.82	8466255	4870578	57.53
NF24t2	NC_027759.2	16814805	9752556	58	2356688	1362446	57.81	2557295	1474841	57.67	11900822	6915269	58.11
NF24t2	NC_027760.2	7537504	4119611	54.65	1026538	558228	54.38	1076072	581937	54.08	5434892	2979446	54.82
NF24t2	NC_027761.2	10605550	6537404	61.64	1474314	910202	61.74	1547174	945792	61.13	7584062	4681410	61.73
NF24t2	NC_027762.2	12156394	7006623	57.64	1700904	977279	57.46	1807062	1036387	57.35	8648426	4992957	57.73
NF24t2	NC_027763.2	9248213	5066390	54.78	1305813	704050	53.92	1378231	752106	54.57	6564167	3610234	55
NF24t2	NC_027764.2	9207844	5375406	58.38	1254346	737112	58.76	1350837	782196	57.9	6602661	3856098	58.4
NF24t2	NC_027765.2	15168518	8656605	57.07	2072812	1182151	57.03	2226771	1258922	56.54	10868935	6215532	57.19
NF24t2	NC_027766.2	7534841	4320256	57.34	1034234	590932	57.14	1119311	636132	56.83	5381296	3093192	57.48
NF24t2	NC_027767.2	17365403	10399789	59.89	2641162	1611836	61.03	2589407	1545260	59.68	12134834	7242693	59.69
NF24t2	NC_027768.2	23211820	14017208	60.39	3481038	2126330	61.08	3404307	2041900	59.98	16326473	9848978	60.33
NF24t2	NC_027769.2	27294069	16590341	60.78	3952626	2414189	61.08	4009900	2424319	60.46	19331543	11751833	60.79
NF24t2	NC_027770.2	23934671	15085097	63.03	3538516	2260241	63.88	3504439	2192785	62.57	16891716	10632071	62.94
NF24t2	NC_027771.2	15055073	9536428	63.34	2198052	1405889	63.96	2210034	1395714	63.15	10646987	6734825	63.26
NF24t2	NC_027772.2	15362382	9195475	59.86	2244624	1354126	60.33	2265015	1347762	59.5	10852743	6493587	59.83
NF24t2	NC_027773.2	21199478	13080010	61.7	3133790	1952608	62.31	3115986	1906794	61.19	14949700	9220608	61.68
NF24t2	NC_027774.2	15924109	9891910	62.12	2345904	1468715	62.61	2347513	1449690	61.75	11230692	6973505	62.09
NF24t2	NC_027775.2	17370515	10016197	57.66	2575508	1498229	58.17	2563983	1465299	57.15	12231024	7052669	57.66
NF24t2	NC_008285.1	100247	83597	83.39	17960	15136	84.28	16217	13495	83.22	66068	54966	83.2
NF24t2	NC_016734.1	55525	2332	4.2	9196	348	3.78	7602	261	3.43	38725	1723	4.45
NF24t2	NC_004946.1	3601	0	0	306	0	0	485	0	0	2810	0	0

## Sheet: Table S1.3
DMR	Up	Down	All	All DMG
NFt0-VS-NSt0.CG	37898	21258	59156	18698
NFt0-VS-NSt0.CHG	32014	26340	58354	13847
NFt0-VS-NSt0.CHH	54417	17566	71983	20981
NFt1-VS-NSt1.CG	47952	25915	73867	22261
NFt1-VS-NSt1.CHG	28595	59682	88277	16915
NFt1-VS-NSt1.CHH	29182	30509	59691	19864
NFt2-VS-NSt2.CG	60246	23734	83980	24426
NFt2-VS-NSt2.CHG	35333	51033	86366	17088
NFt2-VS-NSt2.CHH	42665	15993	58658	18452

## Sheet: Table S1.4
sample	chr	C(%)	CG(%)	CHG(%)	CHH(%)
17NSt0	NC_027757.2	21.9	64.73	30.28	11.43
17NSt0	NC_027758.2	20.28	58.46	28.62	11.22
17NSt0	NC_027759.2	19.95	57.28	27.56	10.83
17NSt0	NC_027760.2	19.83	57.84	28.23	11
17NSt0	NC_027761.2	21.85	65.1	30.74	11.43
17NSt0	NC_027762.2	20.97	60.37	29.21	11.45
17NSt0	NC_027763.2	20.06	58.15	28.01	10.85
17NSt0	NC_027764.2	22.47	66.32	32.12	11.88
17NSt0	NC_027765.2	21.16	61.51	29.98	11.69
17NSt0	NC_027766.2	19.57	55.72	27.71	11.01
17NSt0	NC_027767.2	27.44	77.74	38.19	13.41
17NSt0	NC_027768.2	27.27	77.62	38.47	13.63
17NSt0	NC_027769.2	25.55	72.4	36.26	13.25
17NSt0	NC_027770.2	26.83	76.72	37.85	13.46
17NSt0	NC_027771.2	26.33	73.34	37.16	13.83
17NSt0	NC_027772.2	26.64	75.71	37.73	13.54
17NSt0	NC_027773.2	26.49	75.65	37.04	13.39
17NSt0	NC_027774.2	26.07	73.77	36.69	13.34
17NSt0	NC_027775.2	26.75	76.46	37.69	13.4
17NSt0	NC_008285.1	2.07	5.72	2.17	1.04
17NSt0	NC_016734.1	4.12	16.75	4.4	1.43
17NSt0	NC_004946.1	0	0	0	0
NF24t0	NC_027757.2	20.45	62.65	29.07	10.29
NF24t0	NC_027758.2	18.71	56.08	27.08	10.02
NF24t0	NC_027759.2	19.34	57.36	27.53	10.14
NF24t0	NC_027760.2	19.32	58.3	28.65	10.3
NF24t0	NC_027761.2	21.34	65.23	31.22	10.89
NF24t0	NC_027762.2	20.06	59.45	28.86	10.61
NF24t0	NC_027763.2	17.42	52.2	24.74	9.25
NF24t0	NC_027764.2	21.96	67.04	32.79	11.07
NF24t0	NC_027765.2	19.78	59.95	28.78	10.45
NF24t0	NC_027766.2	18.89	55.22	28.03	10.29
NF24t0	NC_027767.2	26.3	78.21	37.2	11.93
NF24t0	NC_027768.2	26.49	78.63	37.9	12.41
NF24t0	NC_027769.2	24.15	71.38	34.99	11.92
NF24t0	NC_027770.2	25.64	76.86	36.87	12.04
NF24t0	NC_027771.2	25.1	72.66	36.5	12.46
NF24t0	NC_027772.2	26.54	78.34	38.25	12.71
NF24t0	NC_027773.2	25.43	75.21	36.55	12.21
NF24t0	NC_027774.2	25.02	73.58	36.16	12.15
NF24t0	NC_027775.2	25.91	77.09	37.27	12.31
NF24t0	NC_008285.1	1.94	5.77	2.04	0.85
NF24t0	NC_016734.1	7.32	32.74	9.41	2.03
NF24t0	NC_004946.1	0	0	0	0
17NSt1	NC_027757.2	19.93	62.75	28.07	9.58
17NSt1	NC_027758.2	18.24	56.21	26.26	9.35
17NSt1	NC_027759.2	18.04	55.06	25.35	9.1
17NSt1	NC_027760.2	18.16	56.63	26.53	9.31
17NSt1	NC_027761.2	20.09	63.57	28.72	9.75
17NSt1	NC_027762.2	18.98	58.32	26.81	9.58
17NSt1	NC_027763.2	18.05	55.8	25.78	9.04
17NSt1	NC_027764.2	20.51	64.49	29.83	10.03
17NSt1	NC_027765.2	18.99	59.02	27.51	9.68
17NSt1	NC_027766.2	17.87	54.15	25.85	9.37
17NSt1	NC_027767.2	25.35	76.25	35.83	11.39
17NSt1	NC_027768.2	25.26	76.37	36.26	11.56
17NSt1	NC_027769.2	23.38	70.77	33.8	11.11
17NSt1	NC_027770.2	24.81	75.44	35.57	11.45
17NSt1	NC_027771.2	23.99	71.5	34.16	11.6
17NSt1	NC_027772.2	24.62	74.3	35.68	11.5
17NSt1	NC_027773.2	24.37	74.08	34.88	11.29
17NSt1	NC_027774.2	24.04	72.23	34.45	11.34
17NSt1	NC_027775.2	24.73	75.05	35.52	11.4
17NSt1	NC_008285.1	2.65	5.9	2.72	1.74
17NSt1	NC_016734.1	5.03	20.47	4.74	1.71
17NSt1	NC_004946.1	0	0	0	0
NF24t1	NC_027757.2	19.12	58.59	27.51	9.26
NF24t1	NC_027758.2	17.29	51.9	25.12	8.97
NF24t1	NC_027759.2	17.66	52.94	25.33	8.86
NF24t1	NC_027760.2	17.82	53.87	26.27	9.25
NF24t1	NC_027761.2	19.91	61.39	29.12	9.78
NF24t1	NC_027762.2	18.34	54.74	26.28	9.38
NF24t1	NC_027763.2	17.12	51.87	24.47	8.63
NF24t1	NC_027764.2	20.54	62.74	30.71	10.11
NF24t1	NC_027765.2	18.26	55.26	26.57	9.37
NF24t1	NC_027766.2	16.77	49.15	24.86	8.84
NF24t1	NC_027767.2	25.27	75.79	35.68	11.19
NF24t1	NC_027768.2	25.64	76.33	37.26	11.75
NF24t1	NC_027769.2	22.75	67.79	33.07	10.95
NF24t1	NC_027770.2	24.64	74.45	35.48	11.3
NF24t1	NC_027771.2	23.41	68.75	33.83	11.37
NF24t1	NC_027772.2	24.14	72.08	34.79	11.44
NF24t1	NC_027773.2	24.28	72.53	34.86	11.38
NF24t1	NC_027774.2	23.49	70.09	33.68	11.1
NF24t1	NC_027775.2	24.93	74.36	36.33	11.57
NF24t1	NC_008285.1	1.78	5.44	1.87	0.75
NF24t1	NC_016734.1	8.24	33.72	10.6	2.76
NF24t1	NC_004946.1	0	0	0	0
17NSt2	NC_027757.2	20.24	64.14	29.05	9.73
17NSt2	NC_027758.2	18.48	57.59	27.28	9.43
17NSt2	NC_027759.2	18.43	56.57	26.65	9.28
17NSt2	NC_027760.2	18.15	57.33	26.97	9.25
17NSt2	NC_027761.2	20.21	64.55	29.48	9.72
17NSt2	NC_027762.2	19.33	59.81	28.16	9.73
17NSt2	NC_027763.2	18.3	57.15	26.64	9.13
17NSt2	NC_027764.2	20.74	65.84	30.86	10.05
17NSt2	NC_027765.2	19.36	60.84	28.54	9.83
17NSt2	NC_027766.2	17.99	55.29	26.66	9.3
17NSt2	NC_027767.2	25.7	77.7	36.75	11.4
17NSt2	NC_027768.2	25.46	76.81	37.28	11.7
17NSt2	NC_027769.2	23.68	71.7	34.83	11.27
17NSt2	NC_027770.2	24.96	75.97	36.34	11.52
17NSt2	NC_027771.2	24.5	72.69	35.93	11.86
17NSt2	NC_027772.2	24.9	75.07	36.76	11.64
17NSt2	NC_027773.2	24.77	75.07	36.18	11.5
17NSt2	NC_027774.2	24.38	73.39	35.56	11.47
17NSt2	NC_027775.2	24.98	75.92	36.29	11.53
17NSt2	NC_008285.1	2.07	6.19	2.26	0.9
17NSt2	NC_016734.1	3.41	13.3	3.9	1.26
17NSt2	NC_004946.1	0	0	0	0
NF24t2	NC_027757.2	16.66	54.49	25.24	7.52
NF24t2	NC_027758.2	14.84	47.79	22.73	7.16
NF24t2	NC_027759.2	14.95	48.21	22.49	6.97
NF24t2	NC_027760.2	15.18	49.17	23.72	7.35
NF24t2	NC_027761.2	17.37	57.17	26.59	7.91
NF24t2	NC_027762.2	15.68	50.21	23.59	7.44
NF24t2	NC_027763.2	14.53	47.2	22.1	6.81
NF24t2	NC_027764.2	17.73	58.01	27.59	8.13
NF24t2	NC_027765.2	15.6	50.84	23.77	7.44
NF24t2	NC_027766.2	14.2	44.52	22.08	7
NF24t2	NC_027767.2	22.92	72.45	33.83	9.43
NF24t2	NC_027768.2	23.25	73.09	35.04	9.91
NF24t2	NC_027769.2	20.17	64.02	30.54	9.04
NF24t2	NC_027770.2	22.16	70.9	33.1	9.46
NF24t2	NC_027771.2	20.93	65.33	31.29	9.47
NF24t2	NC_027772.2	21.72	68.67	32.59	9.59
NF24t2	NC_027773.2	21.78	68.85	32.67	9.5
NF24t2	NC_027774.2	20.96	66.35	31.19	9.23
NF24t2	NC_027775.2	22.38	70.76	33.69	9.69
NF24t2	NC_008285.1	1.66	5.52	1.82	0.55
NF24t2	NC_016734.1	5.97	27.25	8.66	1.44
NF24t2	NC_004946.1	0	0	0	0
