# Supplementary material for: Integrated methylome and transcriptome analysis unravel the cold tolerance mechanism in winter rapeseed(Brassica napus L.)
Source: BMC Plant Biol. 2022 Aug 26;22:414. doi: 10.1186/s12870-022-03797-1 (PMC9414130; doi:10.1186/s12870-022-03797-1)
Supplement: Supplementary file 2 — Additional file 2. Table S2.1 The DMRs between two cultivars under CG context in control. Table S2.2 The DMRs between two cultivars under CHG context in control. Table S2.3 The DMRs between two cultivars under CHH context in control. Table S2.4 The DMRs between two cultivars under CG context in treatment1. Table S2.5 The DMRs between two cultivars under CHG context in treatment1. Table S2.6 The DMRs between two cultivars under CHH context in treatment1. Table S2.7 The DMRs between two cultivars under CG context in treatment2. Table S2.8 The DMRs between two cultivars under CHG context in treatment2. Table S2.9 The DMRs between two cultivars under CHH context in treatment2. [file 12870_2022_3797_MOESM2_ESM.xlsx]

## Sheet: Table S2.1
chr	start	end	strand	pvalue	qvalue	meth.diff
NC_027757.2	25601	25800	*	6.18824e-09	2.21598e-07	-43.4783
NC_027757.2	186501	186700	*	9.12865e-27	1.63844e-24	80.8681
NC_027757.2	186601	186800	*	7.18489e-24	1.06392e-21	60.5131
NC_027757.2	188101	188300	*	2.37875e-10	1.03244e-08	33.3333
NC_027757.2	188201	188400	*	1.47025e-09	5.74108e-08	29.3103
NC_027757.2	189701	189900	*	2.88094e-09	1.08025e-07	-34.9091
NC_027757.2	197401	197600	*	1.43861e-39	5.2044e-37	77.5898
NC_027757.2	197501	197700	*	5.34884e-78	8.45961e-75	91.9709
NC_027757.2	197601	197800	*	2.56882e-65	2.67597e-62	97.8723
NC_027757.2	202101	202300	*	1.31136e-09	5.15917e-08	42.5321
NC_027757.2	208501	208700	*	0.00327505	0.0321808	30.7471
NC_027757.2	216701	216900	*	4.06918e-06	9.00716e-05	-25.6757
NC_027757.2	282901	283100	*	8.9458e-10	3.59779e-08	51.7873
NC_027757.2	283001	283200	*	4.66025e-11	2.21095e-09	50.9177
NC_027757.2	377301	377500	*	1.78878e-08	5.9872e-07	31.8519
NC_027757.2	377401	377600	*	1.71283e-10	7.57224e-09	42.3924
NC_027757.2	435801	436000	*	4.85099e-10	2.0227e-08	31.9751
NC_027757.2	597001	597200	*	1.02645e-10	4.66698e-09	29.1284
NC_027757.2	835201	835400	*	3.20941e-07	8.7556e-06	30.4094
NC_027757.2	835501	835700	*	1.87763e-46	9.29239e-44	91.8216
NC_027757.2	835601	835800	*	1.52082e-66	1.66013e-63	98.1818
NC_027757.2	841501	841700	*	2.36611e-05	0.000442641	30.9801
NC_027757.2	841601	841800	*	2.36611e-05	0.000442641	30.9801
NC_027757.2	897901	898100	*	3.78712e-18	3.631e-16	65.3604
NC_027757.2	898001	898200	*	3.32105e-26	5.75431e-24	70.1701
NC_027757.2	898101	898300	*	1.13522e-17	1.04581e-15	66.9231
NC_027757.2	1130401	1130600	*	4.12537e-15	3.01778e-13	36.3025
NC_027757.2	1174501	1174700	*	7.27916e-35	2.09327e-32	43.3571
NC_027757.2	1370201	1370400	*	1.50065e-16	1.25212e-14	29.381
NC_027757.2	1432801	1433000	*	2.01375e-06	4.7435e-05	-27.7108
NC_027757.2	1435601	1435800	*	3.1239e-17	2.76746e-15	-62.963
NC_027757.2	1480101	1480300	*	1.08246e-42	4.52647e-40	90.5172
NC_027757.2	1480201	1480400	*	6.2312e-35	1.7986e-32	80.9586
NC_027757.2	1498701	1498900	*	7.86586e-24	1.16097e-21	47.6364
NC_027757.2	1498801	1499000	*	4.21704e-24	6.33999e-22	47.5515
NC_027757.2	1499701	1499900	*	6.74212e-14	4.36608e-12	62.2991
NC_027757.2	1499801	1500000	*	2.69342e-06	6.18421e-05	36.3426
NC_027757.2	1501501	1501700	*	5.90103e-20	6.54194e-18	-74.5186
NC_027757.2	1501601	1501800	*	4.54706e-09	1.65959e-07	-43.3333
NC_027757.2	1511401	1511600	*	3.06027e-24	4.64105e-22	-30.3899
NC_027757.2	1520901	1521100	*	1.1249e-21	1.4234e-19	51.9048
NC_027757.2	1521001	1521200	*	7.81823e-38	2.59853e-35	63.0769
NC_027757.2	1569701	1569900	*	2.17628e-41	8.60405e-39	31.8044
NC_027757.2	1649301	1649500	*	1.19115e-06	2.93179e-05	36.6667
NC_027757.2	1649401	1649600	*	2.40226e-05	0.000448845	37.9247
NC_027757.2	1649501	1649700	*	5.45592e-13	3.21761e-11	28.041
NC_027757.2	1672401	1672600	*	2.23115e-06	5.20877e-05	35.0694
NC_027757.2	1672501	1672700	*	5.02812e-09	1.82353e-07	56.3922
NC_027757.2	1676201	1676400	*	4.92073e-06	0.000107122	47.9304
NC_027757.2	1739001	1739200	*	0.00253876	0.0260621	-25.8511
NC_027757.2	1739301	1739500	*	1.59595e-09	6.19951e-08	-55.8442
NC_027757.2	1846801	1847000	*	4.73959e-07	1.256e-05	-52.1739
NC_027757.2	1891701	1891900	*	2.70502e-05	0.000499705	29.8173
NC_027757.2	1977101	1977300	*	1.7595e-07	5.02096e-06	51.3514
NC_027757.2	1977201	1977400	*	6.27752e-17	5.41501e-15	89.8851
NC_027757.2	1977301	1977500	*	1.00493e-10	4.57416e-09	54.3396
NC_027757.2	1977401	1977600	*	8.50054e-06	0.000175892	43.9024
NC_027757.2	2013401	2013600	*	2.09103e-07	5.89192e-06	-28.2971
NC_027757.2	2037401	2037600	*	1.09191e-07	3.22535e-06	30.1903
NC_027757.2	2089501	2089700	*	4.09253e-06	9.05401e-05	29.8456
NC_027757.2	2116901	2117100	*	3.70354e-27	6.81441e-25	61.3309
NC_027757.2	2117001	2117200	*	1.64319e-06	3.93702e-05	35.557
NC_027757.2	2117601	2117800	*	0.00139146	0.0157483	29.6218
NC_027757.2	2117901	2118100	*	3.4395e-84	6.56733e-81	91.7563
NC_027757.2	2118001	2118200	*	1.5726e-70	1.9591e-67	70.852
NC_027757.2	2118101	2118300	*	4.67275e-21	5.63997e-19	36.4548
NC_027757.2	2120901	2121100	*	3.37548e-05	0.000609644	27.3684
NC_027757.2	2121001	2121200	*	5.27885e-06	0.000114216	36.4909
NC_027757.2	2143501	2143700	*	0.000128561	0.00200305	25.2183
NC_027757.2	2158901	2159100	*	1.47569e-20	1.71388e-18	35.4157
NC_027757.2	2211501	2211700	*	0.000259298	0.00370785	29.8788
NC_027757.2	2303001	2303200	*	2.91176e-16	2.3674e-14	34.4828
NC_027757.2	2436701	2436900	*	2.45113e-11	1.20174e-09	-27.8233
NC_027757.2	2500101	2500300	*	3.54932e-05	0.000637785	-30.9197
NC_027757.2	2544001	2544200	*	2.81497e-06	6.4357e-05	41.4612
NC_027757.2	2544101	2544300	*	1.50307e-06	3.62918e-05	35.817
NC_027757.2	2569401	2569600	*	7.79674e-26	1.31797e-23	-100
NC_027757.2	2569501	2569700	*	6.7045e-22	8.63523e-20	-100
NC_027757.2	2628801	2629000	*	2.41844e-25	3.95521e-23	91.8919
NC_027757.2	2744901	2745100	*	2.63801e-20	3.00695e-18	-65.0096
NC_027757.2	2745001	2745200	*	6.93814e-20	7.64311e-18	-61.2968
NC_027757.2	2761801	2762000	*	0.000329473	0.0045747	34.9206
NC_027757.2	2916701	2916900	*	5.24848e-07	1.37949e-05	39.6268
NC_027757.2	2916801	2917000	*	2.14218e-13	1.31812e-11	55.323
NC_027757.2	2919901	2920100	*	6.86894e-09	2.44382e-07	35.4887
NC_027757.2	2920001	2920200	*	1.25957e-05	0.000251062	34.0541
NC_027757.2	2951301	2951500	*	1.19777e-54	8.41827e-52	97.479
NC_027757.2	2996101	2996300	*	5.1059e-24	7.63383e-22	-45.5342
NC_027757.2	2996201	2996400	*	2.52727e-24	3.85467e-22	-44.888
NC_027757.2	3024001	3024200	*	2.06984e-44	9.38059e-42	34.7993
NC_027757.2	3024101	3024300	*	3.11801e-57	2.40539e-54	47.12
NC_027757.2	3024201	3024400	*	2.43024e-13	1.48653e-11	43.4168
NC_027757.2	3024301	3024500	*	2.06635e-14	1.41041e-12	71.1321
NC_027757.2	3024401	3024600	*	8.02974e-06	0.000167089	38.8638
NC_027757.2	3025201	3025400	*	0.000444906	0.00593041	-27.6786
NC_027757.2	3075201	3075400	*	2.20409e-11	1.08621e-09	50
NC_027757.2	3102801	3103000	*	9.73096e-06	0.000199004	-29.0882
NC_027757.2	3102901	3103100	*	4.00718e-09	1.47374e-07	-26.4117
NC_027757.2	3117301	3117500	*	1.03417e-07	3.06635e-06	27.6226
NC_027757.2	3117401	3117600	*	7.9085e-12	4.10039e-10	33.4437
NC_027757.2	3239401	3239600	*	2.93737e-07	8.06958e-06	33.3613
NC_027757.2	3239501	3239700	*	9.68711e-11	4.41812e-09	32.1265
NC_027757.2	3239601	3239800	*	1.82186e-05	0.00035031	31.2112
NC_027757.2	3379401	3379600	*	8.48712e-07	2.14692e-05	36.3636
NC_027757.2	3381001	3381200	*	8.72602e-299	9.83018e-294	89.9565
NC_027757.2	3381101	3381300	*	0	0	81.9323
NC_027757.2	3381201	3381400	*	5.08932e-129	3.38962e-125	64.5586
NC_027757.2	3391301	3391500	*	1.0287e-08	3.56846e-07	29.1339
NC_027757.2	3440401	3440600	*	7.22989e-06	0.000151913	-46.2963
NC_027757.2	3476601	3476800	*	1.89911e-25	3.12819e-23	-42.5926
NC_027757.2	3476701	3476900	*	7.98802e-46	3.85175e-43	-94.0299
NC_027757.2	3476801	3477000	*	5.23511e-37	1.67381e-34	-96.2963
NC_027757.2	3476901	3477100	*	1.91084e-43	8.30121e-41	-98.4127
NC_027757.2	3477001	3477200	*	4.33049e-12	2.31397e-10	-49.3243
NC_027757.2	3774801	3775000	*	0.000246194	0.00354256	31.4815
NC_027757.2	3855801	3856000	*	1.87958e-18	1.84701e-16	33.561
NC_027757.2	3865201	3865400	*	7.17533e-06	0.000150863	-35.8225
NC_027757.2	3873801	3874000	*	1.86818e-28	3.72228e-26	36.875
NC_027757.2	3873901	3874100	*	5.67464e-19	5.81365e-17	46.4235
NC_027757.2	3874001	3874200	*	4.25202e-22	5.55433e-20	45.6872
NC_027757.2	3874101	3874300	*	8.75755e-10	3.52577e-08	30.9994
NC_027757.2	3880301	3880500	*	2.06122e-11	1.01888e-09	30.2169
NC_027757.2	3912001	3912200	*	0.00263183	0.0268593	27.8846
NC_027757.2	3912101	3912300	*	0.0046119	0.0425658	25.4769
NC_027757.2	3975901	3976100	*	4.22456e-07	1.12924e-05	-37.4242
NC_027757.2	4144201	4144400	*	9.35937e-06	0.000192083	28.4011
NC_027757.2	4157001	4157200	*	8.72075e-10	3.51178e-08	35.2192
NC_027757.2	4164901	4165100	*	0.000106073	0.0016884	-34.6154
NC_027757.2	4344201	4344400	*	1.99078e-81	3.50419e-78	-92.4731
NC_027757.2	4353301	4353500	*	1.04299e-84	2.01983e-81	-49.0846
NC_027757.2	4353401	4353600	*	1.18039e-107	4.36599e-104	-83.123
NC_027757.2	4353501	4353700	*	2.14953e-17	1.93456e-15	-40.6832
NC_027757.2	4363601	4363800	*	1.94147e-13	1.19984e-11	-33.028
NC_027757.2	4398201	4398400	*	3.01437e-05	0.000551137	-28.951
NC_027757.2	4403401	4403600	*	3.23206e-23	4.574e-21	67.1507
NC_027757.2	4403501	4403700	*	2.97174e-25	4.82984e-23	61.366
NC_027757.2	4409101	4409300	*	9.22433e-15	6.5236e-13	46.6788
NC_027757.2	4482301	4482500	*	1.03844e-07	3.07811e-06	-28.1636
NC_027757.2	4492701	4492900	*	1.59711e-07	4.59029e-06	-26.8657
NC_027757.2	4492801	4493000	*	7.15408e-15	5.1137e-13	-44.2292
NC_027757.2	4492901	4493100	*	2.59195e-13	1.58078e-11	-54.5635
NC_027757.2	4493001	4493200	*	2.02115e-09	7.74409e-08	-27.2906
NC_027757.2	4493101	4493300	*	4.78543e-14	3.14966e-12	-36.7546
NC_027757.2	4497601	4497800	*	5.68274e-08	1.75645e-06	34.5054
NC_027757.2	4497701	4497900	*	3.99771e-11	1.91162e-09	39.9359
NC_027757.2	4497801	4498000	*	0.000976607	0.0116547	25.1822
NC_027757.2	4518701	4518900	*	2.25677e-23	3.22935e-21	28.5808
NC_027757.2	4524201	4524400	*	3.51417e-09	1.3023e-07	25.8824
NC_027757.2	4561101	4561300	*	3.00616e-07	8.24231e-06	27.0934
NC_027757.2	4573401	4573600	*	1.81734e-10	8.00592e-09	36.9373
NC_027757.2	4573501	4573700	*	4.08894e-08	1.29358e-06	30.3571
NC_027757.2	4584701	4584900	*	3.2276e-07	8.80261e-06	-30.6917
NC_027757.2	4584801	4585000	*	1.22148e-10	5.50293e-09	-36.033
NC_027757.2	4587401	4587600	*	2.07978e-40	7.84721e-38	88.5321
NC_027757.2	4593301	4593500	*	9.71697e-09	3.38393e-07	-29.4964
NC_027757.2	4636701	4636900	*	6.7666e-11	3.14632e-09	37.5406
NC_027757.2	4636801	4637000	*	1.29788e-10	5.82519e-09	38.9048
NC_027757.2	4683201	4683400	*	1.61413e-06	3.87331e-05	39.4792
NC_027757.2	4711601	4711800	*	9.66548e-21	1.13863e-18	34.3915
NC_027757.2	4711701	4711900	*	2.11205e-13	1.30053e-11	33.9286
NC_027757.2	4720101	4720300	*	0.00019085	0.00283851	30.2412
NC_027757.2	4727001	4727200	*	7.60415e-07	1.94176e-05	30.9524
NC_027757.2	4762001	4762200	*	0.00043824	0.00585209	29.1667
NC_027757.2	4790201	4790400	*	9.09664e-26	1.53114e-23	88.4615
NC_027757.2	4790301	4790500	*	6.44516e-29	1.32219e-26	91.954
NC_027757.2	4790401	4790600	*	8.76628e-15	6.2108e-13	79.4521
NC_027757.2	4790501	4790700	*	3.21072e-11	1.55211e-09	59.6154
NC_027757.2	4790701	4790900	*	0.000441686	0.00589248	31.7447
NC_027757.2	4790801	4791000	*	2.01918e-05	0.000384236	25.4902
NC_027757.2	4893501	4893700	*	3.83961e-08	1.21935e-06	46.9388
NC_027757.2	4911401	4911600	*	3.30325e-05	0.000597748	26.4706
NC_027757.2	5015101	5015300	*	1.60872e-10	7.1368e-09	41.6587
NC_027757.2	5015201	5015400	*	1.53118e-14	1.05935e-12	41.8919
NC_027757.2	5015301	5015500	*	5.27017e-13	3.11189e-11	35.5556
NC_027757.2	5015401	5015600	*	5.48233e-06	0.000118145	29.6396
NC_027757.2	5015501	5015700	*	0.00232151	0.0241874	28.4281
NC_027757.2	5041601	5041800	*	1.71431e-06	4.09107e-05	32.2493
NC_027757.2	5055401	5055600	*	1.62836e-28	3.25943e-26	-91.369
NC_027757.2	5055501	5055700	*	5.12397e-37	1.6392e-34	-92.363
NC_027757.2	5077501	5077700	*	8.91704e-15	6.31523e-13	32.8699
NC_027757.2	5095201	5095400	*	5.03136e-07	1.32682e-05	33.7089
NC_027757.2	5128001	5128200	*	1.82119e-12	1.01552e-10	34.9096
NC_027757.2	5128101	5128300	*	2.53162e-12	1.38891e-10	59.8081
NC_027757.2	5257001	5257200	*	3.89061e-41	1.51973e-38	-39.4048
NC_027757.2	5384801	5385000	*	2.12265e-31	5.05608e-29	-67.2325
NC_027757.2	5385401	5385600	*	5.26168e-10	2.18348e-08	34.2336
NC_027757.2	5385501	5385700	*	2.46978e-24	3.76918e-22	67.0455
NC_027757.2	5385601	5385800	*	1.17848e-07	3.46166e-06	37.6142
NC_027757.2	5392201	5392400	*	4.6919e-24	7.03272e-22	-87.8042
NC_027757.2	5392301	5392500	*	9.20083e-19	9.26303e-17	-85.7039
NC_027757.2	5395601	5395800	*	8.28662e-65	8.46235e-62	85.6354
NC_027757.2	5395701	5395900	*	8.28662e-65	8.46235e-62	85.6354
NC_027757.2	5417001	5417200	*	2.18626e-26	3.83152e-24	-96.1538
NC_027757.2	5440201	5440400	*	6.77641e-14	4.3875e-12	-42.3913
NC_027757.2	5443801	5444000	*	1.38085e-08	4.70214e-07	-37.9951
NC_027757.2	5512901	5513100	*	9.70403e-10	3.88224e-08	67.374
NC_027757.2	5527801	5528000	*	5.8834e-10	2.42566e-08	-32.5396
NC_027757.2	5539301	5539500	*	3.54661e-94	8.77279e-91	95.2656
NC_027757.2	5539401	5539600	*	4.31154e-103	1.40263e-99	95.6991
NC_027757.2	5539501	5539700	*	2.47032e-31	5.8665e-29	96.4286
NC_027757.2	5604501	5604700	*	4.51222e-10	1.88916e-08	45.6207
NC_027757.2	5622101	5622300	*	5.44643e-20	6.05669e-18	35.7724
NC_027757.2	5692601	5692800	*	1.58406e-06	3.80804e-05	38.3333
NC_027757.2	5692701	5692900	*	2.32214e-12	1.27965e-10	49.2181
NC_027757.2	5693201	5693400	*	2.39427e-30	5.35409e-28	40.6501
NC_027757.2	5699501	5699700	*	3.36048e-07	9.14055e-06	25
NC_027757.2	5704501	5704700	*	8.16149e-05	0.00134112	25.1688
NC_027757.2	5716401	5716600	*	4.55191e-07	1.20997e-05	32.4324
NC_027757.2	5770801	5771000	*	4.39159e-08	1.38268e-06	36.1111
NC_027757.2	5770901	5771100	*	1.05748e-13	6.71592e-12	55.5556
NC_027757.2	5772101	5772300	*	1.71023e-07	4.88976e-06	-36.3041
NC_027757.2	5774001	5774200	*	3.3119e-22	4.35905e-20	91.9402
NC_027757.2	5774101	5774300	*	1.16743e-26	2.08113e-24	89.9314
NC_027757.2	5774201	5774400	*	1.53606e-12	8.6346e-11	70.1493
NC_027757.2	5774301	5774500	*	1.77812e-13	1.103e-11	58.4416
NC_027757.2	5968101	5968300	*	4.90089e-09	1.78053e-07	25.4449
NC_027757.2	5985501	5985700	*	1.1207e-12	6.39244e-11	55.0398
NC_027757.2	5985601	5985800	*	2.99377e-22	3.95169e-20	64.6066
NC_027757.2	5985801	5986000	*	3.01911e-58	2.42246e-55	85.034
NC_027757.2	5985901	5986100	*	3.07009e-50	1.78856e-47	74.255
NC_027757.2	5989101	5989300	*	4.74189e-12	2.52229e-10	52.0833
NC_027757.2	5989301	5989500	*	4.9326e-36	1.49847e-33	93.8272
NC_027757.2	5989401	5989600	*	6.38889e-26	1.08571e-23	71.2448
NC_027757.2	6009401	6009600	*	4.29211e-10	1.8023e-08	52.0172
NC_027757.2	6027201	6027400	*	8.43938e-19	8.52276e-17	-74.9675
NC_027757.2	6027301	6027500	*	5.40114e-18	5.10794e-16	-72.2222
NC_027757.2	6038501	6038700	*	6.96576e-07	1.79021e-05	-26.1006
NC_027757.2	6039001	6039200	*	2.04194e-21	2.53363e-19	-34.3057
NC_027757.2	6039201	6039400	*	2.52792e-70	3.13141e-67	-44.7488
NC_027757.2	6039301	6039500	*	8.00101e-63	7.57249e-60	-43.6395
NC_027757.2	6061601	6061800	*	1.97731e-38	6.75998e-36	92.0354
NC_027757.2	6061701	6061900	*	9.57155e-43	4.01227e-40	92.2078
NC_027757.2	6061801	6062000	*	1.49583e-18	1.48184e-16	87.8049
NC_027757.2	6069101	6069300	*	4.29742e-09	1.57405e-07	-32.1678
NC_027757.2	6069601	6069800	*	1.2302e-12	6.98481e-11	57.2088
NC_027757.2	6069701	6069900	*	3.75317e-16	3.02055e-14	81.3953
NC_027757.2	6071801	6072000	*	3.86301e-20	4.34549e-18	96.7742
NC_027757.2	6071901	6072100	*	4.71452e-23	6.58476e-21	97.1429
NC_027757.2	6072001	6072200	*	1.27955e-17	1.17383e-15	97.1429
NC_027757.2	6078101	6078300	*	0.00113186	0.0132164	-28.6871
NC_027757.2	6080301	6080500	*	0.00244488	0.0252693	29.2908
NC_027757.2	6093401	6093600	*	2.88226e-05	0.000529386	40.6566
NC_027757.2	6094401	6094600	*	0.000263338	0.00375912	33.0787
NC_027757.2	6110901	6111100	*	2.12511e-20	2.44031e-18	62.963
NC_027757.2	6111001	6111200	*	7.18002e-24	1.06328e-21	73.8095
NC_027757.2	6112201	6112400	*	2.09885e-10	9.17543e-09	48.5714
NC_027757.2	6148301	6148500	*	3.37528e-06	7.59923e-05	-29.9028
NC_027757.2	6157001	6157200	*	1.90479e-07	5.40632e-06	28.6296
NC_027757.2	6173301	6173500	*	4.17205e-36	1.27252e-33	56.5266
NC_027757.2	6173801	6174000	*	5.16291e-31	1.20248e-28	52.5579
NC_027757.2	6173901	6174100	*	2.42511e-30	5.4215e-28	53.2609
NC_027757.2	6175801	6176000	*	1.45064e-20	1.68544e-18	67.4033
NC_027757.2	6175901	6176100	*	1.77361e-13	1.10032e-11	48.9156
NC_027757.2	6187301	6187500	*	8.62657e-12	4.45273e-10	39.4113
NC_027757.2	6187401	6187600	*	6.62716e-16	5.21715e-14	45.5716
NC_027757.2	6187501	6187700	*	1.24944e-07	3.65581e-06	28.5623
NC_027757.2	6187601	6187800	*	4.76087e-05	0.000829464	25.0137
NC_027757.2	6222401	6222600	*	3.10696e-09	1.15965e-07	32.1429
NC_027757.2	6222501	6222700	*	1.50154e-11	7.54506e-10	63.1579
NC_027757.2	6226301	6226500	*	8.02768e-27	1.44662e-24	-49.2678
NC_027757.2	6226401	6226600	*	3.20778e-63	3.07435e-60	-71.5393
NC_027757.2	6226501	6226700	*	1.7925e-38	6.14467e-36	-88.7514
NC_027757.2	6226801	6227000	*	1.53473e-06	3.69923e-05	-46.5141
NC_027757.2	6272701	6272900	*	4.04091e-23	5.67448e-21	-45.4733
NC_027757.2	6272801	6273000	*	3.01117e-34	8.38111e-32	-65.0207
NC_027757.2	6273901	6274100	*	7.77353e-11	3.58862e-09	-78.5548
NC_027757.2	6274001	6274200	*	5.19724e-15	3.76553e-13	-81.3492
NC_027757.2	6326601	6326800	*	9.50406e-22	1.20893e-19	93.2432
NC_027757.2	6327401	6327600	*	2.62772e-26	4.58481e-24	93.3333
NC_027757.2	6327501	6327700	*	5.93126e-16	4.69019e-14	89.7436
NC_027757.2	6333201	6333400	*	4.92025e-24	7.36576e-22	66.3256
NC_027757.2	6360101	6360300	*	6.8178e-09	2.42689e-07	32.3529
NC_027757.2	6363101	6363300	*	2.64122e-05	0.000489152	-28.7387
NC_027757.2	6392901	6393100	*	3.45811e-14	2.30744e-12	40.724
NC_027757.2	6393001	6393200	*	9.06955e-42	3.64119e-39	65.7671
NC_027757.2	6393101	6393300	*	1.47502e-53	9.93478e-51	91.6869
NC_027757.2	6393201	6393400	*	7.79833e-52	4.87597e-49	93.2482
NC_027757.2	6397201	6397400	*	3.92225e-61	3.47762e-58	63.6364
NC_027757.2	6397301	6397500	*	1.84964e-87	3.79048e-84	96.5631
NC_027757.2	6397401	6397600	*	2.59519e-49	1.4539e-46	97.4684
NC_027757.2	6397501	6397700	*	4.96468e-46	2.41668e-43	98.0392
NC_027757.2	6397601	6397800	*	1.16667e-47	6.09679e-45	96.0526
NC_027757.2	6397701	6397900	*	1.12454e-25	1.8807e-23	93.5897
NC_027757.2	6548601	6548800	*	2.36787e-15	1.77285e-13	40.7173
NC_027757.2	6550701	6550900	*	1.40961e-204	3.88666e-200	95.5298
NC_027757.2	6550801	6551000	*	1.28149e-217	4.39369e-213	94.2947
NC_027757.2	6550901	6551100	*	1.14515e-124	6.79997e-121	95.6423
NC_027757.2	6551001	6551200	*	2.25924e-35	6.6467e-33	97.6744
NC_027757.2	6574301	6574500	*	4.70651e-11	2.2317e-09	39.7059
NC_027757.2	6623501	6623700	*	1.4545e-09	5.684e-08	49.2077
NC_027757.2	6645601	6645800	*	6.96168e-24	1.03235e-21	-37.9575
NC_027757.2	6645701	6645900	*	4.49918e-46	2.19442e-43	-36.9356
NC_027757.2	6645801	6646000	*	6.11944e-18	5.76347e-16	-29.2533
NC_027757.2	6662701	6662900	*	1.70679e-09	6.60806e-08	38.8889
NC_027757.2	6662801	6663000	*	1.34526e-05	0.000266435	39.3125
NC_027757.2	6665701	6665900	*	8.50123e-05	0.00139021	29.3007
NC_027757.2	6665801	6666000	*	4.9399e-11	2.33453e-09	64.4505
NC_027757.2	6666601	6666800	*	1.34025e-05	0.000265533	28.303
NC_027757.2	6764101	6764300	*	1.24772e-12	7.07999e-11	29.6558
NC_027757.2	6839201	6839400	*	2.57488e-35	7.55784e-33	99.2537
NC_027757.2	6839301	6839500	*	4.42368e-17	3.86973e-15	95
NC_027757.2	6891901	6892100	*	4.405e-08	1.3866e-06	36.8852
NC_027757.2	6895201	6895400	*	3.75023e-20	4.22489e-18	47.2222
NC_027757.2	6929001	6929200	*	9.38806e-10	3.76473e-08	31.8182
NC_027757.2	6933301	6933500	*	4.9055e-13	2.90609e-11	34.2105
NC_027757.2	7004701	7004900	*	5.77114e-11	2.70534e-09	30.7978
NC_027757.2	7004801	7005000	*	5.86167e-17	5.06872e-15	29.3019
NC_027757.2	7025901	7026100	*	3.94102e-109	1.51896e-105	94.0298
NC_027757.2	7051501	7051700	*	0.00251227	0.0258402	-25.425
NC_027757.2	7123901	7124100	*	2.61777e-09	9.87517e-08	61.5385
NC_027757.2	7142501	7142700	*	7.54813e-13	4.38802e-11	-37.7482
NC_027757.2	7144301	7144500	*	1.67778e-17	1.52398e-15	36.9231
NC_027757.2	7147901	7148100	*	6.09637e-35	1.7611e-32	74.6708
NC_027757.2	7148001	7148200	*	3.39735e-79	5.58372e-76	81.454
NC_027757.2	7148101	7148300	*	1.23882e-55	9.0087e-53	77.6924
NC_027757.2	7148201	7148400	*	2.11126e-32	5.32833e-30	92.6995
NC_027757.2	7148301	7148500	*	5.77926e-20	6.41235e-18	75.4592
NC_027757.2	7151501	7151700	*	1.37263e-05	0.000271408	25.5615
NC_027757.2	7164901	7165100	*	5.00516e-06	0.000108769	43.4318
NC_027757.2	7165001	7165200	*	0.000881457	0.0106807	25.1012
NC_027757.2	7220801	7221000	*	8.62217e-08	2.58837e-06	-47.2222
NC_027757.2	7281401	7281600	*	1.3443e-06	3.27532e-05	31.7009
NC_027757.2	7283501	7283700	*	3.92864e-05	0.000698452	-33.8462
NC_027757.2	7318601	7318800	*	1.9723e-10	8.65134e-09	47.3684
NC_027757.2	7318701	7318900	*	1.65308e-05	0.000321017	25
NC_027757.2	7325101	7325300	*	1.07995e-09	4.29643e-08	41.9569
NC_027757.2	7337201	7337400	*	1.90759e-14	1.30684e-12	45.0005
NC_027757.2	7344701	7344900	*	3.9012e-07	1.0484e-05	-34.1804
NC_027757.2	7358001	7358200	*	5.12081e-13	3.02728e-11	-46.025
NC_027757.2	7358101	7358300	*	8.75131e-20	9.56515e-18	-44.2782
NC_027757.2	7358201	7358400	*	8.35958e-06	0.000173228	-27.0946
NC_027757.2	7407601	7407800	*	2.87083e-05	0.000527499	28.8571
NC_027757.2	7407701	7407900	*	7.34564e-10	2.98764e-08	48.5714
NC_027757.2	7409201	7409400	*	1.31079e-08	4.47809e-07	32.5424
NC_027757.2	7409301	7409500	*	1.33424e-07	3.88494e-06	26.6148
NC_027757.2	7438801	7439000	*	8.39777e-12	4.34219e-10	27.66
NC_027757.2	7483901	7484100	*	1.27261e-05	0.000253283	-34.127
NC_027757.2	7534401	7534600	*	6.52874e-07	1.68716e-05	35.1351
NC_027757.2	7534501	7534700	*	3.71244e-09	1.37161e-07	49.4737
NC_027757.2	7534601	7534800	*	1.57403e-09	6.11896e-08	47.9298
NC_027757.2	7534701	7534900	*	1.85965e-17	1.68255e-15	72.1027
NC_027757.2	7534901	7535100	*	2.70051e-36	8.31532e-34	84.2593
NC_027757.2	7535001	7535200	*	2.98549e-30	6.63626e-28	68.8983
NC_027757.2	7536701	7536900	*	4.00787e-11	1.91623e-09	36.531
NC_027757.2	7536801	7537000	*	7.96603e-09	2.80891e-07	49.7466
NC_027757.2	7549101	7549300	*	9.25336e-22	1.17784e-19	37.6448
NC_027757.2	7567401	7567600	*	0.00157962	0.0175275	35.4902
NC_027757.2	7599801	7600000	*	2.64693e-31	6.27346e-29	71.9101
NC_027757.2	7599901	7600100	*	4.17459e-45	1.95115e-42	67.1756
NC_027757.2	7600001	7600200	*	9.18184e-21	1.08359e-18	55.8824
NC_027757.2	7600101	7600300	*	2.6554e-07	7.35155e-06	36.6197
NC_027757.2	7643001	7643200	*	1.28653e-07	3.75626e-06	32.8125
NC_027757.2	7696901	7697100	*	1.9762e-06	4.66197e-05	43.9728
NC_027757.2	7709001	7709200	*	2.44504e-29	5.15011e-27	70.3854
NC_027757.2	7709101	7709300	*	2.17672e-13	1.33805e-11	42.4366
NC_027757.2	7741201	7741400	*	8.47449e-06	0.000175398	29.2683
NC_027757.2	7741301	7741500	*	1.94501e-08	6.47322e-07	52.1429
NC_027757.2	7821501	7821700	*	9.38738e-14	5.99318e-12	44.4562
NC_027757.2	7913701	7913900	*	2.01267e-28	4.0043e-26	52.788
NC_027757.2	7913801	7914000	*	2.00893e-56	1.5036e-53	86.1159
NC_027757.2	7916401	7916600	*	4.18256e-13	2.49619e-11	46.5116
NC_027757.2	8086301	8086500	*	5.54258e-10	2.29226e-08	39.0439
NC_027757.2	8088901	8089100	*	0.00142299	0.0160501	-25.2319
NC_027757.2	8089901	8090100	*	9.80172e-12	5.03131e-10	-64.4086
NC_027757.2	8090001	8090200	*	1.66177e-06	3.97702e-05	-30.5936
NC_027757.2	8138001	8138200	*	1.34538e-09	5.28381e-08	36.2285
NC_027757.2	8255801	8256000	*	0.00014294	0.00219938	-36.0684
NC_027757.2	8257001	8257200	*	3.95455e-10	1.66753e-08	32.8893
NC_027757.2	8303701	8303900	*	2.09277e-07	5.89643e-06	-29.4971
NC_027757.2	8416301	8416500	*	9.94743e-10	3.97405e-08	-26.1441
NC_027757.2	8492801	8493000	*	0.000482588	0.00636526	32.2126
NC_027757.2	8493101	8493300	*	6.39796e-07	1.65607e-05	49.1259
NC_027757.2	8556301	8556500	*	4.57455e-32	1.13212e-29	-94.8701
NC_027757.2	8556401	8556600	*	3.65473e-32	9.09848e-30	-85.0756
NC_027757.2	8556501	8556700	*	7.39463e-14	4.77116e-12	-48.4127
NC_027757.2	8645801	8646000	*	4.83871e-09	1.75916e-07	26.7977
NC_027757.2	8784201	8784400	*	6.10175e-64	6.0101e-61	-97.8723
NC_027757.2	8915901	8916100	*	5.52108e-12	2.91465e-10	27.9996
NC_027757.2	8983901	8984100	*	2.59754e-11	1.26965e-09	-27.241
NC_027757.2	8994601	8994800	*	2.98979e-25	4.85737e-23	60.6696
NC_027757.2	9047901	9048100	*	0.000666911	0.00841908	28.6925
NC_027757.2	9068201	9068400	*	2.77644e-14	1.87038e-12	27.7673
NC_027757.2	9082701	9082900	*	5.49886e-06	0.000118466	27.3109
NC_027757.2	9091101	9091300	*	2.06325e-10	9.02992e-09	33.7068
NC_027757.2	9091201	9091400	*	1.9223e-11	9.53965e-10	52.9985
NC_027757.2	9095301	9095500	*	2.06867e-12	1.14642e-10	38.7375
NC_027757.2	9095401	9095600	*	5.23077e-09	1.89175e-07	29.3207
NC_027757.2	9121501	9121700	*	8.5572e-20	9.36155e-18	32.4302
NC_027757.2	9178401	9178600	*	2.87078e-17	2.55307e-15	30.7528
NC_027757.2	9178501	9178700	*	1.22652e-13	7.73689e-12	27.5903
NC_027757.2	9178701	9178900	*	8.92356e-11	4.08842e-09	37.3171
NC_027757.2	9178801	9179000	*	8.12563e-11	3.74245e-09	46.6117
NC_027757.2	9180001	9180200	*	1.1498e-29	2.46924e-27	72.9234
NC_027757.2	9180101	9180300	*	5.27852e-25	8.43262e-23	60.617
NC_027757.2	9180201	9180400	*	5.26925e-09	1.90499e-07	31.7516
NC_027757.2	9180301	9180500	*	2.02698e-36	6.28756e-34	42.3931
NC_027757.2	9180401	9180600	*	1.15012e-68	1.35731e-65	55.3772
NC_027757.2	9180501	9180700	*	9.75483e-139	8.11437e-135	71.4167
NC_027757.2	9180601	9180800	*	1.7671e-77	2.74958e-74	65.2578
NC_027757.2	9232601	9232800	*	1.61065e-10	7.14463e-09	-35.6324
NC_027757.2	9242501	9242700	*	2.25419e-28	4.47128e-26	-97.3333
NC_027757.2	9251501	9251700	*	4.2915e-14	2.83721e-12	51.4476
NC_027757.2	9256101	9256300	*	0.000284638	0.00402512	29.9201
NC_027757.2	9271301	9271500	*	2.23191e-05	0.000420162	26.4351
NC_027757.2	9288801	9289000	*	0.00302667	0.0301266	-27.7879
NC_027757.2	9291601	9291800	*	4.92455e-21	5.93189e-19	74.429
NC_027757.2	9291701	9291900	*	2.02069e-14	1.38027e-12	46.145
NC_027757.2	9301501	9301700	*	1.83527e-08	6.13189e-07	39.0244
NC_027757.2	9301601	9301800	*	2.85986e-14	1.92385e-12	50
NC_027757.2	9301701	9301900	*	3.01084e-27	5.56818e-25	54
NC_027757.2	9301801	9302000	*	1.4172e-19	1.52365e-17	32.2581
NC_027757.2	9312401	9312600	*	3.1315e-07	8.55875e-06	36.6266
NC_027757.2	9316101	9316300	*	5.70758e-11	2.67688e-09	-38.5417
NC_027757.2	9316201	9316400	*	1.81844e-12	1.01401e-10	-27.4854
NC_027757.2	9319901	9320100	*	1.49105e-16	1.2444e-14	49.1935
NC_027757.2	9320001	9320200	*	2.63234e-33	6.97466e-31	57.0175
NC_027757.2	9320101	9320300	*	1.74652e-40	6.61892e-38	61.1321
NC_027757.2	9337901	9338100	*	1.00075e-16	8.48511e-15	-86.7647
NC_027757.2	9338001	9338200	*	7.32802e-23	1.00941e-20	-97.2477
NC_027757.2	9345801	9346000	*	3.51478e-20	3.97019e-18	78.4946
NC_027757.2	9345901	9346100	*	5.27512e-32	1.30084e-29	79.5699
NC_027757.2	9346001	9346200	*	7.75633e-37	2.4566e-34	76.6071
NC_027757.2	9346101	9346300	*	3.92487e-21	4.76514e-19	68.5052
NC_027757.2	9372301	9372500	*	0.00131266	0.014996	28.8156
NC_027757.2	9409601	9409800	*	5.46248e-07	1.43126e-05	-34.0426
NC_027757.2	9417501	9417700	*	3.64859e-33	9.59509e-31	100
NC_027757.2	9417901	9418100	*	8.83686e-31	2.03152e-28	97.7011
NC_027757.2	9418001	9418200	*	3.3934e-25	5.49206e-23	73
NC_027757.2	9419901	9420100	*	1.3248e-13	8.32564e-12	46.246
NC_027757.2	9459101	9459300	*	0.000436803	0.00584185	-30.0113
NC_027757.2	9459201	9459400	*	0.000982821	0.011719	-30.791
NC_027757.2	9566301	9566500	*	1.87408e-11	9.31308e-10	63.8373
NC_027757.2	9566401	9566600	*	3.23688e-16	2.62185e-14	57.8393
NC_027757.2	9566501	9566700	*	1.21988e-07	3.57517e-06	34.5455
NC_027757.2	9588501	9588700	*	1.12185e-29	2.41079e-27	38.4814
NC_027757.2	9588601	9588800	*	1.31882e-51	8.13506e-49	92.821
NC_027757.2	9591101	9591300	*	5.83378e-06	0.000124941	-29.5381
NC_027757.2	9621801	9622000	*	7.7467e-14	4.98894e-12	53.0444
NC_027757.2	9621901	9622100	*	7.72684e-11	3.56807e-09	41.8164
NC_027757.2	9624201	9624400	*	3.37399e-37	1.08847e-34	62.4869
NC_027757.2	9624301	9624500	*	1.92099e-53	1.28857e-50	52.4236
NC_027757.2	9624401	9624600	*	5.07414e-53	3.3389e-50	61.9819
NC_027757.2	9624501	9624700	*	2.4368e-105	8.48013e-102	95.8599
NC_027757.2	9624601	9624800	*	1.15654e-49	6.57645e-47	87.5717
NC_027757.2	9624701	9624900	*	4.16194e-10	1.75044e-08	39.5122
NC_027757.2	9735301	9735500	*	1.50664e-07	4.34824e-06	-31.7322
NC_027757.2	9763901	9764100	*	8.9921e-09	3.14658e-07	36.3636
NC_027757.2	9767401	9767600	*	4.10574e-08	1.29852e-06	30.9484
NC_027757.2	9767501	9767700	*	3.77504e-12	2.03154e-10	38.2315
NC_027757.2	9840401	9840600	*	5.52185e-07	1.44591e-05	-29.1572
NC_027757.2	9844901	9845100	*	0.000145213	0.0022301	32.5397
NC_027757.2	9975501	9975700	*	2.20572e-105	7.68954e-102	98.1628
NC_027757.2	9975601	9975800	*	5.9773e-132	4.27727e-128	95.8624
NC_027757.2	9975701	9975900	*	2.29263e-14	1.55852e-12	31.5311
NC_027757.2	9997601	9997800	*	1.44837e-05	0.000284911	45.3659
NC_027757.2	9997701	9997900	*	2.69013e-05	0.000497188	44.1288
NC_027757.2	10034901	10035100	*	1.14653e-12	6.53054e-11	41.0334
NC_027757.2	10088001	10088200	*	1.2441e-13	7.84373e-12	50
NC_027757.2	10088101	10088300	*	9.23006e-11	4.2209e-09	43.9189
NC_027757.2	10140201	10140400	*	3.36265e-16	2.71984e-14	50.744
NC_027757.2	10141701	10141900	*	8.42556e-09	2.96055e-07	44.4444
NC_027757.2	10147801	10148000	*	1.04185e-47	5.45536e-45	67.7545
NC_027757.2	10147901	10148100	*	1.93929e-19	2.06185e-17	41.9105
NC_027757.2	10190201	10190400	*	7.13016e-32	1.74465e-29	67.5504
NC_027757.2	10190301	10190500	*	2.41196e-47	1.24314e-44	62.8447
NC_027757.2	10190401	10190600	*	1.46422e-17	1.33723e-15	44.3768
NC_027757.2	10223501	10223700	*	2.36894e-05	0.000443129	30.1032
NC_027757.2	10223601	10223800	*	0.000264515	0.00377372	29.0043
NC_027757.2	10231201	10231400	*	0.000513814	0.00672147	28.0303
NC_027757.2	10245601	10245800	*	0.00274307	0.027788	26.6355
NC_027757.2	10245701	10245900	*	4.40711e-09	1.61188e-07	27.2796
NC_027757.2	10265101	10265300	*	9.19972e-27	1.65097e-24	86.9042
NC_027757.2	10278201	10278400	*	1.10491e-13	7.00531e-12	-30.6257
NC_027757.2	10282501	10282700	*	2.46815e-07	6.8667e-06	-27.0764
NC_027757.2	10305101	10305300	*	1.71626e-06	4.09532e-05	-26.8781
NC_027757.2	10313801	10314000	*	6.2068e-27	1.12679e-24	83.98
NC_027757.2	10313901	10314100	*	3.29732e-20	3.73178e-18	89.2726
NC_027757.2	10315901	10316100	*	3.88395e-09	1.43134e-07	38.1174
NC_027757.2	10316001	10316200	*	2.2707e-11	1.1171e-09	40.8735
NC_027757.2	10316901	10317100	*	3.00457e-12	1.63438e-10	60.4325
NC_027757.2	10324801	10325000	*	2.67885e-06	6.15344e-05	-32.1918
NC_027757.2	10325401	10325600	*	1.70755e-09	6.61076e-08	38.1334
NC_027757.2	10325501	10325700	*	1.70755e-09	6.61076e-08	38.1334
NC_027757.2	10383101	10383300	*	3.36975e-07	9.16373e-06	37.5852
NC_027757.2	10434701	10434900	*	1.45228e-06	3.5158e-05	31.1897
NC_027757.2	10449901	10450100	*	1.19395e-05	0.000239454	26.2805
NC_027757.2	10515001	10515200	*	1.79106e-18	1.76352e-16	60.7143
NC_027757.2	10564401	10564600	*	8.53839e-40	3.12328e-37	56.7708
NC_027757.2	10575301	10575500	*	6.57878e-06	0.000139406	38.1704
NC_027757.2	10575401	10575600	*	7.70532e-05	0.00127393	42.674
NC_027757.2	10576301	10576500	*	3.32598e-52	2.10937e-49	70.2857
NC_027757.2	10576401	10576600	*	3.33592e-32	8.32107e-30	53.2386
NC_027757.2	10579701	10579900	*	1.69578e-08	5.69737e-07	32.6364
NC_027757.2	10620701	10620900	*	1.33255e-27	2.52261e-25	71.0744
NC_027757.2	10620801	10621000	*	5.94205e-17	5.13463e-15	49.2063
NC_027757.2	10631501	10631700	*	4.81576e-07	1.27454e-05	25.8204
NC_027757.2	10661801	10662000	*	9.57425e-08	2.85337e-06	32.3232
NC_027757.2	10746001	10746200	*	8.15864e-06	0.000169547	35.8974
NC_027757.2	10772401	10772600	*	1.66333e-12	9.31036e-11	54.5455
NC_027757.2	10772501	10772700	*	1.97629e-20	2.27405e-18	59.0909
NC_027757.2	10785701	10785900	*	0.000743809	0.00925032	-27.2727
NC_027757.2	10892901	10893100	*	5.31446e-24	7.94022e-22	-51.6846
NC_027757.2	10896801	10897000	*	1.94269e-11	9.63374e-10	32.8767
NC_027757.2	10910501	10910700	*	0.000113478	0.00179314	-27.4104
NC_027757.2	10917301	10917500	*	1.28962e-06	3.15138e-05	29.7872
NC_027757.2	10932301	10932500	*	3.57586e-26	6.17896e-24	75.7576
NC_027757.2	10939601	10939800	*	1.02546e-28	2.0773e-26	68.3941
NC_027757.2	10940001	10940200	*	1.40305e-07	4.07055e-06	-44.3627
NC_027757.2	10941801	10942000	*	5.46807e-27	9.95472e-25	66.5569
NC_027757.2	10981401	10981600	*	7.50953e-08	2.27729e-06	-25.2741
NC_027757.2	10982601	10982800	*	6.16651e-21	7.37407e-19	79.0698
NC_027757.2	10982701	10982900	*	4.81787e-24	7.21605e-22	80
NC_027757.2	11046501	11046700	*	2.52231e-09	9.53699e-08	37.0377
NC_027757.2	11049001	11049200	*	1.36106e-20	1.58542e-18	58.4158
NC_027757.2	11049101	11049300	*	7.15802e-28	1.37567e-25	83.1858
NC_027757.2	11061901	11062100	*	6.01308e-50	3.46064e-47	91.0991
NC_027757.2	11067701	11067900	*	1.21021e-05	0.000242355	30.0281
NC_027757.2	11106301	11106500	*	1.22078e-14	8.53727e-13	50.7692
NC_027757.2	11107101	11107300	*	6.94056e-17	5.96893e-15	31.4063
NC_027757.2	11107201	11107400	*	6.98659e-21	8.31942e-19	45.5317
NC_027757.2	11121601	11121800	*	0.00122481	0.0141377	25.6757
NC_027757.2	11132201	11132400	*	4.87222e-21	5.86994e-19	51.8347
NC_027757.2	11132301	11132500	*	1.01702e-46	5.09396e-44	69.3452
NC_027757.2	11132401	11132600	*	6.40782e-20	7.0777e-18	56.2122
NC_027757.2	11184301	11184500	*	2.6622e-10	1.14815e-08	57.5758
NC_027757.2	11247701	11247900	*	0.00129721	0.0148433	25.0941
NC_027757.2	11248501	11248700	*	2.45997e-05	0.000458529	38.4444
NC_027757.2	11248601	11248800	*	1.04689e-07	3.10145e-06	41.9587
NC_027757.2	11248701	11248900	*	7.76376e-33	2.00403e-30	59.0241
NC_027757.2	11248801	11249000	*	1.31252e-21	1.65154e-19	49.8309
NC_027757.2	11249601	11249800	*	3.87207e-09	1.42719e-07	-35.4628
NC_027757.2	11290401	11290600	*	0.000230006	0.00334295	26.0103
NC_027757.2	11298601	11298800	*	6.96414e-14	4.50461e-12	-44.7874
NC_027757.2	11309601	11309800	*	9.1191e-08	2.72766e-06	-45.4743
NC_027757.2	11309701	11309900	*	1.99857e-11	9.89258e-10	-66.603
NC_027757.2	11347501	11347700	*	9.59553e-23	1.31086e-20	38.8889
NC_027757.2	11448601	11448800	*	2.28565e-08	7.52193e-07	-47.5
NC_027757.2	11462701	11462900	*	3.81523e-13	2.28735e-11	-37.4414
NC_027757.2	11463201	11463400	*	1.93036e-13	1.19322e-11	-30.6165
NC_027757.2	11500501	11500700	*	3.94537e-34	1.09196e-31	-82.4672
NC_027757.2	11500601	11500800	*	2.76623e-40	1.03846e-37	-90.1926
NC_027757.2	11515701	11515900	*	1.4084e-13	8.82686e-12	33.3333
NC_027757.2	11569101	11569300	*	8.0646e-85	1.56562e-81	86.2434
NC_027757.2	11594501	11594700	*	5.41348e-13	3.19321e-11	39.4939
NC_027757.2	11653401	11653600	*	1.18291e-86	2.38084e-83	94.3574
NC_027757.2	11653501	11653700	*	2.25209e-155	2.54433e-151	95.6044
NC_027757.2	11653601	11653800	*	3.39794e-94	8.41562e-91	97.5439
NC_027757.2	11653701	11653900	*	2.15804e-61	1.92989e-58	98.3051
NC_027757.2	11653801	11654000	*	2.64778e-40	9.95221e-38	97.3684
NC_027757.2	11658801	11659000	*	2.8151e-47	1.44601e-44	97.0874
NC_027757.2	11658901	11659100	*	4.71712e-109	1.81454e-105	96.4158
NC_027757.2	11659001	11659200	*	2.1434e-112	9.03866e-109	93.9716
NC_027757.2	11659101	11659300	*	1.22465e-78	1.9822e-75	94.077
NC_027757.2	11688301	11688500	*	1.05442e-29	2.27035e-27	-83.6272
NC_027757.2	11761801	11762000	*	4.14785e-09	1.52232e-07	30.3043
NC_027757.2	11775501	11775700	*	2.69648e-42	1.10853e-39	85.1232
NC_027757.2	11775601	11775800	*	1.25532e-41	5.0107e-39	86.5038
NC_027757.2	11808001	11808200	*	2.66845e-14	1.80043e-12	29.9465
NC_027757.2	11818801	11819000	*	0.00124832	0.0143703	30.4511
NC_027757.2	11848501	11848700	*	9.95485e-13	5.70804e-11	49.494
NC_027757.2	11848601	11848800	*	6.24076e-11	2.91354e-09	50.3636
NC_027757.2	11853001	11853200	*	8.0824e-19	8.17419e-17	34.6302
NC_027757.2	11853101	11853300	*	3.97914e-20	4.47191e-18	35.8251
NC_027757.2	11939201	11939400	*	0.000601969	0.00770816	41.9355
NC_027757.2	11939301	11939500	*	0.00378061	0.0361726	33.2767
NC_027757.2	11943601	11943800	*	0.00541654	0.0484731	25.3043
NC_027757.2	11973701	11973900	*	6.55214e-10	2.68453e-08	35.3852
NC_027757.2	12038901	12039100	*	6.61445e-06	0.000140094	-46.4286
NC_027757.2	12046401	12046600	*	1.16862e-05	0.000234887	29.1667
NC_027757.2	12098401	12098600	*	3.74808e-08	1.19178e-06	-35.8353
NC_027757.2	12176501	12176700	*	1.42825e-05	0.00028131	-32.9365
NC_027757.2	12296901	12297100	*	0.000147766	0.00226324	-38.7302
NC_027757.2	12304101	12304300	*	1.34289e-75	1.97347e-72	95.0704
NC_027757.2	12304201	12304400	*	1.0762e-113	4.72528e-110	93.126
NC_027757.2	12304501	12304700	*	3.68685e-111	1.50019e-107	93.6111
NC_027757.2	12304601	12304800	*	1.24764e-65	1.31743e-62	63.287
NC_027757.2	12306801	12307000	*	4.53107e-16	3.61934e-14	46.978
NC_027757.2	12306901	12307100	*	1.86408e-24	2.86789e-22	73.547
NC_027757.2	12309001	12309200	*	1.47088e-12	8.28443e-11	-47.9076
NC_027757.2	12364001	12364200	*	5.69627e-23	7.91112e-21	76.9231
NC_027757.2	12364101	12364300	*	4.97335e-15	3.61162e-13	64.2857
NC_027757.2	12370601	12370800	*	0.000170001	0.00256319	26.4706
NC_027757.2	12372701	12372900	*	1.48738e-10	6.62556e-09	46.3415
NC_027757.2	12372801	12373000	*	5.44382e-07	1.42667e-05	40.5405
NC_027757.2	12375201	12375400	*	1.52783e-12	8.58997e-11	29.709
NC_027757.2	12424901	12425100	*	4.87438e-09	1.77139e-07	29.1817
NC_027757.2	12425001	12425200	*	1.72906e-11	8.62972e-10	45.8333
NC_027757.2	12441201	12441400	*	6.36815e-08	1.95392e-06	-28.0066
NC_027757.2	12448601	12448800	*	3.87955e-12	2.08483e-10	50
NC_027757.2	12448701	12448900	*	1.90029e-39	6.83321e-37	89.5275
NC_027757.2	12448801	12449000	*	3.52956e-12	1.90553e-10	25.3776
NC_027757.2	12461901	12462100	*	9.33104e-06	0.000191542	-27.5362
NC_027757.2	12487101	12487300	*	6.98932e-05	0.00116771	-27.4309
NC_027757.2	12487401	12487600	*	6.80647e-08	2.07894e-06	47.381
NC_027757.2	12487501	12487700	*	8.47312e-09	2.97644e-07	37.5
NC_027757.2	12503801	12504000	*	1.99957e-16	1.65046e-14	-34.9321
NC_027757.2	12561901	12562100	*	2.35226e-08	7.72569e-07	26.5306
NC_027757.2	12563201	12563400	*	5.50529e-46	2.6739e-43	80.0123
NC_027757.2	12563601	12563800	*	2.13527e-08	7.05731e-07	61.3966
NC_027757.2	12563701	12563900	*	4.94368e-14	3.24753e-12	55.3191
NC_027757.2	12610601	12610800	*	1.10389e-14	7.75665e-13	44.3172
NC_027757.2	12622801	12623000	*	2.48985e-112	1.04438e-108	78.9554
NC_027757.2	12622901	12623100	*	9.10736e-109	3.47284e-105	70.6889
NC_027757.2	12623001	12623200	*	3.82698e-67	4.28065e-64	62.4009
NC_027757.2	12623101	12623300	*	1.59601e-34	4.50779e-32	63.6704
NC_027757.2	12638401	12638600	*	7.81377e-09	2.75834e-07	29.3988
NC_027757.2	12643801	12644000	*	2.32984e-08	7.65831e-07	42.3673
NC_027757.2	12643901	12644100	*	9.2382e-11	4.22414e-09	40.9746
NC_027757.2	12644001	12644200	*	3.93613e-06	8.74288e-05	29.6104
NC_027757.2	12647601	12647800	*	1.03556e-07	3.07018e-06	-39.2857
NC_027757.2	12649301	12649500	*	6.80333e-09	2.42218e-07	50.813
NC_027757.2	12704601	12704800	*	9.86603e-08	2.93485e-06	33.9944
NC_027757.2	12712301	12712500	*	6.22049e-10	2.55656e-08	27.2059
NC_027757.2	12723901	12724100	*	1.19727e-42	5.0002e-40	-89.4637
NC_027757.2	12734901	12735100	*	1.67134e-29	3.5569e-27	76.7677
NC_027757.2	12735001	12735200	*	2.59367e-44	1.17048e-41	77.9828
NC_027757.2	12834601	12834800	*	2.31412e-05	0.000433796	-28.2051
NC_027757.2	12834701	12834900	*	1.0408e-05	0.00021144	26.6067
NC_027757.2	12860601	12860800	*	3.87041e-31	9.07825e-29	35.1222
NC_027757.2	12860701	12860900	*	1.18891e-40	4.54103e-38	61.0323
NC_027757.2	12878101	12878300	*	5.84666e-11	2.7387e-09	40.0924
NC_027757.2	12878501	12878700	*	7.35909e-08	2.23489e-06	46.2339
NC_027757.2	12884601	12884800	*	7.92639e-79	1.29037e-75	-96.4706
NC_027757.2	12884701	12884900	*	2.29538e-79	3.7963e-76	-91.8919
NC_027757.2	12915501	12915700	*	0.0037776	0.036147	-26.1968
NC_027757.2	12924201	12924400	*	1.01301e-08	3.51812e-07	27.3011
NC_027757.2	12960601	12960800	*	9.94854e-18	9.21271e-16	51.7693
NC_027757.2	12960701	12960900	*	9.94854e-18	9.21271e-16	51.7693
NC_027757.2	13019401	13019600	*	1.04337e-10	4.73937e-09	44.1315
NC_027757.2	13109201	13109400	*	1.98848e-15	1.49834e-13	51.201
NC_027757.2	13111801	13112000	*	4.38541e-31	1.02539e-28	67.8524
NC_027757.2	13111901	13112100	*	4.57585e-29	9.47536e-27	66.5822
NC_027757.2	13168301	13168500	*	2.79646e-21	3.43695e-19	56.689
NC_027757.2	13168801	13169000	*	1.21351e-05	0.000242974	-37.7358
NC_027757.2	13168901	13169100	*	0.000188181	0.00280322	-27.2727
NC_027757.2	13181301	13181500	*	1.73231e-06	4.13005e-05	-27.3126
NC_027757.2	13181401	13181600	*	1.73231e-06	4.13005e-05	-27.3126
NC_027757.2	13187701	13187900	*	1.55962e-08	5.26809e-07	37.1014
NC_027757.2	13191201	13191400	*	7.01609e-20	7.72509e-18	54.5803
NC_027757.2	13197701	13197900	*	4.40574e-56	3.26221e-53	34.0467
NC_027757.2	13197801	13198000	*	1.35844e-169	2.06801e-165	42.6517
NC_027757.2	13197901	13198100	*	2.1682e-115	9.88316e-112	39.458
NC_027757.2	13201001	13201200	*	2.18697e-45	1.03616e-42	45.7084
NC_027757.2	13201101	13201300	*	5.33955e-41	2.07339e-38	45.306
NC_027757.2	13201901	13202100	*	1.47175e-29	3.14165e-27	45.4473
NC_027757.2	13202001	13202200	*	3.23584e-17	2.86283e-15	25.9711
NC_027757.2	13210101	13210300	*	0.00069992	0.00877624	-26.1168
NC_027757.2	13220501	13220700	*	2.482e-25	4.05563e-23	63.9583
NC_027757.2	13220601	13220800	*	1.6779e-07	4.8042e-06	45.0431
NC_027757.2	13224001	13224200	*	1.51021e-18	1.49563e-16	44.9438
NC_027757.2	13224101	13224300	*	3.21534e-09	1.19749e-07	27.1095
NC_027757.2	13226001	13226200	*	1.89307e-06	4.48271e-05	-43.0778
NC_027757.2	13226101	13226300	*	5.46175e-09	1.97082e-07	-43.416
NC_027757.2	13242601	13242800	*	0.00116494	0.013547	30.5316
NC_027757.2	13255301	13255500	*	3.16412e-29	6.62053e-27	61.6162
NC_027757.2	13307901	13308100	*	3.76664e-07	1.015e-05	40.1819
NC_027757.2	13430501	13430700	*	2.1684e-05	0.000409738	31.9206
NC_027757.2	13441901	13442100	*	1.28373e-07	3.74867e-06	27.0521
NC_027757.2	13449601	13449800	*	1.55573e-38	5.34464e-36	45.6616
NC_027757.2	13470401	13470600	*	8.36085e-06	0.000173252	25.8858
NC_027757.2	13473601	13473800	*	1.07694e-09	4.2853e-08	32.5238
NC_027757.2	13475001	13475200	*	5.66421e-11	2.65765e-09	74.8148
NC_027757.2	13475101	13475300	*	5.46136e-09	1.9707e-07	66.6667
NC_027757.2	13476101	13476300	*	3.18554e-14	2.13264e-12	52.001
NC_027757.2	13476201	13476400	*	1.12755e-07	3.32347e-06	42.8658
NC_027757.2	13771401	13771600	*	4.02404e-10	1.69519e-08	-40.8017
NC_027757.2	13771501	13771700	*	4.47796e-06	9.82846e-05	-27.5
NC_027757.2	13780301	13780500	*	6.37653e-14	4.13933e-12	41.2698
NC_027757.2	13780401	13780600	*	1.51772e-08	5.1353e-07	34.0909
NC_027757.2	13783701	13783900	*	1.22382e-09	4.83289e-08	-54.9741
NC_027757.2	13787201	13787400	*	1.92158e-08	6.40016e-07	-25.9841
NC_027757.2	13789901	13790100	*	3.62998e-08	1.15752e-06	31.0199
NC_027757.2	13790001	13790200	*	2.04792e-16	1.68835e-14	43.5574
NC_027757.2	13791501	13791700	*	1.02257e-18	1.02584e-16	62.3008
NC_027757.2	13799601	13799800	*	7.46033e-07	1.90777e-05	29.3762
NC_027757.2	13800001	13800200	*	0.00220096	0.0231443	-28.3537
NC_027757.2	13800801	13801000	*	2.42625e-11	1.19001e-09	42.623
NC_027757.2	13814801	13815000	*	5.80806e-58	4.61052e-55	57.1573
NC_027757.2	13814901	13815100	*	1.73013e-80	2.95951e-77	51.0356
NC_027757.2	13815001	13815200	*	4.20496e-64	4.15947e-61	60.5731
NC_027757.2	13815101	13815300	*	1.22201e-75	1.79852e-72	94.822
NC_027757.2	13815201	13815400	*	1.16508e-56	8.79863e-54	92.9134
NC_027757.2	13815301	13815500	*	4.67453e-34	1.2879e-31	94.6188
NC_027757.2	13815401	13815600	*	9.82122e-32	2.38565e-29	93.0481
NC_027757.2	13815501	13815700	*	7.56372e-32	1.84833e-29	82.8645
NC_027757.2	13816201	13816400	*	6.96665e-06	0.000146901	25.6757
NC_027757.2	13858001	13858200	*	4.56971e-07	1.21432e-05	28.0283
NC_027757.2	13858101	13858300	*	2.90286e-18	2.80901e-16	43.3636
NC_027757.2	13858201	13858400	*	9.6214e-12	4.94299e-10	29.7769
NC_027757.2	13858901	13859100	*	3.06943e-32	7.67042e-30	90.2778
NC_027757.2	13859001	13859200	*	1.3078e-33	3.51835e-31	80.1887
NC_027757.2	13861001	13861200	*	1.99193e-06	4.69606e-05	30.6716
NC_027757.2	13864601	13864800	*	3.63438e-24	5.48492e-22	64.6013
NC_027757.2	13864801	13865000	*	1.30436e-37	4.28792e-35	92.6259
NC_027757.2	13864901	13865100	*	1.58025e-56	1.18748e-53	94.0909
NC_027757.2	13865001	13865200	*	1.49635e-34	4.23418e-32	89.2086
NC_027757.2	13865801	13866000	*	2.81403e-14	1.89451e-12	55.1837
NC_027757.2	13865901	13866100	*	1.68094e-19	1.79477e-17	68.9394
NC_027757.2	13878701	13878900	*	1.97795e-06	4.66584e-05	26.1491
NC_027757.2	13990101	13990300	*	0.000117817	0.00185428	28.636
NC_027757.2	14002301	14002500	*	2.77228e-07	7.64812e-06	-28.4316
NC_027757.2	14002401	14002600	*	5.22309e-06	0.000113118	-30.4124
NC_027757.2	14061501	14061700	*	1.37024e-64	1.38637e-61	-77.6847
NC_027757.2	14061601	14061800	*	3.66158e-158	4.41503e-154	-75.7708
NC_027757.2	14061701	14061900	*	4.15076e-126	2.55319e-122	-74.9086
NC_027757.2	14061801	14062000	*	4.88269e-21	5.88238e-19	-63.8737
NC_027757.2	14062001	14062200	*	1.57529e-45	7.50956e-43	-66.4953
NC_027757.2	14062101	14062300	*	5.76635e-49	3.18968e-46	-70.463
NC_027757.2	14063601	14063800	*	2.23653e-06	5.22025e-05	38.7097
NC_027757.2	14098601	14098800	*	2.80983e-13	1.70696e-11	27.5
NC_027757.2	14106001	14106200	*	0.000172447	0.0025956	29.9266
NC_027757.2	14106101	14106300	*	2.74644e-07	7.58393e-06	33.317
NC_027757.2	14124901	14125100	*	2.50669e-06	5.79002e-05	25.6297
NC_027757.2	14135001	14135200	*	5.70331e-13	3.35629e-11	-46.5116
NC_027757.2	14139101	14139300	*	4.93214e-36	1.49845e-33	98.8764
NC_027757.2	14139201	14139400	*	1.89326e-27	3.5466e-25	98.3333
NC_027757.2	14164801	14165000	*	2.29707e-16	1.88547e-14	37.8378
NC_027757.2	14164901	14165100	*	5.71437e-12	3.01205e-10	36.3636
NC_027757.2	14172101	14172300	*	2.81053e-13	1.70733e-11	58.8889
NC_027757.2	14172201	14172400	*	4.9933e-13	2.95535e-11	62.2059
NC_027757.2	14208601	14208800	*	3.43109e-05	0.000618595	29.5652
NC_027757.2	14218801	14219000	*	0.0045751	0.0422939	27.5132
NC_027757.2	14248801	14249000	*	1.25542e-22	1.70114e-20	83.8245
NC_027757.2	14248901	14249100	*	1.95661e-32	4.94593e-30	85.8974
NC_027757.2	14249001	14249200	*	3.65953e-25	5.90944e-23	69.697
NC_027757.2	14300401	14300600	*	1.70899e-08	5.73757e-07	37.5
NC_027757.2	14304201	14304400	*	1.24802e-45	5.97401e-43	81.6469
NC_027757.2	14311301	14311500	*	2.79993e-132	2.03311e-128	91.6667
NC_027757.2	14311401	14311600	*	1.63133e-234	7.94089e-230	94.6257
NC_027757.2	14311501	14311700	*	1.07287e-130	7.48704e-127	95.3988
NC_027757.2	14311601	14311800	*	1.04471e-75	1.54276e-72	89.5288
NC_027757.2	14311701	14311900	*	4.33164e-51	2.61309e-48	90.7407
NC_027757.2	14348601	14348800	*	1.12815e-07	3.32504e-06	37.8521
NC_027757.2	14348701	14348900	*	1.1121e-29	2.39049e-27	66.9761
NC_027757.2	14368401	14368600	*	9.92323e-05	0.00159067	30.2419
NC_027757.2	14405901	14406100	*	1.41474e-10	6.32068e-09	-38.0769
NC_027757.2	14406401	14406600	*	0.000595763	0.00763882	-33.2298
NC_027757.2	14406501	14406700	*	1.23031e-08	4.21941e-07	-56.3636
NC_027757.2	14406901	14407100	*	6.88076e-05	0.00115147	-28.5714
NC_027757.2	14412701	14412900	*	1.15993e-15	8.93396e-14	-33.2577
NC_027757.2	14412801	14413000	*	1.96487e-24	3.01931e-22	-49.5146
NC_027757.2	14413101	14413300	*	4.09247e-13	2.44546e-11	-55.9543
NC_027757.2	14415201	14415400	*	7.62489e-09	2.69545e-07	32.4049
NC_027757.2	14415301	14415500	*	3.26923e-20	3.70121e-18	37.9561
NC_027757.2	14435501	14435700	*	1.9955e-23	2.86496e-21	29.9753
NC_027757.2	14435601	14435800	*	5.88216e-12	3.09623e-10	29.5875
NC_027757.2	14438101	14438300	*	3.95494e-40	1.47306e-37	77.2989
NC_027757.2	14438201	14438400	*	8.61031e-42	3.46069e-39	72.6164
NC_027757.2	14438301	14438500	*	2.13788e-09	8.1586e-08	54.7101
NC_027757.2	14438501	14438700	*	1.99139e-07	5.63272e-06	42.4
NC_027757.2	14460001	14460200	*	9.57872e-12	4.92209e-10	-35.8072
NC_027757.2	14460301	14460500	*	3.1408e-08	1.01177e-06	31.6667
NC_027757.2	14462301	14462500	*	5.18102e-06	0.000112281	-31.9384
NC_027757.2	14469301	14469500	*	1.58082e-53	1.06365e-50	-60.3681
NC_027757.2	14469401	14469600	*	7.24941e-25	1.14687e-22	-42.3275
NC_027757.2	14476501	14476700	*	0.000250099	0.00359254	-32.6898
NC_027757.2	14481201	14481400	*	1.16244e-05	0.000233748	30.8201
NC_027757.2	14486101	14486300	*	3.19078e-11	1.54272e-09	30.3797
NC_027757.2	14486201	14486400	*	6.51352e-11	3.03441e-09	32.4324
NC_027757.2	14493101	14493300	*	4.79697e-15	3.48868e-13	-43.9555
NC_027757.2	14493201	14493400	*	4.79697e-15	3.48868e-13	-43.9555
NC_027757.2	14524101	14524300	*	4.19348e-09	1.53815e-07	36.4924
NC_027757.2	14578901	14579100	*	4.45695e-09	1.62898e-07	-30.8871
NC_027757.2	14596701	14596900	*	0.000113879	0.00179878	-25
NC_027757.2	14606301	14606500	*	1.49435e-23	2.1638e-21	-35.9533
NC_027757.2	14606901	14607100	*	1.76079e-06	4.19245e-05	39.3088
NC_027757.2	14607001	14607200	*	8.80614e-10	3.54428e-08	62.193
NC_027757.2	14620801	14621000	*	6.10457e-12	3.20761e-10	42.3729
NC_027757.2	14626001	14626200	*	4.53644e-11	2.15569e-09	33.946
NC_027757.2	14626101	14626300	*	1.90642e-24	2.93121e-22	57.3206
NC_027757.2	14626201	14626400	*	4.44331e-16	3.55197e-14	48.7086
NC_027757.2	14626601	14626800	*	3.16852e-09	1.18117e-07	38.6803
NC_027757.2	14627201	14627400	*	1.05071e-17	9.70856e-16	67.5
NC_027757.2	14627301	14627500	*	4.33555e-20	4.85695e-18	57.4054
NC_027757.2	14629901	14630100	*	8.96248e-05	0.00145733	25.0927
NC_027757.2	14665101	14665300	*	6.02247e-24	8.96374e-22	36.2074
NC_027757.2	14669801	14670000	*	3.86048e-28	7.54543e-26	92.8035
NC_027757.2	14674401	14674600	*	3.86004e-21	4.68946e-19	35.2423
NC_027757.2	14674501	14674700	*	1.7147e-41	6.80438e-39	76.5045
NC_027757.2	14674601	14674800	*	1.05906e-16	8.9604e-15	65.0909
NC_027757.2	14681701	14681900	*	8.76819e-33	2.25753e-30	-72.8155
NC_027757.2	14681801	14682000	*	2.45603e-36	7.58147e-34	-44.5283
NC_027757.2	14709701	14709900	*	8.21279e-08	2.47433e-06	42.0006
NC_027757.2	14718001	14718200	*	6.69231e-29	1.37104e-26	61.1392
NC_027757.2	14718101	14718300	*	1.33468e-65	1.4082e-62	88.5714
NC_027757.2	14718201	14718400	*	9.40383e-61	8.21949e-58	92.8571
NC_027757.2	14718301	14718500	*	3.16043e-46	1.55029e-43	98.6486
NC_027757.2	14719001	14719200	*	1.51886e-07	4.3808e-06	40.7407
NC_027757.2	14719101	14719300	*	4.70489e-19	4.84976e-17	68.5714
NC_027757.2	14763401	14763600	*	2.21573e-11	1.09169e-09	51.8826
NC_027757.2	14763801	14764000	*	2.39253e-20	2.73759e-18	83.9286
NC_027757.2	14764201	14764400	*	2.3368e-60	2.01172e-57	81.488
NC_027757.2	14764301	14764500	*	6.92055e-77	1.06051e-73	90.6351
NC_027757.2	14768401	14768600	*	7.45437e-05	0.00123658	27.2567
NC_027757.2	14789901	14790100	*	1.35799e-13	8.52733e-12	40.9574
NC_027757.2	14790001	14790200	*	1.13045e-16	9.53906e-15	47.4129
NC_027757.2	14806801	14807000	*	1.93593e-06	4.57519e-05	-30.5031
NC_027757.2	14811101	14811300	*	2.60946e-44	1.1772e-41	96.3245
NC_027757.2	14817001	14817200	*	1.48899e-05	0.000292141	28.836
NC_027757.2	14825001	14825200	*	1.52159e-05	0.000297895	-28.8542
NC_027757.2	14825401	14825600	*	8.70401e-06	0.000179743	34.2466
NC_027757.2	14832701	14832900	*	3.1146e-27	5.75549e-25	71.9768
NC_027757.2	14832801	14833000	*	1.03395e-22	1.40942e-20	76.0598
NC_027757.2	14849501	14849700	*	1.38044e-09	5.41355e-08	39.5556
NC_027757.2	14850301	14850500	*	4.2137e-45	1.96896e-42	-60.4199
NC_027757.2	14850401	14850600	*	2.99811e-41	1.17671e-38	-68.6684
NC_027757.2	14870601	14870800	*	2.7731e-06	6.35054e-05	-34.8631
NC_027757.2	14875301	14875500	*	5.04357e-08	1.57146e-06	-27.5683
NC_027757.2	14897501	14897700	*	9.70629e-20	1.05679e-17	59.8483
NC_027757.2	14897601	14897800	*	8.10524e-07	2.05813e-05	31.682
NC_027757.2	14905001	14905200	*	3.51766e-27	6.48062e-25	53.7647
NC_027757.2	14905101	14905300	*	3.99044e-52	2.52347e-49	65.614
NC_027757.2	14905201	14905400	*	7.94711e-28	1.52286e-25	61.9563
NC_027757.2	15035901	15036100	*	1.44138e-06	3.49119e-05	25.9518
NC_027757.2	15040301	15040500	*	0.000578332	0.00744643	30.3763
NC_027757.2	15049101	15049300	*	5.05063e-15	3.66417e-13	37.25
NC_027757.2	15071501	15071700	*	8.77668e-12	4.52749e-10	-36.6892
NC_027757.2	15073301	15073500	*	4.89797e-18	4.65094e-16	-60.0717
NC_027757.2	15081801	15082000	*	4.64658e-06	0.000101659	31.8223
NC_027757.2	15081901	15082100	*	3.08156e-17	2.73198e-15	60.339
NC_027757.2	15082001	15082200	*	2.33335e-14	1.58486e-12	47.7976
NC_027757.2	15120701	15120900	*	4.36363e-25	7.00853e-23	-46.6667
NC_027757.2	15120801	15121000	*	4.40793e-37	1.41553e-34	-66.7195
NC_027757.2	15121101	15121300	*	5.08261e-22	6.60104e-20	-67.0752
NC_027757.2	15125201	15125400	*	6.03809e-13	3.54404e-11	43.8823
NC_027757.2	15126701	15126900	*	1.87813e-06	4.45024e-05	-25.2024
NC_027757.2	15128301	15128500	*	3.30888e-38	1.11949e-35	74.4055
NC_027757.2	15128401	15128600	*	2.73412e-82	4.95647e-79	91.2761
NC_027757.2	15128501	15128700	*	9.0535e-33	2.32917e-30	78.3604
NC_027757.2	15128801	15129000	*	9.89609e-08	2.94284e-06	30.9451
NC_027757.2	15129201	15129400	*	3.10411e-72	4.09472e-69	65.8806
NC_027757.2	15129301	15129500	*	3.82728e-83	7.10809e-80	65.2279
NC_027757.2	15129401	15129600	*	4.17237e-223	1.5972e-218	63.9151
NC_027757.2	15129501	15129700	*	1.09289e-214	3.53206e-210	65.0203
NC_027757.2	15136101	15136300	*	5.45234e-24	8.13914e-22	-98.4375
NC_027757.2	15145301	15145500	*	9.88896e-14	6.29943e-12	-30.3907
NC_027757.2	15155101	15155300	*	3.82786e-35	1.11468e-32	-96.8553
NC_027757.2	15155201	15155400	*	6.44579e-55	4.57515e-52	-94.9312
NC_027757.2	15155301	15155500	*	1.09895e-32	2.81366e-30	-67.9293
NC_027757.2	15155901	15156100	*	1.6189e-12	9.07452e-11	44.3452
NC_027757.2	15159101	15159300	*	1.29315e-83	2.42912e-80	96.6392
NC_027757.2	15159201	15159400	*	2.31785e-61	2.07045e-58	91.8101
NC_027757.2	15159901	15160100	*	9.28418e-17	7.89254e-15	51.5895
NC_027757.2	15160001	15160200	*	1.84101e-12	1.02597e-10	29.9428
NC_027757.2	15162201	15162400	*	1.221e-18	1.21766e-16	-46.2108
NC_027757.2	15199201	15199400	*	3.80633e-07	1.02485e-05	28.3182
NC_027757.2	15219801	15220000	*	6.70107e-13	3.91412e-11	-34.4262
NC_027757.2	15221001	15221200	*	1.99611e-25	3.28208e-23	-75.6588
NC_027757.2	15221501	15221700	*	4.93907e-07	1.30459e-05	-30.3997
NC_027757.2	15222101	15222300	*	1.80334e-11	8.98099e-10	-43.0351
NC_027757.2	15222201	15222400	*	1.37511e-09	5.39336e-08	-38.9097
NC_027757.2	15222301	15222500	*	0.000157194	0.00239061	-35.7048
NC_027757.2	15225701	15225900	*	1.13407e-19	1.2277e-17	53.3333
NC_027757.2	15225801	15226000	*	7.64338e-12	3.96977e-10	48.2861
NC_027757.2	15226201	15226400	*	2.2715e-05	0.000426735	43.5216
NC_027757.2	15250301	15250500	*	0.000173142	0.00260505	26.1605
NC_027757.2	15250401	15250600	*	0.000328751	0.00456579	26.6242
NC_027757.2	15278201	15278400	*	2.89748e-128	1.89146e-124	97.8923
NC_027757.2	15278301	15278500	*	2.13171441191863e-313	2.71132e-308	97.3783
NC_027757.2	15278401	15278600	*	9.641e-295	1.02739e-289	96.6985
NC_027757.2	15278501	15278700	*	1.23398e-126	7.73519e-123	96.9991
NC_027757.2	15281201	15281400	*	1.78352e-18	1.75646e-16	39.4426
NC_027757.2	15281301	15281500	*	7.08263e-27	1.28048e-24	33.8437
NC_027757.2	15283701	15283900	*	1.65188e-29	3.51721e-27	30.9623
NC_027757.2	15283801	15284000	*	1.47199e-26	2.60918e-24	32.9949
NC_027757.2	15305101	15305300	*	3.9848e-71	5.05358e-68	75.2608
NC_027757.2	15305201	15305400	*	2.45875e-115	1.11817e-111	87.67
NC_027757.2	15306201	15306400	*	3.4437e-11	1.65906e-09	25.2443
NC_027757.2	15308701	15308900	*	7.93484e-09	2.79835e-07	-43.0601
NC_027757.2	15342501	15342700	*	4.48493e-08	1.41019e-06	35.6481
NC_027757.2	15342601	15342800	*	7.63707e-34	2.08042e-31	60.8268
NC_027757.2	15342701	15342900	*	3.86199e-30	8.53168e-28	68.8889
NC_027757.2	15346901	15347100	*	1.07787e-54	7.59319e-52	93.176
NC_027757.2	15347001	15347200	*	1.95984e-27	3.66733e-25	88.789
NC_027757.2	15347101	15347300	*	1.3924e-19	1.49793e-17	88.6076
NC_027757.2	15353501	15353700	*	1.04004e-37	3.43447e-35	-82.0108
NC_027757.2	15353601	15353800	*	4.79973e-44	2.14421e-41	-60.9146
NC_027757.2	15353701	15353900	*	3.9021e-10	1.64669e-08	-33.4574
NC_027757.2	15354101	15354300	*	1.57044e-05	0.000306452	-28.2051
NC_027757.2	15354201	15354400	*	1.68358e-08	5.65901e-07	-58.6364
NC_027757.2	15355601	15355800	*	1.67727e-09	6.49928e-08	26.087
NC_027757.2	15379201	15379400	*	3.61532e-08	1.15327e-06	34.7243
NC_027757.2	15399901	15400100	*	9.54686e-22	1.21418e-19	26.1598
NC_027757.2	15427701	15427900	*	1.71513e-51	1.05352e-48	93.7853
NC_027757.2	15427801	15428000	*	3.01579e-34	8.39336e-32	82.2872
NC_027757.2	15492501	15492700	*	9.10186e-52	5.66764e-49	88.3962
NC_027757.2	15492601	15492800	*	1.20795e-70	1.51296e-67	87.2607
NC_027757.2	15492701	15492900	*	6.26847e-27	1.13761e-24	38.5095
NC_027757.2	15514801	15515000	*	9.33428e-13	5.36766e-11	-36.7133
NC_027757.2	15556901	15557100	*	1.96302e-06	4.63317e-05	55.4817
NC_027757.2	15558401	15558600	*	1.43951e-11	7.24665e-10	31.1935
NC_027757.2	15558501	15558700	*	2.68694e-11	1.3113e-09	34.6307
NC_027757.2	15607701	15607900	*	2.12757e-15	1.59902e-13	-63.3317
NC_027757.2	15621801	15622000	*	1.92019e-08	6.3959e-07	29.5333
NC_027757.2	15622501	15622700	*	1.56528e-23	2.26285e-21	79.1667
NC_027757.2	15623001	15623200	*	5.47525e-22	7.09532e-20	41.7669
NC_027757.2	15624101	15624300	*	5.32757e-18	5.04042e-16	-30.1608
NC_027757.2	15624201	15624400	*	2.23716e-17	2.00939e-15	-26.608
NC_027757.2	15624301	15624500	*	2.9681e-09	1.11105e-07	-26.6071
NC_027757.2	15626101	15626300	*	9.82527e-08	2.92347e-06	-28.7084
NC_027757.2	15628601	15628800	*	0.000306622	0.00429768	-31.583
NC_027757.2	15632301	15632500	*	4.65954e-05	0.000813423	43.0728
NC_027757.2	15679601	15679800	*	1.37879e-32	3.51349e-30	91.9467
NC_027757.2	15679701	15679900	*	3.63636e-26	6.28103e-24	89.0278
NC_027757.2	15679901	15680100	*	8.90173e-25	1.40015e-22	75.9868
NC_027757.2	15680001	15680200	*	8.90173e-25	1.40015e-22	75.9868
NC_027757.2	15681201	15681400	*	9.24458e-52	5.7547e-49	99.1803
NC_027757.2	15681301	15681500	*	3.32208e-58	2.66177e-55	91.6304
NC_027757.2	15681501	15681700	*	1.43504e-09	5.61256e-08	25.0624
NC_027757.2	15683301	15683500	*	1.98767e-20	2.28668e-18	45.5494
NC_027757.2	15683401	15683600	*	2.23327e-44	1.01108e-41	96.8254
NC_027757.2	15711501	15711700	*	0.000288465	0.00407263	-45.2857
NC_027757.2	15729401	15729600	*	1.85193e-27	3.47214e-25	88.1818
NC_027757.2	15729501	15729700	*	3.23811e-22	4.26435e-20	79.8354
NC_027757.2	15792701	15792900	*	3.67398e-21	4.4739e-19	93.0233
NC_027757.2	15792801	15793000	*	3.49477e-24	5.2815e-22	92.5926
NC_027757.2	15795301	15795500	*	8.55651e-173	1.41753e-168	96.4711
NC_027757.2	15817901	15818100	*	8.28988e-15	5.88692e-13	51.2692
NC_027757.2	15818001	15818200	*	9.72722e-15	6.86756e-13	53.5462
NC_027757.2	15849701	15849900	*	1.40328e-12	7.92212e-11	-38.8152
NC_027757.2	15850001	15850200	*	0.000177398	0.00266075	35.6928
NC_027757.2	15863301	15863500	*	9.59868e-09	3.34477e-07	-28.1887
NC_027757.2	15886001	15886200	*	1.93007e-07	5.47318e-06	28.633
NC_027757.2	15896601	15896800	*	5.40083e-08	1.67512e-06	28.6287
NC_027757.2	15907901	15908100	*	5.384e-07	1.41219e-05	31.0811
NC_027757.2	15909101	15909300	*	1.98808e-06	4.68786e-05	37.1429
NC_027757.2	15933101	15933300	*	6.18833e-40	2.28185e-37	80.1301
NC_027757.2	15933201	15933400	*	1.41106e-52	9.10132e-50	67.2669
NC_027757.2	15944101	15944300	*	1.60804e-07	4.61994e-06	35.3374
NC_027757.2	15944201	15944400	*	6.30227e-47	3.18496e-44	91.4894
NC_027757.2	15972601	15972800	*	2.34299e-07	6.54342e-06	35.5095
NC_027757.2	15979901	15980100	*	1.61857e-21	2.02257e-19	-52.9984
NC_027757.2	15983901	15984100	*	2.13739e-21	2.6479e-19	84.2742
NC_027757.2	16004301	16004500	*	2.27248e-23	3.2516e-21	63.7717
NC_027757.2	16004401	16004600	*	1.20121e-39	4.35753e-37	82.3566
NC_027757.2	16015101	16015300	*	1.18137e-11	6.00546e-10	57.3923
NC_027757.2	16015201	16015400	*	1.18137e-11	6.00546e-10	57.3923
NC_027757.2	16061801	16062000	*	2.51743e-10	1.08923e-08	-39.021
NC_027757.2	16097801	16098000	*	4.90123e-14	3.22179e-12	31.8667
NC_027757.2	16119001	16119200	*	7.49311e-07	1.91556e-05	-31.9231
NC_027757.2	16119101	16119300	*	1.5493e-15	1.17942e-13	-32.722
NC_027757.2	16119201	16119400	*	7.43254e-14	4.79508e-12	-37.7323
NC_027757.2	16119301	16119500	*	3.84414e-17	3.37926e-15	-70.566
NC_027757.2	16119501	16119700	*	1.33705e-21	1.68165e-19	-86.8085
NC_027757.2	16201201	16201400	*	7.36232e-17	6.31594e-15	58.1026
NC_027757.2	16201301	16201500	*	1.8913e-20	2.17925e-18	54.6218
NC_027757.2	16203701	16203900	*	1.82391e-20	2.10412e-18	25.1195
NC_027757.2	16210401	16210600	*	4.15313e-09	1.52405e-07	-31.6899
NC_027757.2	16220701	16220900	*	1.97151e-51	1.20668e-48	68.5048
NC_027757.2	16268501	16268700	*	3.41113e-25	5.52053e-23	73.5607
NC_027757.2	16268601	16268800	*	2.88265e-50	1.68235e-47	96.1538
NC_027757.2	16268701	16268900	*	1.04161e-39	3.7936e-37	96.9697
NC_027757.2	16268801	16269000	*	5.92774e-31	1.37687e-28	81.2123
NC_027757.2	16268901	16269100	*	1.84757e-14	1.26739e-12	55.3824
NC_027757.2	16269001	16269200	*	9.84152e-09	3.4243e-07	48.9461
NC_027757.2	16324801	16325000	*	7.95937e-17	6.80829e-15	31.6977
NC_027757.2	16325401	16325600	*	4.88406e-08	1.52567e-06	-29.8718
NC_027757.2	16345401	16345600	*	9.23092e-07	2.31945e-05	-42.236
NC_027757.2	16345501	16345700	*	1.71268e-06	4.08743e-05	-41.7749
NC_027757.2	16349501	16349700	*	1.42721e-07	4.13591e-06	-53.2649
NC_027757.2	16349601	16349800	*	0.00381899	0.036475	-32.7568
NC_027757.2	16454701	16454900	*	1.1476e-14	8.04829e-13	26.8943
NC_027757.2	16468601	16468800	*	3.01014e-25	4.88842e-23	35.7125
NC_027757.2	16468701	16468900	*	4.03533e-93	9.6546e-90	78.3082
NC_027757.2	16480001	16480200	*	4.66357e-37	1.49483e-34	76.084
NC_027757.2	16480101	16480300	*	4.12053e-14	2.72907e-12	49.9286
NC_027757.2	16538301	16538500	*	4.93242e-70	6.05854e-67	95.6845
NC_027757.2	16550101	16550300	*	6.32105e-07	1.63808e-05	-37.5313
NC_027757.2	16569101	16569300	*	2.16116e-10	9.43024e-09	36.3799
NC_027757.2	16569201	16569400	*	9.89307e-52	6.14382e-49	90.1287
NC_027757.2	16569301	16569500	*	1.60645e-44	7.31918e-42	72.619
NC_027757.2	16569401	16569600	*	9.45367e-14	6.03296e-12	42.7586
NC_027757.2	16587201	16587400	*	1.48212e-38	5.09843e-36	98.2609
NC_027757.2	16587301	16587500	*	4.54492e-43	1.93584e-40	98.2456
NC_027757.2	16603301	16603500	*	4.65101e-12	2.47678e-10	-25.5701
NC_027757.2	16603401	16603600	*	2.70917e-15	2.01805e-13	-37.0007
NC_027757.2	16673701	16673900	*	0.00286534	0.0287913	28.7095
NC_027757.2	16685201	16685400	*	6.74199e-13	3.93662e-11	39.6552
NC_027757.2	16695301	16695500	*	1.97482e-11	9.78472e-10	34.1463
NC_027757.2	16730601	16730800	*	3.9773e-09	1.4635e-07	49.2962
NC_027757.2	16843601	16843800	*	8.05111e-38	2.67412e-35	93.1507
NC_027757.2	16843701	16843900	*	8.63623e-38	2.86437e-35	93.1034
NC_027757.2	16848201	16848400	*	1.37554e-17	1.25884e-15	45.1176
NC_027757.2	16848301	16848500	*	7.939e-37	2.51325e-34	52.5324
NC_027757.2	16862001	16862200	*	6.51579e-05	0.00109691	26.5625
NC_027757.2	16908001	16908200	*	4.0123e-11	1.91814e-09	26.8908
NC_027757.2	16908401	16908600	*	1.29321e-31	3.11941e-29	88.5057
NC_027757.2	16908501	16908700	*	8.42966e-25	1.32789e-22	74.6154
NC_027757.2	16909101	16909300	*	0.00459607	0.0424461	-26.1438
NC_027757.2	16920801	16921000	*	1.49558e-34	4.23231e-32	32.2601
NC_027757.2	16928801	16929000	*	1.402e-12	7.91523e-11	28.1282
NC_027757.2	16928901	16929100	*	4.15831e-11	1.98428e-09	39.8529
NC_027757.2	16995801	16996000	*	0.00079119	0.00975523	-31.1888
NC_027757.2	17205401	17205600	*	5.17277e-12	2.73954e-10	-41.4086
NC_027757.2	17393401	17393600	*	0.000125588	0.00196246	32.2222
NC_027757.2	17647101	17647300	*	6.63591e-09	2.36617e-07	30.2722
NC_027757.2	17647201	17647400	*	5.57196e-07	1.45801e-05	28.7221
NC_027757.2	17745801	17746000	*	1.05711e-39	3.84935e-37	32.9435
NC_027757.2	17745901	17746100	*	8.14999e-65	8.32929e-62	35.4202
NC_027757.2	17746301	17746500	*	1.37789e-118	6.97411e-115	92.9521
NC_027757.2	17746401	17746600	*	1.12228e-132	8.1945e-129	85.3826
NC_027757.2	17746501	17746700	*	2.85722e-38	9.69004e-36	73.0142
NC_027757.2	17776801	17777000	*	0.000400565	0.00542632	-31.8376
NC_027757.2	17806301	17806500	*	2.18811e-08	7.21987e-07	25.5624
NC_027757.2	17838301	17838500	*	3.62052e-06	8.10294e-05	25.3467
NC_027757.2	17847801	17848000	*	1.41817e-07	4.11115e-06	30.9524
NC_027757.2	17872801	17873000	*	9.68036e-23	1.32203e-20	75.942
NC_027757.2	17872901	17873100	*	2.2125e-13	1.35882e-11	47.1293
NC_027757.2	17873601	17873800	*	1.50302e-10	6.6916e-09	41.9643
NC_027757.2	17950201	17950400	*	0.000213002	0.00312503	-30.3704
NC_027757.2	17954801	17955000	*	1.30553e-06	3.18704e-05	-34.8958
NC_027757.2	17959001	17959200	*	6.87528e-09	2.44592e-07	45.9459
NC_027757.2	17960501	17960700	*	3.15103e-05	0.000573204	29.021
NC_027757.2	18098801	18099000	*	3.81991e-14	2.53769e-12	-42.3209
NC_027757.2	18111601	18111800	*	6.50214e-12	3.40421e-10	28.5698
NC_027757.2	18111701	18111900	*	3.59902e-08	1.14847e-06	25.7242
NC_027757.2	18120401	18120600	*	1.56119e-69	1.8917e-66	-97.2973
NC_027757.2	18120501	18120700	*	1.11458e-101	3.45493e-98	-97.5309
NC_027757.2	18120601	18120800	*	2.32354e-41	9.17334e-39	-92.3372
NC_027757.2	18139901	18140100	*	1.87066e-09	7.20466e-08	37.1409
NC_027757.2	18140001	18140200	*	1.99549e-19	2.11886e-17	58.6794
NC_027757.2	18140101	18140300	*	7.02947e-10	2.86669e-08	38.7755
NC_027757.2	18155201	18155400	*	1.12673e-07	3.32119e-06	34.7826
NC_027757.2	18167501	18167700	*	7.15906e-06	0.000150555	25.5439
NC_027757.2	18167601	18167800	*	0.000233881	0.00339098	26.1905
NC_027757.2	18199401	18199600	*	4.9157e-05	0.000853409	33.5459
NC_027757.2	18212501	18212700	*	1.3052e-21	1.64274e-19	61.4583
NC_027757.2	18212601	18212800	*	1.66208e-28	3.32423e-26	80.0346
NC_027757.2	18228801	18229000	*	0.000653588	0.00827236	26.3441
NC_027757.2	18242001	18242200	*	1.69703e-16	1.40947e-14	65.5172
NC_027757.2	18242101	18242300	*	1.23929e-16	1.04194e-14	63.7931
NC_027757.2	18266101	18266300	*	0.000184493	0.00275448	-28.5714
NC_027757.2	18307301	18307500	*	1.65554e-12	9.26897e-11	27.8261
NC_027757.2	18307401	18307600	*	8.97386e-11	4.11041e-09	35.3659
NC_027757.2	18318701	18318900	*	1.10997e-10	5.02507e-09	25.1613
NC_027757.2	18318801	18319000	*	2.17827e-11	1.07416e-09	27.0833
NC_027757.2	18320101	18320300	*	5.47466e-06	0.000117998	26.8688
NC_027757.2	18335801	18336000	*	3.07208e-09	1.1474e-07	-25.5093
NC_027757.2	18363401	18363600	*	2.79201e-06	6.38922e-05	32.8767
NC_027757.2	18363501	18363700	*	5.33362e-06	0.00011525	39.6552
NC_027757.2	18382701	18382900	*	2.36394e-19	2.49624e-17	-69.4106
NC_027757.2	18382801	18383000	*	6.07454e-10	2.49994e-08	-37.6457
NC_027757.2	18384801	18385000	*	1.43237e-09	5.60288e-08	53.9236
NC_027757.2	18415001	18415200	*	7.39781e-15	5.28016e-13	46.5517
NC_027757.2	18415101	18415300	*	3.56522e-15	2.62335e-13	45
NC_027757.2	18417501	18417700	*	0.000115292	0.00181849	27.0903
NC_027757.2	18443701	18443900	*	2.56355e-15	1.91373e-13	47.5617
NC_027757.2	18443801	18444000	*	1.67275e-24	2.5822e-22	66.1233
NC_027757.2	18446401	18446600	*	2.41267e-38	8.21276e-36	60.71
NC_027757.2	18446501	18446700	*	3.21998e-41	1.2624e-38	47.7222
NC_027757.2	18446901	18447100	*	2.14637e-39	7.70054e-37	65.1783
NC_027757.2	18447001	18447200	*	2.62506e-09	9.90079e-08	35.47
NC_027757.2	18463201	18463400	*	8.65671e-19	8.73151e-17	-30.1149
NC_027757.2	18463501	18463700	*	7.50633e-21	8.91676e-19	-25.487
NC_027757.2	18463601	18463800	*	1.38557e-12	7.82539e-11	-26.2623
NC_027757.2	18469201	18469400	*	1.79512e-07	5.11625e-06	-52.8412
NC_027757.2	18485101	18485300	*	0.00191675	0.0206257	-32.5758
NC_027757.2	18486801	18487000	*	3.67582e-05	0.000658168	-29.5775
NC_027757.2	18497101	18497300	*	6.07023e-13	3.562e-11	41.9026
NC_027757.2	18497201	18497400	*	3.18669e-14	2.13338e-12	51.3076
NC_027757.2	18518001	18518200	*	2.34177e-08	7.69366e-07	-27.1456
NC_027757.2	18538101	18538300	*	5.39874e-09	1.94914e-07	25.6757
NC_027757.2	18539701	18539900	*	2.0039e-48	1.08398e-45	69.6758
NC_027757.2	18539801	18540000	*	1.502e-91	3.44515e-88	86.4756
NC_027757.2	18555901	18556100	*	0.0025788	0.0264065	-31.5372
NC_027757.2	18635601	18635800	*	1.47685e-06	3.57055e-05	-26.2462
NC_027757.2	18638901	18639100	*	3.41963e-15	2.52003e-13	-31.2299
NC_027757.2	18671701	18671900	*	3.02079e-11	1.46477e-09	36.5519
NC_027757.2	18671801	18672000	*	1.34238e-15	1.02812e-13	53.5595
NC_027757.2	18718901	18719100	*	0.00115218	0.0134187	26.9697
NC_027757.2	18719001	18719200	*	3.5379e-12	1.90995e-10	59.4577
NC_027757.2	18734701	18734900	*	3.13334e-06	7.09821e-05	38.0464
NC_027757.2	18745401	18745600	*	2.15075e-34	6.03398e-32	61.4703
NC_027757.2	18760001	18760200	*	5.18215e-33	1.351e-30	63.1519
NC_027757.2	18760101	18760300	*	7.66051e-09	2.70744e-07	41.3725
NC_027757.2	18779001	18779200	*	4.88337e-06	0.000106394	49.569
NC_027757.2	18779101	18779300	*	5.97298e-11	2.79514e-09	41.6667
NC_027757.2	18795401	18795600	*	3.91195e-10	1.6506e-08	28.645
NC_027757.2	18795501	18795700	*	2.03708e-21	2.52768e-19	39.6743
NC_027757.2	18795601	18795800	*	1.07983e-06	2.67936e-05	25.1088
NC_027757.2	18809101	18809300	*	7.74511e-08	2.34349e-06	-49.9286
NC_027757.2	18811501	18811700	*	6.59946e-06	0.000139805	27.0607
NC_027757.2	18811601	18811800	*	1.02755e-19	1.11673e-17	49.3123
NC_027757.2	18811701	18811900	*	4.79326e-11	2.26928e-09	44.3531
NC_027757.2	18812401	18812600	*	0.00364108	0.0350801	27.3098
NC_027757.2	18827401	18827600	*	8.11542e-17	6.93695e-15	40.93
NC_027757.2	18830601	18830800	*	2.08232e-17	1.87628e-15	38.0225
NC_027757.2	18830701	18830900	*	9.53082e-14	6.08052e-12	28.5281
NC_027757.2	18964601	18964800	*	4.19619e-34	1.15902e-31	74.2176
NC_027757.2	18965001	18965200	*	9.76875e-14	6.22527e-12	54.8399
NC_027757.2	18983101	18983300	*	2.12129e-26	3.7208e-24	63.2094
NC_027757.2	18983201	18983400	*	2.49327e-12	1.36883e-10	50.5376
NC_027757.2	19014401	19014600	*	3.36012e-24	5.08405e-22	47.9852
NC_027757.2	19016701	19016900	*	9.37603e-12	4.8224e-10	36.3358
NC_027757.2	19061601	19061800	*	1.57003e-09	6.10472e-08	30.8687
NC_027757.2	19061701	19061900	*	4.554e-10	1.90574e-08	29.8649
NC_027757.2	19077201	19077400	*	1.5254e-122	8.64149e-119	94.531
NC_027757.2	19077301	19077500	*	8.35419e-185	1.7521e-180	96.3571
NC_027757.2	19077401	19077600	*	1.96819e-98	5.54309e-95	96.7391
NC_027757.2	19081901	19082100	*	0.0010735	0.0126371	-26.0381
NC_027757.2	19095401	19095600	*	1.77509e-19	1.89264e-17	67.1429
NC_027757.2	19095501	19095700	*	8.23509e-21	9.75014e-19	83.0508
NC_027757.2	19095601	19095800	*	4.53642e-11	2.15569e-09	63.0527
NC_027757.2	19112901	19113100	*	2.85471e-05	0.000524851	-35.7088
NC_027757.2	19150301	19150500	*	2.00748e-27	3.75486e-25	-52.548
NC_027757.2	19150401	19150600	*	1.44229e-21	1.80917e-19	-32.7697
NC_027757.2	19156301	19156500	*	5.86157e-07	1.52739e-05	34.2792
NC_027757.2	19167101	19167300	*	8.18903e-06	0.000170112	-31.6264
NC_027757.2	19167201	19167400	*	2.57269e-11	1.25829e-09	-39.9139
NC_027757.2	19178901	19179100	*	5.14705e-09	1.86349e-07	30.5921
NC_027757.2	19179001	19179200	*	5.14705e-09	1.86349e-07	30.5921
NC_027757.2	19183601	19183800	*	3.97663e-08	1.26035e-06	29.8464
NC_027757.2	19184801	19185000	*	1.26863e-46	6.32609e-44	83.3441
NC_027757.2	19184901	19185100	*	1.04477e-59	8.7796e-57	89.9497
NC_027757.2	19185001	19185200	*	1.1174e-30	2.55141e-28	80.7947
NC_027757.2	19185101	19185300	*	7.36803e-11	3.41018e-09	63.8554
NC_027757.2	19185801	19186000	*	0.000108157	0.00171779	27.2727
NC_027757.2	19186601	19186800	*	3.28245e-103	1.07494e-99	83.3766
NC_027757.2	19186701	19186900	*	1.2754e-98	3.61e-95	92.6108
NC_027757.2	19187101	19187300	*	1.10871e-63	1.08125e-60	77.5789
NC_027757.2	19187201	19187400	*	1.38271e-36	4.32515e-34	41.9224
NC_027757.2	19218301	19218500	*	1.63212e-16	1.35759e-14	-55.6691
NC_027757.2	19232701	19232900	*	7.36573e-07	1.88549e-05	42.4995
NC_027757.2	19235501	19235700	*	2.59702e-08	8.47475e-07	-40
NC_027757.2	19240501	19240700	*	8.60528e-05	0.0014051	31.7778
NC_027757.2	19275801	19276000	*	2.30554e-22	3.06809e-20	57.7374
NC_027757.2	19275901	19276100	*	2.75183e-31	6.51582e-29	67.7737
NC_027757.2	19276001	19276200	*	4.85544e-10	2.02445e-08	26.578
NC_027757.2	19283001	19283200	*	3.03877e-08	9.8123e-07	49.272
NC_027757.2	19333401	19333600	*	2.87017e-05	0.000527392	-32.5517
NC_027757.2	19366001	19366200	*	1.65716e-115	7.57125e-112	-75.2853
NC_027757.2	19366101	19366300	*	4.43217e-150	4.52734e-146	-84.0506
NC_027757.2	19366201	19366400	*	3.7838e-49	2.10572e-46	-82.6077
NC_027757.2	19366301	19366500	*	8.51741e-15	6.04182e-13	-55.7588
NC_027757.2	19366401	19366600	*	3.98943e-11	1.90787e-09	-59.641
NC_027757.2	19366701	19366900	*	5.1398e-31	1.19724e-28	-57.9425
NC_027757.2	19366801	19367000	*	7.40599e-52	4.63506e-49	-62.3953
NC_027757.2	19366901	19367100	*	1.1448e-30	2.61111e-28	-54.2207
NC_027757.2	19367301	19367500	*	4.39963e-11	2.09356e-09	-31.5054
NC_027757.2	19367401	19367600	*	9.90075e-06	0.00020205	-26.1413
NC_027757.2	19368501	19368700	*	7.43974e-12	3.87071e-10	-37.1607
NC_027757.2	19374501	19374700	*	0.000909012	0.0109627	30.9524
NC_027757.2	19407001	19407200	*	1.05148e-07	3.11419e-06	50.4274
NC_027757.2	19407101	19407300	*	9.65732e-11	4.40535e-09	65.5
NC_027757.2	19407301	19407500	*	2.63998e-26	4.6058e-24	85.6863
NC_027757.2	19407401	19407600	*	1.06853e-25	1.78915e-23	90.9184
NC_027757.2	19430801	19431000	*	8.31168e-32	2.02659e-29	39.6199
NC_027757.2	19430901	19431100	*	1.23776e-33	3.33675e-31	37.1036
NC_027757.2	19434601	19434800	*	1.38306e-07	4.01774e-06	-30.6452
NC_027757.2	19457401	19457600	*	4.30919e-17	3.77493e-15	31.0452
NC_027757.2	19458801	19459000	*	8.80243e-09	3.08341e-07	26.5217
NC_027757.2	19479201	19479400	*	4.96013e-24	7.42321e-22	93.0127
NC_027757.2	19540601	19540800	*	9.49208e-06	0.000194543	-25
NC_027757.2	19555101	19555300	*	5.7097e-16	4.52079e-14	38.0435
NC_027757.2	19557301	19557500	*	1.03e-07	3.05459e-06	-28.5714
NC_027757.2	19574901	19575100	*	0.000732771	0.00913008	27.8142
NC_027757.2	19622801	19623000	*	5.53403e-22	7.17031e-20	47.0685
NC_027757.2	19622901	19623100	*	1.18478e-38	4.09595e-36	75.2737
NC_027757.2	19637901	19638100	*	4.43351e-08	1.39491e-06	30.3631
NC_027757.2	19696101	19696300	*	3.40225e-35	9.92648e-33	-95.1515
NC_027757.2	19696801	19697000	*	7.73743e-29	1.57891e-26	-92.1348
NC_027757.2	19696901	19697100	*	1.81861e-52	1.16632e-49	-97
NC_027757.2	19697001	19697200	*	4.55096e-55	3.24894e-52	-94.5654
NC_027757.2	19697101	19697300	*	2.72127e-35	7.97741e-33	-83.8755
NC_027757.2	19759001	19759200	*	7.97759e-08	2.40816e-06	44.7332
NC_027757.2	19759101	19759300	*	1.06562e-14	7.49725e-13	33.6107
NC_027757.2	19759301	19759500	*	4.5452e-15	3.31315e-13	29.8453
NC_027757.2	19759401	19759600	*	5.67583e-30	1.24218e-27	69.0878
NC_027757.2	19759501	19759700	*	9.39314e-58	7.38946e-55	98.75
NC_027757.2	19759601	19759800	*	1.24362e-118	6.30265e-115	98.0132
NC_027757.2	19759701	19759900	*	4.68652e-122	2.61363e-118	87.2821
NC_027757.2	19759801	19760000	*	1.15656e-118	5.88408e-115	79.0948
NC_027757.2	19759901	19760100	*	1.49791e-64	1.51321e-61	78.6667
NC_027757.2	19761601	19761800	*	1.43931e-06	3.48671e-05	46.9388
NC_027757.2	19887601	19887800	*	5.38641e-05	0.000926297	30.9524
NC_027757.2	19893801	19894000	*	2.96364e-14	1.99125e-12	47.3001
NC_027757.2	19904401	19904600	*	6.91301e-12	3.60888e-10	40
NC_027757.2	19919801	19920000	*	3.75301e-15	2.75459e-13	44.0476
NC_027757.2	19919901	19920100	*	3.63069e-12	1.95795e-10	27.4012
NC_027757.2	19984201	19984400	*	5.31574e-05	0.000915433	28.3784
NC_027757.2	20022301	20022500	*	1.9338e-12	1.07507e-10	-26.4632
NC_027757.2	20023101	20023300	*	7.55264e-18	7.06034e-16	85.1064
NC_027757.2	20026801	20027000	*	2.43241e-09	9.21365e-08	-50.9259
NC_027757.2	20036301	20036500	*	2.60054e-17	2.32098e-15	47.7528
NC_027757.2	20036701	20036900	*	3.19078e-29	6.67277e-27	-37.1134
NC_027757.2	20038501	20038700	*	4.20191e-163	5.63525e-159	98.9664
NC_027757.2	20043901	20044100	*	9.12015e-11	4.1733e-09	-34.6093
NC_027757.2	20054301	20054500	*	5.04283e-34	1.38656e-31	100
NC_027757.2	20054401	20054600	*	6.2221e-54	4.25994e-51	96.6736
NC_027757.2	20054501	20054700	*	2.69737e-34	7.53109e-32	76.4173
NC_027757.2	20128801	20129000	*	8.03162e-18	7.49282e-16	65.3846
NC_027757.2	20156201	20156400	*	1.60644e-25	2.65844e-23	62.4979
NC_027757.2	20166701	20166900	*	2.11309e-10	9.23467e-09	31.6327
NC_027757.2	20166801	20167000	*	2.11309e-10	9.23467e-09	31.6327
NC_027757.2	20166901	20167100	*	8.32511e-11	3.82954e-09	48.1481
NC_027757.2	20167001	20167200	*	7.81054e-12	4.05221e-10	27.7228
NC_027757.2	20178901	20179100	*	2.49335e-43	1.07583e-40	88.9834
NC_027757.2	20179001	20179200	*	4.01201e-84	7.63827e-81	93.2236
NC_027757.2	20179101	20179300	*	9.96133e-91	2.23542e-87	84.2105
NC_027757.2	20179201	20179400	*	2.95846e-101	9.03551e-98	82.0768
NC_027757.2	20202401	20202600	*	0.00172173	0.0188442	-25.9398
NC_027757.2	20315701	20315900	*	0.000152643	0.00232916	32.2981
NC_027757.2	20668601	20668800	*	2.48546e-06	5.74466e-05	-27.308
NC_027757.2	20686501	20686700	*	0.00305523	0.0303588	25.7862
NC_027757.2	20692501	20692700	*	0.000263209	0.00375741	26.845
NC_027757.2	20711701	20711900	*	8.53969e-06	0.000176628	-27.2564
NC_027757.2	20879501	20879700	*	0.00111494	0.0130502	-26.3048
NC_027757.2	20888001	20888200	*	9.12445e-07	2.29501e-05	26.688
NC_027757.2	20897101	20897300	*	4.35637e-08	1.37209e-06	-28.82
NC_027757.2	20972701	20972900	*	1.11039e-28	2.24417e-26	-59.1129
NC_027757.2	20973001	20973200	*	2.60165e-09	9.81776e-08	30.6198
NC_027757.2	20974101	20974300	*	1.94661e-13	1.20292e-11	-39.0918
NC_027757.2	20974801	20975000	*	6.54889e-09	2.33744e-07	-33.6304
NC_027757.2	20975701	20975900	*	1.31167e-13	8.24746e-12	-78.5714
NC_027757.2	20975801	20976000	*	5.51114e-08	1.70696e-06	-66.1943
NC_027757.2	21012901	21013100	*	1.40423e-05	0.000277084	-31.25
NC_027757.2	21072001	21072200	*	0.000522193	0.00681803	30.7576
NC_027757.2	21072301	21072500	*	5.68921e-13	3.34879e-11	59.1919
NC_027757.2	21072401	21072600	*	1.9867e-07	5.62036e-06	44.9362
NC_027757.2	21072901	21073100	*	3.7162e-08	1.18277e-06	68.8095
NC_027757.2	21073101	21073300	*	1.85829e-07	5.2827e-06	39.8418
NC_027757.2	21082601	21082800	*	9.08345e-20	9.91444e-18	25.5351
NC_027757.2	21118601	21118800	*	4.06416e-36	1.24048e-33	-72.3946
NC_027757.2	21118701	21118900	*	4.44297e-39	1.57071e-36	-59.379
NC_027757.2	21121801	21122000	*	1.29826e-07	3.78681e-06	25.3247
NC_027757.2	21121901	21122100	*	1.10549e-17	1.01975e-15	27.4286
NC_027757.2	21123001	21123200	*	1.16632e-08	4.01266e-07	-75
NC_027757.2	21123101	21123300	*	1.10206e-09	4.37878e-08	-48.3251
NC_027757.2	21123201	21123400	*	2.68594e-15	2.00157e-13	-44.0557
NC_027757.2	21135601	21135800	*	0.00097523	0.0116401	30.2083
NC_027757.2	21161601	21161800	*	0.00106114	0.0125124	-26.5397
NC_027757.2	21181001	21181200	*	2.10407e-15	1.58198e-13	78.1818
NC_027757.2	21184701	21184900	*	3.57569e-40	1.33433e-37	-49.5
NC_027757.2	21184801	21185000	*	2.04083e-64	2.0496e-61	-43.4768
NC_027757.2	21184901	21185100	*	1.15089e-27	2.18605e-25	-36.6132
NC_027757.2	21193701	21193900	*	5.59046e-32	1.37607e-29	68.9024
NC_027757.2	21193801	21194000	*	6.94914e-46	3.35862e-43	82.716
NC_027757.2	21197601	21197800	*	1.92009e-14	1.31495e-12	28.5739
NC_027757.2	21197701	21197900	*	6.65944e-36	2.01052e-33	48.2609
NC_027757.2	21219101	21219300	*	5.25427e-07	1.3809e-05	43.0199
NC_027757.2	21369201	21369400	*	4.9565e-17	4.3161e-15	-35.7978
NC_027757.2	21369301	21369500	*	1.61315e-10	7.15519e-09	-27.7511
NC_027757.2	21372401	21372600	*	7.14687e-10	2.91159e-08	41.3434
NC_027757.2	21372501	21372700	*	0.000437222	0.00584185	26.8162
NC_027757.2	21385701	21385900	*	7.37871e-27	1.33199e-24	35.9812
NC_027757.2	21385801	21386000	*	3.43857e-24	5.19936e-22	53.7041
NC_027757.2	21449401	21449600	*	5.8679e-19	6.00695e-17	34.2978
NC_027757.2	21449501	21449700	*	1.34431e-49	7.61451e-47	74.5917
NC_027757.2	21449601	21449800	*	8.97107e-21	1.05945e-18	38.0168
NC_027757.2	21481501	21481700	*	2.97432e-50	1.73405e-47	-81.9444
NC_027757.2	21544101	21544300	*	2.89802e-06	6.60681e-05	-29.2529
NC_027757.2	21582501	21582700	*	9.21598e-11	4.21485e-09	51.202
NC_027757.2	21582601	21582800	*	3.8927e-08	1.2352e-06	29.6071
NC_027757.2	21619101	21619300	*	7.48436e-20	8.21957e-18	53.9018
NC_027757.2	21627701	21627900	*	0.000228331	0.0033213	-30.303
NC_027757.2	21629101	21629300	*	5.92179e-19	6.06055e-17	27.624
NC_027757.2	21629201	21629400	*	4.12546e-42	1.6797e-39	48.8736
NC_027757.2	21631301	21631500	*	7.73174e-27	1.39438e-24	87.8603
NC_027757.2	21632201	21632400	*	4.28319e-43	1.82673e-40	72.8438
NC_027757.2	21632301	21632500	*	3.70028e-60	3.16755e-57	88.5333
NC_027757.2	21651501	21651700	*	4.39918e-42	1.78948e-39	-53.0743
NC_027757.2	21651601	21651800	*	4.76254e-35	1.38176e-32	-49.5128
NC_027757.2	21794601	21794800	*	0.000260072	0.00371759	-35.2505
NC_027757.2	21835801	21836000	*	2.6696e-10	1.15094e-08	30.2326
NC_027757.2	21899301	21899500	*	1.83099e-16	1.51648e-14	45.9009
NC_027757.2	21899401	21899600	*	4.2374e-09	1.55329e-07	27.924
NC_027757.2	21899501	21899700	*	6.34909e-18	5.97064e-16	51.8345
NC_027757.2	21899601	21899800	*	5.1817e-37	1.65727e-34	86.956
NC_027757.2	21900201	21900400	*	1.36831e-24	2.12529e-22	100
NC_027757.2	21900301	21900500	*	1.64528e-09	6.38177e-08	34.2857
NC_027757.2	21902601	21902800	*	9.59238e-11	4.3775e-09	37.2334
NC_027757.2	21921101	21921300	*	0.00257441	0.0263679	-34.4595
NC_027757.2	21921201	21921400	*	7.63574e-09	2.69904e-07	-40.8163
NC_027757.2	21952201	21952400	*	2.39534e-52	1.53097e-49	-84.2105
NC_027757.2	21952901	21953100	*	3.3149e-11	1.59988e-09	33.2914
NC_027757.2	21969801	21970000	*	3.28952e-20	3.72353e-18	62.4265
NC_027757.2	21969901	21970100	*	1.57408e-22	2.11924e-20	71.1331
NC_027757.2	21970101	21970300	*	3.97523e-19	4.12296e-17	63.0848
NC_027757.2	21970201	21970400	*	3.97523e-19	4.12296e-17	63.0848
NC_027757.2	21984101	21984300	*	2.67377e-44	1.20511e-41	93.6842
NC_027757.2	21988501	21988700	*	0.00139092	0.0157429	27.8736
NC_027757.2	22005301	22005500	*	1.36774e-06	3.32753e-05	32.1886
NC_027757.2	22005401	22005600	*	4.66934e-08	1.46396e-06	32.8535
NC_027757.2	22014501	22014700	*	6.60644e-10	2.70478e-08	31.7073
NC_027757.2	22023001	22023200	*	2.11796e-10	9.25468e-09	34.1964
NC_027757.2	22027101	22027300	*	2.92998e-09	1.09742e-07	30.6009
NC_027757.2	22035501	22035700	*	5.74797e-11	2.69483e-09	-67.5
NC_027757.2	22045001	22045200	*	1.03985e-50	6.17934e-48	95.7055
NC_027757.2	22061001	22061200	*	4.10365e-08	1.29791e-06	40.5637
NC_027757.2	22061101	22061300	*	2.11206e-05	0.000400183	29.9812
NC_027757.2	22065301	22065500	*	0.00140263	0.0158536	39.386
NC_027757.2	22079901	22080100	*	2.73763e-36	8.42765e-34	76.9231
NC_027757.2	22080001	22080200	*	1.72862e-26	3.05051e-24	45.7759
NC_027757.2	22162401	22162600	*	3.25284e-13	1.96392e-11	55.0265
NC_027757.2	22162501	22162700	*	3.12221e-17	2.76609e-15	48.1951
NC_027757.2	22170701	22170900	*	2.46832e-16	2.02112e-14	67.9227
NC_027757.2	22170801	22171000	*	0.000424829	0.00571211	30.4228
NC_027757.2	22171201	22171400	*	1.00096e-06	2.49925e-05	34.6698
NC_027757.2	22172701	22172900	*	1.01711e-09	4.05896e-08	28.8182
NC_027757.2	22189601	22189800	*	1.63586e-39	5.8974e-37	83.8509
NC_027757.2	22189701	22189900	*	2.13882e-77	3.32012e-74	81.9383
NC_027757.2	22189801	22190000	*	7.69906e-100	2.24364e-96	89.1892
NC_027757.2	22189901	22190100	*	1.15601e-28	2.33468e-26	46.7079
NC_027757.2	22199601	22199800	*	1.17949e-07	3.46444e-06	32.6531
NC_027757.2	22199901	22200100	*	1.27152e-33	3.42589e-31	61.6682
NC_027757.2	22200001	22200200	*	2.60545e-29	5.48039e-27	72.3214
NC_027757.2	22208101	22208300	*	0.000253637	0.00363722	25.5741
NC_027757.2	22213201	22213400	*	6.06956e-33	1.57631e-30	-62.0253
NC_027757.2	22213301	22213500	*	1.4439e-36	4.51226e-34	-68.5714
NC_027757.2	22220201	22220400	*	1.63588e-09	6.34736e-08	48.7515
NC_027757.2	22220301	22220500	*	3.04092e-05	0.000555163	31.3131
NC_027757.2	22245801	22246000	*	7.81024e-10	3.16627e-08	-37.0764
NC_027757.2	22245901	22246100	*	9.69149e-20	1.0553e-17	-49.0745
NC_027757.2	22246001	22246200	*	1.54842e-05	0.00030262	-27.9014
NC_027757.2	22316501	22316700	*	2.39746e-15	1.79392e-13	-34.1216
NC_027757.2	22316701	22316900	*	7.4399e-06	0.000155916	27.626
NC_027757.2	22340801	22341000	*	5.37085e-22	6.96347e-20	51.2322
NC_027757.2	22340901	22341100	*	1.41749e-26	2.51598e-24	63.5714
NC_027757.2	22342101	22342300	*	1.5176e-35	4.50684e-33	92.2769
NC_027757.2	22342201	22342400	*	8.37926e-76	1.24298e-72	95.2156
NC_027757.2	22342301	22342500	*	9.60303e-50	5.47953e-47	96.3504
NC_027757.2	22347801	22348000	*	3.25898e-05	0.000590502	-30.6122
NC_027757.2	22347901	22348100	*	1.81475e-06	4.31056e-05	-41.0256
NC_027757.2	22349801	22350000	*	6.75161e-43	2.85141e-40	65.3846
NC_027757.2	22399801	22400000	*	8.83448e-06	0.000182235	27.9935
NC_027757.2	22399901	22400100	*	1.42877e-05	0.000281399	27.4866
NC_027757.2	22417101	22417300	*	0.000219652	0.00321027	30.2326
NC_027757.2	22437301	22437500	*	4.17836e-07	1.11774e-05	25.7855
NC_027757.2	22437401	22437600	*	2.67563e-13	1.62924e-11	35.3084
NC_027757.2	22481901	22482100	*	5.13878e-28	9.96782e-26	-59.1007
NC_027757.2	22482001	22482200	*	2.16107e-16	1.77814e-14	-48.7738
NC_027757.2	22506101	22506300	*	4.52326e-10	1.8936e-08	29.1421
NC_027757.2	22506201	22506400	*	2.10398e-14	1.43483e-12	39.5941
NC_027757.2	22506301	22506500	*	6.12054e-05	0.00103789	32.6923
NC_027757.2	22513501	22513700	*	6.65365e-05	0.00111785	29.9889
NC_027757.2	22517901	22518100	*	1.72372e-67	1.94851e-64	79.0537
NC_027757.2	22518001	22518200	*	1.35493e-105	4.76144e-102	93.0622
NC_027757.2	22522401	22522600	*	1.47036e-16	1.2277e-14	26.4788
NC_027757.2	22522501	22522700	*	1.61808e-20	1.87423e-18	33.2216
NC_027757.2	22527101	22527300	*	7.01933e-12	3.66264e-10	28.7274
NC_027757.2	22538301	22538500	*	1.517e-14	1.04991e-12	47.4603
NC_027757.2	22540001	22540200	*	2.5809e-10	1.11522e-08	-44.8407
NC_027757.2	22540201	22540400	*	4.67469e-19	4.81989e-17	-25.069
NC_027757.2	22554901	22555100	*	2.25279e-56	1.6833e-53	78.837
NC_027757.2	22555001	22555200	*	1.04568e-42	4.37591e-40	72.1156
NC_027757.2	22581501	22581700	*	1.56542e-16	1.30414e-14	38.3525
NC_027757.2	22588601	22588800	*	7.82564e-23	1.07571e-20	83.5165
NC_027757.2	22588701	22588900	*	4.07547e-21	4.9425e-19	82.3529
NC_027757.2	22588801	22589000	*	1.30344e-26	2.31771e-24	93.4723
NC_027757.2	22589201	22589400	*	7.38028e-13	4.29495e-11	59.2944
NC_027757.2	22589301	22589500	*	6.85261e-32	1.67893e-29	73.9721
NC_027757.2	22589601	22589800	*	6.38932e-55	4.53588e-52	55.3454
NC_027757.2	22589701	22589900	*	4.82499e-76	7.21165e-73	59.939
NC_027757.2	22649801	22650000	*	0.00401055	0.0379769	-25.1154
NC_027757.2	22663301	22663500	*	0.000339059	0.00469124	-32.2857
NC_027757.2	22663401	22663600	*	1.23735e-05	0.000247159	-29.8246
NC_027757.2	22664401	22664600	*	4.04482e-18	3.8683e-16	63.3157
NC_027757.2	22664501	22664700	*	1.0338e-21	1.31142e-19	66.9231
NC_027757.2	22685201	22685400	*	3.56423e-20	4.0234e-18	-38.8131
NC_027757.2	22702001	22702200	*	6.31104e-08	1.9376e-06	-31.4607
NC_027757.2	22707801	22708000	*	3.22889e-12	1.75013e-10	39.3275
NC_027757.2	22727901	22728100	*	1.40032e-09	5.4859e-08	-56.7084
NC_027757.2	22729401	22729600	*	6.66468e-37	2.11851e-34	79.078
NC_027757.2	22729501	22729700	*	1.78121e-29	3.78378e-27	88.6861
NC_027757.2	22743701	22743900	*	0.00174815	0.0190879	-25
NC_027757.2	22751401	22751600	*	9.40129e-37	2.96592e-34	80.6109
NC_027757.2	22751501	22751700	*	1.69821e-19	1.81282e-17	74.4898
NC_027757.2	22782001	22782200	*	9.32376e-09	3.2549e-07	28.9062
NC_027757.2	22787201	22787400	*	3.78613e-07	1.01986e-05	29.719
NC_027757.2	22816901	22817100	*	2.88302e-05	0.000529482	-31.5493
NC_027757.2	22840701	22840900	*	1.42703e-05	0.000281088	-29.5381
NC_027757.2	22840801	22841000	*	1.22791e-15	9.43538e-14	-66.3487
NC_027757.2	22917001	22917200	*	3.06221e-05	0.000558683	28.5714
NC_027757.2	22921201	22921400	*	8.7297e-12	4.50407e-10	25.9313
NC_027757.2	22921401	22921600	*	1.40455e-15	1.07347e-13	34.9196
NC_027757.2	22921501	22921700	*	2.29528e-18	2.24038e-16	50.8772
NC_027757.2	23015001	23015200	*	8.75611e-11	4.0158e-09	-27.4725
NC_027757.2	23018701	23018900	*	1.55057e-15	1.18032e-13	-25.1701
NC_027757.2	23018801	23019000	*	9.59882e-17	8.1507e-15	-30.0813
NC_027757.2	23033501	23033700	*	2.51341e-17	2.24657e-15	-32.0736
NC_027757.2	23049001	23049200	*	1.39767e-07	4.05639e-06	40.4591
NC_027757.2	23049101	23049300	*	1.63817e-29	3.48914e-27	68.9172
NC_027757.2	23049201	23049400	*	1.00914e-28	2.04487e-26	92.3077
NC_027757.2	23170501	23170700	*	6.12959e-24	9.11664e-22	35.576
NC_027757.2	23238501	23238700	*	5.76731e-10	2.38066e-08	32.0513
NC_027757.2	23261601	23261800	*	1.26303e-13	7.95673e-12	56.0142
NC_027757.2	23278001	23278200	*	2.32032e-06	5.39863e-05	39.8338
NC_027757.2	23289001	23289200	*	3.09354e-11	1.4978e-09	32.3024
NC_027757.2	23289101	23289300	*	4.55001e-11	2.1617e-09	26.0323
NC_027757.2	23289401	23289600	*	0.000223716	0.00326282	25.641
NC_027757.2	23374301	23374500	*	2.58009e-16	2.1094e-14	-61.0169
NC_027757.2	23374401	23374600	*	4.00056e-28	7.81224e-26	-80
NC_027757.2	23374501	23374700	*	1.34458e-19	1.44775e-17	-82.3529
NC_027757.2	23375101	23375300	*	4.46128e-08	1.4032e-06	-54.2857
NC_027757.2	23375201	23375400	*	1.16431e-10	5.25832e-09	-44
NC_027757.2	23375301	23375500	*	1.70706e-08	5.73127e-07	-42.8571
NC_027757.2	23419201	23419400	*	3.95965e-25	6.37528e-23	36.8648
NC_027757.2	23419301	23419500	*	8.82626e-67	9.7345e-64	90.7867
NC_027757.2	23419401	23419600	*	7.74405e-25	1.22248e-22	72.5661
NC_027757.2	23419501	23419700	*	6.61221e-06	0.000140054	27.3049
NC_027757.2	23450101	23450300	*	1.84639e-07	5.25191e-06	28.4946
NC_027757.2	23450201	23450400	*	1.64565e-06	3.9424e-05	27.2116
NC_027757.2	23530801	23531000	*	1.3831e-171	2.22588e-167	79.264
NC_027757.2	23531201	23531400	*	2.84844e-18	2.75764e-16	-28.5012
NC_027757.2	23624001	23624200	*	8.96864e-13	5.16901e-11	36.8431
NC_027757.2	23624101	23624300	*	2.12901e-09	8.12635e-08	38.2322
NC_027757.2	23633401	23633600	*	2.13183e-37	6.941e-35	75.6785
NC_027757.2	23633501	23633700	*	1.66897e-20	1.93171e-18	67.6543
NC_027757.2	23645201	23645400	*	2.01831e-12	1.11995e-10	43.5294
NC_027757.2	23697901	23698100	*	1.13066e-09	4.48407e-08	31.7778
NC_027757.2	23698101	23698300	*	1.65463e-29	3.52249e-27	31.0914
NC_027757.2	23698201	23698400	*	1.78456e-27	3.35014e-25	41.3699
NC_027757.2	23698301	23698500	*	1.94366e-09	7.46619e-08	27.29
NC_027757.2	23723001	23723200	*	6.76003e-23	9.33328e-21	-55.013
NC_027757.2	23723101	23723300	*	1.88112e-49	1.05927e-46	-54.7104
NC_027757.2	23723201	23723400	*	5.07837e-26	8.68241e-24	-55.7219
NC_027757.2	23727901	23728100	*	2.30722e-28	4.57278e-26	-61.8543
NC_027757.2	23728001	23728200	*	1.18618e-26	2.11333e-24	-51.7657
NC_027757.2	23735101	23735300	*	1.45624e-18	1.4436e-16	40.2434
NC_027757.2	23735201	23735400	*	4.87144e-37	1.55994e-34	55.0926
NC_027757.2	23777201	23777400	*	3.09133e-26	5.36948e-24	95.789
NC_027757.2	23782001	23782200	*	1.74193e-16	1.44515e-14	43.5127
NC_027757.2	23782101	23782300	*	1.17178e-17	1.07843e-15	54.9632
NC_027757.2	23782901	23783100	*	3.36373e-07	9.14882e-06	26.9901
NC_027757.2	23860401	23860600	*	1.61993e-22	2.17963e-20	43.9318
NC_027757.2	23860501	23860700	*	6.19389e-18	5.83206e-16	36.069
NC_027757.2	23872501	23872700	*	1.22774e-29	2.63274e-27	69.4176
NC_027757.2	23872601	23872800	*	2.68329e-34	7.4923e-32	66.5794
NC_027757.2	23872701	23872900	*	1.35024e-08	4.60418e-07	25.4693
NC_027757.2	23873301	23873500	*	2.67968e-09	1.00923e-07	44.886
NC_027757.2	23884001	23884200	*	1.55117e-38	5.32944e-36	-64.6973
NC_027757.2	23944601	23944800	*	5.15644e-14	3.37907e-12	63.592
NC_027757.2	23950901	23951100	*	1.61677e-15	1.22841e-13	46.3768
NC_027757.2	23951001	23951200	*	2.30784e-10	1.00332e-08	45.098
NC_027757.2	23956301	23956500	*	3.80301e-11	1.82305e-09	36.8967
NC_027757.2	24003401	24003600	*	7.98304e-31	1.84049e-28	51.0638
NC_027757.2	24003501	24003700	*	3.80631e-22	4.98731e-20	49.6552
NC_027757.2	24013301	24013500	*	1.67407e-19	1.78768e-17	50.7313
NC_027757.2	24013401	24013600	*	2.85526e-41	1.12209e-38	84.9456
NC_027757.2	24039901	24040100	*	6.8629e-20	7.56276e-18	40.2903
NC_027757.2	24040001	24040200	*	5.84176e-49	3.23003e-46	90.9338
NC_027757.2	24040101	24040300	*	2.44449e-14	1.65647e-12	54.2904
NC_027757.2	24082601	24082800	*	3.49518e-12	1.88764e-10	26.0269
NC_027757.2	24087901	24088100	*	2.06898e-24	3.17446e-22	75.3913
NC_027757.2	24088001	24088200	*	2.09439e-10	9.15635e-09	32.1136
NC_027757.2	24089201	24089400	*	2.70491e-05	0.000499687	26.4141
NC_027757.2	24107901	24108100	*	8.5258e-30	1.84664e-27	84.0363
NC_027757.2	24108001	24108200	*	5.69904e-25	9.08234e-23	80.6836
NC_027757.2	24116101	24116300	*	4.74143e-57	3.62937e-54	96.0526
NC_027757.2	24116201	24116400	*	2.81603e-126	1.7458e-122	95.8702
NC_027757.2	24116301	24116500	*	1.22155e-135	9.59449e-132	94.9419
NC_027757.2	24126201	24126400	*	1.77118e-06	4.21495e-05	-42.4175
NC_027757.2	24126401	24126600	*	0.000791773	0.00976184	-38.2143
NC_027757.2	24132901	24133100	*	6.99759e-05	0.00116896	33.9822
NC_027757.2	24135701	24135900	*	4.34775e-07	1.15962e-05	36.5897
NC_027757.2	24137901	24138100	*	2.48492e-15	1.85728e-13	38.0029
NC_027757.2	24142301	24142500	*	0.000128708	0.00200512	26.3158
NC_027757.2	24142401	24142600	*	3.25415e-06	7.35043e-05	32.2581
NC_027757.2	24142901	24143100	*	1.04825e-05	0.000212769	-25.4525
NC_027757.2	24145201	24145400	*	8.13967e-17	6.95678e-15	27.0196
NC_027757.2	24145301	24145500	*	1.04492e-21	1.32513e-19	50.1539
NC_027757.2	24149601	24149800	*	2.86177e-34	7.97653e-32	79.3621
NC_027757.2	24149701	24149900	*	2.86177e-34	7.97653e-32	79.3621
NC_027757.2	24149901	24150100	*	1.90982e-19	2.03184e-17	67.3684
NC_027757.2	24150001	24150200	*	1.18712e-14	8.31173e-13	67.8571
NC_027757.2	24152801	24153000	*	6.73043e-14	4.35887e-12	46.2963
NC_027757.2	24264701	24264900	*	8.60846e-07	2.17547e-05	37.8129
NC_027757.2	24265301	24265500	*	6.9196e-20	7.62375e-18	34.6591
NC_027757.2	24265401	24265600	*	2.7846e-32	6.9781e-30	42.0168
NC_027757.2	24293201	24293400	*	5.3663e-07	1.40802e-05	35.3805
NC_027757.2	24297601	24297800	*	2.2818e-08	7.51009e-07	39.0578
NC_027757.2	24297701	24297900	*	2.2818e-08	7.51009e-07	39.0578
NC_027757.2	24313901	24314100	*	1.22727e-19	1.32488e-17	43.7271
NC_027757.2	24314001	24314200	*	7.89362e-16	6.16845e-14	36.3831
NC_027757.2	24328101	24328300	*	3.25579e-09	1.21171e-07	35.4099
NC_027757.2	24328201	24328400	*	4.35482e-10	1.82704e-08	29.2095
NC_027757.2	24394001	24394200	*	1.658e-35	4.9123e-33	37.3632
NC_027757.2	24394101	24394300	*	1.80125e-20	2.07901e-18	53.1716
NC_027757.2	24407701	24407900	*	2.8806e-26	5.01407e-24	90.1961
NC_027757.2	24407801	24408000	*	7.18789e-24	1.06433e-21	94.186
NC_027757.2	24408101	24408300	*	1.63634e-06	3.92181e-05	31.6384
NC_027757.2	24408201	24408400	*	1.63634e-06	3.92181e-05	31.6384
NC_027757.2	24412001	24412200	*	2.50863e-05	0.000466875	26.8254
NC_027757.2	24412101	24412300	*	1.49954e-12	8.43725e-11	49.4949
NC_027757.2	24412301	24412500	*	1.67018e-60	1.44351e-57	91.1602
NC_027757.2	24412401	24412600	*	3.10533e-69	3.73746e-66	89.9359
NC_027757.2	24413901	24414100	*	4.61755e-51	2.78343e-48	91.8264
NC_027757.2	24414001	24414200	*	1.76439e-17	1.59967e-15	72.2016
NC_027757.2	24427101	24427300	*	4.95614e-36	1.50539e-33	60.0733
NC_027757.2	24477201	24477400	*	3.17249e-29	6.63734e-27	-67.4382
NC_027757.2	24479901	24480100	*	2.72827e-11	1.33058e-09	-29.1667
NC_027757.2	24528601	24528800	*	4.60007e-08	1.44375e-06	29.2988
NC_027757.2	24569501	24569700	*	5.54219e-18	5.23518e-16	-78.7634
NC_027757.2	24569601	24569800	*	7.12677e-30	1.54983e-27	-80.6189
NC_027757.2	24589301	24589500	*	0.000507731	0.00665265	42.5287
NC_027757.2	24589401	24589600	*	0.00468489	0.0431255	27.1261
NC_027757.2	24610901	24611100	*	1.33538e-09	5.24875e-08	61.6438
NC_027757.2	24737401	24737600	*	4.70066e-13	2.79019e-11	37.9195
NC_027757.2	24737501	24737700	*	7.45884e-14	4.81142e-12	37.1018
NC_027757.2	24738001	24738200	*	0.00519768	0.0468857	25.3763
NC_027757.2	24804401	24804600	*	2.82586e-10	1.21444e-08	-34.4828
NC_027757.2	24806101	24806300	*	8.66324e-06	0.000178986	26.231
NC_027757.2	24807401	24807600	*	3.02481e-18	2.92193e-16	73.494
NC_027757.2	24807501	24807700	*	4.9632e-26	8.48957e-24	92.381
NC_027757.2	24810001	24810200	*	9.52834e-18	8.83874e-16	43.4783
NC_027757.2	24816501	24816700	*	5.72192e-07	1.49389e-05	35.0703
NC_027757.2	24816601	24816800	*	1.12344e-15	8.66511e-14	49.7467
NC_027757.2	24819901	24820100	*	3.44812e-90	7.62079e-87	89.7597
NC_027757.2	24820001	24820200	*	2.15906e-147	2.11238e-143	91.8014
NC_027757.2	24821901	24822100	*	1.09206e-09	4.34142e-08	31.5591
NC_027757.2	24828601	24828800	*	2.14349e-08	7.08271e-07	39.6284
NC_027757.2	24849101	24849300	*	4.91799e-10	2.04888e-08	25.1163
NC_027757.2	24849801	24850000	*	6.83455e-13	3.9889e-11	29.8333
NC_027757.2	24851801	24852000	*	8.66549e-26	1.46056e-23	48.3471
NC_027757.2	24851901	24852100	*	5.25197e-07	1.38039e-05	27.3129
NC_027757.2	24861701	24861900	*	1.9087e-09	7.34143e-08	30.3551
NC_027757.2	24875801	24876000	*	1.43951e-14	9.9863e-13	-53.3333
NC_027757.2	24875901	24876100	*	7.95382e-13	4.61143e-11	-76.7857
NC_027757.2	24877701	24877900	*	6.86821e-06	0.000144995	26.75
NC_027757.2	24884001	24884200	*	1.63742e-41	6.50428e-39	-74.0928
NC_027757.2	24928601	24928800	*	5.27643e-11	2.48475e-09	-61.193
NC_027757.2	24928701	24928900	*	1.64935e-23	2.38063e-21	-82.3157
NC_027757.2	24928801	24929000	*	6.71707e-14	4.35065e-12	-60
NC_027757.2	24935701	24935900	*	1.45095e-21	1.81935e-19	50.6536
NC_027757.2	24935801	24936000	*	2.86604e-63	2.75419e-60	82.1504
NC_027757.2	24935901	24936100	*	1.32789e-55	9.65106e-53	83.7652
NC_027757.2	24940501	24940700	*	5.35554e-13	3.15989e-11	-50
NC_027757.2	24940601	24940800	*	1.25326e-06	3.06995e-05	-33.3333
NC_027757.2	24953301	24953500	*	0.0025914	0.0265144	-29.8345
NC_027757.2	25007901	25008100	*	3.2986e-41	1.2922e-38	49.9818
NC_027757.2	25008001	25008200	*	9.639e-18	8.93614e-16	26.6229
NC_027757.2	25022001	25022200	*	3.86182e-09	1.42364e-07	-31.5488
NC_027757.2	25031801	25032000	*	0.00170391	0.0186852	-32.9167
NC_027757.2	25082901	25083100	*	3.91947e-18	3.75215e-16	34.2205
NC_027757.2	25083201	25083400	*	0.00051248	0.00670609	-26.2873
NC_027757.2	25120201	25120400	*	1.17827e-05	0.000236627	-30.3488
NC_027757.2	25128601	25128800	*	8.36868e-11	3.84864e-09	-51.1628
NC_027757.2	25128901	25129100	*	4.50479e-58	3.5926e-55	-90.8333
NC_027757.2	25162901	25163100	*	0.000208045	0.00306112	26.1538
NC_027757.2	25181001	25181200	*	1.75489e-05	0.000338694	-40.2694
NC_027757.2	25185001	25185200	*	2.21194e-05	0.000417114	51.6667
NC_027757.2	25185101	25185300	*	2.21194e-05	0.000417114	51.6667
NC_027757.2	25209701	25209900	*	2.36169e-05	0.000441896	36.9949
NC_027757.2	25212601	25212800	*	4.55834e-78	7.22677e-75	86.0361
NC_027757.2	25212701	25212900	*	9.54315e-130	6.4652e-126	90.2904
NC_027757.2	25212801	25213000	*	3.76539e-85	7.35338e-82	97.9798
NC_027757.2	25212901	25213100	*	1.4791e-34	4.18657e-32	98.0392
NC_027757.2	25213201	25213400	*	2.58624e-46	1.27402e-43	95.3347
NC_027757.2	25267401	25267600	*	2.00782e-11	9.93612e-10	42.1724
NC_027757.2	25277601	25277800	*	4.9829e-37	1.59472e-34	-98.3871
NC_027757.2	25277701	25277900	*	1.16235e-24	1.81355e-22	-73.0204
NC_027757.2	25285001	25285200	*	1.02127e-10	4.64473e-09	34.1819
NC_027757.2	25299501	25299700	*	5.32805e-14	3.48672e-12	-64.7799
NC_027757.2	25299601	25299800	*	3.80214e-10	1.60684e-08	-49.5614
NC_027757.2	25328101	25328300	*	8.70496e-07	2.19794e-05	38.4868
NC_027757.2	25412501	25412700	*	1.79788e-43	7.81739e-41	-93.1507
NC_027757.2	25452901	25453100	*	5.97171e-48	3.16092e-45	57.4823
NC_027757.2	25453001	25453200	*	1.14946e-52	7.4567e-50	47.7078
NC_027757.2	25472601	25472800	*	1.61049e-12	9.03098e-11	31.0501
NC_027757.2	25481201	25481400	*	2.76922e-08	8.99635e-07	47.7273
NC_027757.2	25511001	25511200	*	1.55298e-37	5.08656e-35	56.4859
NC_027757.2	25511101	25511300	*	2.27799e-58	1.83565e-55	96.1905
NC_027757.2	25545301	25545500	*	1.15829e-15	8.92197e-14	38.2945
NC_027757.2	25545401	25545600	*	1.48852e-10	6.63027e-09	56.6745
NC_027757.2	25585501	25585700	*	2.59171e-18	2.51806e-16	70.3704
NC_027757.2	25585601	25585800	*	8.55212e-24	1.25807e-21	74.6269
NC_027757.2	25671601	25671800	*	2.36501e-10	1.02674e-08	-45.5026
NC_027757.2	25679301	25679500	*	1.89175e-12	1.05313e-10	39.6513
NC_027757.2	25708601	25708800	*	2.32375e-15	1.74121e-13	29.1498
NC_027757.2	25708701	25708900	*	1.2171e-06	2.98923e-05	28.4797
NC_027757.2	25715101	25715300	*	1.68506e-14	1.16087e-12	-31.8981
NC_027757.2	25715201	25715400	*	3.25565e-14	2.17754e-12	-32.5641
NC_027757.2	25717901	25718100	*	5.56249e-28	1.07616e-25	68.751
NC_027757.2	25718001	25718200	*	4.89331e-36	1.48688e-33	77.0833
NC_027757.2	25733701	25733900	*	7.86552e-08	2.37658e-06	27.0051
NC_027757.2	25755001	25755200	*	3.05497e-05	0.000557461	28.6992
NC_027757.2	25810901	25811100	*	1.76963e-07	5.04828e-06	39.9423
NC_027757.2	25826301	25826500	*	6.78346e-67	7.51301e-64	89.881
NC_027757.2	25826401	25826600	*	8.87037e-84	1.67263e-80	91.0543
NC_027757.2	25827101	25827300	*	1.95179e-12	1.08469e-10	-44.4137
NC_027757.2	25843901	25844100	*	2.05579e-11	1.01636e-09	40
NC_027757.2	25900701	25900900	*	2.15702e-10	9.41347e-09	49.8397
NC_027757.2	25900801	25901000	*	1.96896e-19	2.09176e-17	52.1518
NC_027757.2	25955901	25956100	*	8.99432e-08	2.69289e-06	-41.4744
NC_027757.2	25959401	25959600	*	4.97219e-14	3.26533e-12	-44.6154
NC_027757.2	25979601	25979800	*	1.47776e-07	4.27149e-06	45.1178
NC_027757.2	26009701	26009900	*	2.3763e-06	5.51863e-05	26.6882
NC_027757.2	26071101	26071300	*	5.83419e-32	1.43413e-29	54.9844
NC_027757.2	26071201	26071400	*	4.87583e-61	4.3076e-58	86.7016
NC_027757.2	26071301	26071500	*	2.14679e-45	1.01786e-42	79.3043
NC_027757.2	26072801	26073000	*	5.29158e-12	2.7992e-10	37.858
NC_027757.2	26072901	26073100	*	3.32975e-09	1.23768e-07	34.1667
NC_027757.2	26109001	26109200	*	4.46455e-40	1.65755e-37	-52.0665
NC_027757.2	26109101	26109300	*	5.83525e-65	5.99939e-62	-59.573
NC_027757.2	26109201	26109400	*	1.80677e-45	8.58817e-43	-53.4247
NC_027757.2	26109301	26109500	*	3.22541e-21	3.94643e-19	-31.2325
NC_027757.2	26110201	26110400	*	3.06654e-25	4.97653e-23	-57.0699
NC_027757.2	26110301	26110500	*	1.72212e-07	4.92087e-06	-25.1348
NC_027757.2	26119301	26119500	*	2.43389e-05	0.000454159	25
NC_027757.2	26145701	26145900	*	8.16606e-15	5.80265e-13	48.7865
NC_027757.2	26145801	26146000	*	4.28718e-16	3.43218e-14	32.9596
NC_027757.2	26147901	26148100	*	4.43116e-11	2.10782e-09	35.3969
NC_027757.2	26148001	26148200	*	3.89224e-12	2.09139e-10	36.8851
NC_027757.2	26219101	26219300	*	3.99748e-06	8.86457e-05	-34.358
NC_027757.2	26262601	26262800	*	2.37925e-15	1.78087e-13	27.7873
NC_027757.2	26262701	26262900	*	6.38143e-22	8.23337e-20	27.1739
NC_027757.2	26294701	26294900	*	1.32925e-10	5.96048e-09	-46.875
NC_027757.2	26328501	26328700	*	1.2245e-20	1.43185e-18	55.2941
NC_027757.2	26329301	26329500	*	2.31295e-26	4.04796e-24	69.1489
NC_027757.2	26329401	26329600	*	5.71599e-26	9.74423e-24	53.5032
NC_027757.2	26329501	26329700	*	1.01521e-14	7.15588e-13	40
NC_027757.2	26355701	26355900	*	4.57115e-22	5.95699e-20	25.5556
NC_027757.2	26657401	26657600	*	3.45147e-06	7.75608e-05	25.8366
NC_027757.2	26657501	26657700	*	1.55257e-08	5.24598e-07	34.4575
NC_027757.2	26703601	26703800	*	1.11976e-08	3.86279e-07	39.4203
NC_027757.2	26703701	26703900	*	1.33487e-12	7.55191e-11	41.0192
NC_027757.2	26703801	26704000	*	5.77725e-12	3.04369e-10	37.8378
NC_027757.2	26703901	26704100	*	8.02189e-08	2.42049e-06	37.2131
NC_027757.2	26704101	26704300	*	2.65208e-97	7.20664e-94	94.165
NC_027757.2	26714101	26714300	*	8.28995e-07	2.10201e-05	33.3333
NC_027757.2	26715501	26715700	*	1.01195e-07	3.00471e-06	29.3103
NC_027757.2	26715601	26715800	*	1.91398e-14	1.31097e-12	44.3038
NC_027757.2	26715901	26716100	*	2.71265e-08	8.82465e-07	48.3422
NC_027757.2	26716001	26716200	*	1.10707e-14	7.77734e-13	62.8571
NC_027757.2	26758601	26758800	*	1.24276e-14	8.6837e-13	41.1765
NC_027757.2	26806001	26806200	*	2.32082e-05	0.000434955	26.0118
NC_027757.2	26838501	26838700	*	9.87938e-05	0.00158547	38.0435
NC_027757.2	26840001	26840200	*	2.51871e-49	1.41165e-46	59.17
NC_027757.2	26840101	26840300	*	2.46879e-77	3.82781e-74	86.7727
NC_027757.2	26869901	26870100	*	8.37697e-24	1.23313e-21	39.4245
NC_027757.2	26873801	26874000	*	1.12121e-07	3.30607e-06	-36.0952
NC_027757.2	26896701	26896900	*	1.49707e-14	1.0367e-12	-45.6992
NC_027757.2	26896801	26897000	*	1.36525e-26	2.42489e-24	-55.6249
NC_027757.2	26896901	26897100	*	8.67837e-14	5.56071e-12	-52
NC_027757.2	26913101	26913300	*	7.27947e-32	1.78075e-29	69.561
NC_027757.2	26913201	26913400	*	3.96857e-39	1.4069e-36	90.1338
NC_027757.2	26922201	26922400	*	2.14511e-11	1.05854e-09	-29.7749
NC_027757.2	26965801	26966000	*	3.02423e-10	1.29488e-08	58.9744
NC_027757.2	26979001	26979200	*	1.36285e-06	3.31642e-05	28.1797
NC_027757.2	26979101	26979300	*	4.07075e-05	0.000721146	25.9259
NC_027757.2	27013801	27014000	*	2.16367e-09	8.25008e-08	36.5854
NC_027757.2	27013901	27014100	*	2.10233e-10	9.18941e-09	39.5604
NC_027757.2	27027401	27027600	*	1.48391e-30	3.36199e-28	65.5724
NC_027757.2	27027501	27027700	*	1.99816e-46	9.88025e-44	71.2276
NC_027757.2	27153501	27153700	*	6.99771e-16	5.49678e-14	77.451
NC_027757.2	27153601	27153800	*	6.99771e-16	5.49678e-14	77.451
NC_027757.2	27191201	27191400	*	9.21236e-10	3.69797e-08	37.1429
NC_027757.2	27191301	27191500	*	3.86421e-11	1.85082e-09	31.5325
NC_027757.2	27293001	27293200	*	1.08756e-06	2.69708e-05	36.6637
NC_027757.2	27307401	27307600	*	3.77518e-07	1.01712e-05	28.3951
NC_027757.2	27385601	27385800	*	1.74088e-26	3.07117e-24	46.9926
NC_027757.2	27451001	27451200	*	3.04881e-42	1.24972e-39	91.0714
NC_027757.2	27451101	27451300	*	3.04881e-42	1.24972e-39	91.0714
NC_027757.2	27519401	27519600	*	3.3837e-50	1.96807e-47	72.2478
NC_027757.2	27519501	27519700	*	1.46791e-51	9.03352e-49	78.7524
NC_027757.2	27519601	27519800	*	0.00261808	0.026743	34.1309
NC_027757.2	27519701	27519900	*	3.57718e-17	3.15224e-15	40.7244
NC_027757.2	27519801	27520000	*	7.77536e-15	5.53891e-13	35.8238
NC_027757.2	27519901	27520100	*	2.50928e-05	0.000466981	30.9855
NC_027757.2	27533701	27533900	*	2.94805e-06	6.71193e-05	-27.6596
NC_027757.2	27541001	27541200	*	5.92863e-15	4.27128e-13	-33.628
NC_027757.2	27558401	27558600	*	1.19071e-06	2.93078e-05	-30.3371
NC_027757.2	27559001	27559200	*	3.87603e-07	1.04209e-05	28.6079
NC_027757.2	27627201	27627400	*	9.35341e-11	4.27428e-09	34.5854
NC_027757.2	27627301	27627500	*	3.20076e-09	1.19241e-07	46.0114
NC_027757.2	27646901	27647100	*	1.23489e-06	3.0294e-05	30.4638
NC_027757.2	27707001	27707200	*	0.00164086	0.0180971	27.9154
NC_027757.2	27711401	27711600	*	2.05476e-25	3.37541e-23	75.9711
NC_027757.2	27722801	27723000	*	1.45573e-05	0.000286232	-25
NC_027757.2	27749201	27749400	*	8.28293e-19	8.37055e-17	25
NC_027757.2	27749301	27749500	*	9.09343e-32	2.21295e-29	49.8385
NC_027757.2	27749401	27749600	*	5.66985e-77	8.7122e-74	77.1278
NC_027757.2	27749501	27749700	*	1.34374e-58	1.09062e-55	71.0488
NC_027757.2	27789201	27789400	*	7.09079e-10	2.89023e-08	27.8561
NC_027757.2	27826401	27826600	*	9.91061e-17	8.4055e-15	45.4982
NC_027757.2	27826501	27826700	*	4.24771e-20	4.76221e-18	62.6699
NC_027757.2	27828001	27828200	*	2.35256e-68	2.7484e-65	96.4029
NC_027757.2	27828101	27828300	*	3.19756e-43	1.37233e-40	97.561
NC_027757.2	27832501	27832700	*	4.90249e-09	1.78105e-07	55.3535
NC_027757.2	27834101	27834300	*	4.56426e-16	3.64482e-14	52.2727
NC_027757.2	27834201	27834400	*	1.76947e-19	1.88705e-17	56.7526
NC_027757.2	27859401	27859600	*	6.69993e-15	4.80204e-13	-36.3636
NC_027757.2	27863201	27863400	*	1.37504e-12	7.76902e-11	-28.9308
NC_027757.2	27893401	27893600	*	0.00246904	0.0254816	27.4595
NC_027757.2	27901601	27901800	*	1.17707e-08	4.04706e-07	32.7281
NC_027757.2	27901701	27901900	*	7.7831e-10	3.15611e-08	45.0145
NC_027757.2	27903501	27903700	*	1.78054e-09	6.87687e-08	53.0612
NC_027757.2	27903601	27903800	*	2.23634e-05	0.000420914	32.6923
NC_027757.2	27905001	27905200	*	3.85499e-05	0.00068697	33.3333
NC_027757.2	27921601	27921800	*	4.0548e-16	3.25261e-14	30.3153
NC_027757.2	27921701	27921900	*	6.52702e-52	4.09666e-49	71.4076
NC_027757.2	27921801	27922000	*	1.54858e-23	2.23969e-21	39.9573
NC_027757.2	27924801	27925000	*	2.04748e-18	2.0062e-16	85.6818
NC_027757.2	27924901	27925100	*	1.79923e-53	1.20793e-50	93.3133
NC_027757.2	27925001	27925200	*	4.24433e-15	3.10198e-13	44.3694
NC_027757.2	28005401	28005600	*	7.745e-13	4.49637e-11	-63.5461
NC_027757.2	28005501	28005700	*	4.9099e-21	5.91479e-19	-68.781
NC_027757.2	28051601	28051800	*	1.21553e-14	8.50246e-13	-40.8428
NC_027757.2	28051701	28051900	*	1.06205e-28	2.14911e-26	-72.2758
NC_027757.2	28076301	28076500	*	0.0005661	0.0073104	26.6458
NC_027757.2	28115601	28115800	*	9.84922e-13	5.64944e-11	54.7009
NC_027757.2	28116001	28116200	*	3.4449e-09	1.27802e-07	56.3307
NC_027757.2	28116101	28116300	*	8.89532e-17	7.57421e-15	49.7726
NC_027757.2	28116201	28116400	*	2.8822e-19	3.02182e-17	52.8399
NC_027757.2	28116301	28116500	*	0.00497566	0.0452671	29.3699
NC_027757.2	28124901	28125100	*	0.000133634	0.00207283	27.5862
NC_027757.2	28132401	28132600	*	4.35924e-11	2.07546e-09	-42.3913
NC_027757.2	28132601	28132800	*	7.38927e-08	2.24334e-06	-60.3175
NC_027757.2	28132701	28132900	*	2.41612e-07	6.73286e-06	-59.7619
NC_027757.2	28168901	28169100	*	4.71621e-07	1.25032e-05	-46.3636
NC_027757.2	28176401	28176600	*	2.14908e-25	3.5258e-23	64.3669
NC_027757.2	28176501	28176700	*	1.76847e-32	4.48097e-30	90.5405
NC_027757.2	28176701	28176900	*	2.65562e-11	1.2966e-09	51.746
NC_027757.2	28176801	28177000	*	4.08399e-08	1.29213e-06	32.2737
NC_027757.2	28183901	28184100	*	9.62617e-41	3.69102e-38	82.6291
NC_027757.2	28184001	28184200	*	6.94514e-23	9.58214e-21	65.4971
NC_027757.2	28186301	28186500	*	2.41163e-05	0.000450414	-33.7162
NC_027757.2	28190501	28190700	*	1.14994e-07	3.38449e-06	41.1232
NC_027757.2	28190601	28190800	*	2.64966e-11	1.29386e-09	30.2493
NC_027757.2	28209401	28209600	*	9.8602e-08	2.93316e-06	-28.3275
NC_027757.2	28209501	28209700	*	6.48941e-08	1.9888e-06	-27.3056
NC_027757.2	28230301	28230500	*	1.84487e-07	5.24796e-06	27.0455
NC_027757.2	28230401	28230600	*	3.98757e-14	2.64424e-12	27.4474
NC_027757.2	28230501	28230700	*	4.01323e-08	1.27109e-06	27.8886
NC_027757.2	28282701	28282900	*	2.09788e-31	4.9992e-29	61.2718
NC_027757.2	28287801	28288000	*	6.96335e-54	4.76082e-51	56.1644
NC_027757.2	28299701	28299900	*	7.11827e-07	1.82668e-05	29.8507
NC_027757.2	28365801	28366000	*	2.51394e-09	9.50678e-08	61.9916
NC_027757.2	28412801	28413000	*	0.000219979	0.0032146	29.7364
NC_027757.2	28474101	28474300	*	0.000178953	0.00268145	-29.4826
NC_027757.2	28704401	28704600	*	2.925e-16	2.37772e-14	28.2036
NC_027757.2	28704501	28704700	*	3.09339e-17	2.74178e-15	48.8403
NC_027757.2	28709401	28709600	*	2.88957e-12	1.5743e-10	44.347
NC_027757.2	28711401	28711600	*	2.42168e-06	5.61303e-05	-28.9655
NC_027757.2	28741701	28741900	*	1.86613e-06	4.42343e-05	-39.3105
NC_027757.2	28758801	28759000	*	4.0356e-10	1.69988e-08	27.2358
NC_027757.2	28789101	28789300	*	1.05422e-09	4.20001e-08	29.9786
NC_027757.2	28789701	28789900	*	2.06126e-12	1.14242e-10	-65.5462
NC_027757.2	28795001	28795200	*	3.06435e-08	9.89092e-07	27.0852
NC_027757.2	28812801	28813000	*	6.35007e-06	0.000135023	38.515
NC_027757.2	28818601	28818800	*	2.59932e-40	9.77753e-38	65.6529
NC_027757.2	28818701	28818900	*	1.61554e-56	1.21331e-53	76.9571
NC_027757.2	28818801	28819000	*	2.02638e-104	6.85816e-101	97.3959
NC_027757.2	28818901	28819100	*	6.96889e-151	7.21193e-147	97.3684
NC_027757.2	28819001	28819200	*	1.71281e-104	5.82191e-101	93.1429
NC_027757.2	28819301	28819500	*	3.00321e-53	1.99651e-50	93.8682
NC_027757.2	28819401	28819600	*	8.18757e-53	5.33596e-50	94.6833
NC_027757.2	28843901	28844100	*	4.63492e-29	9.59364e-27	77.4194
NC_027757.2	28844001	28844200	*	1.10566e-42	4.62056e-40	93.8202
NC_027757.2	28844201	28844400	*	2.62782e-36	8.09781e-34	96.4103
NC_027757.2	28844301	28844500	*	1.28196e-30	2.91584e-28	95.614
NC_027757.2	28870301	28870500	*	1.06552e-15	8.23351e-14	93.3333
NC_027757.2	28889301	28889500	*	3.75374e-06	8.37498e-05	37.5
NC_027757.2	28889401	28889600	*	4.10315e-10	1.72702e-08	40.2439
NC_027757.2	28900901	28901100	*	7.26594e-05	0.00120879	-33.5373
NC_027757.2	28907101	28907300	*	3.18011e-07	8.68228e-06	32.2247
NC_027757.2	28990001	28990200	*	4.79207e-19	4.93498e-17	72.4339
NC_027757.2	29007301	29007500	*	7.94391e-06	0.000165445	-25.9205
NC_027757.2	29047001	29047200	*	2.72977e-15	2.03266e-13	62.8205
NC_027757.2	29047101	29047300	*	6.35508e-17	5.48011e-15	53.125
NC_027757.2	29067701	29067900	*	2.14698e-06	5.02854e-05	-29.5552
NC_027757.2	29123801	29124000	*	4.73527e-21	5.71105e-19	75.8242
NC_027757.2	29123901	29124100	*	4.73527e-21	5.71105e-19	75.8242
NC_027757.2	29184001	29184200	*	4.00908e-09	1.47438e-07	41.1765
NC_027757.2	29184101	29184300	*	4.42377e-48	2.35167e-45	78.9954
NC_027757.2	29184201	29184400	*	5.66765e-40	2.0926e-37	84.0489
NC_027757.2	29188701	29188900	*	0.00294442	0.0294542	-34.6255
NC_027757.2	29188801	29189000	*	9.99038e-07	2.49481e-05	-30.6205
NC_027757.2	29188901	29189100	*	9.6957e-08	2.88723e-06	-33.2071
NC_027757.2	29215801	29216000	*	2.10143e-07	5.91938e-06	-31.6618
NC_027757.2	29280101	29280300	*	6.6112e-10	2.70656e-08	30.2448
NC_027757.2	29333801	29334000	*	3.1646e-09	1.17988e-07	-39.1304
NC_027757.2	29336701	29336900	*	3.15084e-06	7.1347e-05	44.958
NC_027757.2	29336801	29337000	*	2.6877e-12	1.46974e-10	53.4933
NC_027757.2	29396301	29396500	*	5.64209e-15	4.07422e-13	56.1404
NC_027757.2	29396401	29396600	*	6.09761e-14	3.96623e-12	78.3784
NC_027757.2	29396501	29396700	*	4.01967e-36	1.22718e-33	96.6667
NC_027757.2	29396601	29396800	*	5.47473e-44	2.43856e-41	97.479
NC_027757.2	29399201	29399400	*	3.81094e-10	1.61018e-08	-28.2812
NC_027757.2	29400901	29401100	*	1.97938e-13	1.22202e-11	52.8846
NC_027757.2	29401001	29401200	*	1.53112e-07	4.41291e-06	35.6156
NC_027757.2	29424701	29424900	*	4.16239e-09	1.52726e-07	-37.2971
NC_027757.2	29426401	29426600	*	4.75119e-05	0.00082796	-27.5257
NC_027757.2	29484601	29484800	*	4.3166e-20	4.83669e-18	85.617
NC_027757.2	29484701	29484900	*	7.19931e-30	1.56491e-27	82.8328
NC_027757.2	29532901	29533100	*	4.63549e-15	3.37603e-13	50
NC_027757.2	29533001	29533200	*	6.85644e-10	2.80062e-08	43.1373
NC_027757.2	29535801	29536000	*	2.39145e-26	4.18182e-24	45.7354
NC_027757.2	29543101	29543300	*	0.000168028	0.00253688	36.2869
NC_027757.2	29543201	29543400	*	5.44681e-05	0.000935202	33.1156
NC_027757.2	29544201	29544400	*	6.7763e-06	0.000143228	25.8629
NC_027757.2	29556501	29556700	*	5.14929e-09	1.86425e-07	25.8006
NC_027757.2	29592001	29592200	*	1.29877e-12	7.35699e-11	43.045
NC_027757.2	29592101	29592300	*	1.04697e-18	1.04917e-16	44.4048
NC_027757.2	29690101	29690300	*	2.29393e-35	6.74776e-33	-48.9324
NC_027757.2	29690201	29690400	*	1.49104e-28	2.99354e-26	-57.9446
NC_027757.2	29694801	29695000	*	1.14048e-11	5.80851e-10	30.691
NC_027757.2	29714201	29714400	*	3.82959e-05	0.000682894	34.7101
NC_027757.2	29749301	29749500	*	2.33028e-14	1.58291e-12	27.9745
NC_027757.2	29749401	29749600	*	9.28681e-22	1.18194e-19	33.6013
NC_027757.2	29749501	29749700	*	7.34322e-12	3.82309e-10	27.0593
NC_027757.2	29764501	29764700	*	1.58123e-08	5.33731e-07	-40.8727
NC_027757.2	29765101	29765300	*	6.78879e-12	3.54638e-10	-33.7185
NC_027757.2	29821001	29821200	*	0.000455163	0.00604985	25.9645
NC_027757.2	29821101	29821300	*	1.20674e-06	2.96607e-05	25.9694
NC_027757.2	29821301	29821500	*	5.62928e-19	5.76853e-17	49.2347
NC_027757.2	29821401	29821600	*	1.3417e-17	1.22888e-15	37.4843
NC_027757.2	29842201	29842400	*	1.29535e-08	4.42846e-07	34.7802
NC_027757.2	29853601	29853800	*	1.28636e-15	9.86381e-14	63.166
NC_027757.2	29855501	29855700	*	4.23382e-15	3.09441e-13	27.9734
NC_027757.2	29859401	29859600	*	5.63764e-06	0.000121153	31.0714
NC_027757.2	29864201	29864400	*	5.21409e-13	3.07983e-11	58.3619
NC_027757.2	29918001	29918200	*	7.18549e-05	0.00119688	26.3158
NC_027757.2	29926401	29926600	*	1.0315e-09	4.1136e-08	-27.6918
NC_027757.2	30025601	30025800	*	0.0023098	0.0240893	30.4167
NC_027757.2	30036601	30036800	*	2.74591e-07	7.58259e-06	26.3131
NC_027757.2	30036901	30037100	*	5.76353e-11	2.70187e-09	37.897
NC_027757.2	30049001	30049200	*	2.02258e-06	4.76245e-05	26.1905
NC_027757.2	30050501	30050700	*	1.77981e-08	5.95947e-07	28.9265
NC_027757.2	30057501	30057700	*	1.71628e-20	1.98431e-18	67.2992
NC_027757.2	30080601	30080800	*	6.50217e-08	1.99247e-06	33.8127
NC_027757.2	30080701	30080900	*	6.32983e-21	7.56341e-19	50.9653
NC_027757.2	30080801	30081000	*	4.07925e-18	3.8999e-16	40.8163
NC_027757.2	30126301	30126500	*	5.17474e-08	1.60954e-06	-45.6272
NC_027757.2	30140301	30140500	*	9.52392e-10	3.81525e-08	-47.6744
NC_027757.2	30145301	30145500	*	3.43982e-16	2.77972e-14	-47.195
NC_027757.2	30145401	30145600	*	6.37473e-19	6.50654e-17	-51.233
NC_027757.2	30156101	30156300	*	5.23371e-08	1.62676e-06	-36.4706
NC_027757.2	30158201	30158400	*	8.1005e-41	3.11846e-38	39.0813
NC_027757.2	30158301	30158500	*	2.24459e-112	9.43511e-109	70.2058
NC_027757.2	30183501	30183700	*	6.98587e-20	7.69397e-18	30.6627
NC_027757.2	30183601	30183800	*	6.98587e-20	7.69397e-18	30.6627
NC_027757.2	30190201	30190400	*	0.000443341	0.00591152	-25.4386
NC_027757.2	30198201	30198400	*	4.24584e-13	2.53261e-11	-25.9064
NC_027757.2	30198301	30198500	*	4.49004e-10	1.88041e-08	-30.8411
NC_027757.2	30212801	30213000	*	1.69101e-11	8.45048e-10	29.3892
NC_027757.2	30213301	30213500	*	2.94235e-51	1.78812e-48	89.2045
NC_027757.2	30213601	30213800	*	7.89509e-158	9.43313e-154	90.8758
NC_027757.2	30213701	30213900	*	4.17811e-103	1.36147e-99	74.7698
NC_027757.2	30224301	30224500	*	7.27689e-32	1.78022e-29	96.4646
NC_027757.2	30224401	30224600	*	1.99443e-33	5.31338e-31	96.2366
NC_027757.2	30239501	30239700	*	2.93565e-19	3.07623e-17	-28.545
NC_027757.2	30266801	30267000	*	2.91401e-12	1.58718e-10	51.1602
NC_027757.2	30357401	30357600	*	6.28136e-09	2.24734e-07	50.0179
NC_027757.2	30394701	30394900	*	3.42183e-06	7.69565e-05	-26.3889
NC_027757.2	30473101	30473300	*	0.00448897	0.0416433	-29.1852
NC_027757.2	30483401	30483600	*	0.000888026	0.0107488	-26.3815
NC_027757.2	30494201	30494400	*	1.61844e-07	4.64761e-06	39.2233
NC_027757.2	30514001	30514200	*	3.55871e-14	2.37192e-12	33.0601
NC_027757.2	30514101	30514300	*	1.98349e-16	1.6379e-14	46.9222
NC_027757.2	30530001	30530200	*	1.15108e-15	8.86801e-14	32.5029
NC_027757.2	30530101	30530300	*	3.15913e-15	2.336e-13	26.8174
NC_027757.2	30554201	30554400	*	4.08667e-07	1.09493e-05	32.3741
NC_027757.2	30556601	30556800	*	1.32598e-06	3.23346e-05	37.6225
NC_027757.2	30571101	30571300	*	4.94788e-06	0.000107617	32.4488
NC_027757.2	30611801	30612000	*	8.99622e-07	2.26524e-05	28.5714
NC_027757.2	30640901	30641100	*	7.94695e-15	5.65531e-13	-45.8333
NC_027757.2	30641001	30641200	*	2.89142e-10	1.24085e-08	-55.4054
NC_027757.2	30658501	30658700	*	6.12284e-18	5.7664e-16	38.7372
NC_027757.2	30661901	30662100	*	5.05777e-07	1.33327e-05	30.8761
NC_027757.2	30751001	30751200	*	3.21537e-09	1.19749e-07	25.1674
NC_027757.2	30767301	30767500	*	0.00017648	0.00264931	31.25
NC_027757.2	30767401	30767600	*	0.00017648	0.00264931	31.25
NC_027757.2	30819101	30819300	*	7.70429e-30	1.67238e-27	-97.7778
NC_027757.2	30819301	30819500	*	0.000120372	0.00188993	-32.7392
NC_027757.2	30821401	30821600	*	1.59827e-40	6.06934e-38	-60.2386
NC_027757.2	30849101	30849300	*	6.38975e-10	2.62184e-08	25.5395
NC_027757.2	30857901	30858100	*	1.04933e-26	1.87508e-24	69.6791
NC_027757.2	30858001	30858200	*	7.65477e-46	3.69468e-43	79.9498
NC_027757.2	30858101	30858300	*	3.26309e-23	4.61692e-21	80.3077
NC_027757.2	30891101	30891300	*	5.11686e-12	2.71142e-10	-48.1676
NC_027757.2	30891201	30891400	*	5.11686e-12	2.71142e-10	-48.1676
NC_027757.2	30892501	30892700	*	1.58661e-34	4.48221e-32	68.7803
NC_027757.2	30892601	30892800	*	1.58661e-34	4.48221e-32	68.7803
NC_027757.2	30892701	30892900	*	3.27216e-12	1.77244e-10	53.6517
NC_027757.2	30892801	30893000	*	7.70747e-17	6.59997e-15	56.25
NC_027757.2	30915001	30915200	*	4.10168e-09	1.50637e-07	-63.5135
NC_027757.2	30915101	30915300	*	9.62362e-11	4.39084e-09	-48.913
NC_027757.2	30994501	30994700	*	1.81435e-18	1.78553e-16	41.4774
NC_027757.2	30996101	30996300	*	3.6404e-06	8.14183e-05	30.6931
NC_027757.2	31043701	31043900	*	9.40223e-22	1.19629e-19	66.6278
NC_027757.2	31065201	31065400	*	4.95292e-09	1.79809e-07	26.8293
NC_027757.2	31066301	31066500	*	1.32939e-05	0.000263552	25.9259
NC_027757.2	31070701	31070900	*	5.01276e-16	3.98747e-14	-82.5
NC_027757.2	31072601	31072800	*	6.19374e-09	2.21783e-07	-56.1538
NC_027757.2	31105601	31105800	*	3.86283e-11	1.85018e-09	26.7013
NC_027757.2	31105701	31105900	*	1.04983e-18	1.05185e-16	29.8948
NC_027757.2	31105801	31106000	*	2.90529e-13	1.76248e-11	39.5833
NC_027757.2	31130401	31130600	*	3.44461e-13	2.0748e-11	-65.6863
NC_027757.2	31130501	31130700	*	4.54661e-22	5.92619e-20	-68.2143
NC_027757.2	31130601	31130800	*	6.04662e-12	3.17839e-10	-35.5952
NC_027757.2	31134401	31134600	*	6.95466e-08	2.12111e-06	-43.2099
NC_027757.2	31137001	31137200	*	6.30701e-10	2.59009e-08	-30.5484
NC_027757.2	31137101	31137300	*	5.25317e-12	2.77973e-10	-38.4615
NC_027757.2	31148401	31148600	*	0.000192996	0.00286635	-27.7463
NC_027757.2	31179701	31179900	*	0.000235734	0.00341377	30.9524
NC_027757.2	31181701	31181900	*	7.38656e-06	0.000154883	-34.7222
NC_027757.2	31206201	31206400	*	1.15761e-14	8.11402e-13	25.1806
NC_027757.2	31235901	31236100	*	5.483e-13	3.23257e-11	45.9091
NC_027757.2	31236001	31236200	*	7.46119e-10	3.03206e-08	34.1575
NC_027757.2	31238001	31238200	*	3.60145e-24	5.43627e-22	95.5556
NC_027757.2	31238101	31238300	*	2.70652e-09	1.01871e-07	55.6548
NC_027757.2	31287901	31288100	*	1.55982e-13	9.73439e-12	26.7558
NC_027757.2	31288001	31288200	*	8.27075e-11	3.80555e-09	25.0407
NC_027757.2	31397501	31397700	*	6.27767e-21	7.50245e-19	44.6434
NC_027757.2	31397601	31397800	*	5.66352e-21	6.79008e-19	44.7971
NC_027757.2	31485101	31485300	*	4.58331e-08	1.43882e-06	38.2609
NC_027757.2	31585701	31585900	*	3.81842e-46	1.86793e-43	-81.45
NC_027757.2	31585801	31586000	*	4.27259e-53	2.82324e-50	-70.0289
NC_027757.2	31585901	31586100	*	3.12975e-11	1.51444e-09	-48.4226
NC_027757.2	31587701	31587900	*	1.88409e-06	4.46332e-05	29.3306
NC_027757.2	31590801	31591000	*	2.76375e-15	2.05653e-13	-45.7606
NC_027757.2	31590901	31591100	*	2.76375e-15	2.05653e-13	-45.7606
NC_027757.2	31632401	31632600	*	6.93601e-18	6.5024e-16	30.3299
NC_027757.2	31632501	31632700	*	1.50713e-38	5.18357e-36	49.2109
NC_027757.2	31634001	31634200	*	1.48835e-06	3.59642e-05	-37.0427
NC_027757.2	31635001	31635200	*	1.64647e-15	1.25018e-13	33.8634
NC_027757.2	31635101	31635300	*	3.25405e-23	4.6043e-21	38.7329
NC_027757.2	31667201	31667400	*	4.79123e-14	3.15263e-12	-100
NC_027757.2	31667601	31667800	*	2.04e-24	3.13109e-22	-60.1738
NC_027757.2	31667701	31667900	*	4.27135e-16	3.41992e-14	-48.6622
NC_027757.2	31667801	31668000	*	0.00019885	0.0029415	-29.6758
NC_027757.2	31713701	31713900	*	3.91182e-27	7.18456e-25	51.6601
NC_027757.2	31714201	31714400	*	2.0937e-07	5.89888e-06	32
NC_027757.2	31716801	31717000	*	2.44259e-06	5.65764e-05	32.2662
NC_027757.2	31723101	31723300	*	9.71375e-11	4.42883e-09	61.3585
NC_027757.2	31764101	31764300	*	0.000607725	0.00777231	-31.6498
NC_027757.2	31805701	31805900	*	2.00059e-20	2.30128e-18	-51.4286
NC_027757.2	31805801	31806000	*	1.90829e-13	1.18032e-11	-25.7732
NC_027757.2	31813101	31813300	*	1.46682e-10	6.54042e-09	-30.7838
NC_027757.2	31813201	31813400	*	1.46682e-10	6.54042e-09	-30.7838
NC_027757.2	31855601	31855800	*	1.05376e-05	0.000213799	27.8879
NC_027757.2	31860001	31860200	*	1.26755e-05	0.000252381	25.1132
NC_027757.2	31864801	31865000	*	5.82565e-36	1.76338e-33	82.9897
NC_027757.2	31864901	31865100	*	4.87701e-88	1.01475e-84	90.3548
NC_027757.2	31865001	31865200	*	3.16951e-112	1.32665e-108	95.7901
NC_027757.2	31865101	31865300	*	8.97604e-91	2.02006e-87	91.7491
NC_027757.2	31865201	31865400	*	1.91665e-65	2.00827e-62	90.5893
NC_027757.2	31869401	31869600	*	8.01924e-09	2.82614e-07	-41.2047
NC_027757.2	31869501	31869700	*	7.78428e-14	5.01248e-12	-47.5158
NC_027757.2	31869601	31869800	*	6.05324e-28	1.16887e-25	-45.5267
NC_027757.2	31884501	31884700	*	2.77836e-19	2.91621e-17	51.0224
NC_027757.2	31884601	31884800	*	5.29081e-11	2.49113e-09	32.5996
NC_027757.2	32059601	32059800	*	1.6754e-07	4.79752e-06	-25.3131
NC_027757.2	32064701	32064900	*	1.06709e-05	0.00021625	25
NC_027757.2	32064801	32065000	*	0.00132431	0.0151082	36.3636
NC_027757.2	32084301	32084500	*	1.17871e-23	1.71824e-21	-82.3377
NC_027757.2	32084401	32084600	*	3.44069e-23	4.856e-21	-87.2727
NC_027757.2	32088701	32088900	*	3.36971e-19	3.51556e-17	75.7725
NC_027757.2	32088801	32089000	*	1.71948e-08	5.77127e-07	32.46
NC_027757.2	32095101	32095300	*	1.20913e-05	0.000242163	26.1337
NC_027757.2	32110001	32110200	*	3.04551e-12	1.65528e-10	27.0598
NC_027757.2	32110101	32110300	*	3.91618e-17	3.44005e-15	67.3852
NC_027757.2	32158201	32158400	*	3.9677e-09	1.46019e-07	-35.5904
NC_027757.2	32158301	32158500	*	7.43362e-06	0.000155805	-31.9444
NC_027757.2	32197901	32198100	*	9.39381e-08	2.80294e-06	-41.7094
NC_027757.2	32246801	32247000	*	0.000126801	0.00197905	-30.8943
NC_027757.2	32404501	32404700	*	1.26823e-05	0.000252502	30.8411
NC_027757.2	32419001	32419200	*	0.000331337	0.00459719	-37.963
NC_027757.2	32573201	32573400	*	4.33819e-06	9.54784e-05	-30.9173
NC_027757.2	32597201	32597400	*	8.26602e-06	0.000171548	-32.5313
NC_027757.2	32600801	32601000	*	0.00299428	0.0298634	25
NC_027757.2	32623501	32623700	*	3.03084e-19	3.17344e-17	34.0169
NC_027757.2	32678601	32678800	*	1.02143e-35	3.05846e-33	73.0189
NC_027757.2	32678701	32678900	*	8.63928e-33	2.22551e-30	72.194
NC_027757.2	32688901	32689100	*	1.35218e-21	1.69944e-19	-37.845
NC_027757.2	32689001	32689200	*	2.34706e-17	2.10379e-15	-32.8237
NC_027757.2	32797401	32797600	*	0.000342642	0.00473504	-29.9145
NC_027757.2	32865201	32865400	*	3.42466e-21	4.18141e-19	32.1429
NC_027757.2	32872001	32872200	*	8.14093e-05	0.00133821	28.5519
NC_027757.2	32872101	32872300	*	0.000160342	0.00243287	28.517
NC_027757.2	32879001	32879200	*	6.54636e-09	2.3366e-07	-26.1284
NC_027757.2	32879101	32879300	*	2.80726e-43	1.2085e-40	-90.8257
NC_027757.2	32899401	32899600	*	8.58479e-40	3.13938e-37	-84.3645
NC_027757.2	32899501	32899700	*	1.88272e-62	1.75576e-59	-97.619
NC_027757.2	32977501	32977700	*	5.43123e-12	2.86941e-10	-29.8724
NC_027757.2	32991701	32991900	*	1.4828e-43	6.47021e-41	98.155
NC_027757.2	32991801	32992000	*	2.14699e-58	1.73292e-55	97.4603
NC_027757.2	32991901	32992100	*	2.22445e-36	6.88169e-34	96.6184
NC_027757.2	32992001	32992200	*	3.31641e-12	1.79547e-10	47.449
NC_027757.2	33030601	33030800	*	2.58459e-16	2.11298e-14	-33.0033
NC_027757.2	33033301	33033500	*	9.30723e-11	4.25411e-09	46.1768
NC_027757.2	33033401	33033600	*	2.43527e-17	2.179e-15	39.6998
NC_027757.2	33033501	33033700	*	1.15451e-21	1.45942e-19	52.8224
NC_027757.2	33038101	33038300	*	3.26963e-08	1.05012e-06	41.866
NC_027757.2	33038201	33038400	*	1.24666e-47	6.50879e-45	70.8871
NC_027757.2	33038301	33038500	*	1.11706e-49	6.35745e-47	77.659
NC_027757.2	33071801	33072000	*	9.92925e-05	0.00159155	29.4328
NC_027757.2	33086701	33086900	*	1.35642e-06	3.30217e-05	25.089
NC_027757.2	33087201	33087400	*	1.05843e-11	5.41091e-10	27.4662
NC_027757.2	33099301	33099500	*	2.8223e-06	6.45052e-05	-36.9008
NC_027757.2	33138301	33138500	*	1.82201e-07	5.18739e-06	-29.203
NC_027757.2	33146201	33146400	*	6.13653e-15	4.41372e-13	67.4074
NC_027757.2	33153501	33153700	*	6.9049e-05	0.00115515	29.7322
NC_027757.2	33153601	33153800	*	2.30113e-05	0.000431566	31.5556
NC_027757.2	33163301	33163500	*	1.97621e-07	5.59353e-06	48.43
NC_027757.2	33163701	33163900	*	0.000107849	0.00171349	-39.8788
NC_027757.2	33164101	33164300	*	0.000312332	0.00436692	-31.875
NC_027757.2	33164201	33164400	*	1.63754e-05	0.000318354	42.6652
[truncated: 57,157 more rows]

## Sheet: Table S2.2
chr	start	end	strand	pvalue	qvalue	meth.diff
NC_027757.2	147401	147600	*	0.000939781	0.0196248	40.0202
NC_027757.2	190101	190300	*	1.45749e-07	1.28959e-05	-32.8721
NC_027757.2	192901	193100	*	7.86024e-10	1.18724e-07	-33.5441
NC_027757.2	201901	202100	*	0.000211432	0.00616763	35.4098
NC_027757.2	202001	202200	*	0.000760688	0.0167246	27.0388
NC_027757.2	206401	206600	*	1.04325e-05	0.000523211	25.0201
NC_027757.2	232001	232200	*	0.000171508	0.00522425	-27.2371
NC_027757.2	232101	232300	*	9.73606e-08	9.03662e-06	-35.1629
NC_027757.2	232201	232400	*	4.04171e-06	0.000233929	-34.2157
NC_027757.2	233001	233200	*	3.61221e-06	0.000212456	-29.5865
NC_027757.2	233101	233300	*	3.29735e-11	6.58061e-09	-42.3453
NC_027757.2	233201	233400	*	4.67176e-16	1.97403e-13	-38.8123
NC_027757.2	233301	233500	*	1.17933e-11	2.55574e-09	-32.7924
NC_027757.2	233801	234000	*	0.00190434	0.0332816	-29.7759
NC_027757.2	233901	234100	*	0.000583338	0.0136472	-32.3947
NC_027757.2	234301	234500	*	3.21275e-06	0.000192188	-33.018
NC_027757.2	546801	547000	*	4.88988e-08	4.8937e-06	-31.0165
NC_027757.2	549301	549500	*	0.000100069	0.00338409	-34.0708
NC_027757.2	820901	821100	*	0.000155783	0.00483581	25.4539
NC_027757.2	835601	835800	*	1.24663e-13	3.72757e-11	50.5102
NC_027757.2	835701	835900	*	5.50701e-33	1.22895e-29	62.0594
NC_027757.2	835801	836000	*	4.07704e-43	1.79338e-39	62.2807
NC_027757.2	836201	836400	*	2.1941e-06	0.000138632	25.7962
NC_027757.2	841601	841800	*	3.12936e-28	4.71287e-25	40.6731
NC_027757.2	863901	864100	*	0.00050662	0.0122439	-26.1714
NC_027757.2	897801	898000	*	4.78393e-07	3.68501e-05	32.8704
NC_027757.2	897901	898100	*	4.78393e-07	3.68501e-05	32.8704
NC_027757.2	1256501	1256700	*	3.3878e-11	6.74868e-09	-32.0325
NC_027757.2	1256601	1256800	*	1.35975e-07	1.21315e-05	-29.3851
NC_027757.2	1435501	1435700	*	3.93472e-10	6.32624e-08	-40.1961
NC_027757.2	1435601	1435800	*	3.93472e-10	6.32624e-08	-40.1961
NC_027757.2	1498701	1498900	*	1.32746e-13	3.95314e-11	33.6695
NC_027757.2	1498801	1499000	*	7.11639e-12	1.5994e-09	33.748
NC_027757.2	1519501	1519700	*	9.24012e-06	0.000472149	-34.8485
NC_027757.2	1519601	1519800	*	1.7754e-07	1.5365e-05	-28.0151
NC_027757.2	1543101	1543300	*	0.00156935	0.0287978	-35.2632
NC_027757.2	1558701	1558900	*	2.05979e-09	2.84922e-07	-30.3797
NC_027757.2	1594501	1594700	*	8.68421e-05	0.00301962	-33.0561
NC_027757.2	1594601	1594800	*	6.85464e-06	0.000366911	-35.9923
NC_027757.2	1594801	1595000	*	2.40711e-06	0.000150067	-36.3289
NC_027757.2	1649301	1649500	*	1.76772e-09	2.48003e-07	48.841
NC_027757.2	1911701	1911900	*	3.75863e-06	0.000219821	33.8861
NC_027757.2	1939301	1939500	*	9.33293e-05	0.00319902	-31.992
NC_027757.2	2013401	2013600	*	2.96841e-06	0.000179519	-39.4444
NC_027757.2	2108801	2109000	*	1.73051e-05	0.000800582	30.6668
NC_027757.2	2117401	2117600	*	1.79302e-05	0.000824854	-25.1387
NC_027757.2	2117501	2117700	*	0.000499457	0.0121098	-27.4126
NC_027757.2	2123601	2123800	*	2.41665e-05	0.00105791	-25.6085
NC_027757.2	2124001	2124200	*	2.8688e-10	4.75232e-08	-29.245
NC_027757.2	2124101	2124300	*	1.03474e-22	9.39478e-20	-39.9472
NC_027757.2	2124201	2124400	*	5.03096e-32	1.0397e-28	-45.2537
NC_027757.2	2124301	2124500	*	4.14073e-26	5.1881e-23	-44.3567
NC_027757.2	2124401	2124600	*	4.59338e-14	1.47008e-11	-38.9896
NC_027757.2	2124501	2124700	*	8.52688e-10	1.27877e-07	-30.8708
NC_027757.2	2326501	2326700	*	0.000484814	0.0118324	33.4286
NC_027757.2	2436701	2436900	*	1.54095e-06	0.000102027	-27.6418
NC_027757.2	2445801	2446000	*	0.000487033	0.0118728	37.013
NC_027757.2	2601001	2601200	*	4.4225e-07	3.44027e-05	-25.328
NC_027757.2	2602901	2603100	*	1.44388e-09	2.06389e-07	-41.3698
NC_027757.2	2603001	2603200	*	7.63574e-11	1.42213e-08	-47.4937
NC_027757.2	2603101	2603300	*	4.98518e-07	3.82082e-05	-46.2792
NC_027757.2	2742001	2742200	*	9.23962e-08	8.62318e-06	-26.8515
NC_027757.2	2744801	2745000	*	1.04996e-05	0.000526048	-28.1085
NC_027757.2	2744901	2745100	*	2.37828e-05	0.00104397	-25.9042
NC_027757.2	2745001	2745200	*	0.00314608	0.0478621	-26.2331
NC_027757.2	2760601	2760800	*	5.90628e-07	4.43617e-05	39.0639
NC_027757.2	2906301	2906500	*	4.10765e-11	8.05144e-09	26.5607
NC_027757.2	2995801	2996000	*	6.58867e-09	8.12441e-07	27.9239
NC_027757.2	3119201	3119400	*	0.00010055	0.00339725	-27.0089
NC_027757.2	3257101	3257300	*	9.00127e-06	0.000461869	-34.0824
NC_027757.2	3258801	3259000	*	0.000241731	0.00685573	-28.4014
NC_027757.2	3380901	3381100	*	4.16082e-43	1.82827e-39	53.9499
NC_027757.2	3381001	3381200	*	5.45227e-115	5.46345e-110	66.7644
NC_027757.2	3440601	3440800	*	1.52857e-18	8.84632e-16	-55.8159
NC_027757.2	3440701	3440900	*	3.64701e-19	2.26335e-16	-63.0682
NC_027757.2	3476701	3476900	*	3.35091e-11	6.6794e-09	-36
NC_027757.2	3480501	3480700	*	1.19227e-05	0.000585498	42.0814
NC_027757.2	3680201	3680400	*	0.000376253	0.00971646	-31.5789
NC_027757.2	3775301	3775500	*	0.00112939	0.0225303	30.8451
NC_027757.2	3855801	3856000	*	9.41087e-09	1.11991e-06	44.3623
NC_027757.2	3873901	3874100	*	2.63081e-08	2.81228e-06	26.9821
NC_027757.2	3874001	3874200	*	1.29957e-10	2.31153e-08	25.6689
NC_027757.2	4153601	4153800	*	0.000623054	0.0143527	27.7922
NC_027757.2	4155001	4155200	*	2.02619e-05	0.000913697	28.4838
NC_027757.2	4155101	4155300	*	9.57208e-07	6.75555e-05	39.3203
NC_027757.2	4156201	4156400	*	0.000468957	0.0115301	25.0756
NC_027757.2	4156601	4156800	*	1.2937e-13	3.85763e-11	34.1825
NC_027757.2	4156701	4156900	*	7.81943e-16	3.2119e-13	40.2513
NC_027757.2	4157001	4157200	*	1.1009e-06	7.6284e-05	28.464
NC_027757.2	4327001	4327200	*	2.32192e-70	3.97475e-66	-52.4422
NC_027757.2	4327101	4327300	*	3.73107e-127	5.10959e-122	-84.7811
NC_027757.2	4336401	4336600	*	1.80135e-05	0.000828031	29.9773
NC_027757.2	4344101	4344300	*	9.59265e-37	2.79904e-33	-72.8592
NC_027757.2	4344201	4344400	*	1.27037e-99	7.45603e-95	-78.7692
NC_027757.2	4344301	4344500	*	4.60624e-79	1.18277e-74	-80.4079
NC_027757.2	4349801	4350000	*	1.55616e-09	2.2094e-07	-60.6293
NC_027757.2	4353401	4353600	*	1.5106e-25	1.80254e-22	-42.2566
NC_027757.2	4363201	4363400	*	8.46553e-07	6.06766e-05	-33.1329
NC_027757.2	4367401	4367600	*	2.82946e-29	4.68167e-26	-52.5815
NC_027757.2	4367501	4367700	*	4.09447e-39	1.40064e-35	-49.1906
NC_027757.2	4367601	4367800	*	6.40288e-26	7.90435e-23	-31.4913
NC_027757.2	4367701	4367900	*	1.42449e-20	1.03198e-17	-32.8624
NC_027757.2	4497701	4497900	*	1.53542e-18	8.88347e-16	63.0769
NC_027757.2	4497801	4498000	*	1.64218e-11	3.47126e-09	55.814
NC_027757.2	4498101	4498300	*	4.83765e-06	0.000272965	-30.3571
NC_027757.2	4515601	4515800	*	9.97468e-05	0.00337504	35.6164
NC_027757.2	4680501	4680700	*	2.27336e-17	1.13832e-14	47.7959
NC_027757.2	4680601	4680800	*	1.53491e-07	1.34944e-05	29.8555
NC_027757.2	4683601	4683800	*	4.95682e-37	1.4725e-33	-89.6552
NC_027757.2	4683701	4683900	*	8.97425e-25	1.00135e-21	-74.1071
NC_027757.2	4761201	4761400	*	0.000118773	0.00388978	28.2292
NC_027757.2	4761301	4761500	*	5.8115e-13	1.56492e-10	39.9026
NC_027757.2	4761401	4761600	*	1.48157e-16	6.68226e-14	43.487
NC_027757.2	4761501	4761700	*	1.49369e-12	3.77015e-10	32.9661
NC_027757.2	4765501	4765700	*	1.37155e-05	0.000658513	28.287
NC_027757.2	4814701	4814900	*	0.000263505	0.00734147	25.4274
NC_027757.2	4818201	4818400	*	0.000578126	0.0135517	26.9857
NC_027757.2	4818801	4819000	*	4.49288e-05	0.00176627	30.0506
NC_027757.2	4818901	4819100	*	2.7012e-11	5.47922e-09	38.5686
NC_027757.2	4819001	4819200	*	2.00509e-09	2.78179e-07	43.1373
NC_027757.2	4890501	4890700	*	3.88472e-13	1.07642e-10	-69.9029
NC_027757.2	4890601	4890800	*	1.00282e-29	1.7224e-26	-76.9953
NC_027757.2	4890701	4890900	*	3.5646e-15	1.33975e-12	-66.6667
NC_027757.2	4991601	4991800	*	4.21685e-05	0.00167652	-25.7727
NC_027757.2	5026101	5026300	*	5.10676e-05	0.00196173	-41.2338
NC_027757.2	5043201	5043400	*	1.74913e-10	3.03009e-08	25.5104
NC_027757.2	5044101	5044300	*	1.16044e-09	1.69015e-07	33.3091
NC_027757.2	5080001	5080200	*	1.72808e-06	0.00011262	-27.1422
NC_027757.2	5082401	5082600	*	3.59624e-18	1.99229e-15	-68.5897
NC_027757.2	5082501	5082700	*	9.31389e-14	2.84225e-11	-64.7465
NC_027757.2	5083001	5083200	*	3.85846e-13	1.06972e-10	-33.6588
NC_027757.2	5083101	5083300	*	1.51512e-11	3.22324e-09	-30.6056
NC_027757.2	5222801	5223000	*	7.42843e-07	5.41376e-05	-31.4757
NC_027757.2	5255901	5256100	*	2.95616e-11	5.95114e-09	-35.6923
NC_027757.2	5359801	5360000	*	5.51967e-05	0.00209011	28.2707
NC_027757.2	5374101	5374300	*	3.29707e-10	5.38447e-08	-38.1298
NC_027757.2	5406901	5407100	*	3.07727e-09	4.10237e-07	50.1453
NC_027757.2	5407001	5407200	*	4.41388e-06	0.000252224	35.7806
NC_027757.2	5417201	5417400	*	0.000384837	0.00988544	-26.1109
NC_027757.2	5448301	5448500	*	1.14927e-13	3.45656e-11	-26.4406
NC_027757.2	5448901	5449100	*	0.00238298	0.0391629	-26.875
NC_027757.2	5471501	5471700	*	7.78348e-05	0.00276504	32.7684
NC_027757.2	5523901	5524100	*	0.000380196	0.00979311	-27.2112
NC_027757.2	5535201	5535400	*	7.63942e-09	9.28053e-07	-34.3073
NC_027757.2	5539301	5539500	*	4.4411e-69	7.04473e-65	84.5395
NC_027757.2	5539401	5539600	*	6.58353e-67	9.13778e-63	79.8075
NC_027757.2	5539501	5539700	*	1.5588e-12	3.92148e-10	58.0581
NC_027757.2	5571001	5571200	*	3.65587e-08	3.77572e-06	-43.5174
NC_027757.2	5574401	5574600	*	0.000101912	0.00343485	-27.2109
NC_027757.2	5575201	5575400	*	2.15127e-20	1.52806e-17	-29.1783
NC_027757.2	5643201	5643400	*	1.77377e-09	2.48783e-07	-29.683
NC_027757.2	5699401	5699600	*	1.38732e-05	0.000664858	25
NC_027757.2	5704401	5704600	*	4.07293e-06	0.000235467	27.6286
NC_027757.2	5705301	5705500	*	0.000973158	0.020146	26.8873
NC_027757.2	5717101	5717300	*	8.81148e-07	6.28263e-05	30.3797
NC_027757.2	5774001	5774200	*	3.30297e-06	0.000196774	30.9091
NC_027757.2	5774101	5774300	*	2.2177e-06	0.000139914	27.6923
NC_027757.2	5780501	5780700	*	4.01351e-12	9.42452e-10	28.1746
NC_027757.2	5780601	5780800	*	4.04563e-18	2.22445e-15	35.3036
NC_027757.2	6001701	6001900	*	0.000376877	0.00972805	26.2107
NC_027757.2	6001801	6002000	*	1.47893e-06	9.84996e-05	29.1887
NC_027757.2	6002701	6002900	*	0.000638278	0.0146214	25.4651
NC_027757.2	6027101	6027300	*	1.84678e-07	1.5906e-05	-32.2966
NC_027757.2	6027201	6027400	*	2.44388e-06	0.000152027	-29.637
NC_027757.2	6038601	6038800	*	2.1891e-10	3.71395e-08	-39.6986
NC_027757.2	6038701	6038900	*	1.25678e-22	1.13034e-19	-73.9878
NC_027757.2	6039201	6039400	*	3.17643e-69	5.07786e-65	-56.3223
NC_027757.2	6039301	6039500	*	7.17134e-16	2.9596e-13	-35.0067
NC_027757.2	6061701	6061900	*	2.59061e-12	6.2807e-10	43.0769
NC_027757.2	6061801	6062000	*	9.65141e-08	8.96494e-06	48.7179
NC_027757.2	6069301	6069500	*	0.000798205	0.0173526	26.6667
NC_027757.2	6069701	6069900	*	6.4742e-06	0.00034977	28.8596
NC_027757.2	6093401	6093600	*	5.43642e-10	8.48918e-08	30.6306
NC_027757.2	6140401	6140600	*	6.30531e-05	0.00232865	25.9755
NC_027757.2	6147501	6147700	*	2.65493e-07	2.19402e-05	25.7937
NC_027757.2	6170101	6170300	*	2.00883e-07	1.71386e-05	-47.8261
NC_027757.2	6170201	6170400	*	3.97232e-05	0.00159589	-30.9216
NC_027757.2	6170301	6170500	*	0.000642175	0.0146889	-25.048
NC_027757.2	6170401	6170600	*	0.00127486	0.0246732	-25.5304
NC_027757.2	6170501	6170700	*	4.14077e-05	0.00165147	-25.8801
NC_027757.2	6273901	6274100	*	5.3164e-10	8.31884e-08	-59.322
NC_027757.2	6274001	6274200	*	1.93469e-09	2.69267e-07	-60.5263
NC_027757.2	6276001	6276200	*	6.34274e-06	0.00034374	-37.1795
NC_027757.2	6276101	6276300	*	1.78798e-05	0.000822937	-37.0536
NC_027757.2	6327401	6327600	*	3.06331e-13	8.63309e-11	78.5714
NC_027757.2	6327701	6327900	*	4.7449e-06	0.000268571	33.0338
NC_027757.2	6393001	6393200	*	1.16102e-11	2.51965e-09	25.5712
NC_027757.2	6393101	6393300	*	2.47262e-26	3.15581e-23	44.7565
NC_027757.2	6393201	6393400	*	5.70356e-25	6.48562e-22	49.7436
NC_027757.2	6394101	6394300	*	2.79042e-07	2.29352e-05	-39.3913
NC_027757.2	6397001	6397200	*	4.35405e-10	6.93448e-08	-26.5741
NC_027757.2	6397301	6397500	*	2.15909e-15	8.36673e-13	40.3995
NC_027757.2	6397401	6397600	*	6.33803e-12	1.43756e-09	41.295
NC_027757.2	6397501	6397700	*	8.71808e-21	6.46641e-18	51.7241
NC_027757.2	6397601	6397800	*	2.72535e-20	1.9153e-17	53.3333
NC_027757.2	6550701	6550900	*	1.79326e-69	2.93523e-65	48.6485
NC_027757.2	6550801	6551000	*	2.01739e-18	1.14955e-15	29
NC_027757.2	6550901	6551100	*	6.0312e-11	1.14573e-08	35.3982
NC_027757.2	6551301	6551500	*	4.31826e-11	8.42593e-09	53.3735
NC_027757.2	6645701	6645900	*	4.08304e-13	1.12757e-10	-30.9372
NC_027757.2	6645801	6646000	*	5.42523e-14	1.71626e-11	-30.5559
NC_027757.2	6645901	6646100	*	0.00017386	0.00528098	-29.3631
NC_027757.2	6717001	6717200	*	1.4254e-21	1.15346e-18	-81.25
NC_027757.2	6839201	6839400	*	1.6004e-06	0.000105379	39.7321
NC_027757.2	6839301	6839500	*	0.000542844	0.0129161	34.9638
NC_027757.2	6841601	6841800	*	4.31129e-09	5.55252e-07	-44.8669
NC_027757.2	6841701	6841900	*	2.11306e-05	0.000945988	-33.8527
NC_027757.2	6863501	6863700	*	9.07798e-06	0.000465113	37.7451
NC_027757.2	6863601	6863800	*	3.10061e-09	4.12986e-07	28.1895
NC_027757.2	6888701	6888900	*	3.63825e-15	1.36543e-12	34.178
NC_027757.2	6938501	6938700	*	4.38047e-05	0.00172961	26.1988
NC_027757.2	7025901	7026100	*	1.38403e-35	3.70917e-32	58.5625
NC_027757.2	7026201	7026400	*	3.48292e-24	3.65778e-21	35.7671
NC_027757.2	7074901	7075100	*	0.000337071	0.0089188	31.5503
NC_027757.2	7140301	7140500	*	4.79382e-11	9.28317e-09	27.6114
NC_027757.2	7144301	7144500	*	1.26647e-12	3.23883e-10	29.6296
NC_027757.2	7146001	7146200	*	4.65715e-09	5.95132e-07	-26.8253
NC_027757.2	7148501	7148700	*	0.000326315	0.00869351	-25.8095
NC_027757.2	7149901	7150100	*	1.53869e-10	2.69587e-08	-32.8884
NC_027757.2	7153401	7153600	*	1.69365e-05	0.000786174	-34.2703
NC_027757.2	7222001	7222200	*	6.54205e-17	3.08616e-14	43.8596
NC_027757.2	7222101	7222300	*	1.09808e-16	5.02602e-14	43.2346
NC_027757.2	7337201	7337400	*	6.71096e-19	4.04628e-16	37.782
NC_027757.2	7438801	7439000	*	1.02186e-11	2.24013e-09	30.6277
NC_027757.2	7450401	7450600	*	9.95268e-20	6.56651e-17	32.3204
NC_027757.2	7453701	7453900	*	0.000932468	0.0195093	33.3333
NC_027757.2	7454801	7455000	*	1.8404e-09	2.57355e-07	25.1355
NC_027757.2	7455301	7455500	*	0.000171087	0.005214	27.2569
NC_027757.2	7455401	7455600	*	3.29245e-05	0.00136761	26.6361
NC_027757.2	7470601	7470800	*	0.000794553	0.0172921	-27.2885
NC_027757.2	7479001	7479200	*	4.57785e-12	1.06372e-09	-46.7037
NC_027757.2	7515101	7515300	*	2.14588e-05	0.000958227	36.1667
NC_027757.2	7515201	7515400	*	1.2963e-05	0.000627954	27.3298
NC_027757.2	7542001	7542200	*	5.24448e-08	5.21088e-06	-46.6766
NC_027757.2	7542101	7542300	*	7.74292e-07	5.61457e-05	-50.1993
NC_027757.2	7599001	7599200	*	6.44576e-08	6.26348e-06	25.4759
NC_027757.2	7599301	7599500	*	1.41789e-13	4.20627e-11	-53.8113
NC_027757.2	7709101	7709300	*	4.57396e-05	0.0017923	28.6134
NC_027757.2	7709201	7709400	*	2.71187e-06	0.000166091	36.8357
NC_027757.2	7931201	7931400	*	0.000155428	0.00482698	-37.0799
NC_027757.2	8034101	8034300	*	0.00115656	0.022933	25.9504
NC_027757.2	8110901	8111100	*	1.96111e-06	0.000125746	-40.6998
NC_027757.2	8111001	8111200	*	5.11488e-05	0.0019642	-41.9507
NC_027757.2	8112401	8112600	*	8.32223e-17	3.87522e-14	-73.9065
NC_027757.2	8112501	8112700	*	5.91289e-13	1.58972e-10	-55.9262
NC_027757.2	8137701	8137900	*	1.71746e-14	5.84833e-12	-26.6698
NC_027757.2	8137801	8138000	*	3.01207e-27	4.1835e-24	-31.191
NC_027757.2	8137901	8138100	*	6.5283e-30	1.13938e-26	-44.1503
NC_027757.2	8138001	8138200	*	5.91391e-14	1.85826e-11	-30.9948
NC_027757.2	8288601	8288800	*	6.64087e-06	0.000357351	25
NC_027757.2	8303701	8303900	*	2.00389e-07	1.71014e-05	-38.3109
NC_027757.2	8321401	8321600	*	1.07454e-06	7.47324e-05	-35.3591
NC_027757.2	8366901	8367100	*	4.44358e-06	0.000253736	-28.5377
NC_027757.2	8411101	8411300	*	5.79383e-07	4.3616e-05	31.96
NC_027757.2	8460301	8460500	*	6.01836e-08	5.88866e-06	44.9118
NC_027757.2	8492801	8493000	*	1.39015e-10	2.45849e-08	38.31
NC_027757.2	8492901	8493100	*	1.06576e-13	3.22214e-11	40.5127
NC_027757.2	8549601	8549800	*	5.06337e-14	1.60897e-11	28.2059
NC_027757.2	8549701	8549900	*	5.43402e-10	8.48607e-08	26.9545
NC_027757.2	8549801	8550000	*	4.07473e-08	4.16103e-06	28.8018
NC_027757.2	8549901	8550100	*	1.02757e-06	7.19068e-05	32.8846
NC_027757.2	8551301	8551500	*	9.08552e-08	8.49519e-06	27.8262
NC_027757.2	8551601	8551800	*	8.65812e-13	2.27117e-10	32.7561
NC_027757.2	8551801	8552000	*	1.50678e-06	0.000100082	29.7665
NC_027757.2	8553001	8553200	*	1.91077e-13	5.56123e-11	63.9726
NC_027757.2	8553101	8553300	*	5.82968e-15	2.12555e-12	55.3439
NC_027757.2	8553901	8554100	*	7.62214e-08	7.26833e-06	34.205
NC_027757.2	8554001	8554200	*	8.40297e-12	1.8666e-09	25.793
NC_027757.2	8554101	8554300	*	1.84012e-16	8.19685e-14	29.6797
NC_027757.2	8554201	8554400	*	8.93934e-23	8.16688e-20	46.578
NC_027757.2	8554301	8554500	*	6.52093e-17	3.07726e-14	44.8721
NC_027757.2	8554401	8554600	*	1.54924e-10	2.71342e-08	51.6934
NC_027757.2	8556301	8556500	*	2.05278e-24	2.21646e-21	-70.0535
NC_027757.2	8556401	8556600	*	4.41929e-21	3.39116e-18	-51.7949
NC_027757.2	8618401	8618600	*	8.52867e-08	8.02585e-06	-57.1429
NC_027757.2	8618501	8618700	*	3.68853e-13	1.02593e-10	-59.0909
NC_027757.2	8618601	8618800	*	4.61733e-12	1.07162e-09	-51.7647
NC_027757.2	8782001	8782200	*	3.79153e-05	0.00153645	-32.0531
NC_027757.2	8782101	8782300	*	9.77263e-05	0.00332078	-28.8575
NC_027757.2	8784201	8784400	*	5.73594e-14	1.80662e-11	-39.1667
NC_027757.2	8784601	8784800	*	1.43154e-06	9.57513e-05	-26.087
NC_027757.2	8884201	8884400	*	5.2668e-07	4.01152e-05	39.0912
NC_027757.2	8965501	8965700	*	1.12939e-08	1.31833e-06	36.6196
NC_027757.2	8965601	8965800	*	8.10467e-07	5.84194e-05	32.4935
NC_027757.2	8965701	8965900	*	3.13306e-06	0.000188054	37.7774
NC_027757.2	8965901	8966100	*	0.000214889	0.00624789	26.8391
NC_027757.2	8967701	8967900	*	3.09155e-08	3.25084e-06	27.1676
NC_027757.2	8994601	8994800	*	2.58222e-13	7.36109e-11	28.5714
NC_027757.2	9004401	9004600	*	6.04842e-10	9.35913e-08	52.2952
NC_027757.2	9004501	9004700	*	1.26628e-08	1.45999e-06	37.9351
NC_027757.2	9091801	9092000	*	5.57128e-05	0.00210635	28.7586
NC_027757.2	9091901	9092100	*	5.57128e-05	0.00210635	28.7586
NC_027757.2	9144801	9145000	*	0.000359884	0.00938421	-28.5714
NC_027757.2	9144901	9145100	*	4.03165e-09	5.22711e-07	-38.5714
NC_027757.2	9145001	9145200	*	7.50998e-07	5.46515e-05	-53.5714
NC_027757.2	9180601	9180800	*	3.02726e-21	2.36854e-18	31.9357
NC_027757.2	9185601	9185800	*	0.0013648	0.0259542	-27.4038
NC_027757.2	9212801	9213000	*	2.1505e-07	1.82013e-05	-26.381
NC_027757.2	9256101	9256300	*	2.4681e-06	0.000153357	32.5485
NC_027757.2	9278901	9279100	*	3.66748e-05	0.00149488	-45.4887
NC_027757.2	9280101	9280300	*	1.81829e-05	0.000834548	28.3874
NC_027757.2	9280201	9280400	*	0.0003223	0.00860637	28.0977
NC_027757.2	9291601	9291800	*	4.41666e-12	1.02912e-09	46.3123
NC_027757.2	9291701	9291900	*	0.000106101	0.00354869	29.9298
NC_027757.2	9314701	9314900	*	3.3606e-05	0.00139137	37.6068
NC_027757.2	9337001	9337200	*	2.06973e-05	0.000929931	-27.4752
NC_027757.2	9337101	9337300	*	3.51809e-08	3.64957e-06	-35.5655
NC_027757.2	9343101	9343300	*	9.73239e-07	6.85361e-05	-28.3043
NC_027757.2	9345901	9346100	*	7.04895e-07	5.17031e-05	32.6531
NC_027757.2	9346001	9346200	*	1.78393e-06	0.000115844	34.8837
NC_027757.2	9415301	9415500	*	1.55739e-11	3.30479e-09	-31.2441
NC_027757.2	9415801	9416000	*	1.95615e-08	2.15968e-06	-40.9674
NC_027757.2	9415901	9416100	*	7.54124e-09	9.1751e-07	-48.1118
NC_027757.2	9416001	9416200	*	7.1741e-13	1.90487e-10	-52.0897
NC_027757.2	9416101	9416300	*	2.49132e-09	3.38785e-07	-58.5696
NC_027757.2	9416201	9416400	*	6.10255e-06	0.00033246	-42.3857
NC_027757.2	9416301	9416500	*	2.29661e-08	2.49285e-06	-35.04
NC_027757.2	9416401	9416600	*	2.31618e-09	3.17183e-07	-39.7358
NC_027757.2	9416601	9416800	*	1.08227e-12	2.79648e-10	-60.9735
NC_027757.2	9416701	9416900	*	1.46029e-13	4.32301e-11	-57.4412
NC_027757.2	9416801	9417000	*	2.42042e-20	1.70984e-17	-62.4353
NC_027757.2	9416901	9417100	*	5.05607e-17	2.4199e-14	-53.1639
NC_027757.2	9417301	9417500	*	1.35077e-22	1.21274e-19	44.8087
NC_027757.2	9417401	9417600	*	7.30427e-21	5.47009e-18	60.9023
NC_027757.2	9417601	9417800	*	7.34352e-05	0.00263601	28.5714
NC_027757.2	9559901	9560100	*	0.000235526	0.00671687	31.5789
NC_027757.2	9588601	9588800	*	1.47654e-13	4.36797e-11	39.5644
NC_027757.2	9604101	9604300	*	6.29834e-11	1.19223e-08	-55.9028
NC_027757.2	9624201	9624400	*	8.44732e-40	3.02836e-36	63.3632
NC_027757.2	9624301	9624500	*	2.37368e-26	3.03519e-23	47.8211
NC_027757.2	9624401	9624600	*	3.59411e-15	1.3501e-12	32.93
NC_027757.2	9624501	9624700	*	8.66556e-22	7.1518e-19	35.0148
NC_027757.2	9624601	9624800	*	7.87331e-11	1.4622e-08	27.6408
NC_027757.2	9626801	9627000	*	4.11772e-15	1.53292e-12	-26.0131
NC_027757.2	9628501	9628700	*	0.000326621	0.00870048	-25.2611
NC_027757.2	9695401	9695600	*	0.000994349	0.0204821	31.9258
NC_027757.2	9784301	9784500	*	0.00052685	0.0126198	-27.7328
NC_027757.2	9975401	9975600	*	5.10649e-33	1.14517e-29	53.2189
NC_027757.2	9975501	9975700	*	1.02948e-42	4.39205e-39	75.3363
NC_027757.2	9975601	9975800	*	8.29643e-30	1.43637e-26	66.6492
NC_027757.2	9998401	9998600	*	0.000129298	0.00416413	32.0745
NC_027757.2	10017601	10017800	*	1.99298e-13	5.78369e-11	40.4444
NC_027757.2	10129401	10129600	*	0.000218639	0.00633469	-26.5185
NC_027757.2	10139001	10139200	*	6.51922e-12	1.47527e-09	33.5749
NC_027757.2	10147701	10147900	*	1.04051e-22	9.44093e-20	76.1847
NC_027757.2	10147801	10148000	*	9.25162e-30	1.59302e-26	57.4037
NC_027757.2	10147901	10148100	*	4.05773e-16	1.72737e-13	46.2857
NC_027757.2	10188001	10188200	*	0.000122502	0.00398791	-27.5882
NC_027757.2	10269401	10269600	*	5.45022e-11	1.04381e-08	33.5714
NC_027757.2	10269501	10269700	*	1.07936e-08	1.26543e-06	33.642
NC_027757.2	10281301	10281500	*	6.72311e-12	1.51765e-09	38.1679
NC_027757.2	10281401	10281600	*	1.07694e-12	2.78393e-10	34.8781
NC_027757.2	10282301	10282500	*	1.23428e-07	1.11368e-05	34.1693
NC_027757.2	10283101	10283300	*	8.79523e-05	0.00305091	25.0802
NC_027757.2	10304001	10304200	*	2.65881e-07	2.19665e-05	-47.619
NC_027757.2	10304201	10304400	*	1.52369e-06	0.000101037	-30.7735
NC_027757.2	10304301	10304500	*	7.86524e-08	7.47136e-06	-38.9744
NC_027757.2	10304401	10304600	*	2.24362e-06	0.000141307	-29.7826
NC_027757.2	10311201	10311400	*	7.49921e-08	7.1639e-06	28.9892
NC_027757.2	10313801	10314000	*	0.00010276	0.00345773	33.4225
NC_027757.2	10316601	10316800	*	0.00270996	0.0429773	25.0672
NC_027757.2	10418601	10418800	*	9.84417e-07	6.92248e-05	34.1917
NC_027757.2	10449201	10449400	*	6.49208e-11	1.22614e-08	32.7731
NC_027757.2	10449401	10449600	*	1.21417e-05	0.000594661	31.7569
NC_027757.2	10500301	10500500	*	0.000972194	0.0201306	28.8889
NC_027757.2	10521601	10521800	*	4.55761e-06	0.000259367	35.9375
NC_027757.2	10535101	10535300	*	4.70339e-05	0.00183451	-25.2052
NC_027757.2	10535201	10535400	*	1.00883e-07	9.32582e-06	-49.7661
NC_027757.2	10535801	10536000	*	8.68906e-06	0.000448233	-38.4314
NC_027757.2	10567101	10567300	*	0.000527112	0.0126241	-32.0124
NC_027757.2	10590701	10590900	*	6.51233e-10	1.00072e-07	35.0512
NC_027757.2	10590801	10591000	*	3.04442e-12	7.29568e-10	36.9231
NC_027757.2	10618101	10618300	*	7.36796e-05	0.00264284	30.6748
NC_027757.2	10654801	10655000	*	4.22937e-15	1.57149e-12	-33.3217
NC_027757.2	10654901	10655100	*	6.10955e-09	7.59218e-07	-29.8578
NC_027757.2	10768801	10769000	*	1.98574e-33	4.58069e-30	43.5626
NC_027757.2	10768901	10769100	*	5.89447e-26	7.29205e-23	41.2417
NC_027757.2	10769101	10769300	*	4.91462e-13	1.3385e-10	53.6585
NC_027757.2	10769201	10769400	*	3.26044e-14	1.06539e-11	44.9039
NC_027757.2	10769301	10769500	*	4.48181e-05	0.00176261	29.0449
NC_027757.2	10780101	10780300	*	1.05316e-16	4.83282e-14	28.004
NC_027757.2	10780201	10780400	*	1.52518e-09	2.16917e-07	25.3091
NC_027757.2	10780501	10780700	*	4.48585e-07	3.48355e-05	28.8568
NC_027757.2	10780601	10780800	*	4.91807e-07	3.77531e-05	28.1676
NC_027757.2	10780701	10780900	*	1.51954e-07	1.33752e-05	28.8719
NC_027757.2	10780801	10781000	*	2.10487e-06	0.000133817	26.3509
NC_027757.2	10780901	10781100	*	3.67955e-29	6.02034e-26	58.0018
NC_027757.2	10781001	10781200	*	5.45154e-39	1.84491e-35	73.9949
NC_027757.2	10820201	10820400	*	0.00229831	0.0381487	-25.6427
NC_027757.2	10934901	10935100	*	1.08449e-07	9.94531e-06	-34.3831
NC_027757.2	10935001	10935200	*	9.44397e-08	8.79213e-06	-30
NC_027757.2	10964801	10965000	*	2.57129e-05	0.00111401	-28.9801
NC_027757.2	10964901	10965100	*	0.000122114	0.00397778	-25.5446
NC_027757.2	10968801	10969000	*	8.3984e-11	1.55186e-08	39.7624
NC_027757.2	10988901	10989100	*	3.6756e-10	5.94359e-08	41.3884
NC_027757.2	10989001	10989200	*	6.63731e-09	8.17973e-07	28.9538
NC_027757.2	11080101	11080300	*	1.78541e-11	3.74742e-09	-28.6422
NC_027757.2	11085501	11085700	*	2.59951e-10	4.34493e-08	-31.4214
NC_027757.2	11102101	11102300	*	1.10484e-06	7.6514e-05	30.2381
NC_027757.2	11113901	11114100	*	1.87231e-05	0.000855487	-44.5513
NC_027757.2	11257001	11257200	*	3.47502e-07	2.78089e-05	-29.4093
NC_027757.2	11257101	11257300	*	2.58165e-11	5.25879e-09	-35.9325
NC_027757.2	11257201	11257400	*	1.21714e-10	2.17754e-08	-41.6057
NC_027757.2	11462801	11463000	*	3.47985e-08	3.61382e-06	-40.4221
NC_027757.2	11492201	11492400	*	0.000342223	0.0090238	28.5417
NC_027757.2	11492301	11492500	*	0.000610771	0.0141352	30.7729
NC_027757.2	11500501	11500700	*	5.47079e-07	4.14729e-05	-29.1959
NC_027757.2	11500601	11500800	*	1.50328e-07	1.32528e-05	-38.5714
NC_027757.2	11503401	11503600	*	1.50411e-08	1.7053e-06	29.1113
NC_027757.2	11523701	11523900	*	2.58168e-08	2.76545e-06	-32.1229
NC_027757.2	11653401	11653600	*	3.63318e-13	1.01218e-10	31.4024
NC_027757.2	11653501	11653700	*	7.80673e-17	3.64842e-14	27.6471
NC_027757.2	11653601	11653800	*	2.69668e-17	1.33681e-14	39.3939
NC_027757.2	11653701	11653900	*	1.98295e-10	3.39533e-08	43.4783
NC_027757.2	11653901	11654100	*	0.000526808	0.0126193	38.2966
NC_027757.2	11654001	11654200	*	8.438e-09	1.01614e-06	44.4874
NC_027757.2	11654101	11654300	*	6.67939e-09	8.2269e-07	39.1114
NC_027757.2	11654201	11654400	*	0.00024284	0.00688109	26.6272
NC_027757.2	11658801	11659000	*	3.59326e-19	2.23236e-16	68.3871
NC_027757.2	11658901	11659100	*	5.79753e-34	1.38803e-30	62.6214
NC_027757.2	11659001	11659200	*	1.11918e-56	1.02407e-52	54.7112
NC_027757.2	11659101	11659300	*	4.97662e-38	1.58742e-34	48.6952
NC_027757.2	11688301	11688500	*	7.84759e-11	1.45815e-08	-31.8777
NC_027757.2	11692201	11692400	*	0.000667891	0.0151435	-33.1395
NC_027757.2	11871801	11872000	*	0.000442866	0.0110259	28.8993
NC_027757.2	11906801	11907000	*	1.19897e-06	8.21138e-05	-33.6819
NC_027757.2	11924601	11924800	*	1.86205e-10	3.20797e-08	-42.4432
NC_027757.2	11924701	11924900	*	1.11396e-07	1.01788e-05	-34.638
NC_027757.2	11929701	11929900	*	1.20884e-07	1.09371e-05	26.2238
NC_027757.2	11967301	11967500	*	0.000745227	0.0164648	-32.8571
NC_027757.2	11984101	11984300	*	0.000355871	0.00930131	-33.3333
NC_027757.2	12099201	12099400	*	0.000300511	0.00814932	-25.9187
NC_027757.2	12113401	12113600	*	3.06871e-06	0.000184682	-26.2158
NC_027757.2	12113801	12114000	*	0.000317605	0.0085102	43.3036
NC_027757.2	12114201	12114400	*	3.64077e-09	4.76711e-07	50.4538
NC_027757.2	12114301	12114500	*	3.76638e-08	3.8763e-06	33.4993
NC_027757.2	12296801	12297000	*	2.35657e-07	1.97389e-05	-52.1242
NC_027757.2	12296901	12297100	*	2.18056e-12	5.35258e-10	-56.7718
NC_027757.2	12297001	12297200	*	0.000100108	0.00338521	-30.4615
NC_027757.2	12298901	12299100	*	2.32522e-07	1.95093e-05	-42.7718
NC_027757.2	12299001	12299200	*	1.52387e-08	1.72547e-06	-44.7881
NC_027757.2	12299101	12299300	*	1.9316e-06	0.000124109	-32.406
NC_027757.2	12299201	12299400	*	1.20509e-07	1.09072e-05	-40.8705
NC_027757.2	12299301	12299500	*	4.14073e-19	2.56009e-16	-54.8753
NC_027757.2	12299401	12299600	*	9.62897e-15	3.40094e-12	-42.2619
NC_027757.2	12299601	12299800	*	0.000124837	0.00404839	-33.0572
NC_027757.2	12304501	12304700	*	1.90956e-38	6.24621e-35	37.8268
NC_027757.2	12308901	12309100	*	6.86191e-06	0.00036724	-26.5812
NC_027757.2	12312501	12312700	*	1.46316e-14	5.03708e-12	-30.5988
NC_027757.2	12312601	12312800	*	1.46316e-14	5.03708e-12	-30.5988
NC_027757.2	12405301	12405500	*	9.02238e-14	2.75903e-11	62.3803
NC_027757.2	12408501	12408700	*	4.59865e-05	0.00180024	25.1905
NC_027757.2	12441801	12442000	*	7.50601e-05	0.00268425	30.5816
NC_027757.2	12503701	12503900	*	1.79217e-19	1.15226e-16	-35.8974
NC_027757.2	12504301	12504500	*	1.71851e-10	2.98168e-08	31.5173
NC_027757.2	12504401	12504600	*	4.8962e-09	6.22254e-07	32.3389
NC_027757.2	12511701	12511900	*	0.000303723	0.00821944	27.9677
NC_027757.2	12541401	12541600	*	1.57842e-13	4.6496e-11	62.8405
NC_027757.2	12563201	12563400	*	4.23546e-27	5.79839e-24	40.3509
NC_027757.2	12563301	12563500	*	2.63946e-27	3.68342e-24	54.1463
NC_027757.2	12563401	12563600	*	2.59511e-12	6.29013e-10	41.8182
NC_027757.2	12563501	12563700	*	3.70994e-11	7.33597e-09	27.8481
NC_027757.2	12610301	12610500	*	3.09995e-07	2.51578e-05	47.0376
NC_027757.2	12610401	12610600	*	7.07681e-07	5.18825e-05	44.0836
NC_027757.2	12610601	12610800	*	1.00613e-09	1.4852e-07	47.619
NC_027757.2	12610701	12610900	*	7.06766e-10	1.07851e-07	40.6566
NC_027757.2	12610801	12611000	*	1.42446e-08	1.624e-06	43.1077
NC_027757.2	12618101	12618300	*	0.000204524	0.00600334	33.5441
NC_027757.2	12618201	12618400	*	0.000129968	0.00418153	34.8048
NC_027757.2	12618301	12618500	*	1.37329e-06	9.23969e-05	26.8595
NC_027757.2	12618401	12618600	*	6.48114e-17	3.05919e-14	31.6375
NC_027757.2	12618501	12618700	*	2.95556e-11	5.95023e-09	27.6648
NC_027757.2	12622601	12622800	*	8.85422e-50	5.49498e-46	42.7541
NC_027757.2	12622701	12622900	*	5.39657e-83	1.64232e-78	75.7628
NC_027757.2	12622801	12623000	*	9.7471e-78	2.31474e-73	61.7614
NC_027757.2	12622901	12623100	*	2.4818e-71	4.43315e-67	66.1354
NC_027757.2	12623501	12623700	*	1.05879e-19	6.96883e-17	43.2727
NC_027757.2	12623601	12623800	*	1.15309e-08	1.34364e-06	25.6617
NC_027757.2	12631001	12631200	*	3.15019e-29	5.18521e-26	47.541
NC_027757.2	12631101	12631300	*	1.67623e-64	2.08056e-60	56.7623
NC_027757.2	12631201	12631400	*	8.36169e-43	3.58968e-39	68.2756
NC_027757.2	12636901	12637100	*	0.000112787	0.00373002	-49.359
NC_027757.2	12637001	12637200	*	4.79982e-07	3.69516e-05	-57.7381
NC_027757.2	12704601	12704800	*	1.88919e-05	0.000862165	28.6763
NC_027757.2	12708501	12708700	*	2.3853e-09	3.25661e-07	42.0386
NC_027757.2	12708601	12708800	*	3.14228e-15	1.19039e-12	47.3396
NC_027757.2	12712301	12712500	*	0.00111404	0.0223021	26.8788
NC_027757.2	12713501	12713700	*	0.000991034	0.0204289	27.6724
NC_027757.2	12734101	12734300	*	0.00199021	0.0343487	25.9211
NC_027757.2	12734201	12734400	*	1.2781e-12	3.26612e-10	49.2799
NC_027757.2	12734901	12735100	*	1.86626e-23	1.82774e-20	70.4282
NC_027757.2	12735001	12735200	*	1.74992e-25	2.07426e-22	77.1417
NC_027757.2	12738001	12738200	*	1.31207e-09	1.89002e-07	38.8664
NC_027757.2	12738101	12738300	*	4.1786e-06	0.000240625	27.5146
NC_027757.2	12740201	12740400	*	0.00137132	0.0260493	30.8368
NC_027757.2	12788301	12788500	*	1.18155e-06	8.10982e-05	-27.5034
NC_027757.2	12788401	12788600	*	1.05797e-10	1.9175e-08	-37.0053
NC_027757.2	12807101	12807300	*	0.000622304	0.0143398	-26.5385
NC_027757.2	12834701	12834900	*	1.68038e-14	5.73064e-12	38.7588
NC_027757.2	12852701	12852900	*	2.05259e-08	2.25465e-06	25.2872
NC_027757.2	12858201	12858400	*	0.000592393	0.0138084	-29.5238
NC_027757.2	12858801	12859000	*	1.37268e-06	9.23622e-05	-32.8798
NC_027757.2	12858901	12859100	*	1.79942e-05	0.000827279	-44.2708
NC_027757.2	12860601	12860800	*	2.55406e-17	1.27112e-14	41.1241
NC_027757.2	12860701	12860900	*	1.24474e-17	6.44393e-15	45.2671
NC_027757.2	12883201	12883400	*	1.21481e-23	1.21286e-20	-62.4639
NC_027757.2	12883301	12883500	*	3.50018e-28	5.24441e-25	-68.7666
NC_027757.2	12884501	12884700	*	1.35176e-20	9.82068e-18	-49.2537
NC_027757.2	12884601	12884800	*	6.78172e-23	6.27881e-20	-55
NC_027757.2	12894201	12894400	*	0.00102267	0.0209236	-36.8159
NC_027757.2	12894301	12894500	*	9.27849e-06	0.000473862	-44.0382
NC_027757.2	12894501	12894700	*	1.19027e-22	1.07263e-19	-58.7701
NC_027757.2	12894601	12894800	*	3.75259e-15	1.4045e-12	-51.7526
NC_027757.2	12894701	12894900	*	3.04046e-10	5.00599e-08	-39.5657
NC_027757.2	12894801	12895000	*	2.78184e-09	3.74412e-07	-39.2157
NC_027757.2	12895201	12895400	*	4.71639e-11	9.14477e-09	-55.8301
NC_027757.2	12924401	12924600	*	3.6698e-13	1.02134e-10	45.8874
NC_027757.2	12924501	12924700	*	3.11594e-23	2.97919e-20	40.0524
NC_027757.2	12924901	12925100	*	3.66589e-09	4.79756e-07	27.4194
NC_027757.2	12925001	12925200	*	1.62195e-09	2.29416e-07	25.6757
NC_027757.2	12930901	12931100	*	7.35044e-13	1.9488e-10	27
NC_027757.2	12994001	12994200	*	1.62645e-10	2.83561e-08	40.4994
NC_027757.2	12994401	12994600	*	0.000662695	0.0150528	25.7769
NC_027757.2	12994901	12995100	*	0.00104951	0.0213333	28.5965
NC_027757.2	13018201	13018400	*	4.5862e-09	5.86933e-07	-26.8099
NC_027757.2	13133801	13134000	*	6.80622e-24	6.94899e-21	60.8166
NC_027757.2	13146401	13146600	*	0.000135064	0.0043139	-25.6742
NC_027757.2	13174601	13174800	*	3.09347e-07	2.51146e-05	31.1594
NC_027757.2	13187001	13187200	*	5.30401e-10	8.30104e-08	-28.6726
NC_027757.2	13189001	13189200	*	0.000766419	0.0168225	-26.7209
NC_027757.2	13227101	13227300	*	1.16274e-06	7.99846e-05	-25.7319
NC_027757.2	13230001	13230200	*	0.00269691	0.0428314	26.5732
NC_027757.2	13261001	13261200	*	4.35178e-05	0.00172015	28.5344
NC_027757.2	13305101	13305300	*	4.84117e-06	0.000273132	29.5037
NC_027757.2	13338701	13338900	*	1.2064e-05	0.000591442	-37.5
NC_027757.2	13338801	13339000	*	0.000613185	0.0141773	-31.7402
NC_027757.2	13341301	13341500	*	0.000587277	0.0137188	31.4868
NC_027757.2	13361101	13361300	*	8.94052e-08	8.37276e-06	35.4102
NC_027757.2	13361201	13361400	*	2.6996e-06	0.000165444	35.082
NC_027757.2	13436601	13436800	*	0.000788088	0.0171861	34.8214
NC_027757.2	13436801	13437000	*	3.94621e-07	3.11117e-05	27.2907
NC_027757.2	13445001	13445200	*	0.00311595	0.0475253	-29.5489
NC_027757.2	13449601	13449800	*	2.67127e-07	2.20597e-05	25.0936
NC_027757.2	13469701	13469900	*	0.00117866	0.0232658	-25.0307
NC_027757.2	13475001	13475200	*	0.00119881	0.0235614	31.8257
NC_027757.2	13606201	13606400	*	2.6813e-07	2.21354e-05	-32.8006
NC_027757.2	13606301	13606500	*	1.16338e-09	1.694e-07	-28.4186
NC_027757.2	13606401	13606600	*	2.96087e-07	2.41646e-05	-26.6802
NC_027757.2	13606501	13606700	*	6.62163e-07	4.89727e-05	-32.1777
NC_027757.2	13606601	13606800	*	7.88672e-06	0.000413062	-40.1876
NC_027757.2	13607701	13607900	*	0.000210361	0.00614218	-25.151
NC_027757.2	13648201	13648400	*	0.00309744	0.0473214	30.9808
NC_027757.2	13648301	13648500	*	8.57483e-05	0.0029892	34.4
NC_027757.2	13649201	13649400	*	0.00225165	0.0375826	27.4204
NC_027757.2	13649301	13649500	*	0.00225165	0.0375826	27.4204
NC_027757.2	13690201	13690400	*	0.000265103	0.00737653	25.0169
NC_027757.2	13763601	13763800	*	2.63026e-05	0.00113558	30.7527
NC_027757.2	13763701	13763900	*	5.40236e-05	0.00205398	28.1747
NC_027757.2	13771601	13771800	*	5.22797e-06	0.000291544	-28.2759
NC_027757.2	13800001	13800200	*	0.000767749	0.0168453	-30.9454
NC_027757.2	13813101	13813300	*	1.35056e-15	5.37818e-13	46.9332
NC_027757.2	13813201	13813400	*	1.43082e-14	4.93111e-12	55.1852
NC_027757.2	13814701	13814900	*	5.68937e-35	1.46272e-31	73.1343
NC_027757.2	13814801	13815000	*	1.33507e-57	1.25515e-53	73.9046
NC_027757.2	13814901	13815100	*	6.60848e-29	1.0552e-25	64.8542
NC_027757.2	13815101	13815300	*	1.89655e-19	1.21576e-16	68.3453
NC_027757.2	13815201	13815400	*	1.99235e-28	3.05083e-25	71.8045
NC_027757.2	13815301	13815500	*	2.26857e-16	1.00099e-13	57.554
NC_027757.2	13815401	13815600	*	9.62791e-21	7.10533e-18	54.5894
NC_027757.2	13858901	13859100	*	3.57226e-08	3.69889e-06	31.5068
NC_027757.2	13859501	13859700	*	0.000227584	0.00654071	-30.303
NC_027757.2	13859601	13859800	*	0.000227584	0.00654071	-30.303
NC_027757.2	13865901	13866100	*	5.76708e-20	3.9021e-17	70.7317
NC_027757.2	13866001	13866200	*	6.25744e-17	2.96074e-14	31.7394
NC_027757.2	13874001	13874200	*	0.000165854	0.00508534	25.8929
NC_027757.2	13897601	13897800	*	0.000114422	0.0037744	-28.2213
NC_027757.2	14021101	14021300	*	2.28774e-06	0.000143652	-29.3919
NC_027757.2	14061401	14061600	*	1.27476e-06	8.65874e-05	-31.7208
NC_027757.2	14061501	14061700	*	2.63242e-29	4.36443e-26	-41.8056
NC_027757.2	14061601	14061800	*	1.87616e-34	4.65461e-31	-34.3484
NC_027757.2	14061701	14061900	*	2.31104e-36	6.56617e-33	-45.7026
NC_027757.2	14061801	14062000	*	1.48371e-14	5.10354e-12	-56.1012
NC_027757.2	14061901	14062100	*	6.49627e-05	0.0023869	-29.4593
NC_027757.2	14062001	14062200	*	2.81266e-09	3.78028e-07	-34.1036
NC_027757.2	14062101	14062300	*	4.89899e-11	9.46754e-09	-46.8186
NC_027757.2	14062401	14062600	*	1.05721e-16	4.84869e-14	-33.7733
NC_027757.2	14070301	14070500	*	1.06432e-07	9.77985e-06	32.9611
NC_027757.2	14070401	14070600	*	1.65398e-09	2.33464e-07	26.8608
NC_027757.2	14070501	14070700	*	2.78017e-19	1.74863e-16	32.9663
NC_027757.2	14128201	14128400	*	2.19163e-33	5.03585e-30	-59.1486
NC_027757.2	14128301	14128500	*	3.1889e-28	4.79725e-25	-57.4966
NC_027757.2	14128901	14129100	*	2.28857e-06	0.000143695	-32.0513
NC_027757.2	14129501	14129700	*	2.54574e-11	5.19183e-09	-42.2986
NC_027757.2	14139101	14139300	*	3.2863e-06	0.00019593	34.7107
NC_027757.2	14139501	14139700	*	2.25033e-12	5.50839e-10	62.585
NC_027757.2	14141601	14141800	*	0.000421683	0.0106241	-25.7173
NC_027757.2	14141701	14141900	*	4.23013e-05	0.00168086	-31.7843
NC_027757.2	14150601	14150800	*	0.000114783	0.00378419	-27.2404
NC_027757.2	14172101	14172300	*	2.75874e-08	2.93559e-06	35.3383
NC_027757.2	14225001	14225200	*	1.99963e-05	0.000903573	49.8965
NC_027757.2	14225301	14225500	*	0.000302106	0.00818367	28.9456
NC_027757.2	14248901	14249100	*	1.40432e-07	1.24786e-05	43.6744
NC_027757.2	14257401	14257600	*	0.000838622	0.0180082	-25.5612
NC_027757.2	14258801	14259000	*	2.19865e-05	0.000977517	28.5544
NC_027757.2	14304001	14304200	*	2.03249e-08	2.23455e-06	33.0741
NC_027757.2	14304101	14304300	*	4.83221e-19	2.96486e-16	45.7037
NC_027757.2	14309301	14309500	*	1.4776e-08	1.67802e-06	-25.6687
NC_027757.2	14311401	14311600	*	7.22334e-25	8.1283e-22	36.0463
NC_027757.2	14311501	14311700	*	2.43166e-16	1.06871e-13	32.2581
NC_027757.2	14311601	14311800	*	6.28808e-12	1.42737e-09	43.038
NC_027757.2	14341701	14341900	*	0.000216124	0.00627654	-30.9269
NC_027757.2	14341801	14342000	*	2.76115e-06	0.000168683	-26.0945
NC_027757.2	14348401	14348600	*	1.94287e-06	0.000124738	-29.6341
NC_027757.2	14348701	14348900	*	1.86845e-08	2.07172e-06	26.8019
NC_027757.2	14349801	14350000	*	9.31096e-24	9.39652e-21	65.1972
NC_027757.2	14401401	14401600	*	1.75433e-08	1.95851e-06	42.7999
NC_027757.2	14405501	14405700	*	5.19025e-12	1.19387e-09	-34.7826
NC_027757.2	14405701	14405900	*	0.000123679	0.00401784	35.4396
NC_027757.2	14405901	14406100	*	2.232e-10	3.78127e-08	-36.1143
NC_027757.2	14406001	14406200	*	1.86833e-11	3.90709e-09	-27.7228
NC_027757.2	14412301	14412500	*	8.78622e-06	0.000452451	-29.7902
NC_027757.2	14412601	14412800	*	1.41946e-07	1.25996e-05	-27.0833
NC_027757.2	14412801	14413000	*	1.07163e-05	0.000535119	-28.1548
NC_027757.2	14436001	14436200	*	0.000618217	0.014268	-26.9231
NC_027757.2	14436101	14436300	*	2.59622e-06	0.000160117	-35.9536
NC_027757.2	14436201	14436400	*	0.00187933	0.0329464	-26.3636
NC_027757.2	14436301	14436500	*	0.000117868	0.00386615	-32.7132
NC_027757.2	14463901	14464100	*	7.34423e-06	0.000388889	-31.9432
NC_027757.2	14464001	14464200	*	2.9693e-06	0.000179567	-35.8333
NC_027757.2	14464101	14464300	*	2.75241e-05	0.00117966	-36.2812
NC_027757.2	14464201	14464400	*	7.9321e-08	7.52721e-06	-37.6608
NC_027757.2	14464301	14464500	*	3.58326e-11	7.10737e-09	-36.602
NC_027757.2	14464401	14464600	*	3.79892e-08	3.90666e-06	-32.3448
NC_027757.2	14464601	14464800	*	0.000750214	0.016547	-27.1029
NC_027757.2	14464701	14464900	*	9.61204e-05	0.00327714	-26.0329
NC_027757.2	14464801	14465000	*	0.000108059	0.00360209	-25.5865
NC_027757.2	14469101	14469300	*	1.53143e-15	6.06025e-13	-38.5644
NC_027757.2	14475601	14475800	*	1.97716e-07	1.69004e-05	28.2951
NC_027757.2	14499901	14500100	*	1.24265e-07	1.12055e-05	-46.6787
NC_027757.2	14514401	14514600	*	5.21022e-05	0.00199481	-26.4851
NC_027757.2	14519801	14520000	*	2.875e-05	0.00122295	-27.1394
NC_027757.2	14524001	14524200	*	1.49241e-17	7.64897e-15	49.5791
NC_027757.2	14524101	14524300	*	3.90043e-05	0.00157228	29.2723
NC_027757.2	14589101	14589300	*	2.00681e-06	0.000128317	-27.3715
NC_027757.2	14594001	14594200	*	1.62054e-10	2.82614e-08	28.3092
NC_027757.2	14594101	14594300	*	1.43517e-11	3.06538e-09	26.5645
NC_027757.2	14594601	14594800	*	0.000333303	0.00883786	33.9134
NC_027757.2	14594701	14594900	*	3.62797e-08	3.74964e-06	54.3611
NC_027757.2	14596401	14596600	*	1.57522e-21	1.27019e-18	60.8333
NC_027757.2	14605101	14605300	*	7.70934e-06	0.000405224	-30.7315
NC_027757.2	14627201	14627400	*	2.71299e-12	6.56268e-10	29.749
NC_027757.2	14627301	14627500	*	5.96074e-07	4.47217e-05	26.3833
NC_027757.2	14629801	14630000	*	6.8303e-10	1.04559e-07	28.8266
NC_027757.2	14672601	14672800	*	4.5419e-05	0.00178189	-46.7988
NC_027757.2	14672701	14672900	*	0.000559139	0.0132133	-27.7922
NC_027757.2	14674401	14674600	*	2.39693e-10	4.0316e-08	35.2173
NC_027757.2	14674501	14674700	*	2.79202e-34	6.82378e-31	61.9706
NC_027757.2	14716101	14716300	*	0.000556295	0.0131653	-26.9392
NC_027757.2	14716601	14716800	*	0.00303024	0.0465794	-28.8636
NC_027757.2	14717101	14717300	*	0.00123306	0.0240648	-26.7857
NC_027757.2	14717201	14717400	*	4.49816e-05	0.00176784	-40.8084
NC_027757.2	14717601	14717800	*	0.00146338	0.0273435	-25.525
NC_027757.2	14719001	14719200	*	1.17166e-10	2.10351e-08	43.5294
NC_027757.2	14719101	14719300	*	1.09368e-12	2.82383e-10	38.2353
NC_027757.2	14719201	14719400	*	2.92891e-07	2.39399e-05	26.7857
NC_027757.2	14719401	14719600	*	2.38689e-11	4.89808e-09	49.1071
NC_027757.2	14719501	14719700	*	1.50043e-13	4.4329e-11	56.2044
NC_027757.2	14719601	14719800	*	3.65327e-11	7.23365e-09	60
NC_027757.2	14720801	14721000	*	5.83628e-07	4.38929e-05	-49.1946
NC_027757.2	14720901	14721100	*	1.16623e-08	1.35755e-06	-51.345
NC_027757.2	14764201	14764400	*	2.75879e-18	1.54797e-15	41.3404
NC_027757.2	14764301	14764500	*	3.8336e-13	1.0634e-10	35.3663
NC_027757.2	14764401	14764600	*	2.38545e-17	1.19154e-14	47.9452
NC_027757.2	14768601	14768800	*	0.00108734	0.0218959	31.797
NC_027757.2	14789901	14790100	*	1.16765e-07	1.06119e-05	31.1321
NC_027757.2	14790001	14790200	*	2.1744e-11	4.49272e-09	41.9643
NC_027757.2	14790201	14790400	*	5.03041e-06	0.000282158	47.8632
NC_027757.2	14795001	14795200	*	0.000857994	0.018322	-28.6947
NC_027757.2	14795501	14795700	*	5.85534e-21	4.42778e-18	47.1291
NC_027757.2	14796601	14796800	*	5.14293e-06	0.000287496	25.4223
NC_027757.2	14798401	14798600	*	2.48983e-07	2.07225e-05	-40.4177
NC_027757.2	14807001	14807200	*	3.43911e-05	0.00141849	-36.8049
NC_027757.2	14807101	14807300	*	2.44974e-05	0.00106977	-29.2654
NC_027757.2	14811101	14811300	*	1.40319e-11	3.0013e-09	36.0879
NC_027757.2	14811201	14811400	*	3.67968e-07	2.92275e-05	37.6521
NC_027757.2	14832701	14832900	*	1.79433e-06	0.000116439	26.8085
NC_027757.2	14837501	14837700	*	8.52189e-17	3.96191e-14	33.5691
NC_027757.2	14851601	14851800	*	0.000459902	0.0113588	32.4391
NC_027757.2	14871501	14871700	*	2.06228e-05	0.000927282	38.7755
NC_027757.2	14871601	14871800	*	9.62791e-06	0.000488911	38.1385
NC_027757.2	14873201	14873400	*	4.10018e-06	0.000236787	31.6178
NC_027757.2	14873301	14873500	*	3.50491e-10	5.692e-08	53.999
NC_027757.2	14874901	14875100	*	9.72709e-06	0.000493167	-25.0384
NC_027757.2	14888501	14888700	*	0.000202252	0.00595038	26.6827
NC_027757.2	14897501	14897700	*	6.64811e-10	1.01976e-07	41.0667
NC_027757.2	14904901	14905100	*	8.31485e-30	1.43835e-26	42.9448
NC_027757.2	14905001	14905200	*	9.97764e-31	1.86244e-27	43.1751
NC_027757.2	14905301	14905500	*	0.000120729	0.00394132	-31.4035
NC_027757.2	14905401	14905600	*	7.50166e-11	1.39995e-08	-48.902
NC_027757.2	14905501	14905700	*	8.15943e-08	7.72029e-06	-52.8345
NC_027757.2	14906001	14906200	*	0.000196628	0.0058205	-31.4846
NC_027757.2	14906201	14906400	*	1.60309e-07	1.40334e-05	-31.8676
NC_027757.2	14969301	14969500	*	0.000848213	0.0181652	-28.2367
NC_027757.2	15041601	15041800	*	0.000415179	0.0104923	-26.7091
NC_027757.2	15056501	15056700	*	1.7748e-22	1.57514e-19	28.0635
NC_027757.2	15056601	15056800	*	7.43797e-18	3.96089e-15	26.2309
NC_027757.2	15106301	15106500	*	6.63495e-07	4.90571e-05	-26.9118
NC_027757.2	15106401	15106600	*	1.23556e-06	8.42703e-05	-29.1889
NC_027757.2	15106801	15107000	*	0.00134115	0.025613	-27.4856
NC_027757.2	15113701	15113900	*	5.17247e-05	0.00198265	27.0039
NC_027757.2	15113801	15114000	*	8.79063e-05	0.0030497	35.3326
NC_027757.2	15119701	15119900	*	1.53402e-08	1.7351e-06	32.5534
NC_027757.2	15121101	15121300	*	8.0782e-08	7.64942e-06	-30.1314
NC_027757.2	15121201	15121400	*	6.59088e-13	1.75911e-10	-32.3881
NC_027757.2	15128101	15128300	*	1.45558e-16	6.57082e-14	-72.2748
NC_027757.2	15128201	15128400	*	1.53715e-18	8.89221e-16	-64.6617
NC_027757.2	15128301	15128500	*	5.42858e-06	0.000301068	-30.3606
NC_027757.2	15129501	15129700	*	3.05273e-29	5.03083e-26	25.0357
NC_027757.2	15155101	15155300	*	5.52603e-07	4.18423e-05	-30.0613
NC_027757.2	15221901	15222100	*	1.89389e-11	3.9557e-09	30.1721
NC_027757.2	15222001	15222200	*	2.27125e-09	3.11571e-07	39.2481
NC_027757.2	15226201	15226400	*	0.000131994	0.0042344	28.8462
NC_027757.2	15235501	15235700	*	0.000240104	0.00681985	26.8889
NC_027757.2	15257601	15257800	*	7.43985e-05	0.00266442	31.3103
NC_027757.2	15278001	15278200	*	1.89247e-21	1.51401e-18	30.5712
NC_027757.2	15278301	15278500	*	7.91436e-54	6.18164e-50	66.9181
NC_027757.2	15278401	15278600	*	1.01039e-52	7.36007e-49	69.0045
NC_027757.2	15280401	15280600	*	5.30307e-44	2.46183e-40	48.2817
NC_027757.2	15280501	15280700	*	7.13861e-29	1.13662e-25	43.9642
NC_027757.2	15280801	15281000	*	3.32497e-16	1.43325e-13	50.5263
NC_027757.2	15280901	15281100	*	8.41519e-27	1.11851e-23	46.5241
NC_027757.2	15281001	15281200	*	1.85947e-12	4.6171e-10	38.8889
NC_027757.2	15281701	15281900	*	2.42442e-08	2.61636e-06	-28.778
NC_027757.2	15281801	15282000	*	2.76454e-06	0.000168857	-37.9469
NC_027757.2	15305101	15305300	*	5.14138e-12	1.18362e-09	31.4785
NC_027757.2	15305201	15305400	*	5.21248e-33	1.16767e-29	38.6935
NC_027757.2	15305501	15305700	*	5.7636e-15	2.10346e-12	36
NC_027757.2	15305601	15305800	*	3.53627e-19	2.19828e-16	41.9643
NC_027757.2	15305701	15305900	*	1.08804e-11	2.37406e-09	37.5
NC_027757.2	15308001	15308200	*	8.02167e-05	0.00283312	28.0822
NC_027757.2	15328301	15328500	*	1.99095e-05	0.000900177	27.9394
NC_027757.2	15346801	15347000	*	3.29992e-19	2.0579e-16	51.1943
NC_027757.2	15347101	15347300	*	6.13572e-10	9.48062e-08	58.5366
NC_027757.2	15347201	15347400	*	1.59985e-07	1.40068e-05	42.8571
NC_027757.2	15354201	15354400	*	0.000121023	0.00394879	-36.7647
NC_027757.2	15379701	15379900	*	8.75905e-07	6.25003e-05	-30.5754
NC_027757.2	15379801	15380000	*	1.8482e-07	1.59149e-05	-26.6083
NC_027757.2	15421501	15421700	*	0.000815571	0.0176312	-28.039
NC_027757.2	15427601	15427800	*	1.70266e-05	0.000789636	25.6615
NC_027757.2	15427701	15427900	*	4.93334e-12	1.13904e-09	26.4368
NC_027757.2	15477201	15477400	*	0.000336448	0.00890548	27.7162
NC_027757.2	15493001	15493200	*	1.73083e-11	3.64402e-09	30.3302
NC_027757.2	15558401	15558600	*	0.000116914	0.00384051	26.1102
NC_027757.2	15574001	15574200	*	0.00160481	0.029282	27.0867
NC_027757.2	15574101	15574300	*	0.000856296	0.0182944	37.069
NC_027757.2	15606301	15606500	*	8.84508e-07	6.30418e-05	30.9514
NC_027757.2	15606401	15606600	*	5.88891e-09	7.34867e-07	28.3483
NC_027757.2	15623701	15623900	*	1.60308e-07	1.40334e-05	25.0553
NC_027757.2	15679401	15679600	*	3.93175e-06	0.000228395	35.0287
NC_027757.2	15679501	15679700	*	4.8916e-18	2.66547e-15	60.3855
NC_027757.2	15679601	15679800	*	2.68628e-29	4.45014e-26	64.6489
NC_027757.2	15679701	15679900	*	2.62898e-27	3.67004e-24	70.4036
NC_027757.2	15679901	15680100	*	9.6826e-07	6.82207e-05	53.1863
NC_027757.2	15680001	15680200	*	3.79058e-05	0.00153614	32.3067
NC_027757.2	15681001	15681200	*	6.45052e-06	0.000348684	-28.0918
NC_027757.2	15683501	15683700	*	4.78078e-27	6.51456e-24	41.2368
NC_027757.2	15683601	15683800	*	3.52924e-31	6.83296e-28	62.5
NC_027757.2	15751401	15751600	*	0.000165554	0.00507718	-26.1936
NC_027757.2	15754701	15754900	*	2.98035e-10	4.91747e-08	-58.1818
NC_027757.2	15758601	15758800	*	2.31192e-13	6.63754e-11	-49.8645
NC_027757.2	15758701	15758900	*	1.8065e-09	2.52925e-07	-39.3099
NC_027757.2	15773101	15773300	*	0.000452545	0.0112135	26.3478
NC_027757.2	15778101	15778300	*	0.000132067	0.00423634	33.3333
NC_027757.2	15792201	15792400	*	1.82327e-52	1.30957e-48	57.1602
NC_027757.2	15792301	15792500	*	3.73537e-54	2.96836e-50	51.6632
NC_027757.2	15800401	15800600	*	2.04789e-10	3.49692e-08	32.3741
NC_027757.2	15817801	15818000	*	2.87955e-07	2.35906e-05	28.777
NC_027757.2	15817901	15818100	*	9.29416e-09	1.10759e-06	25.8065
NC_027757.2	15839201	15839400	*	0.00144266	0.0270587	-32.9004
NC_027757.2	15839801	15840000	*	0.000871132	0.0185253	-33.653
NC_027757.2	15843801	15844000	*	1.33245e-13	3.96741e-11	27.7351
NC_027757.2	15849201	15849400	*	1.02983e-10	1.8707e-08	-25.1344
NC_027757.2	15849301	15849500	*	1.89238e-14	6.40208e-12	-47.9833
NC_027757.2	15891701	15891900	*	3.86147e-05	0.00155947	27.6515
NC_027757.2	15896001	15896200	*	1.11038e-25	1.34451e-22	-42.5818
NC_027757.2	15915501	15915700	*	1.55147e-11	3.29289e-09	47.8927
NC_027757.2	15915601	15915800	*	1.93363e-07	1.65657e-05	32.5244
NC_027757.2	15915901	15916100	*	1.10965e-05	0.000551037	31.9799
NC_027757.2	15916001	15916200	*	1.00107e-06	7.02598e-05	41.4329
NC_027757.2	15988801	15989000	*	9.15096e-20	6.06777e-17	-55.0562
NC_027757.2	16015701	16015900	*	0.000138767	0.00440839	-34.5507
NC_027757.2	16015801	16016000	*	1.9044e-09	2.65393e-07	-56.5018
NC_027757.2	16015901	16016100	*	5.9669e-06	0.000326194	-39.4788
NC_027757.2	16019801	16020000	*	3.40637e-05	0.001407	-25.4945
NC_027757.2	16021201	16021400	*	7.13831e-08	6.85453e-06	-50.8333
NC_027757.2	16021301	16021500	*	0.000375329	0.00969894	-32.7089
NC_027757.2	16036201	16036400	*	7.53825e-05	0.00269332	-25.6176
NC_027757.2	16036301	16036500	*	1.02877e-07	9.49121e-06	-27.5191
NC_027757.2	16089201	16089400	*	2.573e-07	2.13438e-05	30.4742
NC_027757.2	16105301	16105500	*	5.00844e-05	0.00193035	31.4386
NC_027757.2	16107201	16107400	*	7.66024e-05	0.00272976	-25.4283
NC_027757.2	16107601	16107800	*	7.06588e-07	5.18153e-05	-34.6139
NC_027757.2	16107701	16107900	*	0.00140193	0.0264777	-25.4828
NC_027757.2	16220701	16220900	*	1.03549e-18	6.11411e-16	35.689
NC_027757.2	16220801	16221000	*	3.73077e-19	2.31289e-16	38.2186
NC_027757.2	16268601	16268800	*	6.7165e-08	6.49595e-06	37.5
NC_027757.2	16268701	16268900	*	3.55206e-08	3.68035e-06	34.4828
NC_027757.2	16268801	16269000	*	2.98915e-06	0.000180598	33.3333
NC_027757.2	16281801	16282000	*	1.10919e-05	0.000550844	29.9179
NC_027757.2	16281901	16282100	*	7.59164e-11	1.41507e-08	33.0241
NC_027757.2	16282001	16282200	*	1.28093e-09	1.84925e-07	29.6154
NC_027757.2	16282101	16282300	*	2.70696e-09	3.65111e-07	30.4429
NC_027757.2	16311501	16311700	*	0.000366349	0.00951567	-27.0023
NC_027757.2	16317701	16317900	*	0.000263914	0.00735061	32.9492
NC_027757.2	16317801	16318000	*	0.00331669	0.0497337	28.1503
NC_027757.2	16322301	16322500	*	6.45331e-11	1.21939e-08	30.3877
NC_027757.2	16324701	16324900	*	2.4762e-08	2.66546e-06	25.2209
NC_027757.2	16324801	16325000	*	8.14589e-17	3.79742e-14	27.8273
NC_027757.2	16326301	16326500	*	1.59085e-12	3.99551e-10	26.6865
NC_027757.2	16326701	16326900	*	2.13841e-05	0.000955492	33.3333
NC_027757.2	16326801	16327000	*	4.83186e-05	0.00187506	38.4404
NC_027757.2	16326901	16327100	*	4.05001e-08	4.13764e-06	38.7568
NC_027757.2	16327001	16327200	*	9.45629e-07	6.68312e-05	34.97
NC_027757.2	16328401	16328600	*	0.000612568	0.0141665	26.5376
NC_027757.2	16346901	16347100	*	7.79129e-08	7.41053e-06	28.0794
NC_027757.2	16402401	16402600	*	1.01709e-08	1.20099e-06	30.1999
NC_027757.2	16402501	16402700	*	2.08476e-09	2.88105e-07	32.1659
NC_027757.2	16421801	16422000	*	5.25002e-26	6.5256e-23	25.4351
NC_027757.2	16452001	16452200	*	1.6174e-05	0.000756575	26.936
NC_027757.2	16454701	16454900	*	1.40654e-17	7.23142e-15	41.9359
NC_027757.2	16459401	16459600	*	2.79307e-05	0.0011939	-44.4444
NC_027757.2	16459501	16459700	*	8.61709e-05	0.00300103	-28.1385
NC_027757.2	16480701	16480900	*	1.06208e-09	1.55971e-07	-39.3402
NC_027757.2	16480801	16481000	*	8.5807e-11	1.58327e-08	-40.8245
NC_027757.2	16485801	16486000	*	0.000299355	0.00812424	32.7922
NC_027757.2	16486001	16486200	*	0.000176085	0.00533533	-32.5049
NC_027757.2	16503701	16503900	*	3.24039e-08	3.39111e-06	-40.0631
NC_027757.2	16503801	16504000	*	4.9599e-08	4.95701e-06	-36.1389
NC_027757.2	16526301	16526500	*	1.42563e-06	9.54139e-05	40.3469
NC_027757.2	16526401	16526600	*	7.29579e-06	0.000386762	47.5806
NC_027757.2	16527101	16527300	*	1.15232e-06	7.93807e-05	38.3077
NC_027757.2	16562601	16562800	*	0.000421479	0.0106201	-27.3499
NC_027757.2	16568601	16568800	*	3.34662e-10	5.45844e-08	-33.9171
NC_027757.2	16577601	16577800	*	2.19806e-06	0.00013883	-27.4496
NC_027757.2	16587201	16587400	*	1.49526e-09	2.13037e-07	44.4444
NC_027757.2	16587301	16587500	*	1.08859e-07	9.97724e-06	29.0598
NC_027757.2	16604301	16604500	*	8.02165e-15	2.86626e-12	25.2164
NC_027757.2	16604401	16604600	*	7.79962e-14	2.40969e-11	26.2504
NC_027757.2	16605301	16605500	*	1.5535e-05	0.000731414	-26.3736
NC_027757.2	16605401	16605600	*	2.84162e-06	0.000172887	-26.2782
NC_027757.2	16608801	16609000	*	0.00207891	0.035461	25.7705
NC_027757.2	16608901	16609100	*	0.000512832	0.0123572	28.1194
NC_027757.2	16673101	16673300	*	9.1784e-07	6.51418e-05	-33.0592
NC_027757.2	16679001	16679200	*	7.88388e-05	0.00279385	-30.2941
NC_027757.2	16679101	16679300	*	2.51038e-05	0.00109183	-28.125
NC_027757.2	16679601	16679800	*	3.79479e-07	3.00407e-05	-37.0833
NC_027757.2	16719601	16719800	*	1.73075e-05	0.000800683	31.0174
NC_027757.2	16723701	16723900	*	2.03897e-05	0.00091839	32.064
NC_027757.2	16723901	16724100	*	3.90079e-06	0.000226885	25.0664
NC_027757.2	16724401	16724600	*	2.12268e-06	0.000134793	43.5897
NC_027757.2	16731001	16731200	*	1.08014e-08	1.26617e-06	28.9287
NC_027757.2	16755001	16755200	*	0.000868167	0.0184737	28.4444
NC_027757.2	16844201	16844400	*	2.12516e-05	0.000950625	-31.1434
NC_027757.2	16908301	16908500	*	2.35169e-08	2.54618e-06	34.4262
NC_027757.2	16908401	16908600	*	1.51883e-10	2.66438e-08	37.2093
NC_027757.2	16921301	16921500	*	2.77643e-06	0.000169452	-34.9527
NC_027757.2	16921401	16921600	*	3.38628e-06	0.000201084	-26.2502
NC_027757.2	16938601	16938800	*	4.0908e-05	0.00163529	29.8469
NC_027757.2	16955701	16955900	*	0.00266682	0.0424868	-27.2093
NC_027757.2	16993201	16993400	*	0.000689125	0.0155119	-25.9341
NC_027757.2	17018001	17018200	*	0.000347232	0.00912434	26.7879
NC_027757.2	17070501	17070700	*	0.00071591	0.0159647	-38.0728
NC_027757.2	17075201	17075400	*	0.00282506	0.0442632	33.4615
NC_027757.2	17128901	17129100	*	0.000393168	0.0100536	28.6775
NC_027757.2	17134301	17134500	*	0.00221582	0.0371448	31.8609
NC_027757.2	17185001	17185200	*	0.000189157	0.00564488	-27.1429
NC_027757.2	17216901	17217100	*	2.14889e-05	0.000959215	28.5913
NC_027757.2	17265501	17265700	*	0.000252319	0.00708991	26.5686
NC_027757.2	17394901	17395100	*	2.23357e-32	4.75461e-29	-27.7279
NC_027757.2	17395201	17395400	*	3.91123e-11	7.70396e-09	-31.5234
NC_027757.2	17409101	17409300	*	3.88055e-05	0.00156572	28
NC_027757.2	17428201	17428400	*	2.04102e-05	0.000919111	-40.6757
NC_027757.2	17428301	17428500	*	7.84913e-06	0.000411372	-46.904
NC_027757.2	17430501	17430700	*	0.00239352	0.0392887	-33.5125
NC_027757.2	17470801	17471000	*	0.000384303	0.00987542	37.1429
NC_027757.2	17573101	17573300	*	0.00175379	0.0312934	25.7569
NC_027757.2	17575601	17575800	*	2.14098e-05	0.000956399	40
NC_027757.2	17575801	17576000	*	0.000691251	0.0155452	-36.0671
NC_027757.2	17642801	17643000	*	0.000896554	0.0189337	-38.8158
NC_027757.2	17659601	17659800	*	0.00100722	0.0206841	-40.5882
NC_027757.2	17671201	17671400	*	1.4894e-05	0.000706076	25.6109
NC_027757.2	17691801	17692000	*	1.09171e-05	0.000543558	38.531
NC_027757.2	17691901	17692100	*	0.000652955	0.0148793	26.0323
NC_027757.2	17709001	17709200	*	8.26017e-05	0.00290094	25.5319
NC_027757.2	17712901	17713100	*	0.00211095	0.0358609	-28.8333
NC_027757.2	17746501	17746700	*	1.85556e-23	1.81769e-20	-37.5905
NC_027757.2	17746601	17746800	*	5.7708e-33	1.28503e-29	-41.7059
NC_027757.2	17751701	17751900	*	0.000132709	0.00425285	25.3415
NC_027757.2	17752201	17752400	*	2.87267e-09	3.85249e-07	69.1558
NC_027757.2	17752301	17752500	*	0.00014907	0.00466734	47.7273
NC_027757.2	17755201	17755400	*	4.98837e-11	9.62487e-09	34.868
NC_027757.2	17781401	17781600	*	3.43513e-06	0.00020363	-40.7793
NC_027757.2	17795401	17795600	*	0.000311883	0.00839278	32.8424
NC_027757.2	17830001	17830200	*	7.25066e-06	0.000384668	47.027
NC_027757.2	17843301	17843500	*	5.00282e-05	0.00192863	28.0036
NC_027757.2	17849501	17849700	*	0.00117866	0.0232658	-25.0716
NC_027757.2	17872701	17872900	*	7.63491e-08	7.27847e-06	25.8944
NC_027757.2	17872801	17873000	*	3.01818e-07	2.45717e-05	25.4323
NC_027757.2	17929601	17929800	*	0.000132197	0.00423954	28.9905
NC_027757.2	17954601	17954800	*	2.52633e-06	0.000156424	25.7293
NC_027757.2	17960601	17960800	*	2.41198e-06	0.000150307	33.8513
NC_027757.2	17971101	17971300	*	4.95817e-12	1.14446e-09	32.6146
NC_027757.2	17971201	17971400	*	1.24632e-10	2.2253e-08	30.6597
NC_027757.2	18005701	18005900	*	0.0025288	0.0408879	25.4067
NC_027757.2	18029701	18029900	*	0.00101863	0.0208592	26.3955
NC_027757.2	18031801	18032000	*	0.00220216	0.0369736	26.6667
NC_027757.2	18082201	18082400	*	8.53112e-06	0.000441416	31.8247
NC_027757.2	18085601	18085800	*	0.00207162	0.0353693	27.1883
NC_027757.2	18087001	18087200	*	9.16014e-06	0.000468668	-37.6543
NC_027757.2	18089001	18089200	*	3.46374e-09	4.55623e-07	-45.0875
NC_027757.2	18091801	18092000	*	0.00133512	0.0255297	-27.9661
NC_027757.2	18120401	18120600	*	1.06857e-12	2.763e-10	-47.3507
NC_027757.2	18120501	18120700	*	2.11602e-13	6.11657e-11	-41.6107
NC_027757.2	18212601	18212800	*	2.30035e-05	0.001015	34.375
NC_027757.2	18245401	18245600	*	6.6137e-05	0.00242164	35.8804
NC_027757.2	18256001	18256200	*	0.00185416	0.0326108	28.0941
NC_027757.2	18256401	18256600	*	0.000552111	0.0130898	37.6616
NC_027757.2	18256501	18256700	*	0.000133188	0.00426595	30.6043
NC_027757.2	18286101	18286300	*	2.70956e-06	0.000165975	36.7925
NC_027757.2	18289301	18289500	*	0.00106817	0.0216119	33.5912
NC_027757.2	18291101	18291300	*	1.84454e-05	0.0008447	37.9167
NC_027757.2	18291201	18291400	*	7.36936e-10	1.11948e-07	34.8281
NC_027757.2	18291301	18291500	*	8.40744e-07	6.03087e-05	34.1862
NC_027757.2	18315901	18316100	*	1.35354e-06	9.12667e-05	-28.1766
NC_027757.2	18361301	18361500	*	6.34762e-09	7.85666e-07	27.4325
NC_027757.2	18361401	18361600	*	4.11967e-10	6.59367e-08	31.5673
NC_027757.2	18382801	18383000	*	2.44007e-11	4.99591e-09	-28.3186
NC_027757.2	18391901	18392100	*	1.60762e-06	0.00010579	-33.3713
NC_027757.2	18395701	18395900	*	0.000133544	0.00427457	-28.1698
NC_027757.2	18399001	18399200	*	0.000390675	0.0100043	28.6822
NC_027757.2	18401101	18401300	*	0.00186332	0.0327352	26.4706
NC_027757.2	18401501	18401700	*	5.21042e-07	3.97263e-05	29.0677
NC_027757.2	18401601	18401800	*	4.03809e-07	3.17552e-05	27.8834
NC_027757.2	18418601	18418800	*	3.37859e-05	0.00139754	-29.6296
NC_027757.2	18462601	18462800	*	0.000640636	0.0146618	29.2708
NC_027757.2	18524901	18525100	*	4.13467e-11	8.09788e-09	-25.2603
NC_027757.2	18526701	18526900	*	0.0012342	0.0240802	-25.706
NC_027757.2	18527801	18528000	*	3.49834e-05	0.00143818	-34.2733
NC_027757.2	18538101	18538300	*	7.14451e-06	0.000379936	28.0428
NC_027757.2	18553001	18553200	*	1.00145e-07	9.26383e-06	-44.1535
NC_027757.2	18553101	18553300	*	8.44767e-08	7.96166e-06	-45.473
NC_027757.2	18570301	18570500	*	0.00152396	0.0281788	-26.4881
NC_027757.2	18573701	18573900	*	4.56006e-08	4.59977e-06	32.3618
NC_027757.2	18575001	18575200	*	3.15108e-05	0.00131901	28.7398
NC_027757.2	18577301	18577500	*	2.53428e-05	0.00110062	31.5977
NC_027757.2	18603001	18603200	*	0.00239717	0.0393302	31.4583
NC_027757.2	18605101	18605300	*	0.000939079	0.0196148	28.9961
NC_027757.2	18610301	18610500	*	0.000888658	0.018809	30.0952
NC_027757.2	18610501	18610700	*	0.00228305	0.0379636	35.2273
NC_027757.2	18628101	18628300	*	0.000149839	0.0046865	-27.2727
NC_027757.2	18628601	18628800	*	3.02625e-12	7.25708e-10	-39.548
NC_027757.2	18635501	18635700	*	1.14829e-05	0.000567264	-25.7374
NC_027757.2	18635601	18635800	*	4.73237e-05	0.00184384	-32.9054
NC_027757.2	18664401	18664600	*	0.00333874	0.0499721	-30.5603
NC_027757.2	18675701	18675900	*	2.24125e-07	1.88821e-05	27.8254
NC_027757.2	18718901	18719100	*	0.00263014	0.0420587	32.1212
NC_027757.2	18719001	18719200	*	0.000228023	0.00655049	26.1705
NC_027757.2	18728501	18728700	*	0.00036889	0.00956828	-38.9706
NC_027757.2	18729701	18729900	*	0.00223243	0.0373456	-35.0649
NC_027757.2	18731601	18731800	*	0.00164271	0.0297978	-30.7049
NC_027757.2	18732401	18732600	*	0.000188087	0.00561996	-25.712
NC_027757.2	18732801	18733000	*	1.97615e-08	2.17895e-06	-29.6136
NC_027757.2	18733401	18733600	*	5.95711e-05	0.002224	-27.8743
NC_027757.2	18733501	18733700	*	2.03427e-07	1.73294e-05	-40.0776
NC_027757.2	18733601	18733800	*	8.93129e-06	0.000458788	-35.9069
NC_027757.2	18733801	18734000	*	5.42106e-07	4.11521e-05	-31.9777
NC_027757.2	18736401	18736600	*	0.000328988	0.00875019	-38.8828
NC_027757.2	18742501	18742700	*	3.88938e-06	0.000226315	-28.5726
NC_027757.2	18743001	18743200	*	2.91203e-10	4.8144e-08	-31.8145
NC_027757.2	18743101	18743300	*	3.50381e-08	3.63659e-06	-38.2236
NC_027757.2	18743201	18743400	*	0.000153245	0.00477208	-31.799
NC_027757.2	18743301	18743500	*	2.61722e-10	4.37223e-08	-48.7104
NC_027757.2	18743401	18743600	*	1.60917e-11	3.40656e-09	-32.4835
NC_027757.2	18743501	18743700	*	1.78307e-10	3.08341e-08	-26.9286
NC_027757.2	18796801	18797000	*	0.000733443	0.0162621	-26.0801
NC_027757.2	18797001	18797200	*	4.47006e-05	0.00175864	28.9398
NC_027757.2	18822701	18822900	*	0.000390497	0.0100004	37.2093
NC_027757.2	18828101	18828300	*	2.88915e-10	4.78088e-08	-26.7976
NC_027757.2	18832501	18832700	*	3.25608e-08	3.40581e-06	28.4704
NC_027757.2	18948301	18948500	*	0.000170445	0.00519853	-26.5382
NC_027757.2	18955101	18955300	*	5.3789e-08	5.32897e-06	-34.2289
NC_027757.2	18955201	18955400	*	1.2764e-07	1.14718e-05	-36.9333
NC_027757.2	18959101	18959300	*	5.20249e-05	0.00199241	25.6053
NC_027757.2	18964901	18965100	*	6.63048e-07	4.90302e-05	26.6098
NC_027757.2	18983101	18983300	*	5.46489e-11	1.04642e-08	41.4771
NC_027757.2	19022001	19022200	*	4.61027e-11	8.95423e-09	30.6028
NC_027757.2	19022101	19022300	*	3.83884e-19	2.37845e-16	29.4562
NC_027757.2	19039201	19039400	*	8.7701e-05	0.00304412	-29.2382
NC_027757.2	19077201	19077400	*	3.20608e-10	5.25027e-08	34.5679
NC_027757.2	19077301	19077500	*	4.16357e-25	4.79553e-22	48.1203
NC_027757.2	19077401	19077600	*	1.25002e-23	1.24409e-20	45.3846
NC_027757.2	19103901	19104100	*	4.76499e-05	0.00185422	30.642
NC_027757.2	19154201	19154400	*	0.00295955	0.0457838	-28.8889
NC_027757.2	19159601	19159800	*	0.000742541	0.0164195	25.2005
NC_027757.2	19177901	19178100	*	0.000716573	0.0159762	-25.7923
NC_027757.2	19178001	19178200	*	8.68385e-05	0.00301952	-25.1272
NC_027757.2	19184501	19184700	*	2.88764e-14	9.51526e-12	48.9358
NC_027757.2	19186601	19186800	*	5.14216e-41	2.00058e-37	63.7542
NC_027757.2	19186701	19186900	*	8.96673e-40	3.21177e-36	65.5031
NC_027757.2	19187001	19187200	*	3.6034e-27	4.96453e-24	63.7512
NC_027757.2	19187101	19187300	*	3.07965e-19	1.92579e-16	52.5854
NC_027757.2	19213501	19213700	*	4.11468e-06	0.00023744	-27.3874
NC_027757.2	19225301	19225500	*	1.81168e-05	0.000831986	30.1247
NC_027757.2	19268901	19269100	*	3.30079e-07	2.65698e-05	-28.8507
NC_027757.2	19303701	19303900	*	0.000127772	0.00412448	-29.795
NC_027757.2	19322801	19323000	*	3.11738e-09	4.14897e-07	52.5424
NC_027757.2	19340101	19340300	*	4.01357e-06	0.000232552	-30.998
NC_027757.2	19362301	19362500	*	0.000141054	0.00446691	29.8513
NC_027757.2	19363001	19363200	*	2.86632e-07	2.34953e-05	-37.2222
NC_027757.2	19366201	19366400	*	3.09921e-07	2.51538e-05	-25.95
NC_027757.2	19375201	19375400	*	0.0002469	0.00696972	-26.2606
NC_027757.2	19375301	19375500	*	0.0011839	0.0233441	-28.3735
NC_027757.2	19377501	19377700	*	0.00293003	0.0454549	-27.4941
NC_027757.2	19393201	19393400	*	2.76612e-14	9.14119e-12	-52.9036
NC_027757.2	19405601	19405800	*	0.000597315	0.0138982	25.2023
NC_027757.2	19408901	19409100	*	3.25214e-13	9.12832e-11	-40.6667
NC_027757.2	19421601	19421800	*	5.01505e-06	0.000281416	28.3951
NC_027757.2	19428401	19428600	*	0.000235177	0.00671032	39.939
NC_027757.2	19436401	19436600	*	4.26689e-10	6.80675e-08	41.2411
NC_027757.2	19436501	19436700	*	6.21028e-10	9.58502e-08	33.185
NC_027757.2	19436601	19436800	*	0.000100705	0.00340129	27.5896
NC_027757.2	19476801	19477000	*	0.00061074	0.0141347	26.7091
NC_027757.2	19517601	19517800	*	5.76558e-07	4.34367e-05	-52.4768
NC_027757.2	19517801	19518000	*	0.000177709	0.00537356	-40.8537
NC_027757.2	19517901	19518100	*	7.54005e-05	0.00269385	-36.5217
NC_027757.2	19520301	19520500	*	8.60876e-06	0.000444761	-43.6663
NC_027757.2	19520401	19520600	*	1.85224e-06	0.000119673	-32.8941
NC_027757.2	19520701	19520900	*	2.16473e-11	4.47409e-09	-33.6364
NC_027757.2	19520801	19521000	*	2.01727e-09	2.79666e-07	-45.875
NC_027757.2	19521801	19522000	*	9.13606e-07	6.48715e-05	-32.2391
NC_027757.2	19521901	19522100	*	3.64492e-07	2.89867e-05	-35.9091
NC_027757.2	19522001	19522200	*	2.67846e-07	2.2116e-05	-37.3303
NC_027757.2	19522101	19522300	*	0.00078603	0.0171517	-30.4487
NC_027757.2	19541501	19541700	*	8.04254e-05	0.00283881	32.1429
NC_027757.2	19541601	19541800	*	0.000165494	0.00507601	35.2103
NC_027757.2	19555001	19555200	*	1.60585e-05	0.000752081	-31.9961
NC_027757.2	19668801	19669000	*	0.000371827	0.009628	27.5747
NC_027757.2	19668901	19669100	*	0.000492338	0.0119749	27.8342
NC_027757.2	19669001	19669200	*	0.00303601	0.0466407	27.27
NC_027757.2	19669101	19669300	*	3.92642e-05	0.0015806	43.0435
NC_027757.2	19696001	19696200	*	7.78606e-11	1.44796e-08	-49.0385
NC_027757.2	19696101	19696300	*	9.16984e-17	4.24585e-14	-47.7912
NC_027757.2	19696201	19696400	*	3.39747e-18	1.88778e-15	-51.1296
NC_027757.2	19696301	19696500	*	5.69409e-12	1.3012e-09	-32.3562
NC_027757.2	19696401	19696600	*	1.44057e-10	2.53978e-08	-26.971
NC_027757.2	19696501	19696700	*	2.32219e-12	5.67481e-10	-31.8681
NC_027757.2	19696601	19696800	*	1.84139e-06	0.000119069	-26.6667
NC_027757.2	19696801	19697000	*	2.35679e-10	3.97156e-08	-44.4444
NC_027757.2	19696901	19697100	*	9.90114e-11	1.80462e-08	-50.3597
NC_027757.2	19697701	19697900	*	7.81025e-05	0.00277278	27.029
NC_027757.2	19699901	19700100	*	0.00129838	0.0250086	-25.7895
NC_027757.2	19758601	19758800	*	0.0001764	0.0053426	-27.6746
NC_027757.2	19758701	19758900	*	4.93025e-09	6.26184e-07	-39.1414
NC_027757.2	19759101	19759300	*	1.3836e-05	0.000663312	28.3358
NC_027757.2	19759201	19759400	*	5.68925e-07	4.29302e-05	35.4793
NC_027757.2	19759301	19759500	*	2.73541e-11	5.54206e-09	47.1307
NC_027757.2	19759701	19759900	*	2.48856e-19	1.57124e-16	32.2787
NC_027757.2	19759801	19760000	*	3.2499e-15	1.22844e-12	29.4982
NC_027757.2	19790101	19790300	*	8.21126e-05	0.002887	-37.9121
NC_027757.2	19799401	19799600	*	1.56861e-35	4.18473e-32	26.4884
NC_027757.2	19810301	19810500	*	4.89453e-21	3.73178e-18	-44.3083
NC_027757.2	19861001	19861200	*	4.63018e-06	0.000262933	25.6094
NC_027757.2	19885101	19885300	*	0.000245444	0.0069372	30.6015
NC_027757.2	19887501	19887700	*	1.98625e-05	0.000898506	25.7881
NC_027757.2	19893201	19893400	*	4.47476e-29	7.24356e-26	43.1984
NC_027757.2	19898201	19898400	*	1.44638e-05	0.000688746	-44.086
NC_027757.2	19914301	19914500	*	0.00233474	0.0385781	35.3968
NC_027757.2	19937801	19938000	*	2.86928e-05	0.0012209	-25.4861
NC_027757.2	19937901	19938100	*	1.95886e-13	5.69272e-11	-31.7265
NC_027757.2	19938901	19939100	*	3.11032e-08	3.26907e-06	26.1127
NC_027757.2	19962901	19963100	*	0.000128452	0.00414207	26.1766
NC_027757.2	19963001	19963200	*	1.5653e-17	8.00262e-15	37.2611
NC_027757.2	19963101	19963300	*	2.92766e-28	4.42369e-25	35.3636
NC_027757.2	19963201	19963400	*	5.20236e-22	4.39601e-19	32.1667
NC_027757.2	19963401	19963600	*	2.7922e-17	1.38078e-14	34.69
NC_027757.2	19963501	19963700	*	1.34362e-20	9.76322e-18	28.373
NC_027757.2	19963901	19964100	*	5.19714e-07	3.96346e-05	47.9167
NC_027757.2	19964001	19964200	*	0.000117629	0.00385946	35.911
NC_027757.2	19993901	19994100	*	0.0019563	0.033926	-32.7564
NC_027757.2	20003201	20003400	*	1.30603e-10	2.32201e-08	29.5765
NC_027757.2	20022101	20022300	*	2.30169e-17	1.15222e-14	-35.9897
NC_027757.2	20022301	20022500	*	6.46822e-17	3.05379e-14	-55.3086
NC_027757.2	20022401	20022600	*	7.75611e-19	4.63765e-16	-47.4471
NC_027757.2	20022501	20022700	*	1.20443e-13	3.609e-11	-43.0195
NC_027757.2	20023101	20023300	*	4.25159e-12	9.937e-10	45.7143
NC_027757.2	20023601	20023800	*	1.03966e-05	0.000521696	31.5461
NC_027757.2	20026701	20026900	*	0.000426966	0.0107252	-32.8297
NC_027757.2	20026801	20027000	*	3.60844e-06	0.000212273	-41.0783
NC_027757.2	20035001	20035200	*	1.10974e-07	1.01463e-05	-26.201
NC_027757.2	20035501	20035700	*	3.48441e-13	9.73571e-11	-26.5141
NC_027757.2	20038401	20038600	*	4.65128e-25	5.32294e-22	72.4665
NC_027757.2	20038501	20038700	*	1.33426e-79	3.51389e-75	72.7881
NC_027757.2	20054501	20054700	*	1.08663e-09	1.59207e-07	31.2593
NC_027757.2	20055001	20055200	*	8.70986e-05	0.00302688	-29.0909
NC_027757.2	20080801	20081000	*	1.35668e-05	0.00065261	35.548
NC_027757.2	20080901	20081100	*	2.95496e-06	0.000178816	33.7382
NC_027757.2	20081001	20081200	*	0.000214864	0.0062473	36.4177
NC_027757.2	20083001	20083200	*	1.31117e-12	3.34295e-10	-39.1896
NC_027757.2	20083101	20083300	*	2.23532e-07	1.88386e-05	-36.0987
NC_027757.2	20156201	20156400	*	1.16784e-09	1.69996e-07	31.5792
NC_027757.2	20176501	20176700	*	2.15449e-08	2.35469e-06	-46.5086
NC_027757.2	20176601	20176800	*	3.09422e-06	0.000186032	-39.0977
NC_027757.2	20179301	20179500	*	6.05948e-32	1.24474e-28	40.625
NC_027757.2	20203801	20204000	*	0.000122741	0.00399377	34.1518
NC_027757.2	20243401	20243600	*	1.62878e-13	4.78593e-11	-40.5774
NC_027757.2	20243501	20243700	*	1.70453e-31	3.38468e-28	-47.6059
NC_027757.2	20243601	20243800	*	2.12886e-18	1.20971e-15	-38.7115
NC_027757.2	20306801	20307000	*	0.000131299	0.00421628	-26.0608
NC_027757.2	20306901	20307100	*	5.86954e-06	0.000321715	-40.3226
NC_027757.2	20322501	20322700	*	0.00124287	0.0242044	-27.9006
NC_027757.2	20347501	20347700	*	1.47849e-06	9.84736e-05	40.0694
NC_027757.2	20348801	20349000	*	0.00269896	0.0428551	25.447
NC_027757.2	20361901	20362100	*	0.00050832	0.0122747	-32.1569
NC_027757.2	20381501	20381700	*	0.000969693	0.0200927	-28.5817
NC_027757.2	20387201	20387400	*	0.0025901	0.0415935	26.886
NC_027757.2	20403401	20403600	*	0.00196565	0.0340489	-29.3116
NC_027757.2	20409601	20409800	*	9.43134e-05	0.0032264	-26.8395
NC_027757.2	20465201	20465400	*	0.00052918	0.0126619	-30.9066
NC_027757.2	20538601	20538800	*	5.08775e-11	9.79776e-09	-41.92
NC_027757.2	20538701	20538900	*	8.61005e-13	2.25871e-10	-41.0948
NC_027757.2	20551801	20552000	*	0.00192349	0.0335203	-27.8098
NC_027757.2	20553101	20553300	*	4.37059e-05	0.00172622	34.3284
NC_027757.2	20590401	20590600	*	0.000607789	0.0140847	32.7652
NC_027757.2	20636801	20637000	*	0.000344588	0.00907155	-31.3309
NC_027757.2	20637401	20637600	*	0.00293336	0.0454902	25.2409
NC_027757.2	20643501	20643700	*	6.85737e-05	0.00249309	26.2921
NC_027757.2	20646001	20646200	*	0.000222169	0.00641686	-29.6894
NC_027757.2	20656601	20656800	*	0.000753507	0.0166034	31.9331
NC_027757.2	20764001	20764200	*	4.16919e-05	0.00166108	31.7578
NC_027757.2	20836501	20836700	*	3.46223e-05	0.00142611	-29.5808
NC_027757.2	20838501	20838700	*	1.51847e-05	0.000717602	35.5229
NC_027757.2	20838601	20838800	*	0.000558676	0.0132055	36.1649
NC_027757.2	20872901	20873100	*	3.28469e-06	0.000195847	30.7292
NC_027757.2	20873001	20873200	*	9.04954e-05	0.00312194	34.661
NC_027757.2	20880201	20880400	*	0.00248447	0.0403706	30.3191
NC_027757.2	20881001	20881200	*	0.00176824	0.0314858	27.2621
NC_027757.2	20891401	20891600	*	0.000427675	0.0107388	30.7714
NC_027757.2	20892001	20892200	*	0.00191961	0.0334691	36.8377
NC_027757.2	20963001	20963200	*	8.89939e-08	8.33881e-06	37.5702
NC_027757.2	20992101	20992300	*	0.00234638	0.0387207	25.3041
NC_027757.2	21004501	21004700	*	0.000213346	0.00621235	38.8095
NC_027757.2	21010701	21010900	*	0.00051038	0.0123134	-36.4103
NC_027757.2	21013401	21013600	*	0.000542844	0.0129161	-34.9638
NC_027757.2	21013601	21013800	*	0.00148649	0.0276672	-26.5873
NC_027757.2	21019101	21019300	*	0.00282323	0.0442401	-28.6944
NC_027757.2	21024801	21025000	*	0.00177161	0.0315327	-25.1187
NC_027757.2	21054001	21054200	*	0.000165333	0.00507219	-26.6667
NC_027757.2	21062701	21062900	*	3.8695e-23	3.66217e-20	32.14
NC_027757.2	21062801	21063000	*	2.21754e-22	1.94795e-19	37.3637
NC_027757.2	21064101	21064300	*	2.21987e-06	0.000140043	25.1518
NC_027757.2	21074701	21074900	*	0.00299	0.046137	-25.7081
NC_027757.2	21092801	21093000	*	0.00274815	0.0434065	-28.9493
NC_027757.2	21113501	21113700	*	4.06452e-05	0.00162673	44.386
NC_027757.2	21113601	21113800	*	0.000141028	0.0044663	38.8889
NC_027757.2	21144501	21144700	*	2.53387e-06	0.000156813	25.729
NC_027757.2	21158801	21159000	*	4.77999e-09	6.09071e-07	34.0509
NC_027757.2	21161601	21161800	*	0.000122646	0.00399152	-33.1672
NC_027757.2	21180901	21181100	*	1.35331e-06	9.12587e-05	33.0163
NC_027757.2	21181001	21181200	*	3.57833e-05	0.00146533	38.8862
NC_027757.2	21295701	21295900	*	0.00210884	0.0358364	32.7957
NC_027757.2	21383501	21383700	*	1.97171e-13	5.72762e-11	-38.4058
NC_027757.2	21433701	21433900	*	8.94368e-10	1.3347e-07	33.2817
NC_027757.2	21433801	21434000	*	2.66672e-12	6.45456e-10	29.6
NC_027757.2	21436601	21436800	*	8.11872e-05	0.00286101	28.9216
NC_027757.2	21436701	21436900	*	9.05502e-06	0.000464122	32.6016
NC_027757.2	21446601	21446800	*	0.000945175	0.0197096	25.5471
NC_027757.2	21447901	21448100	*	0.000466387	0.0114815	26.087
NC_027757.2	21449501	21449700	*	2.01339e-13	5.83796e-11	43.2292
NC_027757.2	21449601	21449800	*	4.05185e-15	1.51004e-12	41.8931
NC_027757.2	21470801	21471000	*	0.000598837	0.0139264	27.6212
NC_027757.2	21470901	21471100	*	0.00102275	0.0209248	31.6667
NC_027757.2	21500901	21501100	*	0.000853762	0.018256	34.697
NC_027757.2	21528401	21528600	*	1.42137e-12	3.60184e-10	30.1644
NC_027757.2	21528501	21528700	*	1.10318e-12	2.84693e-10	33.8622
NC_027757.2	21547001	21547200	*	0.000949659	0.0197816	-25.7051
NC_027757.2	21547701	21547900	*	0.00274546	0.0433779	26.8199
NC_027757.2	21574501	21574700	*	0.000538469	0.0128351	28.4854
NC_027757.2	21579201	21579400	*	0.000123223	0.00400577	-38.0643
NC_027757.2	21632101	21632300	*	2.35012e-10	3.96179e-08	-48.5188
NC_027757.2	21649301	21649500	*	5.11172e-05	0.00196317	32.9078
NC_027757.2	21649401	21649600	*	0.000871609	0.0185332	26.4935
NC_027757.2	21670601	21670800	*	0.000114274	0.00377035	-28.7762
NC_027757.2	21711801	21712000	*	0.000765691	0.0168102	-33.1832
NC_027757.2	21714901	21715100	*	8.88317e-06	0.000456698	31.8698
NC_027757.2	21743801	21744000	*	0.00257275	0.041381	-26.7179
NC_027757.2	21796901	21797100	*	0.000199866	0.0058956	-38.0488
NC_027757.2	21824401	21824600	*	3.07174e-06	0.000184836	-27.9934
NC_027757.2	21901101	21901300	*	6.90954e-05	0.00250804	-40.0531
NC_027757.2	21905301	21905500	*	0.000183788	0.00551786	-31.9423
NC_027757.2	21916901	21917100	*	5.25354e-05	0.00200799	-33.2696
NC_027757.2	21917001	21917200	*	3.84815e-06	0.000224255	-35.2699
NC_027757.2	21952201	21952400	*	8.92543e-15	3.16579e-12	-30.2632
NC_027757.2	21952301	21952500	*	4.31317e-20	2.96127e-17	-31.8627
NC_027757.2	21953501	21953700	*	1.30032e-05	0.000629619	25.269
NC_027757.2	21984101	21984300	*	4.55617e-08	4.59657e-06	26.6667
NC_027757.2	22022501	22022700	*	8.55313e-05	0.00298313	32.8488
NC_027757.2	22022901	22023100	*	0.000369432	0.00957968	25.7344
NC_027757.2	22046301	22046500	*	2.32439e-21	1.84212e-18	-64
NC_027757.2	22046401	22046600	*	2.06987e-17	1.04125e-14	-60.5263
NC_027757.2	22079901	22080100	*	1.17787e-13	3.53561e-11	26.2965
NC_027757.2	22080001	22080200	*	3.47565e-06	0.000205642	25.5742
NC_027757.2	22160001	22160200	*	6.03685e-05	0.00224738	-31.0284
NC_027757.2	22160301	22160500	*	1.3873e-05	0.000664855	-35.0607
NC_027757.2	22160601	22160800	*	4.67909e-07	3.6155e-05	-29.4845
NC_027757.2	22160701	22160900	*	2.30408e-06	0.000144525	-32.9891
NC_027757.2	22162301	22162500	*	5.33151e-17	2.5452e-14	40.3338
NC_027757.2	22162401	22162600	*	7.42955e-05	0.00266122	35.8025
NC_027757.2	22162501	22162700	*	1.42292e-06	9.52542e-05	29.4495
NC_027757.2	22169201	22169400	*	6.70019e-18	3.59127e-15	-28.483
NC_027757.2	22169301	22169500	*	4.67442e-14	1.49323e-11	-25.4588
NC_027757.2	22169501	22169700	*	5.02065e-07	3.8445e-05	-30.8511
NC_027757.2	22169701	22169900	*	9.60379e-09	1.14042e-06	-37.7416
NC_027757.2	22169801	22170000	*	5.39392e-10	8.42954e-08	-31.8633
NC_027757.2	22172701	22172900	*	5.11846e-13	1.39015e-10	47.1086
NC_027757.2	22189701	22189900	*	4.77746e-21	3.64693e-18	33.3333
NC_027757.2	22189801	22190000	*	4.31405e-35	1.12035e-31	34.1998
NC_027757.2	22189901	22190100	*	5.28231e-14	1.67375e-11	30.8685
NC_027757.2	22190201	22190400	*	1.78968e-10	3.09339e-08	29.7254
NC_027757.2	22208101	22208300	*	0.000175207	0.0053137	-27.7101
NC_027757.2	22213001	22213200	*	1.12317e-05	0.000556713	-25.8121
NC_027757.2	22243501	22243700	*	1.10532e-14	3.86641e-12	39.7436
NC_027757.2	22243601	22243800	*	1.716e-10	2.97822e-08	28.9474
NC_027757.2	22249601	22249800	*	0.000271792	0.00752544	32.3841
NC_027757.2	22292601	22292800	*	3.44589e-09	4.53507e-07	-42.8704
NC_027757.2	22292701	22292900	*	3.32735e-10	5.42875e-08	-44.4863
NC_027757.2	22293201	22293400	*	4.24421e-37	1.26999e-33	-43.7354
NC_027757.2	22293301	22293500	*	4.59046e-47	2.50126e-43	-38.4684
NC_027757.2	22315101	22315300	*	1.70771e-05	0.000791667	30.197
NC_027757.2	22324101	22324300	*	4.46468e-06	0.000254817	29.7666
NC_027757.2	22340801	22341000	*	1.67667e-11	3.53889e-09	33.7515
NC_027757.2	22353201	22353400	*	2.44222e-06	0.000151933	-29.4637
NC_027757.2	22354001	22354200	*	0.000927335	0.0194243	-28.3291
NC_027757.2	22354201	22354400	*	1.78153e-08	1.98553e-06	30.303
NC_027757.2	22354901	22355100	*	5.80797e-06	0.000318828	26.7526
NC_027757.2	22377201	22377400	*	0.00146833	0.0274134	-27.2727
NC_027757.2	22405101	22405300	*	1.06544e-08	1.25111e-06	28.5243
NC_027757.2	22460001	22460200	*	7.6074e-11	1.41769e-08	-52.9789
NC_027757.2	22460101	22460300	*	2.65317e-13	7.54817e-11	-52.3511
NC_027757.2	22481901	22482100	*	2.68926e-07	2.21908e-05	-32.9762
NC_027757.2	22482001	22482200	*	7.89685e-08	7.49791e-06	-31.5476
NC_027757.2	22538801	22539000	*	0.00030449	0.00823526	33.7121
NC_027757.2	22538901	22539100	*	3.91989e-08	4.01869e-06	33.3988
NC_027757.2	22540801	22541000	*	1.3703e-05	0.000658018	27.5275
NC_027757.2	22555301	22555500	*	4.56087e-06	0.000259532	-30.7866
NC_027757.2	22566401	22566600	*	9.1239e-05	0.00314242	27.8539
NC_027757.2	22574101	22574300	*	2.38032e-05	0.00104478	31.5974
NC_027757.2	22579201	22579400	*	1.26633e-07	1.1392e-05	33.7152
NC_027757.2	22579301	22579500	*	4.91698e-05	0.00190209	30.7471
NC_027757.2	22589201	22589400	*	1.5756e-19	1.0194e-16	42.8571
NC_027757.2	22589301	22589500	*	9.55916e-49	5.59443e-45	61.561
NC_027757.2	22589401	22589600	*	1.21971e-54	9.90326e-51	47.1195
NC_027757.2	22589501	22589700	*	4.75385e-74	9.5272e-70	45.1744
NC_027757.2	22589601	22589800	*	3.3784e-59	3.41028e-55	45.8064
NC_027757.2	22648201	22648400	*	0.000797391	0.0173398	-26.4035
NC_027757.2	22657901	22658100	*	0.000647819	0.0147883	34.6154
NC_027757.2	22658001	22658200	*	2.27737e-05	0.00100642	46.2842
NC_027757.2	22658101	22658300	*	0.00196163	0.0339969	25.9583
NC_027757.2	22659301	22659500	*	3.22748e-05	0.00134546	25.2242
NC_027757.2	22659401	22659600	*	8.1953e-09	9.8944e-07	33.3826
NC_027757.2	22659501	22659700	*	3.48307e-09	4.57872e-07	34.6545
NC_027757.2	22659601	22659800	*	6.99537e-08	6.73364e-06	33.8251
NC_027757.2	22729501	22729700	*	2.26733e-17	1.13557e-14	63.8729
NC_027757.2	22749001	22749200	*	0.00089736	0.0189453	-34.4643
NC_027757.2	22749101	22749300	*	0.00089736	0.0189453	-34.4643
NC_027757.2	22750501	22750700	*	2.70227e-09	3.64575e-07	-47.1084
NC_027757.2	22750601	22750800	*	1.08422e-08	1.27041e-06	-34.8372
NC_027757.2	22751401	22751600	*	1.83042e-25	2.16656e-22	44.6809
NC_027757.2	22751501	22751700	*	1.14147e-09	1.66505e-07	25.7576
NC_027757.2	22759001	22759200	*	0.000133287	0.00426851	37.2608
NC_027757.2	22782601	22782800	*	0.000183905	0.00552056	-33.4216
NC_027757.2	22782701	22782900	*	0.00166733	0.0301289	-27.3245
NC_027757.2	22824701	22824900	*	2.12326e-08	2.32432e-06	-38.9899
NC_027757.2	22824801	22825000	*	3.43283e-05	0.00141631	-26.5446
NC_027757.2	22920501	22920700	*	1.16753e-08	1.3588e-06	27.4076
NC_027757.2	23002701	23002900	*	2.4083e-05	0.00105499	-45.1861
NC_027757.2	23023901	23024100	*	2.73395e-05	0.00117299	-27.7989
NC_027757.2	23024001	23024200	*	8.1552e-05	0.00287147	-31.0892
NC_027757.2	23032001	23032200	*	6.38304e-06	0.000345618	-31.4249
NC_027757.2	23032101	23032300	*	1.53162e-14	5.25691e-12	-60.5174
NC_027757.2	23047201	23047400	*	1.81285e-11	3.79919e-09	28.1394
NC_027757.2	23049101	23049300	*	3.43639e-05	0.00141751	31.8182
NC_027757.2	23051401	23051600	*	0.000147361	0.00462351	27.5239
NC_027757.2	23058901	23059100	*	2.55114e-41	1.01561e-37	69.5875
NC_027757.2	23059001	23059200	*	6.46034e-13	1.72663e-10	33.0284
NC_027757.2	23059101	23059300	*	1.05337e-37	3.28601e-34	53.9018
NC_027757.2	23059201	23059400	*	1.02543e-55	8.85061e-52	81.9366
NC_027757.2	23059501	23059700	*	2.8807e-10	4.77049e-08	38.78
NC_027757.2	23059601	23059800	*	5.26729e-09	6.64583e-07	35.8964
NC_027757.2	23059701	23059900	*	1.43325e-05	0.000683421	45.4365
NC_027757.2	23059901	23060100	*	2.2807e-06	0.000143264	33.7662
NC_027757.2	23087601	23087800	*	0.00160281	0.0292548	28.4668
NC_027757.2	23146101	23146300	*	7.0832e-08	6.80727e-06	34.2217
NC_027757.2	23146201	23146400	*	1.47708e-06	9.83938e-05	34.3636
NC_027757.2	23162901	23163100	*	4.13873e-15	1.54004e-12	-39.1741
NC_027757.2	23165601	23165800	*	0.00123498	0.0240904	32.5711
NC_027757.2	23177901	23178100	*	3.0521e-06	0.000183836	37.2821
NC_027757.2	23179501	23179700	*	5.19254e-15	1.90508e-12	28.6596
NC_027757.2	23179601	23179800	*	4.97815e-31	9.50827e-28	32.6908
NC_027757.2	23231601	23231800	*	0.000460298	0.0113665	-33.4615
NC_027757.2	23233401	23233600	*	1.42127e-05	0.000678679	-27.4359
NC_027757.2	23233501	23233700	*	3.7305e-05	0.00151612	-29.9242
NC_027757.2	23243201	23243400	*	3.96431e-09	5.14728e-07	-40.1768
NC_027757.2	23243301	23243500	*	3.30051e-07	2.65681e-05	-44.3562
NC_027757.2	23244701	23244900	*	6.19517e-07	4.62256e-05	30.7846
NC_027757.2	23244801	23245000	*	8.5127e-06	0.000440574	26.9327
NC_027757.2	23246401	23246600	*	4.88703e-22	4.14234e-19	50.7073
NC_027757.2	23246501	23246700	*	8.37044e-09	1.00881e-06	30.4327
NC_027757.2	23275801	23276000	*	6.62287e-05	0.00242448	33.3642
NC_027757.2	23275901	23276100	*	0.000694226	0.0155947	30.8596
NC_027757.2	23282201	23282400	*	3.46278e-07	2.77282e-05	34.1773
NC_027757.2	23282301	23282500	*	1.25677e-05	0.000611901	29.6196
NC_027757.2	23299301	23299500	*	1.72423e-08	1.92794e-06	-26.4521
NC_027757.2	23344101	23344300	*	0.000306831	0.00828545	32.7976
NC_027757.2	23377501	23377700	*	7.08226e-05	0.00255889	25.3763
NC_027757.2	23390001	23390200	*	5.7873e-14	1.82112e-11	-64.1143
NC_027757.2	23390101	23390300	*	2.94099e-19	1.84442e-16	-45.0532
NC_027757.2	23390201	23390400	*	2.92021e-09	3.9111e-07	-37.1524
NC_027757.2	23419301	23419500	*	2.36457e-22	2.07002e-19	51.7588
NC_027757.2	23419401	23419600	*	4.73431e-12	1.09623e-09	29.8991
NC_027757.2	23504401	23504600	*	0.000827374	0.0178209	36.3947
NC_027757.2	23529301	23529500	*	0.000116084	0.00381856	28.3805
NC_027757.2	23697601	23697800	*	4.74882e-05	0.0018491	30.5915
NC_027757.2	23697701	23697900	*	2.36638e-09	3.23303e-07	42.1002
NC_027757.2	23697801	23698000	*	5.90475e-09	7.36665e-07	30.8153
NC_027757.2	23723001	23723200	*	6.07672e-14	1.90679e-11	-29.6719
NC_027757.2	23723101	23723300	*	3.89083e-17	1.89039e-14	-28.6301
NC_027757.2	23760701	23760900	*	6.2726e-05	0.00231852	27.8567
NC_027757.2	23853701	23853900	*	0.00128593	0.0248357	-29.2437
NC_027757.2	23860401	23860600	*	2.81469e-26	3.57242e-23	32.7327
NC_027757.2	23860501	23860700	*	4.02985e-21	3.10508e-18	29.1297
NC_027757.2	23861901	23862100	*	1.18462e-09	1.72224e-07	26.4284
NC_027757.2	23872501	23872700	*	3.24619e-12	7.74173e-10	37.7778
NC_027757.2	23872601	23872800	*	2.96418e-11	5.96584e-09	44.2623
NC_027757.2	23873301	23873500	*	4.6967e-07	3.6274e-05	29.8535
NC_027757.2	23884001	23884200	*	9.82297e-08	9.10618e-06	-31.1059
NC_027757.2	23919101	23919300	*	4.24593e-06	0.000243921	29.1226
NC_027757.2	23944501	23944700	*	9.27739e-07	6.57387e-05	37.4487
NC_027757.2	23944601	23944800	*	1.94322e-09	2.70354e-07	39.1622
NC_027757.2	23951001	23951200	*	0.0020895	0.0355948	28.8462
NC_027757.2	23959201	23959400	*	3.68711e-05	0.00150166	-26.3725
NC_027757.2	23959301	23959500	*	0.00059671	0.0138876	-26.2088
NC_027757.2	23979801	23980000	*	0.00292939	0.0454477	29.102
NC_027757.2	24039901	24040100	*	2.56017e-08	2.74505e-06	36.1004
NC_027757.2	24040001	24040200	*	8.38837e-07	6.01866e-05	31.9555
NC_027757.2	24046701	24046900	*	1.41044e-14	4.86498e-12	25.5373
NC_027757.2	24047401	24047600	*	6.38347e-05	0.0023528	27.6787
NC_027757.2	24047501	24047700	*	2.82793e-09	3.79807e-07	46.4124
NC_027757.2	24047601	24047800	*	5.50074e-10	8.58082e-08	51.7788
NC_027757.2	24047701	24047900	*	7.16057e-08	6.87333e-06	45.0758
NC_027757.2	24047801	24048000	*	1.27662e-05	0.000619974	27.4909
NC_027757.2	24048101	24048300	*	0.00183074	0.032307	25
NC_027757.2	24048201	24048400	*	3.86435e-05	0.00156029	27.2222
NC_027757.2	24048301	24048500	*	2.33282e-07	1.9564e-05	28.9935
NC_027757.2	24048401	24048600	*	3.02064e-08	3.18442e-06	33.0267
NC_027757.2	24048501	24048700	*	9.27576e-10	1.37945e-07	40.4984
NC_027757.2	24048601	24048800	*	3.32955e-05	0.00138042	27.1228
NC_027757.2	24049201	24049400	*	3.54136e-06	0.000208928	30.7929
NC_027757.2	24049601	24049800	*	0.00306985	0.0470208	25.8718
NC_027757.2	24049901	24050100	*	1.70577e-13	5e-11	-30.6974
NC_027757.2	24050001	24050200	*	5.97061e-16	2.48805e-13	-47.2736
NC_027757.2	24109501	24109700	*	4.74997e-23	4.45747e-20	43.0823
NC_027757.2	24109601	24109800	*	8.07018e-21	6.01189e-18	43.1238
NC_027757.2	24116301	24116500	*	4.58555e-13	1.25595e-10	27.2727
NC_027757.2	24128201	24128400	*	0.000181076	0.00545247	33.8889
NC_027757.2	24129001	24129200	*	8.84227e-05	0.00306358	29.535
NC_027757.2	24129801	24130000	*	0.000513186	0.0123629	34.6939
NC_027757.2	24152801	24153000	*	5.98172e-09	7.4534e-07	35.7071
NC_027757.2	24174701	24174900	*	0.000906738	0.0190963	-28.1362
NC_027757.2	24215301	24215500	*	0.000674408	0.0152565	28.5789
NC_027757.2	24312701	24312900	*	4.55568e-06	0.000259272	-26.2471
NC_027757.2	24361801	24362000	*	2.26284e-14	7.56936e-12	30.9954
NC_027757.2	24374201	24374400	*	1.2748e-16	5.79741e-14	-33.7771
NC_027757.2	24374301	24374500	*	9.76805e-13	2.54059e-10	-31.8826
NC_027757.2	24384101	24384300	*	2.23351e-26	2.86755e-23	25.5853
NC_027757.2	24394001	24394200	*	2.32277e-24	2.48901e-21	35.5915
NC_027757.2	24394101	24394300	*	2.54333e-19	1.60459e-16	35.9283
NC_027757.2	24407601	24407800	*	3.5298e-07	2.81874e-05	32.9545
NC_027757.2	24407701	24407900	*	2.1791e-08	2.37868e-06	45
NC_027757.2	24408101	24408300	*	9.72663e-07	6.84978e-05	34.8101
NC_027757.2	24408401	24408600	*	6.29279e-08	6.12856e-06	-25.6982
NC_027757.2	24411601	24411800	*	3.88793e-06	0.00022624	-29.312
NC_027757.2	24413501	24413700	*	0.00011388	0.00375953	-25.6757
NC_027757.2	24413601	24413800	*	0.00245923	0.0400711	-30.5708
NC_027757.2	24427201	24427400	*	1.733e-32	3.72378e-29	27.322
NC_027757.2	24427301	24427500	*	5.01097e-22	4.24389e-19	52.307
NC_027757.2	24428301	24428500	*	6.58711e-05	0.00241384	29.4931
NC_027757.2	24428401	24428600	*	0.000172063	0.00523764	34.2268
NC_027757.2	24440801	24441000	*	1.10663e-05	0.000549831	-46.2963
NC_027757.2	24440901	24441100	*	0.000129655	0.00417344	-41.7793
NC_027757.2	24441801	24442000	*	2.84115e-06	0.000172861	-29.7468
NC_027757.2	24441901	24442100	*	7.82656e-05	0.00277734	-37.4634
NC_027757.2	24443501	24443700	*	0.00333493	0.0499337	-33.1263
NC_027757.2	24469501	24469700	*	1.82667e-05	0.000837814	-34.7649
NC_027757.2	24478601	24478800	*	0.000129812	0.00417753	-29.2298
NC_027757.2	24479901	24480100	*	0.000328507	0.00874002	-28.9863
NC_027757.2	24488101	24488300	*	0.00166407	0.0300866	26.4037
NC_027757.2	24591501	24591700	*	4.96727e-12	1.14636e-09	-26.6667
NC_027757.2	24632601	24632800	*	0.000389353	0.00997737	26.5361
NC_027757.2	24820001	24820200	*	3.25825e-19	2.03314e-16	31.0867
NC_027757.2	24823801	24824000	*	7.59777e-13	2.01087e-10	-42.5338
NC_027757.2	24823901	24824100	*	2.28766e-12	5.59511e-10	-32.6933
NC_027757.2	24848501	24848700	*	5.16425e-05	0.00198003	-27.003
NC_027757.2	24848601	24848800	*	1.42247e-05	0.000679104	-28.313
NC_027757.2	24850601	24850800	*	4.20659e-09	5.43257e-07	-27.163
NC_027757.2	24857701	24857900	*	3.40026e-09	4.48107e-07	36.1301
NC_027757.2	24878401	24878600	*	2.85412e-08	3.02634e-06	25.3643
NC_027757.2	24879201	24879400	*	6.54442e-05	0.0024011	36.3636
NC_027757.2	24879601	24879800	*	0.000672744	0.0152271	36.7816
NC_027757.2	24879701	24879900	*	1.88245e-07	1.61783e-05	46.0509
NC_027757.2	24879801	24880000	*	0.000272352	0.0075376	27.5912
NC_027757.2	24880201	24880400	*	5.31734e-05	0.00202785	25.5492
NC_027757.2	24880301	24880500	*	3.26291e-08	3.41225e-06	30.4925
NC_027757.2	24880401	24880600	*	1.94419e-07	1.66483e-05	32.6127
NC_027757.2	24881801	24882000	*	5.72602e-14	1.80391e-11	34.7291
NC_027757.2	24881901	24882100	*	1.06561e-12	2.7557e-10	35.4659
NC_027757.2	24882301	24882500	*	0.000185294	0.00555372	35.1271
NC_027757.2	24883701	24883900	*	1.00622e-11	2.20914e-09	48.3225
NC_027757.2	24883801	24884000	*	1.916e-13	5.57525e-11	36.2034
NC_027757.2	24928701	24928900	*	1.00104e-09	1.47821e-07	-47.1939
NC_027757.2	24935701	24935900	*	3.52426e-08	3.65477e-06	32.7099
NC_027757.2	24935801	24936000	*	1.07526e-12	2.77976e-10	31.3306
NC_027757.2	24935901	24936100	*	5.7618e-11	1.09902e-08	29.6
NC_027757.2	24951101	24951300	*	0.000229016	0.00657309	-29.667
NC_027757.2	24953301	24953500	*	3.5968e-06	0.000211692	-28.9744
NC_027757.2	24953401	24953600	*	7.93615e-05	0.00280857	-34.5741
NC_027757.2	24964101	24964300	*	0.0023427	0.0386724	30.279
NC_027757.2	24989401	24989600	*	7.92595e-06	0.000414911	-32.2329
NC_027757.2	25019101	25019300	*	6.90562e-09	8.47734e-07	-40.2597
NC_027757.2	25019201	25019400	*	1.40506e-06	9.42227e-05	-33.0811
NC_027757.2	25019801	25020000	*	9.08474e-05	0.0031318	-27.8234
NC_027757.2	25032801	25033000	*	4.93795e-05	0.00190858	-25.2188
NC_027757.2	25078801	25079000	*	4.65316e-06	0.000264041	44.8633
NC_027757.2	25082801	25083000	*	4.9116e-41	1.92179e-37	61.0134
NC_027757.2	25116101	25116300	*	4.36188e-13	1.19893e-10	40.0277
NC_027757.2	25116201	25116400	*	4.36188e-13	1.19893e-10	40.0277
NC_027757.2	25128801	25129000	*	3.36564e-12	8.00245e-10	-45.7317
NC_027757.2	25128901	25129100	*	8.61043e-19	5.1172e-16	-48.9141
NC_027757.2	25156201	25156400	*	9.7533e-08	9.04956e-06	27.4208
NC_027757.2	25157801	25158000	*	0.00280298	0.0440259	25.756
NC_027757.2	25195901	25196100	*	0.000252255	0.00708839	26.066
NC_027757.2	25201501	25201700	*	2.87302e-08	3.04395e-06	28.8995
NC_027757.2	25207001	25207200	*	2.22391e-08	2.42161e-06	25.0511
NC_027757.2	25212401	25212600	*	6.38492e-12	1.44704e-09	-53.224
NC_027757.2	25212701	25212900	*	1.02359e-05	0.000514824	26.5754
NC_027757.2	25213001	25213200	*	1.18225e-05	0.000581315	26.087
NC_027757.2	25265901	25266100	*	8.572e-08	8.06293e-06	34.4862
NC_027757.2	25266001	25266200	*	1.42977e-10	2.52268e-08	34.4037
NC_027757.2	25266101	25266300	*	3.24158e-05	0.0013505	29.4823
NC_027757.2	25266201	25266400	*	1.04109e-05	0.000522292	29.6947
NC_027757.2	25267101	25267300	*	1.78329e-08	1.98707e-06	27.9692
NC_027757.2	25277701	25277900	*	0.000475516	0.011654	-26.1224
NC_027757.2	25289601	25289800	*	4.93621e-09	6.26834e-07	-26.0378
NC_027757.2	25313701	25313900	*	1.36198e-34	3.41609e-31	-52.4571
NC_027757.2	25313801	25314000	*	8.32339e-48	4.67157e-44	-60.1228
NC_027757.2	25314601	25314800	*	0.00160603	0.0293	-25.5411
NC_027757.2	25412501	25412700	*	2.17824e-08	2.37792e-06	-29.4768
NC_027757.2	25426001	25426200	*	9.16569e-06	0.000468911	-28.9916
NC_027757.2	25439901	25440100	*	1.15111e-10	2.0695e-08	-33.885
NC_027757.2	25440001	25440200	*	3.29944e-07	2.65621e-05	-28.4368
NC_027757.2	25440501	25440700	*	7.87813e-05	0.00279219	-25.5251
NC_027757.2	25440601	25440800	*	1.92713e-06	0.00012388	-28.7231
NC_027757.2	25441601	25441800	*	1.65136e-06	0.000108255	-26.6486
NC_027757.2	25511101	25511300	*	5.3881e-17	2.57103e-14	27.3695
NC_027757.2	25517501	25517700	*	3.61733e-07	2.87979e-05	-48.7179
NC_027757.2	25517601	25517800	*	9.31555e-07	6.5975e-05	-51.0417
NC_027757.2	25570601	25570800	*	1.21931e-05	0.000596772	-36.8421
NC_027757.2	25671401	25671600	*	7.34671e-07	5.36115e-05	-30.6534
NC_027757.2	25671501	25671700	*	1.86229e-05	0.000851515	-28.8889
NC_027757.2	25710701	25710900	*	0.000173043	0.00526129	41.3178
NC_027757.2	25710801	25711000	*	4.82593e-06	0.000272415	43.6869
NC_027757.2	25717501	25717700	*	1.51047e-06	0.000100298	-25.9317
NC_027757.2	25760101	25760300	*	7.79637e-07	5.64875e-05	25.2038
NC_027757.2	25825301	25825500	*	7.00601e-07	5.14325e-05	27.9111
NC_027757.2	25826101	25826300	*	3.8126e-14	1.23531e-11	37.7789
NC_027757.2	25826201	25826400	*	3.85471e-11	7.59811e-09	26.9841
NC_027757.2	25840101	25840300	*	0.000237865	0.00676951	27.961
NC_027757.2	25900801	25901000	*	7.2742e-05	0.00261515	27.9212
NC_027757.2	25937001	25937200	*	3.53688e-07	2.82379e-05	-31.7892
NC_027757.2	25955301	25955500	*	0.00230864	0.038267	29.0169
NC_027757.2	25984401	25984600	*	1.02629e-05	0.000515972	-43.9394
NC_027757.2	25985201	25985400	*	0.000856719	0.0183005	-25.3927
NC_027757.2	25985301	25985500	*	0.000158845	0.00491245	-25.9888
NC_027757.2	25985701	25985900	*	1.7399e-07	1.50864e-05	-32.337
NC_027757.2	25985801	25986000	*	0.000171312	0.00521961	-25.4041
NC_027757.2	25986301	25986500	*	4.57566e-07	3.54384e-05	-27.5058
NC_027757.2	25986401	25986600	*	4.66275e-09	5.95705e-07	-26.9065
NC_027757.2	26006101	26006300	*	7.1935e-06	0.000382148	-40.5827
NC_027757.2	26006201	26006400	*	1.23627e-05	0.000603573	-41.2941
NC_027757.2	26006301	26006500	*	0.000235725	0.00672156	-36.4136
NC_027757.2	26109501	26109700	*	2.15859e-05	0.000962895	25.4717
NC_027757.2	26121901	26122100	*	5.71882e-05	0.00215189	-25.6548
NC_027757.2	26134501	26134700	*	3.09014e-09	4.11743e-07	33.9286
NC_027757.2	26134601	26134800	*	4.06891e-11	7.9843e-09	30.8824
NC_027757.2	26189701	26189900	*	5.7479e-05	0.00216076	-35.7143
NC_027757.2	26237001	26237200	*	0.00180309	0.0319451	-32.5758
NC_027757.2	26254101	26254300	*	4.9754e-05	0.00192026	28.1309
NC_027757.2	26254201	26254400	*	0.000421839	0.0106272	40.4233
NC_027757.2	26275501	26275700	*	6.74195e-11	1.26913e-08	33.1488
NC_027757.2	26277701	26277900	*	0.000781856	0.0170806	25.9511
NC_027757.2	26293301	26293500	*	0.000354667	0.00927769	25.8881
NC_027757.2	26299901	26300100	*	0.000589384	0.0137574	35.2941
NC_027757.2	26346201	26346400	*	2.51255e-08	2.70076e-06	26.3232
NC_027757.2	26347401	26347600	*	3.87256e-06	0.000225464	25.0491
NC_027757.2	26354901	26355100	*	0.00054361	0.0129308	-32.8811
NC_027757.2	26355001	26355200	*	1.07827e-06	7.49624e-05	-29.7519
NC_027757.2	26402101	26402300	*	2.32245e-08	2.51836e-06	-65.4762
NC_027757.2	26704101	26704300	*	1.24016e-21	1.00733e-18	37.9732
NC_027757.2	26704201	26704400	*	5.70746e-18	3.08331e-15	34.4214
NC_027757.2	26731301	26731500	*	9.00362e-06	0.000461972	27.9439
NC_027757.2	26758001	26758200	*	4.51148e-06	0.00025708	-25.6966
NC_027757.2	26841001	26841200	*	0.00123186	0.0240465	-31.6838
NC_027757.2	26869901	26870100	*	1.48158e-12	3.7419e-10	37.7403
NC_027757.2	26870001	26870200	*	5.13348e-09	6.49236e-07	34.0203
NC_027757.2	26888201	26888400	*	1.28944e-26	1.6898e-23	62.3289
NC_027757.2	26888701	26888900	*	2.85883e-11	5.77105e-09	53.2258
NC_027757.2	26894701	26894900	*	9.33038e-05	0.00319828	-28.0702
NC_027757.2	26895201	26895400	*	0.00247657	0.0402773	-29.9502
NC_027757.2	26895301	26895500	*	0.000190876	0.00568576	-31.3607
NC_027757.2	26895401	26895600	*	3.47085e-07	2.77814e-05	-41.0113
NC_027757.2	27057801	27058000	*	0.00153916	0.0283951	25.9794
NC_027757.2	27058201	27058400	*	1.80938e-05	0.000831163	34.5938
NC_027757.2	27058301	27058500	*	2.42508e-10	4.0751e-08	25.8286
NC_027757.2	27058501	27058700	*	1.101e-16	5.03828e-14	26.2231
NC_027757.2	27083901	27084100	*	7.49113e-07	5.45346e-05	26.5305
NC_027757.2	27148901	27149100	*	0.000229583	0.00658545	25.5294
NC_027757.2	27153701	27153900	*	1.54211e-08	1.74319e-06	37.7358
NC_027757.2	27191201	27191400	*	4.8454e-07	3.72634e-05	33.3943
NC_027757.2	27236301	27236500	*	0.000444779	0.0110634	-26.2771
NC_027757.2	27236401	27236600	*	0.000444779	0.0110634	-26.2771
NC_027757.2	27293001	27293200	*	1.52906e-05	0.000721804	39.7802
NC_027757.2	27303601	27303800	*	0.000571588	0.0134328	-25.8333
NC_027757.2	27324101	27324300	*	6.90553e-14	2.14979e-11	-25.6047
NC_027757.2	27400501	27400700	*	2.13795e-05	0.000955368	-27.5103
NC_027757.2	27402001	27402200	*	5.1022e-08	5.08599e-06	-30.2326
NC_027757.2	27418201	27418400	*	2.06607e-11	4.28699e-09	-56.6278
NC_027757.2	27418301	27418500	*	1.6311e-07	1.42506e-05	-43.0756
NC_027757.2	27432701	27432900	*	1.8002e-13	5.25954e-11	47.2727
NC_027757.2	27451101	27451300	*	9.37956e-09	1.11654e-06	43.4426
NC_027757.2	27541201	27541400	*	9.68816e-09	1.14904e-06	-30.2495
NC_027757.2	27541301	27541500	*	6.89656e-06	0.000368806	-27.6978
NC_027757.2	27629901	27630100	*	6.20983e-07	4.63188e-05	41.7722
NC_027757.2	27634401	27634600	*	0.000891107	0.0188449	25.4452
NC_027757.2	27634601	27634800	*	0.000197681	0.00584533	25.7208
NC_027757.2	27634901	27635100	*	6.03778e-06	0.000329477	42.0534
NC_027757.2	27635001	27635200	*	2.30597e-13	6.62183e-11	52.7273
NC_027757.2	27635101	27635300	*	9.65817e-13	2.51424e-10	37.7953
NC_027757.2	27635201	27635400	*	8.70772e-10	1.30275e-07	35.4839
NC_027757.2	27714401	27714600	*	3.88591e-10	6.25347e-08	-34.6059
NC_027757.2	27720201	27720400	*	1.82903e-06	0.000118391	-26.9773
NC_027757.2	27721001	27721200	*	0.00171394	0.0307494	-27.3297
NC_027757.2	27721101	27721300	*	8.8879e-06	0.000456919	-34.0404
NC_027757.2	27782801	27783000	*	0.00035315	0.00924737	29.8692
NC_027757.2	27843201	27843400	*	0.00168616	0.0303789	-34.8485
NC_027757.2	27847001	27847200	*	2.2223e-05	0.000986155	31.0406
NC_027757.2	27848301	27848500	*	0.000312734	0.00841023	-35.0379
NC_027757.2	27881501	27881700	*	7.25161e-05	0.00260858	-32.6374
NC_027757.2	27882501	27882700	*	0.000397061	0.0101333	-38.3459
NC_027757.2	27892601	27892800	*	3.97895e-05	0.00159825	30.3846
NC_027757.2	27918301	27918500	*	3.4395e-05	0.00141859	-42.0469
NC_027757.2	27918401	27918600	*	4.32204e-08	4.38318e-06	-47.619
NC_027757.2	27918501	27918700	*	2.89744e-06	0.000175814	-45.6498
NC_027757.2	27919601	27919800	*	2.45678e-07	2.04823e-05	-35.0478
NC_027757.2	27924901	27925100	*	1.49847e-08	1.69975e-06	29.2308
NC_027757.2	27954901	27955100	*	3.80949e-06	0.000222331	44.6847
NC_027757.2	28004101	28004300	*	9.48757e-10	1.40804e-07	-29.8834
NC_027757.2	28004201	28004400	*	9.26916e-09	1.10516e-06	-28.3997
NC_027757.2	28004301	28004500	*	1.21665e-07	1.09983e-05	-35.6902
NC_027757.2	28004401	28004600	*	1.36705e-05	0.000656719	-30.5304
NC_027757.2	28005501	28005700	*	1.87912e-06	0.000121193	-42.0466
NC_027757.2	28048001	28048200	*	2.92946e-06	0.000177454	30.8951
NC_027757.2	28051801	28052000	*	4.20138e-08	4.27559e-06	-44.4518
NC_027757.2	28061701	28061900	*	0.00244265	0.03987	29.1803
NC_027757.2	28067901	28068100	*	0.00179565	0.0318446	25.4135
NC_027757.2	28068001	28068200	*	4.19372e-05	0.00166904	33.6439
NC_027757.2	28068101	28068300	*	0.000165715	0.00508163	27.6062
NC_027757.2	28068201	28068400	*	0.000615435	0.0142184	27.2841
NC_027757.2	28069801	28070000	*	0.000450271	0.0111702	29.4715
NC_027757.2	28070601	28070800	*	2.81184e-08	2.98553e-06	27.539
NC_027757.2	28088901	28089100	*	0.00268347	0.0426729	25.6768
NC_027757.2	28102801	28103000	*	0.00118691	0.023388	-29.7619
NC_027757.2	28114401	28114600	*	0.00273213	0.0432285	-31.0916
NC_027757.2	28135301	28135500	*	0.000108723	0.00361998	26.2681
NC_027757.2	28169501	28169700	*	4.50632e-14	1.44391e-11	-25.4437
NC_027757.2	28169601	28169800	*	1.18109e-14	4.11533e-12	-25.8304
NC_027757.2	28183501	28183700	*	4.21522e-22	3.5959e-19	57.9555
NC_027757.2	28183601	28183800	*	2.96307e-44	1.38967e-40	60.0024
NC_027757.2	28183701	28183900	*	3.88372e-27	5.33108e-24	60.9929
NC_027757.2	28183901	28184100	*	2.8928e-08	3.06246e-06	25.731
NC_027757.2	28200801	28201000	*	6.97661e-06	0.00037251	35.6098
NC_027757.2	28206001	28206200	*	0.000168001	0.00513815	-26.2966
NC_027757.2	28206101	28206300	*	0.00171442	0.0307559	-25.4118
NC_027757.2	28224401	28224600	*	0.000946233	0.0197263	-29.1667
NC_027757.2	28239101	28239300	*	9.41784e-05	0.00322272	36.0119
NC_027757.2	28239201	28239400	*	1.23198e-08	1.42455e-06	35.4545
NC_027757.2	28239301	28239500	*	1.03731e-07	9.56052e-06	32.8205
NC_027757.2	28282601	28282800	*	3.0245e-16	1.3113e-13	30.7098
NC_027757.2	28282701	28282900	*	4.48272e-36	1.2503e-32	49.6712
NC_027757.2	28282801	28283000	*	3.01503e-23	2.88606e-20	54.969
NC_027757.2	28285901	28286100	*	0.00103736	0.0211461	-26.6303
NC_027757.2	28366701	28366900	*	4.64305e-06	0.000263562	-38.0645
NC_027757.2	28366801	28367000	*	1.82707e-07	1.57594e-05	-38.0645
NC_027757.2	28367001	28367200	*	9.14484e-10	1.36175e-07	-47.2973
NC_027757.2	28367101	28367300	*	2.31318e-17	1.15741e-14	-46
NC_027757.2	28367201	28367400	*	3.40645e-06	0.000202149	-27.9868
NC_027757.2	28401601	28401800	*	0.000118593	0.00388532	28.2395
NC_027757.2	28401701	28401900	*	0.00268554	0.0426963	25.3102
NC_027757.2	28438501	28438700	*	0.00137895	0.026155	-32.6445
NC_027757.2	28502201	28502400	*	0.00108364	0.0218429	-31.2788
NC_027757.2	28504201	28504400	*	0.00109088	0.0219507	-32.265
NC_027757.2	28562801	28563000	*	0.00026358	0.00734292	-26.4908
NC_027757.2	28573101	28573300	*	0.000486669	0.0118659	26.3064
NC_027757.2	28709001	28709200	*	0.00132742	0.025422	-27.2484
NC_027757.2	28741501	28741700	*	0.00284392	0.0444699	34.697
NC_027757.2	28758601	28758800	*	2.96792e-37	8.98557e-34	66.5053
NC_027757.2	28818401	28818600	*	7.69794e-05	0.00274044	-27.5641
NC_027757.2	28818601	28818800	*	6.42272e-13	1.71724e-10	29.8698
NC_027757.2	28818701	28818900	*	1.83766e-11	3.84687e-09	32.4073
NC_027757.2	28818801	28819000	*	4.70295e-29	7.60097e-26	55.3435
NC_027757.2	28818901	28819100	*	3.11942e-55	2.62082e-51	60.4545
NC_027757.2	28819001	28819200	*	2.11176e-46	1.10946e-42	64.9832
NC_027757.2	28819201	28819400	*	1.19313e-22	1.07497e-19	66.9355
NC_027757.2	28819301	28819500	*	8.78804e-25	9.81644e-22	55.9585
NC_027757.2	28819401	28819600	*	5.18045e-34	1.24537e-30	62.3894
NC_027757.2	28819501	28819700	*	2.05654e-38	6.71629e-35	65.9898
NC_027757.2	28837301	28837500	*	0.00163579	0.0297057	30.0699
NC_027757.2	28842301	28842500	*	0.000157384	0.00487598	-29.89
NC_027757.2	28844201	28844400	*	1.88115e-11	3.93172e-09	61.1111
NC_027757.2	28844301	28844500	*	6.13926e-12	1.39598e-09	64.8936
NC_027757.2	28844401	28844600	*	6.14315e-21	4.63263e-18	50.8333
NC_027757.2	28844501	28844700	*	1.39465e-20	1.01152e-17	48.4127
NC_027757.2	28874101	28874300	*	0.000370541	0.00960293	-42.6316
NC_027757.2	28874201	28874400	*	0.00156927	0.0287968	-29.3417
NC_027757.2	28889001	28889200	*	5.15891e-10	8.09645e-08	31.4183
NC_027757.2	29020001	29020200	*	0.000295195	0.00803629	39.4444
NC_027757.2	29051601	29051800	*	0.000163557	0.00502766	26.3615
NC_027757.2	29052801	29053000	*	3.39515e-07	2.72493e-05	-28.6461
NC_027757.2	29052901	29053100	*	2.89842e-09	3.88461e-07	-31.2847
NC_027757.2	29053401	29053600	*	0.000274904	0.00759317	-32.5531
NC_027757.2	29151701	29151900	*	2.23208e-06	0.000140708	30.6938
NC_027757.2	29155601	29155800	*	0.000504377	0.0122027	32.9673
NC_027757.2	29279801	29280000	*	1.75237e-16	7.82378e-14	49.7853
NC_027757.2	29280201	29280400	*	2.87254e-27	3.99647e-24	36.9648
NC_027757.2	29280301	29280500	*	2.67063e-15	1.02275e-12	35.1963
NC_027757.2	29280901	29281100	*	2.70899e-08	2.8881e-06	42.3077
NC_027757.2	29294501	29294700	*	0.000430244	0.0107886	26.6921
NC_027757.2	29307401	29307600	*	0.000574519	0.0134868	26.9204
NC_027757.2	29331101	29331300	*	3.32115e-05	0.00137748	28.3298
NC_027757.2	29331201	29331400	*	9.16747e-07	6.50755e-05	35.4251
NC_027757.2	29335901	29336100	*	1.41277e-05	0.000675385	26.5143
NC_027757.2	29391401	29391600	*	0.00110155	0.022113	-28.5354
NC_027757.2	29392801	29393000	*	0.00193565	0.0336673	-28.5355
NC_027757.2	29392901	29393100	*	0.00312442	0.0476205	-30.9957
NC_027757.2	29394501	29394700	*	0.000775229	0.0169717	-31.6631
NC_027757.2	29474101	29474300	*	0.000116108	0.00381917	-27.6596
NC_027757.2	29483001	29483200	*	2.18096e-12	5.35326e-10	64.2857
NC_027757.2	29483101	29483300	*	9.08686e-10	1.3539e-07	64.2857
NC_027757.2	29485801	29486000	*	1.53322e-10	2.68721e-08	31.1111
NC_027757.2	29536201	29536400	*	2.71294e-36	7.66566e-33	26.0545
NC_027757.2	29536301	29536500	*	4.19961e-31	8.07003e-28	30.6011
NC_027757.2	29629201	29629400	*	1.32445e-05	0.00063939	-46.5839
NC_027757.2	29629301	29629500	*	2.72865e-05	0.00117097	-36.2367
NC_027757.2	29629401	29629600	*	3.06539e-05	0.00128959	-32.6299
NC_027757.2	29630501	29630700	*	2.73206e-23	2.62498e-20	-64.1176
NC_027757.2	29630601	29630800	*	5.16266e-10	8.1011e-08	-45.4885
NC_027757.2	29686901	29687100	*	0.00140074	0.0264613	-28.307
NC_027757.2	29687001	29687200	*	0.000106051	0.00354737	-31.8277
NC_027757.2	29694801	29695000	*	5.0136e-07	3.83981e-05	39.7643
NC_027757.2	29701001	29701200	*	4.06162e-07	3.19242e-05	-26.7405
NC_027757.2	29701101	29701300	*	2.2429e-09	3.08114e-07	-27.2207
NC_027757.2	29716801	29717000	*	0.00121582	0.0238146	26.8482
NC_027757.2	29718401	29718600	*	0.00157454	0.0288682	-26.6667
NC_027757.2	29738601	29738800	*	1.89122e-10	3.25289e-08	33.5969
NC_027757.2	29738701	29738900	*	1.40413e-13	4.16787e-11	27.8498
NC_027757.2	29738801	29739000	*	1.95619e-08	2.15968e-06	25.2259
NC_027757.2	29764601	29764800	*	1.0862e-09	1.59156e-07	25.0196
NC_027757.2	29773301	29773500	*	6.76949e-07	4.99243e-05	-38.2022
NC_027757.2	29773401	29773600	*	9.17459e-13	2.39716e-10	-45.977
NC_027757.2	29773501	29773700	*	5.07678e-20	3.45781e-17	-53.4483
NC_027757.2	29774101	29774300	*	2.69288e-23	2.58976e-20	-37.5519
NC_027757.2	29774201	29774400	*	6.84781e-26	8.42828e-23	-32.9031
NC_027757.2	29774401	29774600	*	1.12309e-05	0.00055669	-43.1588
NC_027757.2	29801901	29802100	*	0.000632393	0.0145134	-28.1941
NC_027757.2	29834001	29834200	*	0.000454356	0.0112499	-29.6703
NC_027757.2	29847001	29847200	*	0.000243768	0.00689988	-37.7287
NC_027757.2	29865601	29865800	*	8.35087e-17	3.88548e-14	26.653
NC_027757.2	29926001	29926200	*	6.94818e-05	0.00251937	-36.0317
NC_027757.2	29926101	29926300	*	8.40931e-06	0.000436174	-29.0305
NC_027757.2	30142701	30142900	*	8.11932e-13	2.13926e-10	26.4581
NC_027757.2	30142801	30143000	*	7.18375e-17	3.37262e-14	37.2927
NC_027757.2	30142901	30143100	*	8.01442e-15	2.86417e-12	38.7965
NC_027757.2	30156301	30156500	*	1.80161e-08	2.00546e-06	26.677
NC_027757.2	30190501	30190700	*	0.000105584	0.00353517	-26.0422
NC_027757.2	30213301	30213500	*	3.53753e-07	2.82426e-05	29.3478
NC_027757.2	30213501	30213700	*	4.07051e-07	3.1988e-05	30.144
NC_027757.2	30213601	30213800	*	1.97613e-14	6.66291e-12	44.7654
NC_027757.2	30279701	30279900	*	0.000504742	0.0122098	33.3333
NC_027757.2	30280501	30280700	*	0.000903204	0.0190367	27.3043
NC_027757.2	30340101	30340300	*	0.00220066	0.0369573	36.0345
NC_027757.2	30375701	30375900	*	0.000608846	0.014104	32.0219
NC_027757.2	30394401	30394600	*	9.28258e-07	6.57732e-05	-35
NC_027757.2	30394501	30394700	*	2.0907e-08	2.29162e-06	-37.06
NC_027757.2	30394601	30394800	*	5.1189e-06	0.000286345	-26.1605
NC_027757.2	30395001	30395200	*	6.38697e-14	1.99758e-11	-34.5348
NC_027757.2	30395101	30395300	*	3.25118e-12	7.75228e-10	-33.6094
NC_027757.2	30395501	30395700	*	6.65137e-09	8.19554e-07	-27.7042
NC_027757.2	30395601	30395800	*	4.69834e-10	7.43212e-08	-30.6319
NC_027757.2	30403701	30403900	*	0.000880417	0.0186746	26.3965
NC_027757.2	30473101	30473300	*	3.16436e-08	3.31924e-06	-58.3035
NC_027757.2	30474301	30474500	*	2.73854e-08	2.91644e-06	39.0476
NC_027757.2	30494201	30494400	*	9.94049e-05	0.00336572	25.5747
NC_027757.2	30514201	30514400	*	4.95404e-09	6.28846e-07	38.8108
NC_027757.2	30569301	30569500	*	0.000189881	0.00566247	29.156
NC_027757.2	30571101	30571300	*	7.40897e-09	9.03183e-07	41.7582
NC_027757.2	30581201	30581400	*	3.18023e-08	3.33376e-06	-27.1599
NC_027757.2	30643501	30643700	*	5.08903e-12	1.17242e-09	29.9257
NC_027757.2	30658501	30658700	*	1.06403e-08	1.24982e-06	34.4089
NC_027757.2	30668901	30669100	*	9.83997e-11	1.79474e-08	-29.9157
NC_027757.2	30669001	30669200	*	1.67461e-13	4.91392e-11	-43.4308
NC_027757.2	30669401	30669600	*	1.10645e-09	1.61875e-07	-58
NC_027757.2	30669501	30669700	*	1.65876e-10	2.88765e-08	-44.1333
NC_027757.2	30669601	30669800	*	2.1453e-10	3.64583e-08	-34.9577
NC_027757.2	30669701	30669900	*	3.27862e-16	1.41402e-13	-41.9149
NC_027757.2	30669801	30670000	*	5.64449e-32	1.16298e-28	-59.5589
NC_027757.2	30669901	30670100	*	7.02828e-37	2.06989e-33	-64.8053
NC_027757.2	30670001	30670200	*	1.12964e-08	1.31855e-06	-36.1127
NC_027757.2	30670501	30670700	*	8.4664e-06	0.000438609	-42.1335
NC_027757.2	30670601	30670800	*	3.33498e-12	7.93551e-10	-52.2626
NC_027757.2	30671401	30671600	*	1.81031e-28	2.77622e-25	-48.0906
NC_027757.2	30685701	30685900	*	0.000193241	0.00574106	30.2094
NC_027757.2	30792901	30793100	*	0.000564441	0.0133073	-37.0833
NC_027757.2	30806501	30806700	*	0.000333709	0.00884621	-31.2178
NC_027757.2	30814601	30814800	*	1.1478e-13	3.4524e-11	33.7079
NC_027757.2	30814701	30814900	*	1.20631e-11	2.60967e-09	26.5438
NC_027757.2	30817601	30817800	*	1.06593e-10	1.93089e-08	31.1908
NC_027757.2	30817701	30817900	*	1.19931e-21	9.75886e-19	35.6327
NC_027757.2	30817801	30818000	*	8.07604e-23	7.4128e-20	39.0862
NC_027757.2	30817901	30818100	*	3.4717e-10	5.64364e-08	29.3563
NC_027757.2	30818001	30818200	*	4.03397e-10	6.46759e-08	38.5436
NC_027757.2	30818101	30818300	*	4.58018e-08	4.61744e-06	31.7002
NC_027757.2	30818201	30818400	*	6.93143e-06	0.000370429	29.559
NC_027757.2	30818301	30818500	*	0.00288837	0.0449894	27.9059
NC_027757.2	30821001	30821200	*	1.0338e-08	1.21901e-06	25.1218
NC_027757.2	30821301	30821500	*	2.10057e-66	2.86711e-62	-47.1532
NC_027757.2	30821401	30821600	*	9.56264e-63	1.11611e-58	-46.6041
NC_027757.2	30857901	30858100	*	6.87975e-10	1.0525e-07	28.096
NC_027757.2	30862101	30862300	*	4.31513e-10	6.8789e-08	30.4348
NC_027757.2	30916701	30916900	*	0.000510861	0.012322	29.99
NC_027757.2	31007801	31008000	*	5.29072e-05	0.0020197	27.3704
NC_027757.2	31016901	31017100	*	0.00321188	0.0485835	-25.8793
NC_027757.2	31021101	31021300	*	2.49339e-07	2.07504e-05	-27.2296
NC_027757.2	31021201	31021400	*	2.66129e-06	0.000163477	-36.4691
NC_027757.2	31029401	31029600	*	3.86571e-07	3.05415e-05	38.4402
NC_027757.2	31059001	31059200	*	0.000524089	0.0125679	30.5556
NC_027757.2	31068301	31068500	*	6.23093e-05	0.00230599	31.3834
NC_027757.2	31075801	31076000	*	6.16967e-05	0.00228774	-34.65
NC_027757.2	31130501	31130700	*	0.000468295	0.0115182	-34.9485
NC_027757.2	31154101	31154300	*	1.53427e-15	6.0703e-13	-44.5167
NC_027757.2	31154201	31154400	*	2.0772e-11	4.30748e-09	-28.0124
NC_027757.2	31155401	31155600	*	0.000150588	0.00470492	27.7753
NC_027757.2	31155501	31155700	*	3.72685e-07	2.95553e-05	32.3254
NC_027757.2	31221901	31222100	*	0.00057937	0.013574	32.8051
NC_027757.2	31235901	31236100	*	0.000255027	0.00714889	28.2242
NC_027757.2	31237401	31237600	*	0.000340833	0.00899601	28.7088
NC_027757.2	31237501	31237700	*	0.00293194	0.0454762	26.7363
NC_027757.2	31259901	31260100	*	5.01519e-10	7.88929e-08	43.3005
NC_027757.2	31391601	31391800	*	3.05982e-06	0.000184217	-39.6947
NC_027757.2	31391701	31391900	*	1.94151e-09	2.70134e-07	-38.8158
NC_027757.2	31391801	31392000	*	1.4269e-07	1.26593e-05	-35.7143
NC_027757.2	31392001	31392200	*	1.06504e-06	7.4159e-05	-40
NC_027757.2	31392101	31392300	*	9.1763e-09	1.09497e-06	-39.6226
NC_027757.2	31397501	31397700	*	1.13271e-12	2.91673e-10	33.0866
NC_027757.2	31397601	31397800	*	1.60515e-09	2.27268e-07	29.6587
NC_027757.2	31441301	31441500	*	3.57804e-06	0.000210774	33.1797
NC_027757.2	31441401	31441600	*	1.89455e-08	2.09783e-06	36.4829
NC_027757.2	31441501	31441700	*	0.0001443	0.00454854	29.8372
NC_027757.2	31472201	31472400	*	8.61313e-06	0.00044497	25.8763
NC_027757.2	31486901	31487100	*	1.58549e-07	1.38911e-05	26.2807
NC_027757.2	31487001	31487200	*	2.69979e-14	8.93565e-12	45.9651
NC_027757.2	31503801	31504000	*	0.000877382	0.0186285	34.4729
NC_027757.2	31504701	31504900	*	1.84033e-05	0.000843042	-31.3987
NC_027757.2	31585701	31585900	*	8.7992e-21	6.52069e-18	-39.7163
NC_027757.2	31585801	31586000	*	5.71437e-22	4.80987e-19	-52.0924
NC_027757.2	31632401	31632600	*	1.34334e-11	2.88304e-09	33.6589
NC_027757.2	31667201	31667400	*	0.00244962	0.0399553	-25
NC_027757.2	31667501	31667700	*	1.76367e-10	3.05335e-08	-32.7485
NC_027757.2	31667601	31667800	*	8.3717e-18	4.43283e-15	-52.2584
NC_027757.2	31667701	31667900	*	4.42447e-11	8.62066e-09	-46.7658
NC_027757.2	31684101	31684300	*	1.71436e-07	1.48872e-05	-28.6064
NC_027757.2	31842401	31842600	*	1.36182e-06	9.17363e-05	32.9786
NC_027757.2	31843901	31844100	*	4.38148e-07	3.41242e-05	-30.3922
NC_027757.2	31844001	31844200	*	0.000120771	0.00394239	-28.6913
NC_027757.2	31864901	31865100	*	1.05409e-21	8.62675e-19	55.5189
NC_027757.2	31865001	31865200	*	2.00749e-23	1.96091e-20	52.5431
NC_027757.2	31869101	31869300	*	4.95997e-05	0.00191533	-35.9852
NC_027757.2	31869401	31869600	*	1.27654e-07	1.14728e-05	-45.7813
NC_027757.2	31906101	31906300	*	4.41654e-08	4.47041e-06	-25.5126
NC_027757.2	31936201	31936400	*	0.000796125	0.0173201	30.199
NC_027757.2	31936501	31936700	*	7.00271e-05	0.00253541	28.6127
NC_027757.2	32043601	32043800	*	0.00190019	0.0332255	35.6902
NC_027757.2	32162801	32163000	*	0.000222723	0.0064296	-25.1752
NC_027757.2	32213501	32213700	*	0.00299252	0.0461637	-27.6408
NC_027757.2	32228301	32228500	*	0.00020524	0.00602105	-28.8095
NC_027757.2	32239001	32239200	*	0.000251144	0.00706291	-40.3576
NC_027757.2	32265601	32265800	*	0.0031649	0.0480644	-28.9362
NC_027757.2	32272501	32272700	*	0.000860577	0.0183631	25.7576
NC_027757.2	32372501	32372700	*	0.000137771	0.004383	25.662
NC_027757.2	32442301	32442500	*	0.000389181	0.00997415	25.3639
NC_027757.2	32454201	32454400	*	0.00319671	0.0484137	-30.1136
NC_027757.2	32482101	32482300	*	0.000165385	0.00507339	30.5222
NC_027757.2	32482201	32482400	*	0.000576625	0.0135257	28.9415
NC_027757.2	32493601	32493800	*	2.26812e-06	0.000142603	26.0023
NC_027757.2	32493701	32493900	*	4.01542e-11	7.88801e-09	34.8108
NC_027757.2	32528601	32528800	*	0.000437042	0.0109126	26.9094
NC_027757.2	32528701	32528900	*	0.000336445	0.00890548	33.8235
NC_027757.2	32528801	32529000	*	0.000133962	0.0042855	35.8753
NC_027757.2	32545201	32545400	*	7.15686e-05	0.00258056	-29.8535
NC_027757.2	32546301	32546500	*	0.000356001	0.00930362	-38.3142
NC_027757.2	32546801	32547000	*	1.92527e-11	4.01553e-09	-29.1387
NC_027757.2	32547301	32547500	*	3.21979e-05	0.00134294	-26.0594
NC_027757.2	32567001	32567200	*	2.34619e-06	0.000146814	-39.2405
NC_027757.2	32567101	32567300	*	0.000140697	0.00445791	-29.6296
NC_027757.2	32571701	32571900	*	1.99418e-05	0.000901403	-41.3043
NC_027757.2	32571801	32572000	*	0.00145271	0.0271999	-30.031
NC_027757.2	32575201	32575400	*	5.78582e-07	4.35645e-05	-38.063
NC_027757.2	32575301	32575500	*	2.11315e-09	2.91674e-07	-34.1246
NC_027757.2	32575401	32575600	*	3.82035e-09	4.9813e-07	-34.6551
NC_027757.2	32575501	32575700	*	2.55176e-09	3.46236e-07	-42.3182
NC_027757.2	32576101	32576300	*	3.45529e-07	2.76774e-05	-25.9245
NC_027757.2	32578901	32579100	*	0.00068622	0.0154623	-29.1317
NC_027757.2	32588901	32589100	*	0.00189684	0.0331845	26.3846
NC_027757.2	32619701	32619900	*	6.8191e-05	0.00248184	-47.0769
NC_027757.2	32624401	32624600	*	0.000577741	0.0135446	25.4896
NC_027757.2	32665301	32665500	*	1.10307e-06	7.64135e-05	-25.2545
NC_027757.2	32665401	32665600	*	2.77972e-08	2.95556e-06	-38.6591
NC_027757.2	32668601	32668800	*	2.9896e-07	2.43729e-05	25.7188
NC_027757.2	32668701	32668900	*	3.96521e-08	4.0609e-06	34.9471
NC_027757.2	32668801	32669000	*	3.00675e-05	0.00126976	40.4762
NC_027757.2	32674901	32675100	*	0.00042216	0.0106328	28.0429
NC_027757.2	32678701	32678900	*	1.43069e-12	3.62249e-10	29.7588
NC_027757.2	32688701	32688900	*	2.27333e-05	0.00100508	25.3133
NC_027757.2	32709201	32709400	*	0.000858617	0.0183322	-28.0543
NC_027757.2	32710901	32711100	*	0.00115915	0.0229719	-33
NC_027757.2	32714301	32714500	*	0.000930267	0.0194738	29.6978
NC_027757.2	32732001	32732200	*	3.34617e-08	3.48955e-06	41.6323
NC_027757.2	32732101	32732300	*	3.64463e-06	0.000214089	32.9615
NC_027757.2	32734901	32735100	*	0.000627331	0.0144251	-31.2578
NC_027757.2	32744001	32744200	*	5.42648e-05	0.00206141	28.1508
NC_027757.2	32841001	32841200	*	0.00039971	0.0101865	-27.4074
NC_027757.2	32841201	32841400	*	0.000820742	0.0177149	-28.4129
NC_027757.2	32841301	32841500	*	0.000140525	0.00445358	-33.3511
NC_027757.2	32897301	32897500	*	7.92579e-06	0.000414908	25.9733
NC_027757.2	32899301	32899500	*	1.33733e-05	0.000644725	-32.3709
NC_027757.2	32899401	32899600	*	6.51955e-19	3.9355e-16	-66.2073
NC_027757.2	32899501	32899700	*	1.01879e-25	1.23651e-22	-69.0789
NC_027757.2	32908501	32908700	*	4.48335e-07	3.48186e-05	-26.8687
NC_027757.2	32908601	32908800	*	5.63321e-07	4.25613e-05	-32.475
NC_027757.2	32944301	32944500	*	1.25988e-09	1.82167e-07	-31.883
NC_027757.2	32944401	32944600	*	4.42354e-11	8.61926e-09	-40.6061
NC_027757.2	32991701	32991900	*	2.0729e-10	3.53432e-08	56.25
NC_027757.2	32991801	32992000	*	3.45574e-13	9.66415e-11	51.8382
NC_027757.2	32991901	32992100	*	8.29779e-06	0.000431297	33.1596
NC_027757.2	32992701	32992900	*	0.000394188	0.0100751	-25.6965
NC_027757.2	32992801	32993000	*	9.62703e-07	6.78977e-05	-49.3552
NC_027757.2	32993001	32993200	*	3.39892e-08	3.53864e-06	-43.5795
NC_027757.2	32993101	32993300	*	1.60186e-08	1.80383e-06	-47.6521
NC_027757.2	33033101	33033300	*	6.03335e-08	5.90135e-06	45.2121
NC_027757.2	33033201	33033400	*	1.7237e-07	1.49629e-05	40.0822
NC_027757.2	33037001	33037200	*	0.000102029	0.00343806	36.9048
NC_027757.2	33097801	33098000	*	8.29206e-08	7.83099e-06	30.6443
NC_027757.2	33097901	33098100	*	3.71012e-07	2.94397e-05	30.8775
NC_027757.2	33101401	33101600	*	1.84723e-18	1.05713e-15	49.5098
NC_027757.2	33101501	33101700	*	9.29883e-10	1.38253e-07	28.432
NC_027757.2	33138401	33138600	*	6.50473e-11	1.22841e-08	-36.7146
NC_027757.2	33173601	33173800	*	7.80995e-11	1.45188e-08	-32.7908
NC_027757.2	33181501	33181700	*	0.000781608	0.0170764	-27.4314
NC_027757.2	33183201	33183400	*	6.01527e-05	0.00224115	-28.0702
NC_027757.2	33192901	33193100	*	0.000104838	0.00351453	27.769
NC_027757.2	33320401	33320600	*	0.00170088	0.030574	30.6368
NC_027757.2	33322801	33323000	*	1.15942e-07	1.05461e-05	39.2857
NC_027757.2	33322901	33323100	*	1.47339e-07	1.30189e-05	28.3891
NC_027757.2	33363201	33363400	*	6.7716e-14	2.11033e-11	35.1422
NC_027757.2	33372101	33372300	*	3.44124e-14	1.12038e-11	27.595
NC_027757.2	33462801	33463000	*	0.000465901	0.011472	-28.7717
NC_027757.2	33463001	33463200	*	2.94968e-06	0.000178541	-28.6508
NC_027757.2	33463101	33463300	*	1.27102e-08	1.46505e-06	-32.3869
NC_027757.2	33463201	33463400	*	2.29634e-05	0.0010135	-28.9602
NC_027757.2	33503601	33503800	*	0.000516835	0.0124316	-32.545
NC_027757.2	33503701	33503900	*	0.00254393	0.0410457	-28.125
NC_027757.2	33504101	33504300	*	0.000380882	0.00980696	-38.1197
NC_027757.2	33504201	33504400	*	0.00322771	0.0487565	-35.177
NC_027757.2	33507601	33507800	*	0.000165942	0.00508724	-36.1039
NC_027757.2	33510101	33510300	*	6.3196e-09	7.82552e-07	36.0342
NC_027757.2	33510201	33510400	*	4.4391e-16	1.8825e-13	43.0657
NC_027757.2	33510301	33510500	*	1.28471e-11	2.76514e-09	28.3333
NC_027757.2	33510401	33510600	*	6.30602e-12	1.43113e-09	28.1437
NC_027757.2	33510501	33510700	*	6.12386e-17	2.90188e-14	50
NC_027757.2	33510601	33510800	*	9.68658e-09	1.14889e-06	32.6531
NC_027757.2	33510701	33510900	*	3.05859e-10	5.03201e-08	38.9356
NC_027757.2	33510801	33511000	*	1.25919e-05	0.000612906	34.5238
NC_027757.2	33556401	33556600	*	1.09509e-22	9.90116e-20	-35.2866
NC_027757.2	33556501	33556700	*	8.13035e-24	8.24761e-21	-43.2801
NC_027757.2	33606801	33607000	*	1.2526e-09	1.81229e-07	-29.4118
NC_027757.2	33657001	33657200	*	6.60409e-05	0.00241896	26.7646
NC_027757.2	34104101	34104300	*	6.54608e-09	8.07821e-07	27.8022
NC_027757.2	34104201	34104400	*	3.89148e-07	3.07203e-05	26.467
NC_027757.2	34147101	34147300	*	8.25144e-10	1.24086e-07	-31.3978
NC_027757.2	34147201	34147400	*	1.88669e-08	2.08986e-06	-35.8074
NC_027757.2	34168701	34168900	*	1.85776e-11	3.88576e-09	25.0696
NC_027757.2	34170801	34171000	*	4.55596e-14	1.45879e-11	-55.576
NC_027757.2	34170901	34171100	*	2.93405e-11	5.91099e-09	-39.9578
NC_027757.2	34177501	34177700	*	1.31117e-08	1.50588e-06	-32.6923
NC_027757.2	34177601	34177800	*	5.63484e-22	4.74682e-19	-31.4158
NC_027757.2	34177701	34177900	*	3.56426e-57	3.29066e-53	-38.993
NC_027757.2	34177801	34178000	*	2.91863e-53	2.18414e-49	-26.6081
NC_027757.2	34178201	34178400	*	1.08506e-34	2.73993e-31	-26.5793
NC_027757.2	34178401	34178600	*	1.57405e-20	1.13235e-17	-30.9195
NC_027757.2	34186001	34186200	*	0.000141787	0.00448605	-25.0443
NC_027757.2	34194001	34194200	*	4.22297e-13	1.16308e-10	64.8649
NC_027757.2	34199801	34200000	*	5.45695e-22	4.60357e-19	-37.7347
NC_027757.2	34199901	34200100	*	2.07771e-28	3.17326e-25	-37.9002
NC_027757.2	34200001	34200200	*	5.39861e-06	0.000299633	-27.3333
NC_027757.2	34211001	34211200	*	1.73109e-09	2.43371e-07	31.446
NC_027757.2	34213201	34213400	*	6.27829e-28	9.21865e-25	-48.8764
NC_027757.2	34213301	34213500	*	9.95572e-31	1.86003e-27	-33.4253
NC_027757.2	34213401	34213600	*	8.98163e-16	3.65711e-13	-27.1368
NC_027757.2	34213601	34213800	*	3.28293e-16	1.41558e-13	-40.5405
NC_027757.2	34213701	34213900	*	9.25058e-24	9.33787e-21	-52.4324
NC_027757.2	34213801	34214000	*	3.24674e-46	1.69491e-42	-53.4286
NC_027757.2	34213901	34214100	*	2.54446e-68	3.81521e-64	-53.9792
NC_027757.2	34214001	34214200	*	9.71802e-38	3.03617e-34	-51.8625
NC_027757.2	34214101	34214300	*	7.26219e-19	4.36008e-16	-39.6774
NC_027757.2	34214201	34214400	*	1.26298e-11	2.72237e-09	-32.6555
NC_027757.2	34220301	34220500	*	1.78508e-07	1.54384e-05	36.0242
NC_027757.2	34225001	34225200	*	8.43006e-20	5.61422e-17	45.4015
NC_027757.2	34225101	34225300	*	1.06878e-31	2.15245e-28	50.9464
NC_027757.2	34225201	34225400	*	1.69314e-23	1.66374e-20	48.0762
NC_027757.2	34225301	34225500	*	1.54239e-13	4.54933e-11	35.3354
NC_027757.2	34290401	34290600	*	2.92381e-05	0.00124024	-31.0003
NC_027757.2	34290501	34290700	*	2.04926e-08	2.25125e-06	-35.9931
NC_027757.2	34310401	34310600	*	1.57837e-06	0.00010415	-32.5548
NC_027757.2	34386201	34386400	*	7.26069e-21	5.43989e-18	-49.2758
NC_027757.2	34386301	34386500	*	5.77257e-08	5.67479e-06	-32.4921
NC_027757.2	34427001	34427200	*	1.24231e-06	8.4669e-05	-26.1298
NC_027757.2	34463501	34463700	*	6.61285e-07	4.89157e-05	36.6913
NC_027757.2	34463601	34463800	*	3.2375e-07	2.61244e-05	30.2405
NC_027757.2	34491901	34492100	*	6.12611e-06	0.000333566	-29.1667
NC_027757.2	34492001	34492200	*	1.28713e-07	1.15558e-05	-36.3636
NC_027757.2	34586901	34587100	*	2.13669e-12	5.25307e-10	30.0774
NC_027757.2	34588401	34588600	*	4.32842e-06	0.000248018	30.2304
NC_027757.2	34761101	34761300	*	4.98804e-07	3.82259e-05	-36.1368
NC_027757.2	34782901	34783100	*	5.12373e-24	5.30236e-21	-27.3989
NC_027757.2	34784601	34784800	*	2.12103e-16	9.3871e-14	52.728
NC_027757.2	34784701	34784900	*	2.36864e-18	1.33764e-15	54.2404
NC_027757.2	34784801	34785000	*	1.20166e-11	2.60029e-09	57.0014
NC_027757.2	34784901	34785100	*	1.45983e-08	1.65986e-06	45.5137
NC_027757.2	34785001	34785200	*	6.04718e-15	2.19919e-12	55.7091
NC_027757.2	34785101	34785300	*	9.95351e-14	3.02498e-11	61.5278
NC_027757.2	34849301	34849500	*	0.00267785	0.0426098	-28.0909
NC_027757.2	34849501	34849700	*	6.80297e-06	0.000364564	-29.7011
NC_027757.2	34850101	34850300	*	6.63263e-07	4.90418e-05	-46.5982
NC_027757.2	34850201	34850400	*	0.000193051	0.00573662	-41.1429
NC_027757.2	34896701	34896900	*	0.00015483	0.0048121	-39.0019
NC_027757.2	34896801	34897000	*	0.000138772	0.00440851	-25.6654
NC_027757.2	34897201	34897400	*	3.37358e-08	3.51501e-06	-43.9474
NC_027757.2	34897301	34897500	*	1.91188e-12	4.74007e-10	-46.558
NC_027757.2	34897401	34897600	*	9.85706e-06	0.00049862	-34.7205
NC_027757.2	34923301	34923500	*	0.000700784	0.0157027	42.2922
NC_027757.2	34923701	34923900	*	0.000264985	0.00737415	32.1031
NC_027757.2	35006701	35006900	*	1.88413e-05	0.000860161	-26.8619
NC_027757.2	35010001	35010200	*	0.00198638	0.0343043	33.409
NC_027757.2	35025101	35025300	*	2.18976e-13	6.31283e-11	-41.5416
NC_027757.2	35026401	35026600	*	3.30964e-10	5.40264e-08	-40.7407
NC_027757.2	35047601	35047800	*	6.08659e-08	5.94791e-06	-32.8046
NC_027757.2	35052601	35052800	*	0.00016445	0.00504998	27.2257
NC_027757.2	35055201	35055400	*	0.0032689	0.0492134	-28.1301
NC_027757.2	35068601	35068800	*	0.000565388	0.0133229	-29.4176
NC_027757.2	35078701	35078900	*	0.000103511	0.00347844	32.4174
NC_027757.2	35078801	35079000	*	3.73071e-06	0.000218424	35.2055
NC_027757.2	35078901	35079100	*	3.94919e-05	0.00158798	39.9336
NC_027757.2	35103901	35104100	*	1.85715e-11	3.88469e-09	-44.5783
NC_027757.2	35104801	35105000	*	1.18264e-10	2.12117e-08	-56
NC_027757.2	35113601	35113800	*	4.1245e-07	3.23627e-05	28.2509
NC_027757.2	35115501	35115700	*	1.5196e-20	1.09587e-17	-47.314
NC_027757.2	35115601	35115800	*	1.30904e-09	1.88598e-07	-31.2185
NC_027757.2	35115901	35116100	*	0.000778969	0.0170319	-29.1423
NC_027757.2	35116001	35116200	*	1.96298e-06	0.000125854	-40
NC_027757.2	35132301	35132500	*	9.84662e-06	0.000498219	-48.9583
NC_027757.2	35137901	35138100	*	5.04075e-07	3.85773e-05	25.7051
NC_027757.2	35138401	35138600	*	0.00185604	0.0326389	27.6621
[truncated: 56,355 more rows]

## Sheet: Table S2.3
chr	start	end	strand	pvalue	qvalue	meth.diff
NC_027757.2	29001	29200	*	1.18784e-10	7.53581e-09	20.6958
NC_027757.2	62701	62900	*	1.67308e-08	6.98519e-07	15.4595
NC_027757.2	62801	63000	*	1.33196e-12	1.15753e-10	19.2025
NC_027757.2	73801	74000	*	3.61887e-21	8.84509e-19	16.2081
NC_027757.2	172201	172400	*	4.42311e-13	4.12374e-11	17.3928
NC_027757.2	190701	190900	*	2.60821e-09	1.28756e-07	-16.0832
NC_027757.2	192201	192400	*	1.31453e-08	5.61526e-07	-16.0896
NC_027757.2	231801	232000	*	3.39785e-09	1.63993e-07	-17.6784
NC_027757.2	232101	232300	*	5.04925e-07	1.49139e-05	-15.9276
NC_027757.2	253101	253300	*	0.000198264	0.0026358	15.2675
NC_027757.2	277401	277600	*	1.20855e-10	7.65663e-09	-16.6105
NC_027757.2	299701	299900	*	8.44491e-09	3.75537e-07	-21.602
NC_027757.2	308301	308500	*	5.67354e-07	1.65322e-05	16.6545
NC_027757.2	308401	308600	*	2.55389e-11	1.81742e-09	20.2796
NC_027757.2	372001	372200	*	3.68554e-12	2.99747e-10	35.6702
NC_027757.2	385401	385600	*	6.76577e-11	4.48145e-09	25.8137
NC_027757.2	385501	385700	*	3.90968e-05	0.000667353	15.2047
NC_027757.2	389301	389500	*	1.239e-12	1.08142e-10	17.5519
NC_027757.2	444401	444600	*	1.14271e-28	5.41376e-26	48.4983
NC_027757.2	447601	447800	*	1.90578e-07	6.25182e-06	20.7872
NC_027757.2	455101	455300	*	1.4029e-10	8.78714e-09	17.1435
NC_027757.2	455201	455400	*	3.96695e-10	2.29155e-08	17.4989
NC_027757.2	455301	455500	*	1.79883e-17	2.97306e-15	22.0879
NC_027757.2	455401	455600	*	3.7304e-20	8.22356e-18	21.7282
NC_027757.2	459701	459900	*	2.96909e-13	2.83771e-11	-20.5424
NC_027757.2	742401	742600	*	1.90609e-13	1.87194e-11	24.6549
NC_027757.2	742501	742700	*	1.34756e-17	2.26293e-15	31.0529
NC_027757.2	775501	775700	*	1.30032e-07	4.43596e-06	17.369
NC_027757.2	778301	778500	*	1.83712e-28	8.5615e-26	25.8593
NC_027757.2	809301	809500	*	1.61278e-11	1.18463e-09	24.1502
NC_027757.2	809401	809600	*	0.000178057	0.0024088	16.3017
NC_027757.2	827001	827200	*	3.64423e-25	1.28891e-22	18.7596
NC_027757.2	827101	827300	*	6.41681e-09	2.92587e-07	15.0638
NC_027757.2	831201	831400	*	6.03107e-14	6.36583e-12	28.7359
NC_027757.2	831301	831500	*	9.571e-11	6.17194e-09	16.7798
NC_027757.2	831501	831700	*	7.42591e-09	3.34169e-07	17.0476
NC_027757.2	834901	835100	*	2.4005e-19	4.87529e-17	-33.5257
NC_027757.2	835001	835200	*	9.0004e-75	4.74912e-71	-44.7968
NC_027757.2	835101	835300	*	8.15584e-56	1.87485e-52	-34.613
NC_027757.2	835901	836100	*	6.51603e-19	1.25943e-16	-21.4692
NC_027757.2	836001	836200	*	1.52944e-22	4.26416e-20	-20.2536
NC_027757.2	837901	838100	*	1.54671e-15	2.01533e-13	18.8722
NC_027757.2	838001	838200	*	1.73066e-15	2.24198e-13	20.6522
NC_027757.2	890001	890200	*	1.1184e-24	3.79282e-22	24.8418
NC_027757.2	897801	898000	*	3.13208e-23	9.30856e-21	26.8236
NC_027757.2	897901	898100	*	2.45139e-54	5.22702e-51	33.4151
NC_027757.2	898001	898200	*	6.20168e-57	1.5016e-53	36.9765
NC_027757.2	898101	898300	*	8.54849e-51	1.55257e-47	30.9045
NC_027757.2	943801	944000	*	1.55978e-10	9.68964e-09	-16.1461
NC_027757.2	943901	944100	*	1.44893e-38	1.35089e-35	-25.9357
NC_027757.2	944001	944200	*	1.0257e-27	4.49159e-25	-16.1971
NC_027757.2	1129401	1129600	*	5.41577e-06	0.000120705	17.4424
NC_027757.2	1183001	1183200	*	4.01016e-08	1.53983e-06	18.4226
NC_027757.2	1209901	1210100	*	4.15161e-11	2.8491e-09	23.454
NC_027757.2	1210001	1210200	*	1.01484e-08	4.43815e-07	21.4528
NC_027757.2	1215401	1215600	*	6.06162e-08	2.23413e-06	25.5701
NC_027757.2	1250301	1250500	*	2.87834e-06	6.94526e-05	-17.7429
NC_027757.2	1373801	1374000	*	4.63631e-45	6.28604e-42	-35.5952
NC_027757.2	1374801	1375000	*	4.65455e-24	1.49201e-21	-21.6891
NC_027757.2	1426901	1427100	*	2.18784e-12	1.84235e-10	-27.4717
NC_027757.2	1427001	1427200	*	1.04916e-12	9.25775e-11	-25.4464
NC_027757.2	1433701	1433900	*	6.13983e-28	2.73784e-25	-25.4976
NC_027757.2	1433801	1434000	*	3.68095e-40	3.7789e-37	-29.6563
NC_027757.2	1435601	1435800	*	1.52221e-24	5.09535e-22	-20.9709
NC_027757.2	1475701	1475900	*	1.29685e-25	4.77251e-23	-24.4636
NC_027757.2	1475801	1476000	*	4.36171e-23	1.27932e-20	-21.344
NC_027757.2	1500301	1500500	*	6.62283e-09	3.01169e-07	16.0075
NC_027757.2	1519501	1519700	*	2.77667e-12	2.3018e-10	-25.3154
NC_027757.2	1537701	1537900	*	1.71782e-05	0.000329318	20.7471
NC_027757.2	1541901	1542100	*	0.000292579	0.00364693	-15.6844
NC_027757.2	1542001	1542200	*	0.000177013	0.00239684	-17.4834
NC_027757.2	1542401	1542600	*	1.71258e-22	4.7496e-20	-19.3708
NC_027757.2	1542601	1542800	*	5.83135e-24	1.85298e-21	-24.4834
NC_027757.2	1546601	1546800	*	1.37751e-14	1.58552e-12	-18.2732
NC_027757.2	1547001	1547200	*	4.48537e-05	0.000750544	-22.2547
NC_027757.2	1558701	1558900	*	6.97786e-12	5.43188e-10	-27.3375
NC_027757.2	1566201	1566400	*	1.3169e-14	1.51998e-12	15.0348
NC_027757.2	1598501	1598700	*	4.59106e-06	0.000104525	-21.5225
NC_027757.2	1598601	1598800	*	2.38453e-12	1.99699e-10	-21.0375
NC_027757.2	1598701	1598900	*	1.09566e-13	1.11404e-11	-16.1918
NC_027757.2	1598901	1599100	*	2.31316e-06	5.72979e-05	-17.7673
NC_027757.2	1623901	1624100	*	3.46715e-35	2.61437e-32	-26.4011
NC_027757.2	1628901	1629100	*	8.7705e-12	6.72698e-10	20.8658
NC_027757.2	1644801	1645000	*	2.26637e-10	1.3682e-08	18.7302
NC_027757.2	1649301	1649500	*	5.12364e-12	4.07266e-10	35.4054
NC_027757.2	1649401	1649600	*	3.55312e-05	0.00061524	23.748
NC_027757.2	1699001	1699200	*	1.08838e-32	6.94283e-30	-26.8861
NC_027757.2	1750901	1751100	*	1.76127e-18	3.25269e-16	15.3165
NC_027757.2	1806401	1806600	*	1.05413e-09	5.62189e-08	16.3371
NC_027757.2	1875101	1875300	*	3.20637e-05	0.000563622	16.3133
NC_027757.2	1876201	1876400	*	0.00099271	0.00994407	20.3899
NC_027757.2	1881101	1881300	*	0.000282154	0.00353872	19.2411
NC_027757.2	1896001	1896200	*	6.33531e-09	2.89205e-07	17.0275
NC_027757.2	1966401	1966600	*	6.36679e-27	2.61345e-24	22.3457
NC_027757.2	1978201	1978400	*	1.35604e-13	1.36073e-11	32.6376
NC_027757.2	1978301	1978500	*	7.52846e-05	0.00116606	18.9955
NC_027757.2	1994101	1994300	*	2.58921e-09	1.27899e-07	-21.3051
NC_027757.2	1994201	1994400	*	3.99463e-16	5.61816e-14	-26.5248
NC_027757.2	2060401	2060600	*	3.9197e-06	9.10186e-05	20.7568
NC_027757.2	2090301	2090500	*	9.40898e-16	1.26166e-13	32.1541
NC_027757.2	2108201	2108400	*	6.47639e-05	0.0010265	18.6927
NC_027757.2	2158901	2159100	*	3.81294e-20	8.39602e-18	18.9305
NC_027757.2	2160901	2161100	*	1.34668e-05	0.000266802	26.2712
NC_027757.2	2319001	2319200	*	1.18671e-28	5.61253e-26	37.7937
NC_027757.2	2319101	2319300	*	2.91748e-69	1.21917e-65	40.6316
NC_027757.2	2319201	2319400	*	8.24645e-59	2.19165e-55	41.3571
NC_027757.2	2405501	2405700	*	1.92291e-12	1.63313e-10	27.5749
NC_027757.2	2405601	2405800	*	6.35947e-10	3.53601e-08	18.0821
NC_027757.2	2512701	2512900	*	2.19001e-15	2.80145e-13	20.2095
NC_027757.2	2512801	2513000	*	2.74995e-14	3.03639e-12	17.0231
NC_027757.2	2519701	2519900	*	7.09981e-26	2.67353e-23	-20.2317
NC_027757.2	2602901	2603100	*	3.4e-07	1.04915e-05	-17.7475
NC_027757.2	2603001	2603200	*	1.16832e-06	3.13683e-05	-17.9212
NC_027757.2	2620701	2620900	*	3.94269e-13	3.70275e-11	28.3343
NC_027757.2	2620801	2621000	*	4.06924e-14	4.3944e-12	23.7417
NC_027757.2	2620901	2621100	*	1.15978e-05	0.000234361	16.7289
NC_027757.2	2626801	2627000	*	7.061e-42	7.9864e-39	-23.4214
NC_027757.2	2626901	2627100	*	1.56605e-31	9.20924e-29	-25.1697
NC_027757.2	2669501	2669700	*	2.14155e-12	1.80558e-10	20.289
NC_027757.2	2671201	2671400	*	0.000173454	0.00235632	19.9482
NC_027757.2	2671501	2671700	*	1.15557e-33	7.88284e-31	25.8004
NC_027757.2	2671601	2671800	*	2.57294e-28	1.18607e-25	33.2449
NC_027757.2	2734501	2734700	*	5.75359e-06	0.000127236	-16.0768
NC_027757.2	2740501	2740700	*	2.57355e-37	2.21905e-34	29.4081
NC_027757.2	2740801	2741000	*	5.15832e-05	0.000845428	-15.5639
NC_027757.2	2741901	2742100	*	7.16095e-05	0.00111772	19.6454
NC_027757.2	2742001	2742200	*	5.28778e-27	2.1851e-24	-29.6253
NC_027757.2	2742101	2742300	*	9.23842e-43	1.10275e-39	-35.8691
NC_027757.2	2753001	2753200	*	7.39282e-19	1.42097e-16	-33.8669
NC_027757.2	2753101	2753300	*	1.23132e-12	1.07526e-10	-29.0744
NC_027757.2	2760601	2760800	*	7.00257e-17	1.08123e-14	31.1934
NC_027757.2	2760701	2760900	*	1.09469e-16	1.65135e-14	21.9641
NC_027757.2	2760801	2761000	*	1.74483e-11	1.2744e-09	17.8936
NC_027757.2	2774601	2774800	*	6.29642e-31	3.54113e-28	28.6175
NC_027757.2	2774901	2775100	*	2.30973e-27	9.83558e-25	30.4953
NC_027757.2	2776801	2777000	*	1.18804e-41	1.3239e-38	28.2492
NC_027757.2	2780601	2780800	*	5.36855e-06	0.000119777	17.1842
NC_027757.2	2780701	2780900	*	1.82883e-08	7.57332e-07	23.3059
NC_027757.2	2811201	2811400	*	1.08686e-46	1.61231e-43	-48.2903
NC_027757.2	2815901	2816100	*	7.21667e-19	1.38923e-16	-27.124
NC_027757.2	2818201	2818400	*	1.33689e-25	4.91253e-23	-36.0824
NC_027757.2	2884601	2884800	*	1.75911e-42	2.06345e-39	28.0456
NC_027757.2	2884701	2884900	*	3.69281e-35	2.7796e-32	30.5837
NC_027757.2	2905401	2905600	*	2.47365e-15	3.14085e-13	20.8348
NC_027757.2	2906301	2906500	*	3.33964e-06	7.91586e-05	15.8652
NC_027757.2	2908101	2908300	*	1.88419e-16	2.75805e-14	18.2113
NC_027757.2	2908201	2908400	*	2.66356e-27	1.12909e-24	23.9567
NC_027757.2	2908301	2908500	*	1.38422e-13	1.3874e-11	17.2602
NC_027757.2	3014601	3014800	*	1.07709e-10	6.88865e-09	15.5714
NC_027757.2	3037901	3038100	*	2.93475e-19	5.90827e-17	-41.3034
NC_027757.2	3089701	3089900	*	2.00267e-11	1.44983e-09	15.8651
NC_027757.2	3089801	3090000	*	1.48426e-25	5.43397e-23	47.3268
NC_027757.2	3214001	3214200	*	5.42581e-06	0.000120901	-16.1158
NC_027757.2	3216601	3216800	*	1.92598e-29	9.70732e-27	-17.027
NC_027757.2	3233401	3233600	*	4.40269e-50	7.72339e-47	38.4867
NC_027757.2	3314501	3314700	*	2.4833e-15	3.15233e-13	34.7007
NC_027757.2	3314801	3315000	*	0.000336749	0.00410064	15.3967
NC_027757.2	3368101	3368300	*	1.73496e-24	5.78359e-22	17.3591
NC_027757.2	3369401	3369600	*	5.12914e-08	1.92216e-06	15.5862
NC_027757.2	3380901	3381100	*	1.77576e-71	8.24515e-68	45.1624
NC_027757.2	3381001	3381200	*	1.86926e-207	3.36489e-202	54.5308
NC_027757.2	3381101	3381300	*	3.97615e-156	1.86096e-151	40.7336
NC_027757.2	3381201	3381400	*	3.17777e-43	3.89344e-40	16.3737
NC_027757.2	3469401	3469600	*	3.61388e-14	3.92922e-12	24.911
NC_027757.2	3469501	3469700	*	1.35575e-20	3.12948e-18	19.463
NC_027757.2	3477001	3477200	*	5.73189e-16	7.89844e-14	35.518
NC_027757.2	3576601	3576800	*	6.96822e-18	1.20683e-15	20.6055
NC_027757.2	3603501	3603700	*	2.12034e-36	1.72349e-33	-52.3128
NC_027757.2	3603601	3603800	*	2.89939e-18	5.22951e-16	-38.8302
NC_027757.2	3665601	3665800	*	1.89186e-17	3.11965e-15	-19.9901
NC_027757.2	3665801	3666000	*	1.92311e-15	2.47655e-13	-16.712
NC_027757.2	3689501	3689700	*	1.02218e-05	0.000210028	16.1941
NC_027757.2	3689601	3689800	*	5.02e-14	5.35295e-12	21.7232
NC_027757.2	3775901	3776100	*	3.11305e-09	1.51321e-07	-17.8407
NC_027757.2	3812101	3812300	*	0.00524535	0.0372012	15.3073
NC_027757.2	3853401	3853600	*	3.12762e-11	2.1929e-09	-20.4644
NC_027757.2	3853501	3853700	*	1.13234e-09	6.004e-08	26.9914
NC_027757.2	3855001	3855200	*	8.96392e-16	1.20516e-13	15.301
NC_027757.2	3855101	3855300	*	5.9755e-18	1.04235e-15	18.617
NC_027757.2	3855501	3855700	*	1.04452e-18	1.97659e-16	-21.8273
NC_027757.2	3855801	3856000	*	6.23305e-15	7.51274e-13	21.7935
NC_027757.2	3871001	3871200	*	7.93857e-06	0.000168648	-15.205
NC_027757.2	3871101	3871300	*	4.89834e-18	8.62294e-16	-25.3193
NC_027757.2	3871201	3871400	*	6.29805e-32	3.80396e-29	-46.716
NC_027757.2	3874301	3874500	*	2.39144e-41	2.61879e-38	-43.5387
NC_027757.2	3874601	3874800	*	7.78833e-43	9.33706e-40	-47.8203
NC_027757.2	3878901	3879100	*	5.93724e-19	1.15332e-16	-30.0389
NC_027757.2	3882001	3882200	*	5.49539e-12	4.34778e-10	16.2374
NC_027757.2	3952301	3952500	*	0.000652231	0.00706544	-16.2513
NC_027757.2	4002701	4002900	*	3.39302e-06	8.02604e-05	15.0841
NC_027757.2	4003601	4003800	*	2.73516e-11	1.93682e-09	18.8948
NC_027757.2	4005301	4005500	*	6.78394e-06	0.000147045	18.0362
NC_027757.2	4005401	4005600	*	1.44597e-07	4.88151e-06	19.9973
NC_027757.2	4036501	4036700	*	3.43976e-06	8.12318e-05	17.0708
NC_027757.2	4068501	4068700	*	5.12951e-06	0.000115131	19.3582
NC_027757.2	4068601	4068800	*	1.44646e-10	9.03966e-09	32.8539
NC_027757.2	4157001	4157200	*	3.46875e-12	2.83242e-10	19.4965
NC_027757.2	4197301	4197500	*	1.96274e-16	2.86631e-14	29.5656
NC_027757.2	4197401	4197600	*	1.0132e-14	1.18746e-12	23.844
NC_027757.2	4277901	4278100	*	3.68092e-11	2.54865e-09	-22.7158
NC_027757.2	4282401	4282600	*	1.07326e-08	4.66938e-07	15.6824
NC_027757.2	4326901	4327100	*	7.81049e-28	3.45059e-25	21.6025
NC_027757.2	4327101	4327300	*	6.888e-180	5.86146e-175	-68.428
NC_027757.2	4327201	4327400	*	5.39028e-82	3.6669e-78	-41.5137
NC_027757.2	4336001	4336200	*	8.04851e-16	1.08828e-13	16.9129
NC_027757.2	4336101	4336300	*	4.08442e-09	1.93987e-07	18.9445
NC_027757.2	4343901	4344100	*	1.24605e-14	1.44304e-12	16.16
NC_027757.2	4344101	4344300	*	2.84036e-162	1.58259e-157	-56.7579
NC_027757.2	4344201	4344400	*	5.79306e-172	4.04677e-167	-49.1338
NC_027757.2	4344301	4344500	*	8.27324e-46	1.16983e-42	-21.0939
NC_027757.2	4344701	4344900	*	1.0347e-42	1.23068e-39	19.9478
NC_027757.2	4353301	4353500	*	7.69498e-105	1.11501e-100	-41.0678
NC_027757.2	4353401	4353600	*	2.65698e-106	3.98574e-102	-49.078
NC_027757.2	4358101	4358300	*	6.38031e-12	4.99814e-10	-29.4574
NC_027757.2	4358201	4358400	*	3.00762e-09	1.46634e-07	-27.9405
NC_027757.2	4367301	4367500	*	7.43829e-60	2.071e-56	-31.3356
NC_027757.2	4367401	4367600	*	3.59264e-122	8.49227e-118	-50.0447
NC_027757.2	4367501	4367700	*	1.53697e-114	3.00984e-110	-36.4636
NC_027757.2	4367601	4367800	*	8.24745e-121	1.86477e-116	-35.6235
NC_027757.2	4367701	4367900	*	1.1006e-34	8.01863e-32	-23.6562
NC_027757.2	4389401	4389600	*	8.60581e-06	0.00018091	15.1804
NC_027757.2	4389501	4389700	*	1.04064e-08	4.54037e-07	20.4722
NC_027757.2	4389601	4389800	*	2.24143e-05	0.000414235	19.5124
NC_027757.2	4396401	4396600	*	1.5255e-14	1.74602e-12	15.4426
NC_027757.2	4397801	4398000	*	2.7225e-14	3.00828e-12	16.0377
NC_027757.2	4451301	4451500	*	5.96525e-10	3.33428e-08	-18.9111
NC_027757.2	4471101	4471300	*	3.78052e-10	2.19194e-08	24.5553
NC_027757.2	4471201	4471400	*	1.38342e-28	6.51002e-26	35.2004
NC_027757.2	4496201	4496400	*	3.47324e-27	1.45806e-24	43.5841
NC_027757.2	4498101	4498300	*	2.38602e-29	1.19271e-26	-50.9615
NC_027757.2	4498201	4498400	*	5.11732e-12	4.06813e-10	-22.8465
NC_027757.2	4560601	4560800	*	8.62084e-10	4.67464e-08	-16.2179
NC_027757.2	4560701	4560900	*	3.84432e-32	2.36279e-29	-24.4179
NC_027757.2	4573001	4573200	*	3.50874e-27	1.4723e-24	26.1138
NC_027757.2	4573301	4573500	*	4.33643e-08	1.65258e-06	-16.2005
NC_027757.2	4576001	4576200	*	1.37608e-06	3.62309e-05	16.2654
NC_027757.2	4587401	4587600	*	7.77216e-49	1.28811e-45	43.511
NC_027757.2	4587501	4587700	*	5.85479e-33	3.81594e-30	24.1027
NC_027757.2	4587601	4587800	*	1.41118e-43	1.76598e-40	56.7412
NC_027757.2	4599301	4599500	*	7.50004e-08	2.70521e-06	-15.8438
NC_027757.2	4605601	4605800	*	1.90629e-27	8.17712e-25	18.2257
NC_027757.2	4683501	4683700	*	1.89816e-15	2.4461e-13	-20.3208
NC_027757.2	4683601	4683800	*	4.00993e-92	3.93453e-88	-65.7648
NC_027757.2	4683701	4683900	*	1.08743e-36	9.02398e-34	-44.6114
NC_027757.2	4688101	4688300	*	4.4372e-17	7.01061e-15	16.2518
NC_027757.2	4688201	4688400	*	1.24793e-23	3.85093e-21	20.3449
NC_027757.2	4689101	4689300	*	3.38079e-18	6.0514e-16	16.201
NC_027757.2	4702001	4702200	*	0.000249884	0.00319823	15.0333
NC_027757.2	4760201	4760400	*	1.20967e-14	1.40354e-12	16.8379
NC_027757.2	4761201	4761400	*	1.85285e-08	7.66458e-07	21.2341
NC_027757.2	4762101	4762300	*	0.000180717	0.00243902	-17.0949
NC_027757.2	4765801	4766000	*	7.84732e-05	0.00120779	15.4926
NC_027757.2	4814301	4814500	*	1.21842e-14	1.413e-12	20.2395
NC_027757.2	4814901	4815100	*	2.10039e-13	2.05045e-11	-19.9832
NC_027757.2	4817901	4818100	*	2.89535e-09	1.41636e-07	17.3495
NC_027757.2	4818201	4818400	*	4.9742e-14	5.30685e-12	16.5887
NC_027757.2	4818301	4818500	*	3.44164e-11	2.39663e-09	16.2167
NC_027757.2	4881501	4881700	*	0.0076852	0.0498774	17.3889
NC_027757.2	4881701	4881900	*	0.00050393	0.00571912	-16.542
NC_027757.2	4890501	4890700	*	1.22005e-13	1.23176e-11	-25.0961
NC_027757.2	4890601	4890800	*	2.25011e-19	4.58238e-17	-30.0549
NC_027757.2	4890701	4890900	*	7.69341e-16	1.04258e-13	-19.697
NC_027757.2	4934601	4934800	*	1.43987e-08	6.09694e-07	-15.8596
NC_027757.2	4934701	4934900	*	1.45287e-09	7.54397e-08	-18.1024
NC_027757.2	4938701	4938900	*	1.33977e-11	9.97351e-10	-18.0372
NC_027757.2	4938901	4939100	*	1.21567e-11	9.11128e-10	-21.1903
NC_027757.2	4939001	4939200	*	5.22119e-06	0.000116895	-18.126
NC_027757.2	4940701	4940900	*	2.79684e-12	2.31716e-10	19.0934
NC_027757.2	5027301	5027500	*	2.273e-07	7.3212e-06	15.7911
NC_027757.2	5038701	5038900	*	1.9848e-25	7.19111e-23	-48.5579
NC_027757.2	5039501	5039700	*	4.40106e-12	3.53748e-10	39.8472
NC_027757.2	5041601	5041800	*	4.29113e-18	7.60175e-16	21.3554
NC_027757.2	5043201	5043400	*	3.4263e-24	1.11169e-21	15.4958
NC_027757.2	5043301	5043500	*	3.85229e-39	3.72366e-36	25.5612
NC_027757.2	5044101	5044300	*	4.44103e-19	8.7586e-17	16.6609
NC_027757.2	5057501	5057700	*	3.91346e-18	6.96051e-16	15.3855
NC_027757.2	5057601	5057800	*	2.91692e-21	7.18947e-19	16.9136
NC_027757.2	5057701	5057900	*	5.14013e-12	4.08459e-10	16.603
NC_027757.2	5068301	5068500	*	1.24707e-16	1.86768e-14	19.3453
NC_027757.2	5077001	5077200	*	2.83322e-11	2.00099e-09	16.5972
NC_027757.2	5082001	5082200	*	2.09783e-10	1.27399e-08	-16.5957
NC_027757.2	5082101	5082300	*	2.30798e-11	1.65438e-09	-16.7192
NC_027757.2	5082201	5082400	*	5.11301e-09	2.38051e-07	-18.3792
NC_027757.2	5082301	5082500	*	2.69833e-08	1.0767e-06	-21.8659
NC_027757.2	5082401	5082600	*	8.93747e-08	3.16802e-06	-18.6512
NC_027757.2	5084201	5084400	*	4.85354e-13	4.49815e-11	-16.6492
NC_027757.2	5095101	5095300	*	1.49901e-21	3.79831e-19	25.3375
NC_027757.2	5095201	5095400	*	3.08598e-29	1.52969e-26	40.3506
NC_027757.2	5255501	5255700	*	0.000576659	0.00638812	-16.8105
NC_027757.2	5255901	5256100	*	7.0365e-17	1.08622e-14	-27.4628
NC_027757.2	5279101	5279300	*	4.43247e-06	0.000101366	-22.289
NC_027757.2	5279201	5279400	*	5.40753e-11	3.64189e-09	-17.7547
NC_027757.2	5310601	5310800	*	3.08523e-30	1.64594e-27	-27.7337
NC_027757.2	5310701	5310900	*	5.74227e-24	1.82591e-21	-20.7635
NC_027757.2	5310801	5311000	*	5.08243e-25	1.77505e-22	-21.7232
NC_027757.2	5310901	5311100	*	1.29544e-20	2.99707e-18	-23.6079
NC_027757.2	5311001	5311200	*	1.14501e-12	1.00454e-10	-21.8851
NC_027757.2	5311101	5311300	*	8.40122e-08	2.99636e-06	-17.7043
NC_027757.2	5311201	5311400	*	1.11629e-06	3.01348e-05	-20.9291
NC_027757.2	5364501	5364700	*	3.53897e-45	4.82901e-42	17.4259
NC_027757.2	5364601	5364800	*	1.19312e-26	4.79701e-24	18.4213
NC_027757.2	5372901	5373100	*	3.71174e-23	1.09631e-20	-33.9119
NC_027757.2	5374401	5374600	*	1.93811e-45	2.68372e-42	26.5943
NC_027757.2	5374501	5374700	*	1.51142e-68	6.11931e-65	40.5736
NC_027757.2	5374701	5374900	*	2.98315e-07	9.33415e-06	16.6455
NC_027757.2	5396101	5396300	*	3.92127e-12	3.17555e-10	20.7645
NC_027757.2	5416901	5417100	*	1.93862e-14	2.18725e-12	-19.7479
NC_027757.2	5437901	5438100	*	8.19422e-16	1.10689e-13	17.9408
NC_027757.2	5438001	5438200	*	1.44049e-10	9.00478e-09	15.789
NC_027757.2	5468101	5468300	*	1.13342e-06	3.05423e-05	20.5882
NC_027757.2	5468201	5468400	*	1.65547e-06	4.26748e-05	18.9744
NC_027757.2	5472501	5472700	*	2.96247e-24	9.66694e-22	-20.1906
NC_027757.2	5513901	5514100	*	5.90417e-07	1.71297e-05	16.3702
NC_027757.2	5514001	5514200	*	1.51669e-15	1.97931e-13	34.3968
NC_027757.2	5514101	5514300	*	9.87752e-11	6.35489e-09	24.7934
NC_027757.2	5519301	5519500	*	0.00292466	0.0235903	-19.713
NC_027757.2	5523301	5523500	*	6.574e-31	3.69014e-28	35.9848
NC_027757.2	5523501	5523700	*	1.144e-23	3.54214e-21	29.1816
NC_027757.2	5524201	5524400	*	2.81662e-24	9.20964e-22	29.9111
NC_027757.2	5527001	5527200	*	6.87945e-42	7.78482e-39	-25.1065
NC_027757.2	5527101	5527300	*	5.77802e-18	1.00937e-15	-33.7171
NC_027757.2	5535201	5535400	*	1.99181e-27	8.52987e-25	-47.9717
NC_027757.2	5538101	5538300	*	2.58885e-08	1.0372e-06	-19.2837
NC_027757.2	5538201	5538400	*	3.29964e-07	1.02158e-05	-15.625
NC_027757.2	5538801	5539000	*	1.47059e-15	1.92252e-13	-21.6553
NC_027757.2	5539201	5539400	*	1.54507e-16	2.2864e-14	-17.875
NC_027757.2	5539301	5539500	*	1.45767e-37	1.2707e-34	15.5816
NC_027757.2	5539401	5539600	*	8.87778e-31	4.93419e-28	16.7825
NC_027757.2	5551501	5551700	*	3.74559e-14	4.06355e-12	27.4863
NC_027757.2	5571001	5571200	*	6.38378e-05	0.00101397	-16.3596
NC_027757.2	5571101	5571300	*	3.65517e-06	8.56678e-05	-16.1138
NC_027757.2	5571201	5571400	*	0.000102537	0.00151365	-21.103
NC_027757.2	5574301	5574500	*	4.09068e-12	3.30351e-10	-21.5673
NC_027757.2	5625201	5625400	*	6.62236e-14	6.94903e-12	24.9222
NC_027757.2	5632801	5633000	*	7.10545e-08	2.57729e-06	-17.4911
NC_027757.2	5634301	5634500	*	9.02955e-08	3.19737e-06	16.3174
NC_027757.2	5638201	5638400	*	4.12267e-31	2.35684e-28	-43
NC_027757.2	5681801	5682000	*	1.08603e-18	2.0509e-16	17.7301
NC_027757.2	5681901	5682100	*	2.67247e-12	2.2206e-10	18.9992
NC_027757.2	5682001	5682200	*	7.63124e-16	1.03458e-13	17.5632
NC_027757.2	5685401	5685600	*	2.43441e-07	7.78377e-06	19.536
NC_027757.2	5698101	5698300	*	2.0523e-17	3.36915e-15	15.5791
NC_027757.2	5699201	5699400	*	1.20212e-11	9.01799e-10	-24.9276
NC_027757.2	5753301	5753500	*	0.00127499	0.0121712	-17.8801
NC_027757.2	5789601	5789800	*	2.4876e-09	1.23315e-07	-15.7842
NC_027757.2	5958801	5959000	*	1.51511e-17	2.52761e-15	22.2285
NC_027757.2	5958901	5959100	*	4.45617e-22	1.18603e-19	20.9156
NC_027757.2	5959001	5959200	*	8.78506e-25	3.00738e-22	20.0848
NC_027757.2	5959101	5959300	*	9.29781e-26	3.46305e-23	19.5135
NC_027757.2	5959201	5959400	*	1.747e-13	1.72573e-11	18.4342
NC_027757.2	5985701	5985900	*	5.52469e-15	6.704e-13	15.5534
NC_027757.2	5985801	5986000	*	7.24943e-21	1.71961e-18	18.9841
NC_027757.2	5986801	5987000	*	6.3065e-13	5.74988e-11	18.1991
NC_027757.2	6007501	6007700	*	6.74179e-12	5.2615e-10	18.5975
NC_027757.2	6011701	6011900	*	0.00123218	0.0118402	19.2083
NC_027757.2	6011801	6012000	*	6.61293e-10	3.66579e-08	26.0391
NC_027757.2	6038401	6038600	*	1.73964e-11	1.27095e-09	-21.3157
NC_027757.2	6039101	6039300	*	1.15193e-88	1.01533e-84	-24.9952
NC_027757.2	6039201	6039400	*	1.14451e-80	7.34209e-77	-21.2106
NC_027757.2	6039301	6039500	*	5.22426e-57	1.27085e-53	-21.9231
NC_027757.2	6050801	6051000	*	6.16362e-08	2.26776e-06	16.0837
NC_027757.2	6063401	6063600	*	3.0334e-07	9.47351e-06	24.7446
NC_027757.2	6069401	6069600	*	3.23573e-06	7.69886e-05	-15.7494
NC_027757.2	6069901	6070100	*	3.22094e-13	3.06378e-11	-19.7907
NC_027757.2	6139001	6139200	*	2.45178e-10	1.47093e-08	-15.0278
NC_027757.2	6140501	6140700	*	7.99518e-06	0.000169714	21.0273
NC_027757.2	6145301	6145500	*	5.50124e-05	0.000893116	20.2587
NC_027757.2	6147201	6147400	*	4.96831e-13	4.59787e-11	20.9258
NC_027757.2	6151501	6151700	*	2.24944e-09	1.12425e-07	19.9501
NC_027757.2	6151601	6151800	*	8.00215e-07	2.2443e-05	19.1364
NC_027757.2	6237101	6237300	*	8.28119e-12	6.3734e-10	-19.4286
NC_027757.2	6272401	6272600	*	1.78037e-18	3.28655e-16	22.2845
NC_027757.2	6272501	6272700	*	7.74553e-22	2.01476e-19	22.7337
NC_027757.2	6273901	6274100	*	1.58853e-06	4.11421e-05	-15.8537
NC_027757.2	6333201	6333400	*	1.30608e-13	1.31349e-11	16.1879
NC_027757.2	6333301	6333500	*	9.70616e-13	8.60768e-11	16.2761
NC_027757.2	6356001	6356200	*	2.40544e-11	1.71967e-09	-18.2069
NC_027757.2	6362701	6362900	*	9.45702e-11	6.104e-09	16.4607
NC_027757.2	6362801	6363000	*	1.12165e-15	1.48919e-13	15.0724
NC_027757.2	6362901	6363100	*	6.5677e-18	1.14046e-15	17.77
NC_027757.2	6363001	6363200	*	1.25658e-21	3.20396e-19	27.7965
NC_027757.2	6396901	6397100	*	3.07704e-15	3.86142e-13	-17.3637
NC_027757.2	6397001	6397200	*	1.78199e-42	2.08873e-39	-27.3832
NC_027757.2	6526401	6526600	*	1.50276e-16	2.22738e-14	16.0576
NC_027757.2	6551001	6551200	*	4.84221e-18	8.52864e-16	16.9397
NC_027757.2	6551101	6551300	*	5.81039e-27	2.39472e-24	19.0353
NC_027757.2	6645701	6645900	*	2.04181e-18	3.74551e-16	-15.092
NC_027757.2	6646601	6646800	*	2.13563e-27	9.12074e-25	32.029
NC_027757.2	6646901	6647100	*	0.000228005	0.00296226	-15.7486
NC_027757.2	6654501	6654700	*	5.11893e-05	0.00083998	15.5909
NC_027757.2	6670101	6670300	*	2.97406e-08	1.1753e-06	-17.8789
NC_027757.2	6717001	6717200	*	3.73491e-21	9.11632e-19	-30.16
NC_027757.2	6717101	6717300	*	2.16547e-18	3.96134e-16	-33.3333
NC_027757.2	6769101	6769300	*	3.24894e-17	5.20934e-15	-28.0094
NC_027757.2	6837601	6837800	*	1.07441e-11	8.12421e-10	16.829
NC_027757.2	6837701	6837900	*	6.6833e-12	5.21828e-10	19.754
NC_027757.2	6838401	6838600	*	3.20816e-07	9.96133e-06	18.0046
NC_027757.2	6843001	6843200	*	2.43581e-07	7.78767e-06	20.425
NC_027757.2	6868701	6868900	*	5.62748e-13	5.16905e-11	15.6814
NC_027757.2	6875101	6875300	*	1.52409e-09	7.87964e-08	21.0282
NC_027757.2	6880101	6880300	*	6.54367e-15	7.86302e-13	25.0604
NC_027757.2	6882801	6883000	*	5.15799e-13	4.76362e-11	15.2447
NC_027757.2	6898801	6899000	*	6.30475e-38	5.63027e-35	28.3372
NC_027757.2	6900001	6900200	*	2.8346e-11	2.00193e-09	-25.2628
NC_027757.2	6901901	6902100	*	1.70934e-06	4.3889e-05	16.59
NC_027757.2	6929201	6929400	*	6.32355e-10	3.51725e-08	-23.5137
NC_027757.2	6930701	6930900	*	3.65511e-15	4.54226e-13	15.5287
NC_027757.2	6933301	6933500	*	5.49199e-23	1.59693e-20	31.4217
NC_027757.2	6936401	6936600	*	1.03856e-13	1.05935e-11	22.0369
NC_027757.2	6938701	6938900	*	5.85651e-15	7.08222e-13	16.597
NC_027757.2	7025701	7025900	*	1.01544e-08	4.44041e-07	16.3842
NC_027757.2	7025801	7026000	*	5.21733e-57	1.26983e-53	44.5717
NC_027757.2	7025901	7026100	*	4.67139e-62	1.44219e-58	31.5204
NC_027757.2	7034001	7034200	*	5.40645e-09	2.50449e-07	16.7802
NC_027757.2	7034101	7034300	*	3.98488e-06	9.23567e-05	15.2136
NC_027757.2	7038801	7039000	*	1.36111e-24	4.57877e-22	15.7018
NC_027757.2	7074701	7074900	*	1.31191e-06	3.47358e-05	18.0018
NC_027757.2	7074801	7075000	*	6.72819e-05	0.00106034	18.6965
NC_027757.2	7081201	7081400	*	2.30224e-10	1.38818e-08	-19.7325
NC_027757.2	7129201	7129400	*	5.80493e-17	9.04606e-15	40.6856
NC_027757.2	7129301	7129500	*	4.43694e-15	5.45018e-13	37.4203
NC_027757.2	7140801	7141000	*	1.12722e-08	4.88135e-07	21.4662
NC_027757.2	7142101	7142300	*	1.92973e-23	5.84126e-21	-30.3878
NC_027757.2	7145901	7146100	*	3.68294e-51	6.81586e-48	-42.3893
NC_027757.2	7146001	7146200	*	6.90748e-28	3.06525e-25	-17.3493
NC_027757.2	7146101	7146300	*	4.68927e-44	6.02285e-41	-27.3566
NC_027757.2	7149701	7149900	*	1.51765e-22	4.23356e-20	-31.9249
NC_027757.2	7150501	7150700	*	2.31169e-10	1.39358e-08	15.4536
NC_027757.2	7150601	7150800	*	3.27699e-25	1.16412e-22	29.9405
NC_027757.2	7150701	7150900	*	1.62327e-20	3.71475e-18	37.4634
NC_027757.2	7153401	7153600	*	4.30065e-16	6.02268e-14	-36.7733
NC_027757.2	7153501	7153700	*	2.91885e-17	4.70977e-15	-18.7683
NC_027757.2	7171601	7171800	*	3.28593e-12	2.69395e-10	18.8125
NC_027757.2	7192101	7192300	*	7.93281e-58	2.01454e-54	33.4985
NC_027757.2	7223401	7223600	*	2.2653e-12	1.90391e-10	-22.3658
NC_027757.2	7256601	7256800	*	1.16241e-15	1.54002e-13	-19.3664
NC_027757.2	7281101	7281300	*	2.40686e-07	7.70605e-06	17.6158
NC_027757.2	7297901	7298100	*	1.36659e-07	4.63902e-06	-16.6936
NC_027757.2	7298001	7298200	*	1.79237e-16	2.63015e-14	-28.0859
NC_027757.2	7299401	7299600	*	3.04689e-10	1.79713e-08	-16.8675
NC_027757.2	7323101	7323300	*	4.60503e-06	0.00010481	15.5419
NC_027757.2	7331701	7331900	*	7.5182e-06	0.000160824	16.5939
NC_027757.2	7331901	7332100	*	7.00174e-15	8.37946e-13	18.5695
NC_027757.2	7332001	7332200	*	1.22598e-27	5.34212e-25	35.4081
NC_027757.2	7337101	7337300	*	3.82152e-14	4.14132e-12	15.1685
NC_027757.2	7337201	7337400	*	1.15495e-62	3.66973e-59	55.7178
NC_027757.2	7358201	7358400	*	2.11068e-09	1.06095e-07	18.232
NC_027757.2	7407501	7407700	*	1.67825e-08	7.00422e-07	19.8216
NC_027757.2	7414101	7414300	*	3.75494e-14	4.07274e-12	16.269
NC_027757.2	7438601	7438800	*	1.03935e-21	2.67118e-19	18.2895
NC_027757.2	7482901	7483100	*	6.29761e-13	5.742e-11	16.7834
NC_027757.2	7501001	7501200	*	1.40111e-05	0.000276092	15.6502
NC_027757.2	7517201	7517400	*	2.46791e-08	9.93207e-07	22.7717
NC_027757.2	7543001	7543200	*	3.23393e-09	1.56718e-07	-17.6759
NC_027757.2	7608901	7609100	*	9.95388e-05	0.00147627	17.2782
NC_027757.2	7609201	7609400	*	1.58839e-10	9.85441e-09	15.4134
NC_027757.2	7665701	7665900	*	3.42102e-42	3.92919e-39	-27.3507
NC_027757.2	7683701	7683900	*	4.9312e-30	2.5903e-27	52.8571
NC_027757.2	7766101	7766300	*	5.82813e-05	0.000938186	19.3101
NC_027757.2	7921801	7922000	*	1.16851e-16	1.75677e-14	30.2053
NC_027757.2	7923001	7923200	*	6.31442e-05	0.00100455	15.5906
NC_027757.2	8086601	8086800	*	4.14223e-29	2.02835e-26	25.2438
NC_027757.2	8086701	8086900	*	9.96948e-30	5.13315e-27	24.5281
NC_027757.2	8086801	8087000	*	1.01562e-16	1.53798e-14	19.4525
NC_027757.2	8086901	8087100	*	3.87266e-14	4.19392e-12	22.0779
NC_027757.2	8109901	8110100	*	2.02778e-09	1.02267e-07	-21.5618
NC_027757.2	8110001	8110200	*	4.44035e-06	0.000101522	-17.8091
NC_027757.2	8110701	8110900	*	3.62935e-07	1.11211e-05	-16.8071
NC_027757.2	8112401	8112600	*	2.64205e-05	0.00047727	-21.9416
NC_027757.2	8112501	8112700	*	5.15454e-11	3.48424e-09	-19.6299
NC_027757.2	8112601	8112800	*	1.35632e-11	1.00871e-09	-15.4927
NC_027757.2	8128501	8128700	*	7.84466e-06	0.000166895	15.1
NC_027757.2	8180801	8181000	*	3.16329e-33	2.10003e-30	-22.6516
NC_027757.2	8181201	8181400	*	0.000868993	0.00892498	15.2842
NC_027757.2	8181301	8181500	*	2.31831e-12	1.94504e-10	21.5745
NC_027757.2	8284801	8285000	*	1.12586e-05	0.000228387	18.7667
NC_027757.2	8288601	8288800	*	1.47069e-06	3.84386e-05	19.576
NC_027757.2	8291701	8291900	*	4.49567e-05	0.000752031	-17.6445
NC_027757.2	8405901	8406100	*	0.00267439	0.0219803	16.9957
NC_027757.2	8449701	8449900	*	1.47133e-27	6.3697e-25	18.5319
NC_027757.2	8492801	8493000	*	3.74163e-35	2.81544e-32	36.0631
NC_027757.2	8492901	8493100	*	5.07071e-30	2.66119e-27	39.2568
NC_027757.2	8496301	8496500	*	1.91461e-05	0.000361688	16.0213
NC_027757.2	8547401	8547600	*	7.02446e-06	0.000151571	21.1429
NC_027757.2	8549901	8550100	*	2.8845e-14	3.17633e-12	26.6353
NC_027757.2	8551401	8551600	*	1.65716e-10	1.02482e-08	19.3566
NC_027757.2	8551501	8551700	*	4.51927e-16	6.31411e-14	18.2685
NC_027757.2	8551601	8551800	*	2.48569e-14	2.76246e-12	15.1979
NC_027757.2	8551701	8551900	*	3.46739e-18	6.19905e-16	16.7003
NC_027757.2	8551801	8552000	*	1.28787e-22	3.61934e-20	20.9591
NC_027757.2	8551901	8552100	*	1.54636e-18	2.87405e-16	22.4353
NC_027757.2	8552001	8552200	*	1.98215e-13	1.94228e-11	21.7195
NC_027757.2	8552901	8553100	*	2.83584e-06	6.85609e-05	23.3388
NC_027757.2	8553001	8553200	*	1.77018e-15	2.28975e-13	19.0959
NC_027757.2	8553101	8553300	*	2.09973e-14	2.3576e-12	18.3248
NC_027757.2	8553701	8553900	*	7.51068e-06	0.000160687	17.1497
NC_027757.2	8554101	8554300	*	4.334e-15	5.33101e-13	18.2597
NC_027757.2	8554201	8554400	*	1.16923e-11	8.7869e-10	17.1288
NC_027757.2	8558801	8559000	*	5.49274e-11	3.69513e-09	16.8295
NC_027757.2	8677101	8677300	*	0.00211164	0.0182286	21.183
NC_027757.2	8776301	8776500	*	0.00255809	0.0212219	21.3889
NC_027757.2	8883201	8883400	*	2.19326e-07	7.08984e-06	15.9037
NC_027757.2	8884401	8884600	*	5.91332e-45	7.95522e-42	26.4961
NC_027757.2	8889901	8890100	*	1.57909e-13	1.56911e-11	17.3679
NC_027757.2	8912801	8913000	*	1.3926e-18	2.60015e-16	24.9524
NC_027757.2	8968001	8968200	*	3.9467e-07	1.19868e-05	-24.6319
NC_027757.2	8992901	8993100	*	6.57961e-11	4.36711e-09	-16.2819
NC_027757.2	8994501	8994700	*	4.04194e-12	3.26621e-10	17.7342
NC_027757.2	8994601	8994800	*	3.18735e-59	8.59816e-56	24.8954
NC_027757.2	9002901	9003100	*	3.19056e-55	7.06713e-52	42.5608
NC_027757.2	9003201	9003400	*	1.05273e-20	2.45842e-18	-27.5294
NC_027757.2	9004501	9004700	*	4.35653e-11	2.97986e-09	19.7917
NC_027757.2	9040601	9040800	*	3.99763e-08	1.53542e-06	21.5588
NC_027757.2	9040701	9040900	*	9.40566e-08	3.31652e-06	29.6118
NC_027757.2	9040801	9041000	*	2.75384e-12	2.28461e-10	33.5477
NC_027757.2	9043601	9043800	*	9.78132e-08	3.43514e-06	-28.551
NC_027757.2	9045401	9045600	*	6.60801e-09	3.00557e-07	17.9736
NC_027757.2	9046901	9047100	*	2.84085e-06	6.86644e-05	16.8936
NC_027757.2	9047401	9047600	*	3.42225e-15	4.26932e-13	20.9859
NC_027757.2	9047501	9047700	*	8.71507e-19	1.66155e-16	18.3007
NC_027757.2	9050401	9050600	*	7.25908e-12	5.63495e-10	18.2921
NC_027757.2	9133101	9133300	*	5.8729e-19	1.14163e-16	15.7896
NC_027757.2	9244101	9244300	*	6.02155e-24	1.91083e-21	21.3924
NC_027757.2	9244501	9244700	*	1.06189e-10	6.79829e-09	-17.6094
NC_027757.2	9256101	9256300	*	3.50728e-20	7.74995e-18	31.5792
NC_027757.2	9256201	9256400	*	9.75237e-14	9.98888e-12	28.7053
NC_027757.2	9291501	9291700	*	9.05365e-16	1.21642e-13	18.3097
NC_027757.2	9309701	9309900	*	5.35671e-08	1.99878e-06	20.1927
NC_027757.2	9311701	9311900	*	2.65826e-18	4.81334e-16	15.0198
NC_027757.2	9327301	9327500	*	7.99973e-16	1.08199e-13	16.5381
NC_027757.2	9327901	9328100	*	1.46098e-34	1.05539e-31	22.7939
NC_027757.2	9337901	9338100	*	1.06519e-09	5.67585e-08	-17.0124
NC_027757.2	9338001	9338200	*	8.56214e-09	3.80262e-07	-19.2593
NC_027757.2	9349401	9349600	*	7.48079e-24	2.35141e-21	15.9679
NC_027757.2	9349501	9349700	*	8.39561e-30	4.34477e-27	15.1953
NC_027757.2	9351201	9351400	*	2.45337e-14	2.72829e-12	17.6442
NC_027757.2	9415801	9416000	*	1.42182e-10	8.89694e-09	-15.2449
NC_027757.2	9416001	9416200	*	8.28515e-11	5.40448e-09	-15.0581
NC_027757.2	9416701	9416900	*	8.50227e-10	4.61565e-08	-15.0748
NC_027757.2	9419801	9420000	*	3.98336e-22	1.06601e-19	19.1898
NC_027757.2	9439301	9439500	*	8.99605e-08	3.18676e-06	15.402
NC_027757.2	9469101	9469300	*	3.31761e-39	3.2208e-36	-33.2078
NC_027757.2	9471801	9472000	*	2.22609e-05	0.000411771	-21.4936
NC_027757.2	9477101	9477300	*	2.1549e-07	6.97937e-06	18.4211
NC_027757.2	9477901	9478100	*	2.71965e-13	2.61281e-11	15.4169
NC_027757.2	9491801	9492000	*	1.14006e-28	5.40286e-26	-23.3664
NC_027757.2	9559901	9560100	*	1.09631e-20	2.55482e-18	26.5671
NC_027757.2	9560001	9560200	*	7.935e-19	1.51988e-16	20.5603
NC_027757.2	9603901	9604100	*	9.14704e-13	8.14007e-11	-23.9776
NC_027757.2	9604101	9604300	*	3.4038e-25	1.20707e-22	-35.8763
NC_027757.2	9622301	9622500	*	2.03347e-16	2.96487e-14	-24.5048
NC_027757.2	9623901	9624100	*	1.39561e-30	7.6343e-28	-33.7056
NC_027757.2	9624001	9624200	*	1.54315e-20	3.53902e-18	-34.3619
NC_027757.2	9624201	9624400	*	2.82568e-25	1.00932e-22	17.4623
NC_027757.2	9624401	9624600	*	2.0988e-11	1.51417e-09	16.9443
NC_027757.2	9628301	9628500	*	8.3926e-09	3.73441e-07	28.6946
NC_027757.2	9657301	9657500	*	4.23819e-31	2.41992e-28	31.6197
NC_027757.2	9665601	9665800	*	7.8337e-11	5.1326e-09	-19.7657
NC_027757.2	9670901	9671100	*	1.42751e-23	4.38055e-21	27.3403
NC_027757.2	9694901	9695100	*	2.44328e-06	6.0152e-05	18.1084
NC_027757.2	9695001	9695200	*	4.10498e-08	1.57281e-06	17.5813
NC_027757.2	9695201	9695400	*	0.000229835	0.00298228	16.6776
NC_027757.2	9695301	9695500	*	0.00180075	0.0160593	17.474
NC_027757.2	9701301	9701500	*	1.46863e-08	6.20754e-07	19.4611
NC_027757.2	9734701	9734900	*	1.78605e-08	7.4117e-07	-16.5912
NC_027757.2	9735301	9735500	*	7.02326e-10	3.87371e-08	-23.8379
NC_027757.2	9756201	9756400	*	1.57088e-11	1.15601e-09	15.3704
NC_027757.2	9757601	9757800	*	9.00298e-22	2.32671e-19	22.4374
NC_027757.2	9757701	9757900	*	6.136e-18	1.06911e-15	18.6941
NC_027757.2	9760001	9760200	*	2.0808e-82	1.43428e-78	-32.7252
NC_027757.2	9797301	9797500	*	1.30128e-12	1.1326e-10	-15.8375
NC_027757.2	9836001	9836200	*	5.30643e-19	1.03634e-16	17.9278
NC_027757.2	9839001	9839200	*	0.000134709	0.00190525	19.7966
NC_027757.2	9840301	9840500	*	2.18911e-21	5.46205e-19	15.3144
NC_027757.2	9840501	9840700	*	2.63226e-09	1.29826e-07	-20.6266
NC_027757.2	9899801	9900000	*	1.45592e-05	0.000285457	19.6685
NC_027757.2	9966501	9966700	*	5.7826e-07	1.68165e-05	-19.3856
NC_027757.2	9971401	9971600	*	5.87659e-06	0.000129629	-23.4629
NC_027757.2	9975501	9975700	*	9.68305e-28	4.25139e-25	20.233
NC_027757.2	9975701	9975900	*	3.2062e-20	7.1095e-18	-21.5012
NC_027757.2	9975801	9976000	*	9.84239e-139	3.2904e-134	-44.6962
NC_027757.2	9975901	9976100	*	2.8989e-19	5.83861e-17	-21.7482
NC_027757.2	9976301	9976500	*	7.56701e-26	2.84398e-23	-18.7883
NC_027757.2	9976401	9976600	*	1.66431e-82	1.15571e-78	-28.2411
NC_027757.2	10016701	10016900	*	2.50806e-05	0.000456269	15.6848
NC_027757.2	10017701	10017900	*	4.14431e-31	2.36892e-28	26.9783
NC_027757.2	10033701	10033900	*	3.99914e-14	4.32379e-12	-24.8132
NC_027757.2	10039001	10039200	*	4.20594e-100	5.43788e-96	-52.6808
NC_027757.2	10042401	10042600	*	1.35832e-07	4.61349e-06	-16.6253
NC_027757.2	10042601	10042800	*	0.000199769	0.00265248	-15.2665
NC_027757.2	10072001	10072200	*	0.000652594	0.00706858	15.4156
NC_027757.2	10072101	10072300	*	5.63575e-10	3.1653e-08	17.4936
NC_027757.2	10072201	10072400	*	8.9614e-11	5.80885e-09	20.4712
NC_027757.2	10108301	10108500	*	8.59975e-20	1.82753e-17	-18.3615
NC_027757.2	10108401	10108600	*	1.45807e-05	0.000285804	-18.8007
NC_027757.2	10155001	10155200	*	1.17457e-13	1.18867e-11	-35.9948
NC_027757.2	10170101	10170300	*	7.34344e-16	9.98044e-14	19.2801
NC_027757.2	10171201	10171400	*	4.01652e-09	1.91041e-07	16.742
NC_027757.2	10171401	10171600	*	8.77971e-13	7.83105e-11	16.0009
NC_027757.2	10181101	10181300	*	4.60853e-15	5.64851e-13	-27.1304
NC_027757.2	10181201	10181400	*	1.05924e-10	6.78265e-09	-19.8429
NC_027757.2	10183301	10183500	*	1.83616e-09	9.34112e-08	-15.5292
NC_027757.2	10188801	10189000	*	8.26959e-22	2.145e-19	16.2433
NC_027757.2	10188901	10189100	*	2.35224e-20	5.2924e-18	24.6059
NC_027757.2	10195401	10195600	*	8.35898e-20	1.77871e-17	25.6575
NC_027757.2	10208501	10208700	*	0.000232798	0.00301452	18.1169
NC_027757.2	10208801	10209000	*	1.8185e-07	5.99516e-06	30.9831
NC_027757.2	10212201	10212400	*	5.57278e-08	2.07133e-06	17.6183
NC_027757.2	10212301	10212500	*	4.23601e-14	4.56481e-12	26.2113
NC_027757.2	10212401	10212600	*	9.42362e-59	2.49466e-55	35.5983
NC_027757.2	10212501	10212700	*	5.56953e-85	4.25934e-81	37.1938
NC_027757.2	10212601	10212800	*	1.72832e-69	7.29403e-66	35.4655
NC_027757.2	10212701	10212900	*	4.35044e-53	8.76139e-50	31.1931
NC_027757.2	10212801	10213000	*	7.72501e-39	7.32486e-36	29.1254
NC_027757.2	10212901	10213100	*	4.71071e-28	2.12037e-25	37.2246
NC_027757.2	10281201	10281400	*	6.55727e-10	3.63722e-08	26.277
NC_027757.2	10281301	10281500	*	8.41659e-24	2.63371e-21	41.3325
NC_027757.2	10281401	10281600	*	3.54275e-24	1.14804e-21	26.7372
NC_027757.2	10303901	10304100	*	1.8332e-14	2.07521e-12	-20.8925
NC_027757.2	10304001	10304200	*	2.42922e-19	4.93105e-17	-20.3794
NC_027757.2	10325401	10325600	*	1.27708e-12	1.11289e-10	-15.0426
NC_027757.2	10383101	10383300	*	2.68693e-06	6.53855e-05	16.9213
NC_027757.2	10435001	10435200	*	7.44884e-16	1.01158e-13	-18.4193
NC_027757.2	10435101	10435300	*	3.24307e-16	4.61328e-14	-27.7032
NC_027757.2	10512901	10513100	*	1.21364e-12	1.06087e-10	20.5809
NC_027757.2	10513501	10513700	*	1.29836e-08	5.55256e-07	16.9177
NC_027757.2	10514901	10515100	*	6.41401e-07	1.8433e-05	30.9451
NC_027757.2	10523501	10523700	*	0.000274132	0.00345426	-16.4634
NC_027757.2	10523601	10523800	*	0.000821266	0.00852511	-15.9323
NC_027757.2	10534801	10535000	*	5.2728e-29	2.56159e-26	-19.6678
NC_027757.2	10534901	10535100	*	2.37813e-29	1.18889e-26	-19.0551
NC_027757.2	10535001	10535200	*	1.99892e-20	4.52879e-18	-18.4478
NC_027757.2	10535101	10535300	*	3.91009e-13	3.67435e-11	-23.6432
NC_027757.2	10535301	10535500	*	2.67582e-06	6.51536e-05	-17.0057
NC_027757.2	10537801	10538000	*	2.00825e-30	1.08486e-27	24.9497
NC_027757.2	10537901	10538100	*	4.1274e-27	1.7191e-24	30.3531
NC_027757.2	10564401	10564600	*	7.99306e-28	3.52759e-25	21.7724
NC_027757.2	10566201	10566400	*	1.34339e-08	5.72781e-07	-15.1046
NC_027757.2	10566401	10566600	*	1.99962e-07	6.52676e-06	-18.9391
NC_027757.2	10567101	10567300	*	1.03063e-12	9.10451e-11	-30.1776
NC_027757.2	10567201	10567400	*	1.36019e-12	1.18079e-10	-24.9663
NC_027757.2	10638001	10638200	*	5.16642e-39	4.94792e-36	-30.761
NC_027757.2	10638101	10638300	*	2.48308e-46	3.60994e-43	-27.4393
NC_027757.2	10638201	10638400	*	3.16124e-28	1.44516e-25	-23.7663
NC_027757.2	10654601	10654800	*	9.93785e-09	4.35378e-07	-19.9383
NC_027757.2	10654701	10654900	*	7.4677e-09	3.35873e-07	-17.9342
NC_027757.2	10654801	10655000	*	2.97445e-06	7.14838e-05	-18.883
NC_027757.2	10661801	10662000	*	5.68567e-17	8.87172e-15	34.6023
NC_027757.2	10662001	10662200	*	1.94337e-15	2.50078e-13	21.4357
NC_027757.2	10698301	10698500	*	1.95389e-08	8.04351e-07	-22.8803
NC_027757.2	10703101	10703300	*	1.7756e-15	2.29632e-13	21.6909
NC_027757.2	10741701	10741900	*	3.78146e-07	1.15365e-05	-16.7778
NC_027757.2	10745701	10745900	*	2.54887e-10	1.5244e-08	-20
NC_027757.2	10753501	10753700	*	3.42172e-16	4.85178e-14	22.561
NC_027757.2	10755001	10755200	*	3.30825e-13	3.14217e-11	-16.4424
NC_027757.2	10781001	10781200	*	1.69879e-16	2.50067e-14	21.0257
NC_027757.2	10794801	10795000	*	6.92783e-17	1.07018e-14	-44.74
NC_027757.2	10815501	10815700	*	0.000173353	0.00235512	15.6791
NC_027757.2	10815601	10815800	*	6.4127e-07	1.84301e-05	18.358
NC_027757.2	10819701	10819900	*	3.47895e-16	4.928e-14	-15.9861
NC_027757.2	10871401	10871600	*	1.05573e-06	2.86945e-05	19.6172
NC_027757.2	10886201	10886400	*	9.94641e-05	0.00147533	15.323
NC_027757.2	10886501	10886700	*	1.67193e-15	2.1692e-13	-15.4394
NC_027757.2	10899001	10899200	*	5.89754e-35	4.37616e-32	21.4397
NC_027757.2	10899101	10899300	*	3.33594e-28	1.52147e-25	24.8061
NC_027757.2	10933801	10934000	*	1.71657e-09	8.78696e-08	-17.629
NC_027757.2	10933901	10934100	*	5.85089e-17	9.11465e-15	-21.274
NC_027757.2	10934001	10934200	*	4.89094e-10	2.77866e-08	-16.782
NC_027757.2	10939701	10939900	*	1.93653e-20	4.39531e-18	18.367
NC_027757.2	10964601	10964800	*	0.00256842	0.0212895	-15.0155
NC_027757.2	10968701	10968900	*	2.69446e-17	4.36485e-15	-21.6503
NC_027757.2	10968801	10969000	*	2.63855e-18	4.78005e-16	-24.4909
NC_027757.2	10969001	10969200	*	2.88175e-24	9.41733e-22	29.2297
NC_027757.2	10988901	10989100	*	2.6084e-30	1.39857e-27	19.6281
NC_027757.2	11049601	11049800	*	3.24266e-21	7.95631e-19	21.3093
NC_027757.2	11049801	11050000	*	1.42912e-13	1.42915e-11	15.0781
NC_027757.2	11053801	11054000	*	5.1385e-25	1.79329e-22	-41.8938
NC_027757.2	11053901	11054100	*	6.25914e-08	2.29936e-06	-16.8644
NC_027757.2	11054201	11054400	*	3.19579e-19	6.40954e-17	27.0092
NC_027757.2	11073501	11073700	*	2.154e-10	1.30557e-08	16.5441
NC_027757.2	11090001	11090200	*	3.04111e-11	2.13663e-09	19.9614
NC_027757.2	11090101	11090300	*	6.96522e-10	3.8445e-08	18.95
NC_027757.2	11108801	11109000	*	6.35335e-09	2.89946e-07	15.7158
NC_027757.2	11113901	11114100	*	1.28735e-06	3.41633e-05	-23.9095
NC_027757.2	11114001	11114200	*	1.81022e-16	2.6551e-14	-49.7628
NC_027757.2	11118601	11118800	*	0.000793519	0.00829008	-16.7745
NC_027757.2	11190901	11191100	*	6.52323e-09	2.97015e-07	16.0372
NC_027757.2	11191001	11191200	*	4.04148e-08	1.55061e-06	17.3864
NC_027757.2	11192101	11192300	*	4.29456e-20	9.40874e-18	16.9922
NC_027757.2	11211601	11211800	*	4.09708e-05	0.000694706	17.2368
NC_027757.2	11214401	11214600	*	4.19547e-10	2.4128e-08	-20.4446
NC_027757.2	11277801	11278000	*	2.39992e-12	2.00898e-10	22.8037
NC_027757.2	11325901	11326100	*	3.86051e-09	1.84257e-07	16.2823
NC_027757.2	11326001	11326200	*	4.84466e-11	3.28989e-09	20.4726
NC_027757.2	11341001	11341200	*	3.52828e-11	2.45193e-09	15.2817
NC_027757.2	11341101	11341300	*	1.30481e-10	8.21959e-09	17.896
NC_027757.2	11486701	11486900	*	1.76416e-08	7.32975e-07	-19.6096
NC_027757.2	11498301	11498500	*	1.80929e-06	4.61402e-05	20.2626
NC_027757.2	11500101	11500300	*	3.2184e-10	1.89003e-08	15.1586
NC_027757.2	11500201	11500400	*	4.86863e-17	7.65118e-15	19.5077
NC_027757.2	11500301	11500500	*	6.31239e-09	2.88259e-07	16.2513
NC_027757.2	11503401	11503600	*	1.86034e-16	2.72528e-14	21.459
NC_027757.2	11503501	11503700	*	1.51774e-34	1.09521e-31	31.3811
NC_027757.2	11503601	11503800	*	1.04427e-14	1.22173e-12	16.1446
NC_027757.2	11520601	11520800	*	9.97243e-07	2.72757e-05	-18.0986
NC_027757.2	11525401	11525600	*	1.26108e-10	7.96534e-09	18.0563
NC_027757.2	11532201	11532400	*	6.67846e-09	3.03487e-07	16.4195
NC_027757.2	11574101	11574300	*	6.00801e-11	4.0158e-09	24.8834
NC_027757.2	11633801	11634000	*	5.4619e-15	6.63107e-13	16.996
NC_027757.2	11642901	11643100	*	7.0046e-56	1.61735e-52	-34.3998
NC_027757.2	11643101	11643300	*	6.98998e-24	2.20276e-21	-27.9868
NC_027757.2	11653401	11653600	*	1.22482e-41	1.36424e-38	28.4773
NC_027757.2	11653901	11654100	*	3.16796e-13	3.01682e-11	28.8154
NC_027757.2	11654001	11654200	*	3.98937e-15	4.92978e-13	30.9193
NC_027757.2	11654101	11654300	*	1.50136e-09	7.77222e-08	22.1977
NC_027757.2	11658101	11658300	*	3.3038e-10	1.93646e-08	15.1576
NC_027757.2	11658801	11659000	*	2.07353e-12	1.75214e-10	25.394
NC_027757.2	11658901	11659100	*	2.27874e-15	2.90828e-13	19.6055
NC_027757.2	11659201	11659400	*	3.6112e-10	2.10111e-08	-15.3992
NC_027757.2	11659301	11659500	*	1.38442e-25	5.08316e-23	-30.8885
NC_027757.2	11660501	11660700	*	0.00342117	0.026678	15.8217
NC_027757.2	11703001	11703200	*	5.83426e-15	7.05806e-13	31.8033
NC_027757.2	11704001	11704200	*	5.37376e-25	1.87302e-22	-51.3178
NC_027757.2	11704101	11704300	*	1.27655e-21	3.25293e-19	-42.6578
NC_027757.2	11707601	11707800	*	0.00324255	0.0255819	19.6272
NC_027757.2	11714001	11714200	*	0.00174951	0.0156918	-23.3032
NC_027757.2	11714101	11714300	*	6.33733e-08	2.3254e-06	-35.1493
NC_027757.2	11733201	11733400	*	2.78991e-12	2.31211e-10	18.449
NC_027757.2	11733301	11733500	*	1.74276e-14	1.9791e-12	19.8061
NC_027757.2	11734701	11734900	*	8.41771e-14	8.69742e-12	16.8399
NC_027757.2	11740301	11740500	*	4.90787e-37	4.15904e-34	42.3699
NC_027757.2	11745001	11745200	*	0.00086258	0.00887172	-16.1833
NC_027757.2	11771301	11771500	*	7.283e-07	2.06465e-05	-17.0437
NC_027757.2	11773001	11773200	*	2.80292e-19	5.65504e-17	17.7587
NC_027757.2	11773101	11773300	*	5.8379e-26	2.21438e-23	16.3147
NC_027757.2	11773901	11774100	*	4.27117e-07	1.28572e-05	-15.131
NC_027757.2	11775701	11775900	*	1.66621e-09	8.55095e-08	16.9658
NC_027757.2	11775901	11776100	*	1.90702e-11	1.38495e-09	17.4953
NC_027757.2	11776001	11776200	*	7.21125e-14	7.52563e-12	15.8748
NC_027757.2	11777301	11777500	*	3.59517e-20	7.93555e-18	-19.3374
NC_027757.2	11783001	11783200	*	2.42437e-06	5.97381e-05	19.8611
NC_027757.2	11818801	11819000	*	4.36358e-09	2.06053e-07	-17.7623
NC_027757.2	11856701	11856900	*	5.59518e-06	0.000124177	18.2261
NC_027757.2	11867301	11867500	*	2.4245e-06	5.97409e-05	-16.911
NC_027757.2	11869901	11870100	*	1.50637e-09	7.79608e-08	16.6597
NC_027757.2	11871701	11871900	*	0.000586638	0.0064774	16.4639
NC_027757.2	11877601	11877800	*	1.4054e-21	3.56825e-19	17.6231
NC_027757.2	11877701	11877900	*	9.89793e-32	5.90585e-29	19.6748
NC_027757.2	11903801	11904000	*	1.56558e-23	4.78572e-21	19.6967
NC_027757.2	11917601	11917800	*	6.32349e-15	7.61311e-13	31.3903
NC_027757.2	11917801	11918000	*	1.73055e-20	3.94675e-18	-25.9695
NC_027757.2	11973701	11973900	*	1.55569e-18	2.89059e-16	19.9838
NC_027757.2	11973801	11974000	*	4.01826e-16	5.64902e-14	24.5309
NC_027757.2	11984101	11984300	*	6.73447e-12	5.25631e-10	-26.0037
NC_027757.2	12111101	12111300	*	2.55167e-28	1.1765e-25	23.4645
NC_027757.2	12114301	12114500	*	9.05792e-45	1.20437e-41	61.8835
NC_027757.2	12114401	12114600	*	3.12439e-15	3.91747e-13	34.7181
NC_027757.2	12161301	12161500	*	1.61793e-05	0.000312625	15.6603
NC_027757.2	12161401	12161600	*	2.34858e-07	7.53906e-06	19.918
NC_027757.2	12304401	12304600	*	1.01273e-48	1.66898e-45	18.1317
NC_027757.2	12341001	12341200	*	8.50746e-16	1.14666e-13	18.975
NC_027757.2	12372301	12372500	*	2.89116e-09	1.41449e-07	16.3305
NC_027757.2	12387801	12388000	*	1.4901e-13	1.48575e-11	21.371
NC_027757.2	12387901	12388100	*	5.45706e-09	2.52569e-07	18.989
NC_027757.2	12405501	12405700	*	4.09622e-33	2.69947e-30	27.9025
NC_027757.2	12405601	12405800	*	1.74216e-62	5.48713e-59	33.9932
NC_027757.2	12405701	12405900	*	7.78897e-29	3.73934e-26	27.3924
NC_027757.2	12408601	12408800	*	1.42091e-20	3.27259e-18	17.4102
NC_027757.2	12409301	12409500	*	3.97814e-10	2.29742e-08	17.1712
NC_027757.2	12431501	12431700	*	5.99755e-07	1.73697e-05	-19.8095
NC_027757.2	12441301	12441500	*	6.16859e-49	1.02927e-45	39.4146
NC_027757.2	12441401	12441600	*	1.36547e-16	2.03459e-14	21.8041
NC_027757.2	12441701	12441900	*	2.2656e-08	9.19425e-07	20.9026
NC_027757.2	12441801	12442000	*	4.49237e-13	4.18414e-11	37.0275
NC_027757.2	12441901	12442100	*	5.44756e-16	7.52793e-14	20
NC_027757.2	12446201	12446400	*	1.43094e-13	1.43086e-11	20.6974
NC_027757.2	12446401	12446600	*	6.85645e-07	1.95656e-05	21.7251
NC_027757.2	12452901	12453100	*	0.000180835	0.00244032	-19.5971
NC_027757.2	12454101	12454300	*	8.02215e-06	0.000170215	-16.5074
NC_027757.2	12460901	12461100	*	6.26438e-17	9.7248e-15	21.305
NC_027757.2	12461001	12461200	*	8.96126e-09	3.96367e-07	18.99
NC_027757.2	12498201	12498400	*	1.46412e-19	3.04165e-17	-20.8653
NC_027757.2	12499601	12499800	*	4.21039e-07	1.26967e-05	18.1565
NC_027757.2	12499701	12499900	*	1.75988e-14	1.99685e-12	20.1261
NC_027757.2	12503701	12503900	*	7.36845e-32	4.43673e-29	-17.6574
NC_027757.2	12503901	12504100	*	6.23356e-44	7.98005e-41	28.6705
NC_027757.2	12504301	12504500	*	2.38716e-21	5.93503e-19	31.5086
NC_027757.2	12511801	12512000	*	2.8753e-21	7.08951e-19	-16.0989
NC_027757.2	12511901	12512100	*	1.39378e-17	2.33619e-15	-15.5111
NC_027757.2	12542601	12542800	*	3.00971e-11	2.11619e-09	18.3368
NC_027757.2	12542701	12542900	*	1.77998e-08	7.38953e-07	22.5942
NC_027757.2	12546101	12546300	*	1.59835e-11	1.17484e-09	21.5503
NC_027757.2	12569101	12569300	*	1.67486e-18	3.1007e-16	-27.2908
NC_027757.2	12569201	12569400	*	5.86056e-18	1.02329e-15	-20.7684
NC_027757.2	12569401	12569600	*	1.46509e-17	2.4494e-15	-29.4118
NC_027757.2	12578401	12578600	*	2.93446e-06	7.06343e-05	20.8138
NC_027757.2	12578501	12578700	*	3.00171e-09	1.46377e-07	29.9419
NC_027757.2	12578601	12578800	*	0.00105254	0.0104268	15.5799
NC_027757.2	12610301	12610500	*	2.68728e-13	2.58347e-11	26.6792
NC_027757.2	12610401	12610600	*	5.6376e-08	2.09296e-06	21.0201
NC_027757.2	12610601	12610800	*	2.01753e-14	2.27114e-12	32.7769
NC_027757.2	12610701	12610900	*	8.11906e-22	2.10747e-19	24.7998
NC_027757.2	12610801	12611000	*	7.90984e-14	8.20655e-12	21.3973
NC_027757.2	12618101	12618300	*	5.71052e-13	5.23998e-11	22.3499
NC_027757.2	12618201	12618400	*	8.70532e-41	9.23474e-38	33.7911
NC_027757.2	12618301	12618500	*	1.83186e-18	3.37586e-16	18.2188
NC_027757.2	12620901	12621100	*	6.47816e-21	1.5448e-18	16.185
NC_027757.2	12622601	12622800	*	5.06257e-68	2.0063e-64	23.6519
NC_027757.2	12622701	12622900	*	1.01205e-108	1.63335e-104	38.199
NC_027757.2	12622801	12623000	*	4.98802e-47	7.52353e-44	20.3105
NC_027757.2	12623101	12623300	*	7.13164e-48	1.12083e-44	35.4601
NC_027757.2	12623201	12623400	*	7.77848e-72	3.67735e-68	61.6812
NC_027757.2	12623301	12623500	*	1.65893e-94	1.75663e-90	51.7484
NC_027757.2	12623401	12623600	*	2.18665e-114	4.24656e-110	51.5135
NC_027757.2	12623501	12623700	*	1.7082e-80	1.08627e-76	47.3351
NC_027757.2	12626901	12627100	*	5.73767e-13	5.26355e-11	28.325
NC_027757.2	12631201	12631400	*	1.66758e-14	1.89847e-12	15.7248
NC_027757.2	12699701	12699900	*	1.78507e-12	1.52319e-10	20.6049
NC_027757.2	12699801	12700000	*	2.72456e-47	4.15639e-44	32.3034
NC_027757.2	12699901	12700100	*	6.78694e-39	6.45171e-36	34.9825
NC_027757.2	12713301	12713500	*	2.22079e-15	2.83804e-13	17.6546
NC_027757.2	12717401	12717600	*	1.28627e-24	4.33792e-22	17.2138
NC_027757.2	12717501	12717700	*	1.00998e-25	3.7513e-23	20.6787
NC_027757.2	12734201	12734400	*	2.06287e-11	1.48999e-09	27.9927
NC_027757.2	12750701	12750900	*	1.63645e-06	4.22379e-05	-19.8342
NC_027757.2	12788201	12788400	*	7.61391e-10	4.17248e-08	23.8985
NC_027757.2	12809401	12809600	*	4.35307e-06	9.97731e-05	15.3714
NC_027757.2	12830801	12831000	*	2.32638e-15	2.96471e-13	30.6925
NC_027757.2	12834701	12834900	*	2.91251e-26	1.13218e-23	20.6884
NC_027757.2	12860601	12860800	*	7.26713e-33	4.6998e-30	20.1213
NC_027757.2	12860701	12860900	*	9.71197e-82	6.52154e-78	28.945
NC_027757.2	12860801	12861000	*	4.68442e-15	5.73372e-13	15.9001
NC_027757.2	12867501	12867700	*	1.33198e-21	3.38735e-19	-17.5639
NC_027757.2	12869801	12870000	*	9.9566e-07	2.72357e-05	25.4685
NC_027757.2	12870501	12870700	*	4.87919e-28	2.19304e-25	33.7626
NC_027757.2	12870601	12870800	*	3.81612e-32	2.34607e-29	30.6139
NC_027757.2	12884701	12884900	*	2.55225e-51	4.7629e-48	-29.2432
NC_027757.2	12884801	12885000	*	9.22725e-31	5.1177e-28	-34.5221
NC_027757.2	12894101	12894300	*	5.59495e-10	3.14427e-08	-16.0203
NC_027757.2	12894401	12894600	*	2.88405e-10	1.70823e-08	-16.2311
NC_027757.2	12894501	12894700	*	4.85914e-14	5.19326e-12	-17.4716
NC_027757.2	12894601	12894800	*	8.11264e-09	3.62092e-07	-15.9594
NC_027757.2	12894701	12894900	*	9.62781e-08	3.38686e-06	-19.9445
NC_027757.2	12895001	12895200	*	3.74256e-19	7.4468e-17	-20.7191
NC_027757.2	12895101	12895300	*	3.4188e-34	2.41744e-31	-25.508
NC_027757.2	12895201	12895400	*	7.49139e-52	1.42703e-48	-41.1752
NC_027757.2	12924301	12924500	*	3.3541e-11	2.33981e-09	19.5527
NC_027757.2	12924801	12925000	*	2.23316e-09	1.1168e-07	15.9309
NC_027757.2	12989601	12989800	*	3.04809e-09	1.48452e-07	16.9668
NC_027757.2	12990501	12990700	*	1.78906e-06	4.56904e-05	15.9394
NC_027757.2	12992401	12992600	*	7.22353e-09	3.25927e-07	15.2911
NC_027757.2	12993701	12993900	*	8.84751e-17	1.35037e-14	22.398
NC_027757.2	12993801	12994000	*	1.71121e-14	1.9453e-12	27.5738
NC_027757.2	12993901	12994100	*	7.32349e-05	0.00113915	17.2537
NC_027757.2	12994001	12994200	*	8.11757e-19	1.5532e-16	27.0474
NC_027757.2	12994101	12994300	*	2.95473e-22	8.0099e-20	23.17
NC_027757.2	12994201	12994400	*	7.46307e-20	1.59678e-17	21.5269
NC_027757.2	12994301	12994500	*	5.29671e-13	4.88416e-11	20.4128
NC_027757.2	13017701	13017900	*	1.24913e-05	0.000249932	-15.105
NC_027757.2	13091701	13091900	*	0.00148711	0.0137736	17.6222
NC_027757.2	13091801	13092000	*	0.000291561	0.00363642	16.0303
NC_027757.2	13119201	13119400	*	3.6858e-06	8.62868e-05	16.9821
NC_027757.2	13128601	13128800	*	8.11843e-10	4.42539e-08	28.264
NC_027757.2	13132201	13132400	*	6.9558e-19	1.34071e-16	16.6413
NC_027757.2	13165401	13165600	*	0.000183292	0.00246791	15.7812
NC_027757.2	13169601	13169800	*	2.68565e-10	1.60024e-08	19.3112
NC_027757.2	13170601	13170800	*	4.4269e-07	1.32711e-05	16.3603
NC_027757.2	13173201	13173400	*	1.06168e-13	1.08163e-11	-28.4468
NC_027757.2	13180301	13180500	*	2.69616e-08	1.07597e-06	17.4497
NC_027757.2	13187701	13187900	*	4.04304e-14	4.36762e-12	16.0971
NC_027757.2	13189201	13189400	*	1.94787e-07	6.37603e-06	16.3636
NC_027757.2	13222301	13222500	*	1.89398e-09	9.61297e-08	24.9365
NC_027757.2	13235401	13235600	*	1.88477e-08	7.78362e-07	18.257
NC_027757.2	13244801	13245000	*	3.15846e-14	3.46051e-12	16.9533
NC_027757.2	13244901	13245100	*	3.46823e-14	3.78052e-12	15.6957
NC_027757.2	13293301	13293500	*	0.0071276	0.0470923	-17.1029
NC_027757.2	13305001	13305200	*	1.88246e-06	4.77782e-05	18.9319
NC_027757.2	13305101	13305300	*	1.7029e-07	5.65238e-06	19.195
NC_027757.2	13305301	13305500	*	4.7426e-05	0.000787101	15.6301
NC_027757.2	13307801	13308000	*	5.66267e-17	8.83701e-15	24.2692
NC_027757.2	13311701	13311900	*	8.98846e-18	1.53833e-15	20.9024
NC_027757.2	13311801	13312000	*	1.44509e-11	1.06985e-09	15.8778
NC_027757.2	13441801	13442000	*	1.0908e-15	1.45078e-13	20.8375
NC_027757.2	13441901	13442100	*	8.89021e-21	2.09217e-18	30.1591
NC_027757.2	13449601	13449800	*	1.32594e-16	1.97934e-14	19.8514
NC_027757.2	13449701	13449900	*	5.23358e-21	1.25944e-18	18.2699
NC_027757.2	13449901	13450100	*	5.26496e-18	9.23843e-16	35.1081
NC_027757.2	13470101	13470300	*	3.68966e-21	9.01059e-19	22.7521
NC_027757.2	13470201	13470400	*	1.59275e-20	3.6474e-18	27.7561
NC_027757.2	13478901	13479100	*	3.35113e-11	2.33794e-09	18.636
NC_027757.2	13533401	13533600	*	9.62604e-05	0.00143529	16.133
NC_027757.2	13584901	13585100	*	0.000132747	0.00188164	19.8203
NC_027757.2	13606701	13606900	*	0.00081476	0.0084699	-15.4082
NC_027757.2	13645701	13645900	*	0.00073581	0.00779518	-15.5769
NC_027757.2	13646301	13646500	*	5.96031e-13	5.45507e-11	15.7671
NC_027757.2	13650801	13651000	*	5.46818e-06	0.000121709	16.1065
NC_027757.2	13687701	13687900	*	0.000341438	0.00414791	16.6235
NC_027757.2	13770001	13770200	*	3.74639e-08	1.44773e-06	20.8047
NC_027757.2	13770101	13770300	*	5.80071e-16	7.98787e-14	27.7311
NC_027757.2	13794101	13794300	*	1.46459e-05	0.000286878	26.929
NC_027757.2	13795201	13795400	*	1.11908e-07	3.87708e-06	18.8754
NC_027757.2	13815101	13815300	*	8.43356e-20	1.79393e-17	15.8436
NC_027757.2	13815201	13815400	*	8.34822e-13	7.47095e-11	15.3132
NC_027757.2	13815301	13815500	*	2.09286e-10	1.2712e-08	19.6927
NC_027757.2	13815401	13815600	*	3.03737e-31	1.75158e-28	24.8042
NC_027757.2	13815501	13815700	*	5.36082e-56	1.24271e-52	34.9769
NC_027757.2	13815601	13815800	*	3.1805e-35	2.40597e-32	27.8858
NC_027757.2	13816301	13816500	*	1.27784e-49	2.19959e-46	49.2142
NC_027757.2	13816401	13816600	*	6.07536e-80	3.80651e-76	63.8949
NC_027757.2	13816501	13816700	*	2.2658e-47	3.47126e-44	53.504
NC_027757.2	13850101	13850300	*	2.08239e-17	3.4165e-15	15.0305
NC_027757.2	13863801	13864000	*	2.15845e-09	1.0828e-07	-15.1543
NC_027757.2	13864301	13864500	*	3.97562e-06	9.21718e-05	-16.1855
NC_027757.2	13865301	13865500	*	1.15662e-09	6.12227e-08	-22.5382
NC_027757.2	13865401	13865600	*	6.00156e-07	1.73799e-05	-25.8929
NC_027757.2	13874001	13874200	*	1.98072e-11	1.4348e-09	22.9946
NC_027757.2	13918601	13918800	*	2.16029e-06	5.39417e-05	17.9057
NC_027757.2	13918801	13919000	*	1.8458e-11	1.34316e-09	18.6029
NC_027757.2	13958801	13959000	*	6.85079e-08	2.49437e-06	-16.2176
NC_027757.2	13965001	13965200	*	5.51156e-08	2.05079e-06	-23.0405
NC_027757.2	14020301	14020500	*	1.40075e-05	0.000276036	-16.993
NC_027757.2	14038101	14038300	*	2.11587e-07	6.86485e-06	-17.4013
NC_027757.2	14042601	14042800	*	5.99413e-06	0.000131925	16.1585
NC_027757.2	14061401	14061600	*	1.49226e-12	1.28768e-10	-23.9164
NC_027757.2	14061501	14061700	*	2.05347e-27	8.78109e-25	-17.5265
NC_027757.2	14065701	14065900	*	8.43587e-24	2.63938e-21	-20.3096
NC_027757.2	14095101	14095300	*	7.77019e-19	1.48966e-16	16.278
NC_027757.2	14095201	14095400	*	1.93185e-38	1.78372e-35	23.8714
NC_027757.2	14095301	14095500	*	6.9843e-33	4.52064e-30	30.1379
NC_027757.2	14118101	14118300	*	1.60492e-18	2.97711e-16	-19.087
NC_027757.2	14126001	14126200	*	3.92986e-13	3.69159e-11	-16.0349
NC_027757.2	14139001	14139200	*	1.82082e-16	2.66989e-14	20.6174
NC_027757.2	14139101	14139300	*	1.03274e-16	1.56279e-14	19.2494
NC_027757.2	14139501	14139700	*	4.9821e-18	8.76477e-16	24.3848
NC_027757.2	14143301	14143500	*	2.74225e-26	1.06893e-23	25.4382
NC_027757.2	14143401	14143600	*	2.08874e-22	5.74719e-20	18.8052
NC_027757.2	14149201	14149400	*	3.84677e-11	2.65483e-09	-17.7364
NC_027757.2	14150101	14150300	*	8.30889e-22	2.15424e-19	18.4219
NC_027757.2	14153501	14153700	*	4.31096e-22	1.14954e-19	23.4912
NC_027757.2	14153601	14153800	*	7.69393e-21	1.81998e-18	22.6279
NC_027757.2	14164101	14164300	*	3.19202e-08	1.25266e-06	24.6174
NC_027757.2	14164801	14165000	*	2.26505e-27	9.65232e-25	28.3784
NC_027757.2	14164901	14165100	*	1.28783e-11	9.61257e-10	20.2614
NC_027757.2	14167901	14168100	*	3.69086e-10	2.14362e-08	-16.6307
NC_027757.2	14208401	14208600	*	1.43978e-14	1.65381e-12	18.0411
NC_027757.2	14208501	14208700	*	3.39518e-13	3.21879e-11	17.3151
NC_027757.2	14225001	14225200	*	8.75941e-15	1.0354e-12	39.2645
NC_027757.2	14225301	14225500	*	2.22343e-06	5.53376e-05	18.4101
NC_027757.2	14225401	14225600	*	9.18029e-06	0.000191363	15.1051
NC_027757.2	14225501	14225700	*	4.67743e-09	2.19531e-07	19.3783
NC_027757.2	14225601	14225800	*	1.45075e-11	1.0737e-09	17.5507
NC_027757.2	14308601	14308800	*	1.3464e-11	1.00194e-09	-21.1782
NC_027757.2	14310901	14311100	*	7.53968e-57	1.81804e-53	39.1928
NC_027757.2	14311001	14311200	*	3.29788e-141	1.13494e-136	55.3789
NC_027757.2	14311101	14311300	*	9.14482e-78	5.30368e-74	46.3929
NC_027757.2	14322401	14322600	*	0.000198296	0.00263613	15.686
NC_027757.2	14349901	14350100	*	6.49389e-14	6.82263e-12	16.5877
NC_027757.2	14362901	14363100	*	5.06989e-16	7.03531e-14	-21.5507
NC_027757.2	14388001	14388200	*	3.80873e-11	2.63096e-09	32.2531
NC_027757.2	14388101	14388300	*	1.57333e-20	3.6054e-18	34.7576
NC_027757.2	14388201	14388400	*	9.5559e-09	4.20033e-07	20.9588
NC_027757.2	14389701	14389900	*	0.000225013	0.00292964	15.6779
NC_027757.2	14400901	14401100	*	0.00290769	0.0234816	18.7102
NC_027757.2	14401301	14401500	*	5.87461e-10	3.2881e-08	15.6961
NC_027757.2	14401401	14401600	*	7.49544e-20	1.60319e-17	35.975
NC_027757.2	14403901	14404100	*	1.35906e-10	8.53505e-09	30.557
NC_027757.2	14404001	14404200	*	1.62231e-14	1.85003e-12	43.734
NC_027757.2	14408301	14408500	*	3.73142e-15	4.63107e-13	15.1642
NC_027757.2	14408401	14408600	*	3.38005e-16	4.79705e-14	17.6688
NC_027757.2	14416801	14417000	*	8.52089e-16	1.14833e-13	21.9191
NC_027757.2	14416901	14417100	*	2.66557e-08	1.0649e-06	15.1542
NC_027757.2	14431001	14431200	*	7.09621e-06	0.000152944	21.7401
NC_027757.2	14454201	14454400	*	1.88391e-11	1.36923e-09	-24.8062
NC_027757.2	14469601	14469800	*	8.34343e-06	0.0001761	16.9718
NC_027757.2	14475601	14475800	*	1.70858e-06	4.38727e-05	16.8258
NC_027757.2	14475701	14475900	*	1.59471e-06	4.12827e-05	18.4452
NC_027757.2	14499801	14500000	*	4.6239e-18	8.16222e-16	-19.8193
NC_027757.2	14499901	14500100	*	2.74202e-22	7.4566e-20	-28.19
NC_027757.2	14500001	14500200	*	4.13786e-15	5.10343e-13	-23.8815
NC_027757.2	14510601	14510800	*	3.50136e-35	2.63931e-32	37.1723
NC_027757.2	14511301	14511500	*	0.000977001	0.00981549	17.2997
NC_027757.2	14512301	14512500	*	2.73405e-08	1.08952e-06	-17.704
NC_027757.2	14512401	14512600	*	3.60408e-16	5.09553e-14	-25.2605
NC_027757.2	14523901	14524100	*	2.26406e-27	9.64901e-25	21.9546
NC_027757.2	14524001	14524200	*	1.56204e-41	1.72874e-38	24.3919
NC_027757.2	14536501	14536700	*	4.18386e-09	1.98248e-07	-16.6326
NC_027757.2	14547801	14548000	*	5.39164e-22	1.42407e-19	21.3717
NC_027757.2	14547901	14548100	*	9.29825e-23	2.65197e-20	25.6167
NC_027757.2	14579901	14580100	*	2.7383e-15	3.45708e-13	15.2663
NC_027757.2	14580001	14580200	*	1.11596e-10	7.11763e-09	17.5491
NC_027757.2	14580201	14580400	*	4.86248e-14	5.19647e-12	-23.7421
NC_027757.2	14580301	14580500	*	5.05498e-08	1.8971e-06	-20.1637
NC_027757.2	14589701	14589900	*	9.20492e-10	4.96507e-08	16.6156
NC_027757.2	14589801	14590000	*	1.58137e-14	1.80625e-12	26.2884
NC_027757.2	14594001	14594200	*	2.24488e-26	8.80776e-24	16.1036
NC_027757.2	14594101	14594300	*	5.89051e-30	3.07626e-27	17.8335
NC_027757.2	14594201	14594400	*	4.57775e-23	1.34026e-20	17.5633
NC_027757.2	14596401	14596600	*	5.39551e-35	4.01347e-32	28.7269
NC_027757.2	14596501	14596700	*	1.71736e-10	1.059e-08	17.2396
NC_027757.2	14597901	14598100	*	3.18483e-05	0.000560359	15.1267
NC_027757.2	14603701	14603900	*	1.03633e-09	5.53565e-08	-28.8524
NC_027757.2	14603801	14604000	*	1.60454e-15	2.08645e-13	-32.1738
NC_027757.2	14612901	14613100	*	9.0262e-06	0.000188568	16.4578
NC_027757.2	14613701	14613900	*	1.47489e-14	1.69186e-12	15.8424
NC_027757.2	14613901	14614100	*	2.98316e-18	5.37232e-16	28.5591
NC_027757.2	14614001	14614200	*	6.12929e-22	1.60946e-19	20.3435
NC_027757.2	14629801	14630000	*	5.30538e-33	3.46897e-30	26.292
NC_027757.2	14629901	14630100	*	5.17152e-23	1.50637e-20	33.3369
NC_027757.2	14630001	14630200	*	1.17429e-06	3.15093e-05	22.6022
NC_027757.2	14688001	14688200	*	1.05402e-27	4.61258e-25	-21.502
NC_027757.2	14688101	14688300	*	5.45097e-23	1.5856e-20	-17.7095
NC_027757.2	14688201	14688400	*	1.14435e-15	1.51747e-13	-18.8842
NC_027757.2	14697901	14698100	*	1.83342e-06	4.66843e-05	19.5005
NC_027757.2	14699201	14699400	*	5.6009e-13	5.14605e-11	-15.3998
NC_027757.2	14702101	14702300	*	5.42894e-08	2.02307e-06	-18.6223
NC_027757.2	14718701	14718900	*	3.44731e-07	1.06233e-05	15.2815
NC_027757.2	14719401	14719600	*	5.1964e-11	3.51055e-09	16.5414
NC_027757.2	14719501	14719700	*	1.13255e-14	1.31947e-12	17.4374
NC_027757.2	14719601	14719800	*	1.05567e-13	1.07588e-11	18.719
NC_027757.2	14719701	14719900	*	9.52154e-08	3.35311e-06	19.5857
NC_027757.2	14720801	14721000	*	1.93992e-10	1.18495e-08	-31.131
NC_027757.2	14720901	14721100	*	3.223e-09	1.56217e-07	-25.4103
NC_027757.2	14731601	14731800	*	4.33049e-06	9.93206e-05	-17.1902
NC_027757.2	14732301	14732500	*	6.83418e-10	3.77868e-08	-16.5101
NC_027757.2	14734701	14734900	*	1.3983e-08	5.93701e-07	28.1343
NC_027757.2	14736201	14736400	*	0.000106242	0.00155984	18.6922
NC_027757.2	14736301	14736500	*	5.91122e-07	1.71471e-05	19.2764
NC_027757.2	14744901	14745100	*	2.30647e-26	9.04104e-24	16.8474
NC_027757.2	14749701	14749900	*	2.05356e-08	8.41077e-07	19.2308
NC_027757.2	14749801	14750000	*	9.79935e-17	1.48711e-14	32.2581
NC_027757.2	14764001	14764200	*	2.3164e-08	9.37943e-07	-15.6173
NC_027757.2	14764901	14765100	*	7.77877e-05	0.00119892	16.5766
NC_027757.2	14768201	14768400	*	6.25639e-12	4.9078e-10	15.3764
NC_027757.2	14788101	14788300	*	3.18015e-14	3.48248e-12	-16.0114
NC_027757.2	14789801	14790000	*	2.86156e-16	4.09723e-14	18.8671
NC_027757.2	14789901	14790100	*	4.09973e-10	2.36224e-08	16.1966
NC_027757.2	14790101	14790300	*	6.6255e-14	6.9517e-12	22.3975
NC_027757.2	14790201	14790400	*	2.05934e-07	6.70057e-06	22.8247
NC_027757.2	14795301	14795500	*	1.19744e-13	1.21022e-11	18.7436
NC_027757.2	14795401	14795600	*	9.61974e-15	1.13065e-12	17.0938
NC_027757.2	14795501	14795700	*	3.94201e-26	1.51539e-23	17.9046
NC_027757.2	14803801	14804000	*	5.38306e-11	3.62649e-09	17.2506
NC_027757.2	14811301	14811500	*	5.19712e-21	1.25124e-18	-33.0302
NC_027757.2	14811401	14811600	*	7.3448e-12	5.69695e-10	-27.4637
NC_027757.2	14811501	14811700	*	8.66851e-06	0.000182063	-15.4824
NC_027757.2	14811601	14811800	*	3.8241e-09	1.82648e-07	-19.0359
NC_027757.2	14827601	14827800	*	3.50469e-15	4.36647e-13	15.4058
NC_027757.2	14829601	14829800	*	0.000332209	0.00405413	15.6394
NC_027757.2	14831801	14832000	*	2.27678e-12	1.91267e-10	16.5911
NC_027757.2	14832101	14832300	*	2.5813e-28	1.18957e-25	15.8208
NC_027757.2	14832901	14833100	*	4.64749e-07	1.3857e-05	16.0599
NC_027757.2	14837301	14837500	*	1.56418e-10	9.71566e-09	17.4743
NC_027757.2	14837401	14837600	*	3.7025e-12	3.01036e-10	17.2045
NC_027757.2	14851601	14851800	*	0.00155053	0.0142439	15.6282
NC_027757.2	14859501	14859700	*	5.47719e-19	1.06817e-16	18.1576
NC_027757.2	14892401	14892600	*	4.82328e-30	2.53589e-27	47.3838
NC_027757.2	14894501	14894700	*	0.000135494	0.00191473	-16.5386
NC_027757.2	14904701	14904900	*	6.60029e-56	1.52626e-52	-46.3291
NC_027757.2	14904801	14905000	*	3.24071e-62	1.00781e-58	-31.8184
NC_027757.2	14904901	14905100	*	5.30501e-21	1.27571e-18	-20.5095
NC_027757.2	14925901	14926100	*	1.3284e-11	9.89481e-10	15.1961
NC_027757.2	14943801	14944000	*	8.25782e-29	3.95834e-26	-32.659
NC_027757.2	14993801	14994000	*	3.17747e-08	1.24749e-06	-27.7906
NC_027757.2	14999501	14999700	*	6.81861e-05	0.00107245	27.7124
NC_027757.2	15048901	15049100	*	2.3188e-20	5.22092e-18	-15.2789
NC_027757.2	15070901	15071100	*	5.17785e-06	0.00011607	-17.5921
NC_027757.2	15072001	15072200	*	1.51575e-11	1.11834e-09	20.1774
NC_027757.2	15072101	15072300	*	7.9809e-30	4.13748e-27	38.7944
NC_027757.2	15079801	15080000	*	7.92834e-10	4.33004e-08	17.8803
NC_027757.2	15083201	15083400	*	5.5809e-27	2.30257e-24	-28.7838
NC_027757.2	15106301	15106500	*	4.38629e-07	1.31628e-05	-17.4024
NC_027757.2	15106501	15106700	*	2.59295e-14	2.87388e-12	-16.3195
NC_027757.2	15106601	15106800	*	2.62425e-16	3.77581e-14	-18.4662
NC_027757.2	15121201	15121400	*	2.98247e-19	5.9996e-17	23.0745
NC_027757.2	15121301	15121500	*	3.67868e-19	7.32593e-17	19.3015
NC_027757.2	15128301	15128500	*	1.50399e-22	4.19773e-20	-22.3839
NC_027757.2	15128401	15128600	*	4.31093e-17	6.82008e-15	-18.9717
NC_027757.2	15132701	15132900	*	1.13996e-23	3.52984e-21	17.0169
NC_027757.2	15132801	15133000	*	4.28579e-22	1.14328e-19	17.243
NC_027757.2	15143801	15144000	*	2.56148e-07	8.14484e-06	-20.5281
NC_027757.2	15155401	15155600	*	9.71611e-20	2.05497e-17	21.1713
NC_027757.2	15155501	15155700	*	4.53079e-14	4.86299e-12	18.8314
NC_027757.2	15199201	15199400	*	5.96746e-15	7.20969e-13	20.4826
NC_027757.2	15199301	15199500	*	4.12545e-10	2.37584e-08	18.7196
NC_027757.2	15207601	15207800	*	3.47305e-07	1.06939e-05	16.4023
NC_027757.2	15221701	15221900	*	1.58185e-18	2.93595e-16	15.4578
NC_027757.2	15223201	15223400	*	3.05716e-05	0.00054103	15.0883
NC_027757.2	15224701	15224900	*	5.95834e-17	9.27555e-15	16.0607
NC_027757.2	15224801	15225000	*	9.80222e-16	1.31157e-13	15.9006
NC_027757.2	15224901	15225100	*	3.13509e-22	8.4787e-20	17.9651
NC_027757.2	15225001	15225200	*	2.15839e-30	1.16261e-27	22.796
NC_027757.2	15225101	15225300	*	7.04347e-16	9.59253e-14	20.1896
NC_027757.2	15226001	15226200	*	1.22148e-05	0.000245127	-15.6981
NC_027757.2	15243501	15243700	*	3.26238e-24	1.0602e-21	19.2113
NC_027757.2	15243601	15243800	*	7.74331e-19	1.48468e-16	15.3199
NC_027757.2	15250101	15250300	*	8.63748e-06	0.000181496	15.6231
NC_027757.2	15274301	15274500	*	1.06158e-25	3.93359e-23	17.5514
NC_027757.2	15274401	15274600	*	2.58943e-23	7.75044e-21	19.4503
NC_027757.2	15278001	15278200	*	2.38525e-134	7.44249e-130	45.9148
NC_027757.2	15278101	15278300	*	3.37395e-138	1.10428e-133	46.42
NC_027757.2	15278201	15278400	*	1.20887e-83	8.6512e-80	35.7622
NC_027757.2	15278301	15278500	*	3.55942e-43	4.35193e-40	26.5384
NC_027757.2	15278801	15279000	*	9.4075e-09	4.14202e-07	15.122
NC_027757.2	15278901	15279100	*	1.68639e-12	1.44438e-10	18.6585
NC_027757.2	15279601	15279800	*	4.59063e-16	6.40845e-14	17.9787
NC_027757.2	15280501	15280700	*	6.98353e-54	1.45461e-50	30.0404
NC_027757.2	15280601	15280800	*	1.42448e-22	3.98566e-20	17.7967
NC_027757.2	15280701	15280900	*	4.0412e-25	1.42404e-22	18.7384
NC_027757.2	15280801	15281000	*	1.09987e-27	4.80515e-25	15.7439
NC_027757.2	15287301	15287500	*	8.97597e-09	3.96965e-07	-19.9831
NC_027757.2	15287401	15287600	*	2.97963e-13	2.84703e-11	-27.2222
NC_027757.2	15307401	15307600	*	3.41778e-10	1.99811e-08	20.4007
NC_027757.2	15307501	15307700	*	4.02047e-08	1.54338e-06	15.359
NC_027757.2	15308001	15308200	*	1.68106e-10	1.03859e-08	17.1509
NC_027757.2	15318201	15318400	*	9.36307e-10	5.04317e-08	19.4295
NC_027757.2	15319501	15319700	*	9.43956e-08	3.32714e-06	16.1457
NC_027757.2	15319601	15319800	*	2.3372e-18	4.261e-16	47.668
NC_027757.2	15322701	15322900	*	4.43207e-10	2.53846e-08	16.1351
NC_027757.2	15328301	15328500	*	4.08693e-05	0.00069322	15.56
NC_027757.2	15346201	15346400	*	5.38526e-12	4.26758e-10	15.3838
NC_027757.2	15360201	15360400	*	1.26429e-17	2.12906e-15	16.1559
NC_027757.2	15366001	15366200	*	7.28502e-23	2.09591e-20	17.445
NC_027757.2	15405501	15405700	*	3.83125e-13	3.60497e-11	16.1683
NC_027757.2	15406401	15406600	*	7.95321e-09	3.55577e-07	15.5275
NC_027757.2	15406501	15406700	*	2.85006e-10	1.68989e-08	20.0232
NC_027757.2	15406801	15407000	*	2.2526e-06	5.59701e-05	18.292
NC_027757.2	15406901	15407100	*	2.82355e-22	7.66759e-20	32.0035
NC_027757.2	15407001	15407200	*	3.90688e-14	4.22814e-12	30.1486
NC_027757.2	15455401	15455600	*	5.91927e-07	1.71674e-05	-19.3421
NC_027757.2	15517201	15517400	*	1.853e-12	1.57773e-10	15.8424
NC_027757.2	15598101	15598300	*	3.79939e-09	1.81578e-07	15.2165
NC_027757.2	15598601	15598800	*	8.93849e-12	6.84876e-10	16.1761
NC_027757.2	15614401	15614600	*	1.0939e-08	4.75117e-07	15.434
NC_027757.2	15624901	15625100	*	1.1943e-06	3.19829e-05	20.4557
NC_027757.2	15629101	15629300	*	4.58648e-09	2.15645e-07	16.5351
NC_027757.2	15631801	15632000	*	1.89013e-09	9.59427e-08	-16.3389
NC_027757.2	15679901	15680100	*	4.41691e-15	5.427e-13	15.977
NC_027757.2	15680201	15680400	*	9.6705e-19	1.83562e-16	-18.8702
NC_027757.2	15680301	15680500	*	2.37263e-17	3.86868e-15	-22.2824
NC_027757.2	15680401	15680600	*	2.38615e-20	5.36534e-18	-16.596
NC_027757.2	15680501	15680700	*	6.19718e-58	1.58237e-54	-26.9144
NC_027757.2	15680601	15680800	*	5.12837e-46	7.32227e-43	-27.1735
NC_027757.2	15680701	15680900	*	1.64726e-16	2.42948e-14	-16.6349
NC_027757.2	15682601	15682800	*	1.77959e-12	1.51896e-10	-15.148
NC_027757.2	15692701	15692900	*	2.72065e-06	6.61032e-05	16.9854
NC_027757.2	15692801	15693000	*	1.79841e-15	2.32415e-13	16.1339
NC_027757.2	15729401	15729600	*	2.35763e-20	5.30375e-18	42.8184
NC_027757.2	15775501	15775700	*	5.3178e-19	1.03843e-16	-19.1602
NC_027757.2	15775601	15775800	*	8.14945e-20	1.7361e-17	-16.5687
NC_027757.2	15777701	15777900	*	5.0856e-15	6.19672e-13	16.5526
NC_027757.2	15777801	15778000	*	2.73285e-25	9.77503e-23	20.1439
NC_027757.2	15792101	15792300	*	8.92514e-20	1.89453e-17	-21.4102
NC_027757.2	15792201	15792400	*	1.32087e-31	7.79975e-29	-22.9336
NC_027757.2	15803301	15803500	*	7.91798e-28	3.49577e-25	-29.4371
NC_027757.2	15818001	15818200	*	2.45135e-21	6.08492e-19	33.3333
NC_027757.2	15844801	15845000	*	2.84315e-34	2.02017e-31	24.214
NC_027757.2	15844901	15845100	*	3.55168e-39	3.4409e-36	27.3097
NC_027757.2	15850101	15850300	*	7.19563e-12	5.58987e-10	16.3052
NC_027757.2	15859701	15859900	*	3.38958e-06	8.0188e-05	17.7143
NC_027757.2	15901301	15901500	*	5.75284e-17	8.97025e-15	-19.8392
NC_027757.2	15908101	15908300	*	5.76016e-05	0.00092877	17.4794
NC_027757.2	15908201	15908400	*	2.27409e-08	9.22472e-07	24.4144
NC_027757.2	15916401	15916600	*	3.14767e-11	2.20577e-09	19.1898
NC_027757.2	15925901	15926100	*	1.85881e-06	4.72501e-05	17.2432
NC_027757.2	15926001	15926200	*	1.10403e-47	1.71897e-44	40.3498
NC_027757.2	15926101	15926300	*	7.4867e-37	6.27397e-34	38.2876
NC_027757.2	15930901	15931100	*	0.0020242	0.0176255	-15.6432
NC_027757.2	15931001	15931200	*	4.19244e-10	2.41121e-08	-24.1171
NC_027757.2	15933601	15933800	*	1.67503e-07	5.56978e-06	15.9571
NC_027757.2	15978501	15978700	*	1.46336e-20	3.36543e-18	21.5454
NC_027757.2	15979401	15979600	*	7.22309e-14	7.53749e-12	33.1769
NC_027757.2	15979501	15979700	*	3.21965e-11	2.2528e-09	36.203
NC_027757.2	15990601	15990800	*	2.2966e-13	2.22954e-11	-22.8896
NC_027757.2	16004201	16004400	*	2.71299e-15	3.42707e-13	-17.4936
NC_027757.2	16004601	16004800	*	1.75953e-16	2.58479e-14	-19.76
NC_027757.2	16005201	16005400	*	1.21269e-06	3.24166e-05	15.2875
NC_027757.2	16015201	16015400	*	1.52659e-09	7.89172e-08	-17.4567
NC_027757.2	16015501	16015700	*	2.84844e-09	1.39529e-07	-16.6422
NC_027757.2	16015601	16015800	*	3.52883e-05	0.000611674	-16.1808
NC_027757.2	16035101	16035300	*	2.20749e-10	1.3352e-08	18.9362
NC_027757.2	16051401	16051600	*	6.49241e-06	0.000141503	16.2819
NC_027757.2	16059601	16059800	*	6.40451e-10	3.55893e-08	-30.4819
NC_027757.2	16060201	16060400	*	0.000308608	0.00381243	20.484
NC_027757.2	16085901	16086100	*	4.19035e-08	1.60225e-06	18.7359
NC_027757.2	16086001	16086200	*	1.93437e-20	4.39084e-18	18.94
NC_027757.2	16086301	16086500	*	7.64754e-28	3.38179e-25	15.13
NC_027757.2	16089001	16089200	*	2.89731e-11	2.04354e-09	17.2817
NC_027757.2	16089201	16089400	*	1.19586e-06	3.20176e-05	18.9059
NC_027757.2	16105301	16105500	*	2.15868e-09	1.08291e-07	20.7845
NC_027757.2	16105401	16105600	*	2.31301e-05	0.00042557	19.1228
NC_027757.2	16110901	16111100	*	6.44334e-06	0.00014057	15.5808
NC_027757.2	16111001	16111200	*	1.25098e-07	4.28514e-06	17.6981
NC_027757.2	16113601	16113800	*	3.16861e-13	3.01732e-11	33.3822
NC_027757.2	16148301	16148500	*	6.87362e-16	9.37485e-14	21.6159
NC_027757.2	16153401	16153600	*	3.39244e-25	1.2034e-22	51.5903
NC_027757.2	16153701	16153900	*	2.08198e-22	5.72993e-20	38.8732
NC_027757.2	16153801	16154000	*	1.19667e-15	1.58268e-13	22.2293
NC_027757.2	16153901	16154100	*	2.76338e-10	1.64243e-08	22.5401
NC_027757.2	16164901	16165100	*	2.43645e-08	9.8167e-07	28.3259
NC_027757.2	16165001	16165200	*	2.65042e-25	9.48959e-23	41.3436
NC_027757.2	16165101	16165300	*	5.05602e-22	1.33807e-19	35.83
NC_027757.2	16193501	16193700	*	5.3214e-13	4.90582e-11	20.1516
NC_027757.2	16205701	16205900	*	4.90112e-23	1.43135e-20	27.9159
NC_027757.2	16205801	16206000	*	3.91641e-16	5.51313e-14	25.0237
NC_027757.2	16213901	16214100	*	5.48077e-08	2.04058e-06	-19.3971
NC_027757.2	16214001	16214200	*	3.91293e-07	1.18943e-05	-15.0771
NC_027757.2	16214501	16214700	*	2.73799e-23	8.17731e-21	-25.3485
NC_027757.2	16252501	16252700	*	9.79495e-07	2.6844e-05	-29.0829
NC_027757.2	16253501	16253700	*	5.27817e-13	4.86817e-11	16.8639
NC_027757.2	16268401	16268600	*	1.9539e-18	3.59158e-16	-33.5784
NC_027757.2	16268501	16268700	*	5.22954e-16	7.24546e-14	-24.7551
NC_027757.2	16269101	16269300	*	4.03026e-12	3.25762e-10	-15.4657
NC_027757.2	16281901	16282100	*	5.96283e-29	2.88723e-26	21.2307
NC_027757.2	16282001	16282200	*	5.60063e-24	1.78197e-21	16.6901
NC_027757.2	16282101	16282300	*	3.16e-19	6.3402e-17	18.3328
NC_027757.2	16282201	16282400	*	4.32683e-12	3.48116e-10	16.4934
NC_027757.2	16310301	16310500	*	2.46994e-05	0.000450299	16.3591
NC_027757.2	16310401	16310600	*	6.37079e-08	2.33659e-06	27.3143
NC_027757.2	16323501	16323700	*	6.5108e-13	5.92288e-11	19.5337
NC_027757.2	16324401	16324600	*	1.46162e-10	9.12878e-09	16.3081
NC_027757.2	16324501	16324700	*	1.16397e-15	1.54192e-13	21.1754
NC_027757.2	16326701	16326900	*	1.08952e-14	1.27183e-12	25.2759
NC_027757.2	16326801	16327000	*	1.11354e-11	8.39949e-10	19.9153
NC_027757.2	16366401	16366600	*	8.39563e-17	1.28509e-14	24.8621
NC_027757.2	16379301	16379500	*	6.64955e-09	3.02279e-07	17.0171
NC_027757.2	16387801	16388000	*	4.56208e-09	2.1463e-07	22.4691
NC_027757.2	16400901	16401100	*	9.66718e-23	2.75199e-20	-26.2266
NC_027757.2	16402601	16402800	*	2.20405e-08	8.96945e-07	26.5086
NC_027757.2	16410601	16410800	*	2.62458e-14	2.90687e-12	24.1913
NC_027757.2	16410701	16410900	*	3.55696e-17	5.68181e-15	23.6116
NC_027757.2	16412901	16413100	*	1.11502e-10	7.11188e-09	15.4144
NC_027757.2	16420501	16420700	*	6.41987e-05	0.00101884	16.0049
NC_027757.2	16421601	16421800	*	9.36724e-23	2.67067e-20	25.5213
NC_027757.2	16421701	16421900	*	1.63635e-37	1.42301e-34	26.9964
NC_027757.2	16421801	16422000	*	1.23424e-34	8.96017e-32	30.4595
NC_027757.2	16426001	16426200	*	2.03653e-10	1.23945e-08	-15.9942
NC_027757.2	16426401	16426600	*	5.16632e-36	4.10248e-33	-32.4017
NC_027757.2	16426501	16426700	*	2.4792e-08	9.97278e-07	-22.2001
NC_027757.2	16432501	16432700	*	0.00106819	0.0105527	16.4219
NC_027757.2	16432601	16432800	*	0.000201844	0.00267547	15.63
NC_027757.2	16451901	16452100	*	0.000332577	0.00405789	15.6612
NC_027757.2	16452601	16452800	*	4.28434e-12	3.44899e-10	16.226
NC_027757.2	16452701	16452900	*	6.70054e-51	1.22646e-47	48.7003
NC_027757.2	16454801	16455000	*	1.13302e-13	1.14946e-11	29.6731
NC_027757.2	16455001	16455200	*	1.69986e-21	4.28312e-19	21.1621
NC_027757.2	16455101	16455300	*	3.48354e-11	2.42352e-09	17.4333
NC_027757.2	16456701	16456900	*	3.75985e-09	1.79858e-07	15.8226
NC_027757.2	16458901	16459100	*	1.59837e-14	1.82421e-12	17.5745
NC_027757.2	16459901	16460100	*	1.91186e-06	4.8436e-05	19.0311
NC_027757.2	16468901	16469100	*	2.93135e-18	5.28492e-16	19.1626
NC_027757.2	16471501	16471700	*	1.12512e-23	3.48645e-21	-20.9283
NC_027757.2	16471601	16471800	*	9.14495e-17	1.39316e-14	-19.1827
NC_027757.2	16472601	16472800	*	3.09821e-20	6.88178e-18	19.6171
NC_027757.2	16472701	16472900	*	1.45927e-17	2.44063e-15	16.6061
NC_027757.2	16472801	16473000	*	5.96583e-18	1.0407e-15	21.875
NC_027757.2	16504401	16504600	*	3.40042e-20	7.52129e-18	17.9
NC_027757.2	16504501	16504700	*	2.16286e-09	1.08483e-07	15.9283
NC_027757.2	16525401	16525600	*	2.33648e-15	2.97693e-13	18.1068
NC_027757.2	16525501	16525700	*	1.46123e-15	1.91082e-13	22.2236
NC_027757.2	16525901	16526100	*	4.80745e-38	4.32533e-35	34.9926
NC_027757.2	16526001	16526200	*	2.95373e-72	1.42226e-68	52.5736
NC_027757.2	16526101	16526300	*	4.01257e-44	5.18787e-41	37.5711
NC_027757.2	16537901	16538100	*	8.41471e-14	8.6947e-12	-22.4252
NC_027757.2	16545001	16545200	*	2.75435e-06	6.68296e-05	16.6337
NC_027757.2	16545201	16545400	*	2.44323e-05	0.000446106	18.4539
NC_027757.2	16560901	16561100	*	3.65638e-18	6.52073e-16	25.9515
NC_027757.2	16579501	16579700	*	0.000299003	0.00371334	16.2721
NC_027757.2	16586901	16587100	*	2.39036e-10	1.43683e-08	24.7723
NC_027757.2	16587201	16587400	*	2.05316e-10	1.24869e-08	26.5918
NC_027757.2	16587501	16587700	*	1.26012e-11	9.42194e-10	21.0305
NC_027757.2	16605501	16605700	*	1.03681e-43	1.30692e-40	-24.4611
NC_027757.2	16605601	16605800	*	1.92973e-19	3.96164e-17	-26.215
NC_027757.2	16682701	16682900	*	0.000381235	0.00454531	15.0751
NC_027757.2	16710001	16710200	*	1.51422e-13	1.50823e-11	26.199
NC_027757.2	16710901	16711100	*	1.97169e-09	9.96988e-08	30.8849
NC_027757.2	16721001	16721200	*	3.39448e-09	1.63854e-07	15.603
NC_027757.2	16724401	16724600	*	1.18412e-07	4.07902e-06	18.8299
NC_027757.2	16728601	16728800	*	0.00114526	0.0111631	17.8404
NC_027757.2	16764401	16764600	*	0.000251177	0.00321213	17.9262
NC_027757.2	16844001	16844200	*	1.93053e-29	9.72921e-27	-42.1863
NC_027757.2	16844101	16844300	*	1.64595e-36	1.34796e-33	-30.1911
NC_027757.2	16844201	16844400	*	1.96971e-09	9.9614e-08	-15.5827
NC_027757.2	16850401	16850600	*	8.9432e-11	5.79777e-09	19.207
NC_027757.2	16850501	16850700	*	2.89655e-17	4.67507e-15	20.9161
NC_027757.2	16890901	16891100	*	3.15924e-10	1.85776e-08	19.1987
NC_027757.2	16995901	16996100	*	0.000227662	0.00295855	-16.1499
NC_027757.2	17114001	17114200	*	2.3752e-08	9.59287e-07	-22.818
NC_027757.2	17237401	17237600	*	2.687e-31	1.55432e-28	24.0647
NC_027757.2	17237501	17237700	*	1.27396e-26	5.11058e-24	28.1857
NC_027757.2	17276901	17277100	*	0.000571726	0.00634334	-16.8883
NC_027757.2	17348701	17348900	*	1.28751e-05	0.000256522	15.4207
NC_027757.2	17368101	17368300	*	1.56999e-10	9.74922e-09	18.9839
NC_027757.2	17663801	17664000	*	2.13756e-05	0.000397692	18.6062
NC_027757.2	17711801	17712000	*	4.40441e-15	5.41235e-13	20.6919
NC_027757.2	17711901	17712100	*	5.20564e-11	3.51609e-09	22.8108
NC_027757.2	17746601	17746800	*	3.73893e-41	4.04891e-38	-21.1056
NC_027757.2	17752201	17752400	*	0.00265138	0.0218303	15.3763
NC_027757.2	17788801	17789000	*	7.16823e-12	5.57016e-10	-16.9545
NC_027757.2	17790701	17790900	*	0.000131266	0.00186383	16.0287
NC_027757.2	17795801	17796000	*	0.000101364	0.00149918	18.865
NC_027757.2	17795901	17796100	*	0.0022547	0.0192029	16.5033
NC_027757.2	17831401	17831600	*	1.46589e-07	4.94273e-06	16.7707
NC_027757.2	17833001	17833200	*	0.000181961	0.00245283	21.2978
NC_027757.2	17876601	17876800	*	1.37994e-19	2.87495e-17	24.5774
NC_027757.2	17904601	17904800	*	5.41941e-17	8.47434e-15	15.7813
NC_027757.2	17919201	17919400	*	7.97262e-05	0.00122384	-16.4296
NC_027757.2	17944001	17944200	*	0.000110933	0.00161758	17.4216
NC_027757.2	17952501	17952700	*	2.4876e-14	2.76445e-12	19.5139
NC_027757.2	17962401	17962600	*	6.2263e-10	3.46765e-08	17.7724
NC_027757.2	17963701	17963900	*	3.21147e-05	0.000564374	16.5643
NC_027757.2	17973501	17973700	*	4.3172e-15	5.31146e-13	16.6714
NC_027757.2	17976001	17976200	*	5.14904e-06	0.000115518	19.2454
NC_027757.2	17979001	17979200	*	2.50703e-29	1.25133e-26	26.9337
NC_027757.2	17979101	17979300	*	4.45399e-16	6.22811e-14	23.5726
NC_027757.2	18026201	18026400	*	1.55665e-20	3.56857e-18	32.6041
NC_027757.2	18026301	18026500	*	1.34037e-10	8.42604e-09	23.8421
NC_027757.2	18029001	18029200	*	4.64057e-05	0.000772737	15.641
NC_027757.2	18087001	18087200	*	1.81866e-07	5.99553e-06	-16.1717
NC_027757.2	18087101	18087300	*	2.0672e-07	6.72344e-06	-17.8863
NC_027757.2	18104901	18105100	*	4.94745e-09	2.30986e-07	20.1096
NC_027757.2	18119901	18120100	*	4.31851e-27	1.79614e-24	20.8842
NC_027757.2	18120001	18120200	*	2.38578e-20	5.36475e-18	16.1032
NC_027757.2	18130901	18131100	*	8.78362e-28	3.86555e-25	26.1318
NC_027757.2	18131001	18131200	*	2.75236e-36	2.22217e-33	24.4956
NC_027757.2	18150901	18151100	*	2.11589e-20	4.77969e-18	45.1634
NC_027757.2	18166001	18166200	*	2.21239e-06	5.50889e-05	18.2096
NC_027757.2	18234301	18234500	*	3.47864e-15	4.33563e-13	30.1445
NC_027757.2	18234401	18234600	*	7.67925e-16	1.04075e-13	21.2024
NC_027757.2	18285301	18285500	*	3.71444e-08	1.43647e-06	-23.6228
NC_027757.2	18285601	18285800	*	1.24106e-14	1.43764e-12	16.5725
NC_027757.2	18335301	18335500	*	1.85354e-13	1.82324e-11	17.0917
NC_027757.2	18336301	18336500	*	1.35822e-11	1.00998e-09	15.1934
NC_027757.2	18350801	18351000	*	1.25696e-09	6.60594e-08	16.1958
NC_027757.2	18363501	18363700	*	1.90004e-09	9.64053e-08	21.1276
NC_027757.2	18363601	18363800	*	1.194e-09	6.30235e-08	24.0599
NC_027757.2	18382901	18383100	*	8.40664e-20	1.78836e-17	19.5401
NC_027757.2	18383001	18383200	*	8.81613e-25	3.01757e-22	21.6494
NC_027757.2	18399001	18399200	*	1.07242e-08	4.66642e-07	15.7301
NC_027757.2	18432501	18432700	*	8.51084e-05	0.00129355	-20.5739
NC_027757.2	18450601	18450800	*	1.66398e-18	3.08189e-16	21.9973
NC_027757.2	18462001	18462200	*	3.01245e-05	0.000534321	16.3081
NC_027757.2	18462101	18462300	*	2.09273e-05	0.000390572	15.8835
NC_027757.2	18462901	18463100	*	3.66664e-11	2.53982e-09	22.7523
NC_027757.2	18463001	18463200	*	8.69483e-09	3.8569e-07	18.4127
NC_027757.2	18463101	18463300	*	3.33402e-17	5.3401e-15	23.4925
NC_027757.2	18463201	18463400	*	3.45657e-25	1.22532e-22	23.4155
NC_027757.2	18473801	18474000	*	2.61241e-17	4.2381e-15	18.0056
NC_027757.2	18473901	18474100	*	1.44023e-23	4.41783e-21	23.4985
NC_027757.2	18474001	18474200	*	1.41699e-08	6.00878e-07	19.9393
NC_027757.2	18474101	18474300	*	0.000124611	0.00178398	17.4577
NC_027757.2	18527701	18527900	*	1.23084e-32	7.81433e-30	-27.533
NC_027757.2	18527801	18528000	*	1.36253e-42	1.60915e-39	-30.3371
NC_027757.2	18539501	18539700	*	1.96843e-16	2.87417e-14	-19.184
NC_027757.2	18625301	18625500	*	3.63209e-53	7.34312e-50	28.0349
NC_027757.2	18625401	18625600	*	6.14571e-63	1.97554e-59	29.9395
NC_027757.2	18637801	18638000	*	2.15315e-10	1.3051e-08	17.1697
NC_027757.2	18637901	18638100	*	4.1583e-12	3.35433e-10	16.8249
NC_027757.2	18733101	18733300	*	3.57383e-07	1.09705e-05	-21.5033
NC_027757.2	18733201	18733400	*	0.00219979	0.0188297	-15.5303
NC_027757.2	18733501	18733700	*	1.01008e-09	5.40656e-08	-18.865
NC_027757.2	18733601	18733800	*	5.54659e-08	2.06246e-06	-20.8946
NC_027757.2	18733801	18734000	*	5.49457e-08	2.04515e-06	-16.7008
NC_027757.2	18733901	18734100	*	2.21411e-08	9.00622e-07	-15.8585
NC_027757.2	18734001	18734200	*	2.77549e-11	1.9633e-09	-18.2111
NC_027757.2	18734101	18734300	*	2.84836e-11	2.01083e-09	-20.0283
NC_027757.2	18734201	18734400	*	1.60263e-13	1.59101e-11	-25.1227
NC_027757.2	18734301	18734500	*	2.06434e-23	6.23379e-21	-34.2134
NC_027757.2	18736301	18736500	*	0.00165315	0.0149956	-15.2646
NC_027757.2	18736701	18736900	*	2.9784e-05	0.000529119	-16.1941
NC_027757.2	18736801	18737000	*	1.7242e-08	7.17876e-07	-17.8299
NC_027757.2	18737101	18737300	*	9.35108e-06	0.000194463	-16.1078
NC_027757.2	18743101	18743300	*	2.83605e-06	6.85644e-05	-16.9424
NC_027757.2	18743201	18743400	*	2.07434e-06	5.20561e-05	-15.9974
NC_027757.2	18758201	18758400	*	6.00798e-07	1.73962e-05	16.7933
NC_027757.2	18814101	18814300	*	2.19474e-06	5.46992e-05	25.24
NC_027757.2	18839201	18839400	*	7.98219e-06	0.000169472	22.7612
NC_027757.2	18861401	18861600	*	2.77377e-18	5.01376e-16	22.2932
NC_027757.2	18861501	18861700	*	9.75417e-15	1.14564e-12	21.2573
NC_027757.2	18882001	18882200	*	1.49651e-07	5.03573e-06	21.1914
NC_027757.2	18892801	18893000	*	7.38217e-14	7.69268e-12	18.3573
NC_027757.2	18913601	18913800	*	9.50409e-10	5.11395e-08	15.0203
NC_027757.2	18935601	18935800	*	3.5718e-06	8.39682e-05	15.1198
NC_027757.2	19002201	19002400	*	8.8858e-05	0.00134147	15.804
NC_027757.2	19011201	19011400	*	4.06301e-34	2.85743e-31	17.5086
NC_027757.2	19012601	19012800	*	1.19594e-15	1.58176e-13	30.8118
NC_027757.2	19043401	19043600	*	2.20322e-15	2.81714e-13	15.1847
NC_027757.2	19066001	19066200	*	1.50831e-14	1.72753e-12	-15.6379
NC_027757.2	19076401	19076600	*	1.51798e-17	2.53185e-15	-15.4729
NC_027757.2	19127501	19127700	*	1.70396e-14	1.93754e-12	15.4494
NC_027757.2	19150501	19150700	*	3.54538e-19	7.07431e-17	24.3912
NC_027757.2	19186601	19186800	*	3.37145e-42	3.87797e-39	19.7286
NC_027757.2	19186701	19186900	*	2.90572e-40	3.00878e-37	18.0125
NC_027757.2	19186901	19187100	*	9.59582e-21	2.25064e-18	16.2414
NC_027757.2	19187001	19187200	*	1.72166e-49	2.94514e-46	22.7595
NC_027757.2	19187101	19187300	*	3.89263e-29	1.91112e-26	17.4101
NC_027757.2	19200101	19200300	*	8.33014e-25	2.85666e-22	21.3732
NC_027757.2	19200201	19200400	*	5.02436e-38	4.51182e-35	24.7298
NC_027757.2	19200301	19200500	*	3.42908e-18	6.13313e-16	17.3079
NC_027757.2	19201001	19201200	*	7.86046e-13	7.06335e-11	18.5674
NC_027757.2	19201101	19201300	*	1.80863e-13	1.78206e-11	18.7071
NC_027757.2	19218401	19218600	*	6.22521e-08	2.28792e-06	27.179
NC_027757.2	19230101	19230300	*	0.000475924	0.00545804	15.122
NC_027757.2	19233801	19234000	*	5.46858e-11	3.67994e-09	17.7632
NC_027757.2	19236201	19236400	*	9.67343e-14	9.91215e-12	16.438
NC_027757.2	19277401	19277600	*	4.72087e-21	1.14104e-18	18.5531
NC_027757.2	19277501	19277700	*	2.15988e-21	5.39151e-19	18.4046
NC_027757.2	19281701	19281900	*	5.02222e-39	4.81376e-36	-25.9895
NC_027757.2	19282801	19283000	*	1.97588e-05	0.0003717	17.9283
NC_027757.2	19297301	19297500	*	3.29907e-07	1.02142e-05	15.6842
NC_027757.2	19300901	19301100	*	4.09965e-07	1.23989e-05	20.275
NC_027757.2	19301001	19301200	*	4.53571e-15	5.56334e-13	29.0866
NC_027757.2	19301201	19301400	*	2.6307e-08	1.05241e-06	19.7754
NC_027757.2	19301301	19301500	*	8.94297e-09	3.95647e-07	18.0291
NC_027757.2	19317501	19317700	*	3.23117e-08	1.26657e-06	15.102
NC_027757.2	19333001	19333200	*	6.463e-06	0.000140949	19.7084
NC_027757.2	19333401	19333600	*	3.88291e-06	9.02834e-05	-20.9666
NC_027757.2	19333501	19333700	*	1.89271e-06	4.80062e-05	-23.2199
NC_027757.2	19362701	19362900	*	2.11379e-13	2.06289e-11	16.2047
NC_027757.2	19362801	19363000	*	6.62162e-08	2.419e-06	15.3312
NC_027757.2	19365501	19365700	*	1.85901e-33	1.25047e-30	22.7297
NC_027757.2	19365601	19365800	*	4.36448e-21	1.05857e-18	17.04
NC_027757.2	19378201	19378400	*	7.04761e-14	7.36635e-12	-18.1195
NC_027757.2	19408901	19409100	*	3.18555e-25	1.13267e-22	-27.2593
NC_027757.2	19412101	19412300	*	5.78388e-18	1.01035e-15	20.0562
NC_027757.2	19414601	19414800	*	5.90346e-05	0.000948512	-15.2125
NC_027757.2	19428401	19428600	*	4.55311e-09	2.14242e-07	29.307
NC_027757.2	19436001	19436200	*	3.84053e-08	1.48072e-06	17.4323
NC_027757.2	19457001	19457200	*	7.29714e-13	6.58573e-11	15.176
NC_027757.2	19461901	19462100	*	2.63414e-18	4.7728e-16	18.007
NC_027757.2	19462001	19462200	*	3.22113e-19	6.45704e-17	15.9517
NC_027757.2	19478201	19478400	*	1.6967e-10	1.04747e-08	21.4914
NC_027757.2	19478301	19478500	*	2.58491e-24	8.48222e-22	32.314
NC_027757.2	19478401	19478600	*	2.03434e-27	8.70246e-25	32.2731
NC_027757.2	19478501	19478700	*	9.49857e-13	8.43542e-11	17.8191
NC_027757.2	19498501	19498700	*	1.42225e-32	9.00877e-30	25.0114
NC_027757.2	19498601	19498800	*	2.53801e-11	1.80692e-09	18.1397
NC_027757.2	19517501	19517700	*	0.000448549	0.00519674	-15.2135
NC_027757.2	19517601	19517800	*	4.6051e-06	0.00010481	-16.1451
NC_027757.2	19517701	19517900	*	7.8202e-05	0.0012043	-17.7234
NC_027757.2	19541501	19541700	*	3.8147e-12	3.09471e-10	29.1982
NC_027757.2	19541601	19541800	*	2.0834e-08	8.52308e-07	22.2395
NC_027757.2	19541701	19541900	*	4.96043e-05	0.000817835	15.3172
NC_027757.2	19554901	19555100	*	2.46208e-17	4.00658e-15	-19.2707
NC_027757.2	19555001	19555200	*	2.71111e-14	2.99656e-12	-18.2296
NC_027757.2	19657001	19657200	*	2.56216e-05	0.000464733	-22.95
NC_027757.2	19657101	19657300	*	1.29405e-05	0.000257664	-19.6985
NC_027757.2	19665401	19665600	*	5.93804e-13	5.43597e-11	20.4875
NC_027757.2	19691801	19692000	*	0.000116824	0.00168956	-22.9167
NC_027757.2	19691901	19692100	*	0.000547203	0.00611958	-17.2053
NC_027757.2	19692701	19692900	*	5.17791e-06	0.000116071	16.4314
NC_027757.2	19704101	19704300	*	2.99539e-10	1.76883e-08	25.8313
NC_027757.2	19758901	19759100	*	7.53445e-11	4.94997e-09	-25.6285
NC_027757.2	19759001	19759200	*	6.29557e-13	5.74036e-11	-29.9458
NC_027757.2	19782901	19783100	*	8.88233e-34	6.11265e-31	18.9227
NC_027757.2	19789401	19789600	*	8.25034e-07	2.30625e-05	-16.1315
NC_027757.2	19810501	19810700	*	2.24426e-07	7.23754e-06	-16.839
NC_027757.2	19818401	19818600	*	6.80916e-19	1.31337e-16	21.0655
NC_027757.2	19819101	19819300	*	1.5482e-09	7.99418e-08	-15.9728
NC_027757.2	19831101	19831300	*	0.000609998	0.00668913	15.4059
NC_027757.2	19831201	19831400	*	1.49653e-06	3.90282e-05	25.0465
NC_027757.2	19839901	19840100	*	8.9862e-17	1.37024e-14	17.1406
NC_027757.2	19840001	19840200	*	4.14729e-48	6.60226e-45	43.8229
NC_027757.2	19845101	19845300	*	1.63555e-17	2.71566e-15	-17.0161
NC_027757.2	19848101	19848300	*	2.2357e-07	7.21214e-06	26.1782
NC_027757.2	19882501	19882700	*	1.08771e-30	6.00261e-28	-27.6016
NC_027757.2	19882601	19882800	*	4.30679e-15	5.29977e-13	-18.0236
NC_027757.2	19885101	19885300	*	1.206e-07	4.14628e-06	24.4567
NC_027757.2	19887401	19887600	*	2.44842e-24	8.05071e-22	19.176
NC_027757.2	19887501	19887700	*	6.37495e-24	2.01641e-21	19.9065
NC_027757.2	19890201	19890400	*	0.000225237	0.00293203	21.4379
NC_027757.2	19890701	19890900	*	1.5338e-06	3.98931e-05	19.7117
NC_027757.2	19895401	19895600	*	0.000244372	0.00313928	-16.0544
NC_027757.2	19897501	19897700	*	2.43852e-09	1.21078e-07	16.4329
NC_027757.2	19918901	19919100	*	7.55137e-08	2.7219e-06	16.3666
NC_027757.2	19919601	19919800	*	2.72358e-10	1.62092e-08	15.8498
NC_027757.2	19936401	19936600	*	4.61334e-12	3.69636e-10	17.0765
NC_027757.2	19940601	19940800	*	1.74837e-14	1.9849e-12	15.1385
NC_027757.2	19953001	19953200	*	5.44132e-14	5.77603e-12	-17.6316
NC_027757.2	19962901	19963100	*	3.9338e-29	1.92992e-26	25.5062
NC_027757.2	19963001	19963200	*	4.28089e-42	4.89158e-39	35.2633
NC_027757.2	19963101	19963300	*	1.64412e-22	4.57084e-20	27.0418
NC_027757.2	19963201	19963400	*	1.15163e-18	2.16937e-16	19.0791
NC_027757.2	19963301	19963500	*	6.64616e-25	2.29752e-22	18.768
NC_027757.2	19963901	19964100	*	2.71377e-10	1.6157e-08	16.7248
NC_027757.2	19965801	19966000	*	3.45145e-05	0.000600204	20.8579
NC_027757.2	19966001	19966200	*	2.17942e-06	5.43614e-05	17.3293
NC_027757.2	19966101	19966300	*	9.73307e-09	4.27186e-07	21.4032
NC_027757.2	19981701	19981900	*	0.000507145	0.00574956	16.0585
NC_027757.2	19981801	19982000	*	0.0010423	0.0103439	15.2938
NC_027757.2	20003201	20003400	*	8.97123e-16	1.206e-13	25.2139
NC_027757.2	20003301	20003500	*	5.84556e-19	1.13664e-16	19.743
NC_027757.2	20022401	20022600	*	1.08596e-25	4.02107e-23	-18.0233
NC_027757.2	20022501	20022700	*	1.83556e-27	7.88526e-25	-19.0735
NC_027757.2	20022601	20022800	*	9.40671e-15	1.10708e-12	-19.0152
NC_027757.2	20022701	20022900	*	5.22339e-09	2.42721e-07	-21.9394
NC_027757.2	20053101	20053300	*	1.30633e-38	1.2211e-35	23.9311
NC_027757.2	20054801	20055000	*	5.10419e-11	3.4531e-09	-20.1619
NC_027757.2	20063101	20063300	*	0.00292962	0.0236216	-15.6296
NC_027757.2	20071001	20071200	*	3.67383e-14	3.99041e-12	16.0391
NC_027757.2	20073301	20073500	*	1.12153e-07	3.88462e-06	18.0993
NC_027757.2	20073501	20073700	*	1.79632e-06	4.58529e-05	15.7345
NC_027757.2	20079601	20079800	*	1.36437e-05	0.000269834	-18.9044
NC_027757.2	20080201	20080400	*	6.85435e-16	9.3502e-14	19.4235
NC_027757.2	20080301	20080500	*	1.44385e-19	3.00194e-17	20.0026
NC_027757.2	20080901	20081100	*	8.3526e-08	2.98045e-06	21.4823
NC_027757.2	20081001	20081200	*	3.2962e-09	1.59464e-07	25.6533
NC_027757.2	20081701	20081900	*	2.5759e-36	2.08329e-33	37.613
NC_027757.2	20081801	20082000	*	8.67342e-35	6.36076e-32	20.0649
NC_027757.2	20082001	20082200	*	3.04726e-23	9.06741e-21	15.2075
NC_027757.2	20090701	20090900	*	5.20794e-38	4.67308e-35	33.601
NC_027757.2	20090801	20091000	*	2.79304e-17	4.5172e-15	24.2224
NC_027757.2	20094201	20094400	*	2.71417e-19	5.48497e-17	-19.0104
NC_027757.2	20100701	20100900	*	3.52485e-12	2.87512e-10	20.5747
NC_027757.2	20111901	20112100	*	6.07833e-25	2.1087e-22	20.2985
NC_027757.2	20112001	20112200	*	6.85114e-31	3.83972e-28	23.908
NC_027757.2	20151801	20152000	*	1.22335e-06	3.26674e-05	28.202
NC_027757.2	20222901	20223100	*	0.000203649	0.00269554	15.2452
NC_027757.2	20243401	20243600	*	2.98348e-69	1.24564e-65	-55.6662
NC_027757.2	20243501	20243700	*	7.55506e-278	5.05144e-272	-66.6458
NC_027757.2	20243601	20243800	*	2.55981e-232	9.21593e-227	-61.8326
NC_027757.2	20243701	20243900	*	4.97285e-22	1.31747e-19	-32.2581
NC_027757.2	20315801	20316000	*	0.00137842	0.0129583	-16.0414
NC_027757.2	20525301	20525500	*	0.00249599	0.0208125	15.2097
NC_027757.2	20531701	20531900	*	9.72485e-51	1.76143e-47	18.8465
NC_027757.2	20531801	20532000	*	5.06292e-27	2.09515e-24	26.7907
NC_027757.2	20538601	20538800	*	1.501e-48	2.44864e-45	-55.5216
NC_027757.2	20538701	20538900	*	6.49619e-43	7.82203e-40	-53.2548
NC_027757.2	20539601	20539800	*	0.00150109	0.0138774	-16.0131
NC_027757.2	20654101	20654300	*	0.000189357	0.00253624	17.6601
NC_027757.2	20764601	20764800	*	4.10265e-05	0.000695486	18.6753
NC_027757.2	20830501	20830700	*	0.000804607	0.00838391	16.0693
NC_027757.2	20885801	20886000	*	0.00202497	0.0176308	15.1652
NC_027757.2	20959701	20959900	*	5.13773e-05	0.000842562	16.3013
NC_027757.2	20964801	20965000	*	1.92997e-10	1.17935e-08	19.1531
NC_027757.2	20964901	20965100	*	1.30021e-12	1.13175e-10	18.2079
NC_027757.2	20965801	20966000	*	3.40375e-06	8.04817e-05	18.1407
NC_027757.2	20990701	20990900	*	0.000343836	0.00417226	-20.817
NC_027757.2	21010901	21011100	*	2.83185e-11	2.00015e-09	-17.6628
NC_027757.2	21011001	21011200	*	1.05775e-44	1.40443e-41	-51.8715
NC_027757.2	21011101	21011300	*	1.20824e-39	1.20395e-36	-52.7077
NC_027757.2	21050001	21050200	*	0.00214468	0.0184539	15.2238
NC_027757.2	21050101	21050300	*	0.000391691	0.00464669	15.4604
NC_027757.2	21062601	21062800	*	1.45633e-19	3.0264e-17	20.4816
NC_027757.2	21062701	21062900	*	1.89207e-221	4.91971e-216	54.9032
NC_027757.2	21062801	21063000	*	6.02938e-234	2.35162e-228	54.0139
NC_027757.2	21062901	21063100	*	2.81621e-120	6.27654e-116	43.1642
NC_027757.2	21063001	21063200	*	1.84086e-42	2.15557e-39	31.5197
NC_027757.2	21063201	21063400	*	2.69528e-33	1.79621e-30	19.5804
NC_027757.2	21063301	21063500	*	1.77694e-10	1.09282e-08	16.1883
NC_027757.2	21063901	21064100	*	1.54855e-07	5.19235e-06	18.9823
NC_027757.2	21064001	21064200	*	1.058e-09	5.64068e-08	20.9677
NC_027757.2	21064101	21064300	*	3.62472e-12	2.95112e-10	19.6649
NC_027757.2	21064201	21064400	*	6.83181e-10	3.77759e-08	18.305
NC_027757.2	21064601	21064800	*	1.04171e-05	0.000213484	23.5993
NC_027757.2	21099401	21099600	*	9.62134e-06	0.000199294	15.1039
NC_027757.2	21113601	21113800	*	6.44044e-07	1.8503e-05	18.1414
NC_027757.2	21117501	21117700	*	7.87415e-20	1.68043e-17	23.7478
NC_027757.2	21117601	21117800	*	1.27098e-18	2.38344e-16	35.4629
NC_027757.2	21120001	21120200	*	2.75946e-09	1.35529e-07	17.3067
NC_027757.2	21120401	21120600	*	1.50261e-10	9.36396e-09	15.4506
NC_027757.2	21123401	21123600	*	2.1343e-18	3.90738e-16	19.8653
NC_027757.2	21123501	21123700	*	3.7091e-33	2.45056e-30	23.6247
NC_027757.2	21123601	21123800	*	9.86873e-35	7.21024e-32	19.344
NC_027757.2	21123701	21123900	*	1.1552e-25	4.2697e-23	15.8913
NC_027757.2	21150001	21150200	*	4.58467e-09	2.15566e-07	18.4049
NC_027757.2	21176401	21176600	*	5.22916e-10	2.9556e-08	18.1727
NC_027757.2	21185201	21185400	*	1.27836e-07	4.36848e-06	19.2427
NC_027757.2	21185301	21185500	*	3.10697e-21	7.63941e-19	17.1872
NC_027757.2	21195901	21196100	*	1.90953e-06	4.83843e-05	-15.2119
NC_027757.2	21207301	21207500	*	5.80065e-41	6.20405e-38	20.7807
NC_027757.2	21207401	21207600	*	5.26383e-53	1.05781e-49	22.8697
NC_027757.2	21211901	21212100	*	1.58415e-13	1.57376e-11	17.8642
NC_027757.2	21212001	21212200	*	2.26064e-15	2.88628e-13	21.4362
NC_027757.2	21309901	21310100	*	4.57936e-09	2.15345e-07	15.1708
NC_027757.2	21371901	21372100	*	1.02029e-13	1.04184e-11	15.6787
NC_027757.2	21372001	21372200	*	3.63666e-14	3.95307e-12	18.8236
NC_027757.2	21381201	21381400	*	1.89973e-19	3.90279e-17	19.125
NC_027757.2	21383501	21383700	*	1.96669e-18	3.61353e-16	-19.7727
NC_027757.2	21388101	21388300	*	1.43762e-11	1.06468e-09	15.5132
NC_027757.2	21413301	21413500	*	7.92827e-05	0.00121816	-17.6112
NC_027757.2	21417801	21418000	*	2.64165e-12	2.19691e-10	15.7769
NC_027757.2	21441201	21441400	*	3.89136e-13	3.65844e-11	22.7907
NC_027757.2	21446901	21447100	*	4.96676e-06	0.000111934	15.3049
NC_027757.2	21449501	21449700	*	2.54571e-27	1.08031e-24	15.8491
NC_027757.2	21468801	21469000	*	2.01934e-23	6.10224e-21	22.3382
NC_027757.2	21468901	21469100	*	1.00335e-13	1.02563e-11	15.1562
NC_027757.2	21506401	21506600	*	0.000185316	0.00249096	-20.8704
NC_027757.2	21515901	21516100	*	3.95573e-05	0.0006742	16.2758
NC_027757.2	21528601	21528800	*	9.49614e-31	5.25976e-28	16.8213
NC_027757.2	21584701	21584900	*	1.02619e-08	4.4831e-07	-20.1677
NC_027757.2	21584801	21585000	*	3.37999e-08	1.3192e-06	-19.9485
NC_027757.2	21618901	21619100	*	2.78747e-18	5.03735e-16	19.6243
NC_027757.2	21622401	21622600	*	6.41079e-16	8.77377e-14	24.5404
NC_027757.2	21632101	21632300	*	2.36518e-11	1.69255e-09	-18.9316
NC_027757.2	21632201	21632400	*	6.41373e-13	5.84059e-11	-22.431
NC_027757.2	21673001	21673200	*	0.000344546	0.00417938	15.0837
NC_027757.2	21674801	21675000	*	3.30595e-07	1.02331e-05	-15.151
NC_027757.2	21708901	21709100	*	1.32969e-08	5.67541e-07	17.3146
NC_027757.2	21715601	21715800	*	2.76079e-11	1.95361e-09	22.9003
NC_027757.2	21752201	21752400	*	2.33625e-07	7.50307e-06	21.2438
NC_027757.2	21823701	21823900	*	0.00025013	0.00320086	17.8065
NC_027757.2	21840401	21840600	*	2.58728e-09	1.27819e-07	17.0234
NC_027757.2	21840501	21840700	*	1.28673e-07	4.39414e-06	17.8514
NC_027757.2	21900301	21900500	*	7.11531e-07	2.02195e-05	-20.5038
NC_027757.2	21900401	21900600	*	1.89805e-10	1.16113e-08	-19.1623
NC_027757.2	21951501	21951700	*	1.36714e-06	3.60235e-05	16.8858
NC_027757.2	21951601	21951800	*	6.58726e-16	9.0016e-14	21.0452
NC_027757.2	21952701	21952900	*	2.7086e-24	8.8707e-22	17.8802
NC_027757.2	21953501	21953700	*	8.89258e-15	1.05016e-12	20.2461
NC_027757.2	21957201	21957400	*	4.60897e-10	2.63111e-08	19.1845
NC_027757.2	21981901	21982100	*	3.14314e-24	1.02315e-21	35.9748
NC_027757.2	21982001	21982200	*	8.22769e-26	3.0809e-23	40.1365
NC_027757.2	21997301	21997500	*	3.52571e-24	1.14284e-21	15.1975
NC_027757.2	21997401	21997600	*	2.26812e-42	2.63871e-39	16.4792
NC_027757.2	22003801	22004000	*	6.30795e-05	0.00100368	15.2136
NC_027757.2	22005901	22006100	*	2.67703e-20	5.98947e-18	-17.9673
NC_027757.2	22011001	22011200	*	2.45515e-06	6.04072e-05	16.7907
NC_027757.2	22011101	22011300	*	1.82556e-09	9.29201e-08	16.4182
NC_027757.2	22011901	22012100	*	2.73663e-16	3.92905e-14	18.479
NC_027757.2	22022501	22022700	*	3.42402e-12	2.79848e-10	24.2277
NC_027757.2	22022901	22023100	*	4.57707e-22	1.21696e-19	30.8632
NC_027757.2	22023001	22023200	*	7.53631e-31	4.21162e-28	26.3589
NC_027757.2	22025101	22025300	*	1.76892e-07	5.84783e-06	-25.6322
NC_027757.2	22025901	22026100	*	6.39885e-08	2.34597e-06	22.0474
NC_027757.2	22028201	22028400	*	4.75092e-10	2.70585e-08	30.9162
NC_027757.2	22028801	22029000	*	1.34811e-23	4.14587e-21	-24.1049
NC_027757.2	22044401	22044600	*	1.04225e-06	2.83683e-05	15.8881
NC_027757.2	22046401	22046600	*	6.17653e-16	8.47423e-14	-21.4286
NC_027757.2	22061501	22061700	*	1.40693e-23	4.31966e-21	-48.6607
NC_027757.2	22061601	22061800	*	8.6265e-33	5.55132e-30	-51.4541
NC_027757.2	22150801	22151000	*	2.45468e-06	6.03978e-05	15.2571
NC_027757.2	22160701	22160900	*	3.28201e-09	1.58844e-07	-15.2871
NC_027757.2	22160801	22161000	*	9.37039e-21	2.20052e-18	-26.9014
NC_027757.2	22162001	22162200	*	8.11676e-12	6.25488e-10	16.8325
NC_027757.2	22162101	22162300	*	9.44117e-25	3.22185e-22	20.6586
NC_027757.2	22162201	22162400	*	5.79358e-90	5.35886e-86	40.645
NC_027757.2	22162301	22162500	*	1.52992e-56	3.63478e-53	43.8845
NC_027757.2	22162401	22162600	*	1.18663e-07	4.08658e-06	19.4391
NC_027757.2	22169201	22169400	*	1.16584e-24	3.94796e-22	-16.093
NC_027757.2	22172701	22172900	*	1.82081e-14	2.06183e-12	19.9004
NC_027757.2	22173801	22174000	*	2.45439e-05	0.000447863	-19.3689
NC_027757.2	22173901	22174100	*	0.000454018	0.00524911	-18.8411
NC_027757.2	22179801	22180000	*	1.32365e-08	5.65155e-07	16.5121
NC_027757.2	22190001	22190200	*	1.36495e-33	9.26526e-31	-44.7354
NC_027757.2	22207501	22207700	*	3.92085e-09	1.86884e-07	20.8742
NC_027757.2	22208501	22208700	*	1.3947e-06	3.66675e-05	-16.16
NC_027757.2	22212401	22212600	*	0.000119436	0.00172131	-16.4198
NC_027757.2	22213601	22213800	*	1.1578e-07	3.99759e-06	-15.0991
NC_027757.2	22214201	22214400	*	1.27682e-07	4.3639e-06	-15.1975
NC_027757.2	22219101	22219300	*	4.29351e-07	1.2916e-05	16.5254
NC_027757.2	22228501	22228700	*	3.10349e-08	1.22116e-06	-27.1808
NC_027757.2	22228601	22228800	*	4.31139e-11	2.95101e-09	-32.1834
NC_027757.2	22251401	22251600	*	1.95374e-13	1.91617e-11	21.7178
NC_027757.2	22251501	22251700	*	6.36975e-19	1.23263e-16	20.625
NC_027757.2	22268901	22269100	*	2.87152e-13	2.75036e-11	27.0544
NC_027757.2	22269801	22270000	*	2.43423e-06	5.99517e-05	19.9108
NC_027757.2	22274801	22275000	*	1.7345e-18	3.20605e-16	-16.5031
NC_027757.2	22275001	22275200	*	2.51602e-15	3.19144e-13	-23.6054
NC_027757.2	22303101	22303300	*	1.18591e-57	2.98731e-54	22.792
NC_027757.2	22316501	22316700	*	4.2462e-52	8.20206e-49	-49.0168
NC_027757.2	22324101	22324300	*	2.1347e-15	2.73323e-13	30.1747
NC_027757.2	22324201	22324400	*	1.48718e-11	1.09859e-09	26.0876
NC_027757.2	22324301	22324500	*	2.17088e-08	8.84676e-07	18.3652
NC_027757.2	22340601	22340800	*	4.08998e-18	7.26026e-16	23.0493
NC_027757.2	22340701	22340900	*	5.01332e-08	1.88293e-06	15
NC_027757.2	22354301	22354500	*	0.000149061	0.00207483	-16.7852
NC_027757.2	22355401	22355600	*	7.00647e-10	3.86513e-08	-16.5521
NC_027757.2	22355501	22355700	*	1.01047e-07	3.53802e-06	-20.0761
NC_027757.2	22355901	22356100	*	1.88314e-08	7.77741e-07	-17.605
NC_027757.2	22357901	22358100	*	8.06902e-07	2.2609e-05	15.77
NC_027757.2	22358001	22358200	*	1.17727e-17	1.98994e-15	23.8664
NC_027757.2	22358101	22358300	*	1.73752e-25	6.32163e-23	22.5775
NC_027757.2	22388901	22389100	*	0.000127175	0.00181454	16.4167
NC_027757.2	22389101	22389300	*	1.3774e-06	3.62621e-05	-15.2882
NC_027757.2	22409701	22409900	*	6.1365e-31	3.45492e-28	38.4718
NC_027757.2	22429701	22429900	*	2.29477e-09	1.14513e-07	15.5951
NC_027757.2	22437401	22437600	*	4.38378e-23	1.28531e-20	22.6031
NC_027757.2	22460001	22460200	*	1.03655e-21	2.66414e-19	-18.3479
NC_027757.2	22466701	22466900	*	3.1132e-35	2.35659e-32	31.4558
NC_027757.2	22466801	22467000	*	5.00902e-48	7.93897e-45	40.0215
NC_027757.2	22467001	22467200	*	6.43792e-53	1.28988e-49	39.1361
NC_027757.2	22489901	22490100	*	1.66292e-08	6.94625e-07	-20.6839
NC_027757.2	22490001	22490200	*	1.90102e-12	1.61565e-10	-28.6469
NC_027757.2	22510401	22510600	*	2.22947e-10	1.34739e-08	25.5622
NC_027757.2	22510901	22511100	*	1.62954e-08	6.81918e-07	-15.9113
NC_027757.2	22511001	22511200	*	7.49372e-17	1.15303e-14	-20.7327
NC_027757.2	22528301	22528500	*	8.81841e-14	9.08716e-12	-16.696
NC_027757.2	22528401	22528600	*	5.79956e-12	4.57228e-10	-15.5264
NC_027757.2	22528501	22528700	*	6.59227e-08	2.40933e-06	-15.105
NC_027757.2	22540301	22540500	*	4.44574e-25	1.56036e-22	23.0093
NC_027757.2	22540401	22540600	*	8.18009e-21	1.93195e-18	23.878
NC_027757.2	22540501	22540700	*	1.29389e-19	2.70384e-17	19.1556
NC_027757.2	22540601	22540800	*	1.40891e-38	1.31488e-35	23.5223
NC_027757.2	22540701	22540900	*	3.52497e-23	1.04305e-20	19.1153
NC_027757.2	22541401	22541600	*	2.03368e-17	3.34045e-15	15.1234
NC_027757.2	22541501	22541700	*	6.98711e-25	2.41058e-22	16.7244
NC_027757.2	22546401	22546600	*	7.11253e-30	3.69794e-27	23.4022
NC_027757.2	22548801	22549000	*	2.45325e-06	6.03689e-05	-18.5786
NC_027757.2	22549401	22549600	*	7.2525e-13	6.54885e-11	-19.2
NC_027757.2	22552701	22552900	*	4.07222e-14	4.39731e-12	17.1529
NC_027757.2	22552801	22553000	*	1.22373e-19	2.56318e-17	17.5731
NC_027757.2	22565901	22566100	*	1.42626e-19	2.96747e-17	27.8052
NC_027757.2	22588201	22588400	*	5.12348e-20	1.11424e-17	-22.417
NC_027757.2	22588301	22588500	*	4.08396e-17	6.4816e-15	-19.3744
NC_027757.2	22588401	22588600	*	9.24365e-09	4.07743e-07	-15.1274
NC_027757.2	22589901	22590100	*	1.56811e-32	9.90585e-30	-39.4745
NC_027757.2	22590001	22590200	*	1.33202e-42	1.57392e-39	-48.8762
NC_027757.2	22646401	22646600	*	2.84893e-06	6.88289e-05	20.9086
NC_027757.2	22646501	22646700	*	7.75171e-08	2.78695e-06	21.8099
NC_027757.2	22646601	22646800	*	1.61895e-05	0.000312794	16.3571
NC_027757.2	22663401	22663600	*	3.96794e-52	7.67723e-49	51.4298
NC_027757.2	22663501	22663700	*	3.57425e-18	6.37986e-16	37.8392
NC_027757.2	22688001	22688200	*	4.09891e-09	1.94605e-07	17.4681
NC_027757.2	22690401	22690600	*	6.67866e-11	4.42764e-09	16.147
NC_027757.2	22696801	22697000	*	5.43303e-32	3.29724e-29	17.1433
NC_027757.2	22701801	22702000	*	2.44939e-20	5.50172e-18	21.4973
NC_027757.2	22701901	22702100	*	1.48577e-23	4.55394e-21	33.2742
NC_027757.2	22704301	22704500	*	2.8784e-20	6.41791e-18	15.0511
NC_027757.2	22707701	22707900	*	5.76841e-06	0.000127532	22.9931
NC_027757.2	22707801	22708000	*	9.29728e-07	2.56365e-05	21.6312
NC_027757.2	22708101	22708300	*	1.24058e-12	1.08273e-10	-18.1196
NC_027757.2	22718601	22718800	*	4.31807e-07	1.29818e-05	-15.8747
NC_027757.2	22718801	22719000	*	5.19557e-25	1.81267e-22	15.0926
NC_027757.2	22721701	22721900	*	5.46426e-07	1.59887e-05	15.7921
NC_027757.2	22722501	22722700	*	2.33216e-14	2.60134e-12	17.2524
NC_027757.2	22722601	22722800	*	1.81082e-09	9.2233e-08	17.0706
NC_027757.2	22727301	22727500	*	1.73504e-20	3.95642e-18	15.8045
NC_027757.2	22727401	22727600	*	7.43331e-16	1.00961e-13	15.8699
NC_027757.2	22729301	22729500	*	1.13574e-45	1.59485e-42	26.718
NC_027757.2	22729401	22729600	*	9.747e-76	5.26172e-72	50.4691
NC_027757.2	22729501	22729700	*	5.95153e-39	5.68239e-36	43.6537
NC_027757.2	22778201	22778400	*	3.87138e-13	3.64083e-11	-22.4314
NC_027757.2	22778301	22778500	*	8.53996e-20	1.81549e-17	-33.3289
NC_027757.2	22778401	22778600	*	1.95819e-24	6.49628e-22	-46.8927
NC_027757.2	22787601	22787800	*	7.59504e-14	7.89832e-12	-16.2414
NC_027757.2	22799801	22800000	*	2.29882e-10	1.38633e-08	-25.4685
NC_027757.2	22806201	22806400	*	4.78016e-10	2.72081e-08	15.8415
NC_027757.2	23002701	23002900	*	0.00166387	0.0150746	-15.1703
NC_027757.2	23012801	23013000	*	2.00392e-10	1.22082e-08	16.3799
NC_027757.2	23023201	23023400	*	3.72211e-30	1.9729e-27	24.9873
NC_027757.2	23023301	23023500	*	2.93524e-13	2.80685e-11	15.7453
NC_027757.2	23024101	23024300	*	1.27667e-11	9.53699e-10	18.5794
NC_027757.2	23024201	23024400	*	1.23251e-06	3.28838e-05	18.1497
NC_027757.2	23137601	23137800	*	2.87613e-12	2.37839e-10	30.0847
NC_027757.2	23143901	23144100	*	3.45718e-11	2.40655e-09	15.5313
NC_027757.2	23282201	23282400	*	1.18773e-12	1.03946e-10	18.3188
NC_027757.2	23317501	23317700	*	1.69483e-11	1.24059e-09	16.1508
NC_027757.2	23317601	23317800	*	1.25192e-17	2.10913e-15	18.6281
NC_027757.2	23319401	23319600	*	1.05374e-07	3.67415e-06	20.1486
NC_027757.2	23372901	23373100	*	1.22178e-09	6.43547e-08	18.7138
NC_027757.2	23379101	23379300	*	0.000407201	0.00479803	15.2378
NC_027757.2	23416301	23416500	*	1.68038e-06	4.32418e-05	15.0367
NC_027757.2	23419201	23419400	*	5.31073e-14	5.64599e-12	-18.3091
NC_027757.2	23517501	23517700	*	4.1809e-09	1.98124e-07	17.1682
NC_027757.2	23528701	23528900	*	0.000147896	0.00206121	18.8694
NC_027757.2	23608501	23608700	*	0.000300727	0.00373114	15.6513
NC_027757.2	23644501	23644700	*	9.3609e-06	0.000194643	17.7819
NC_027757.2	23645501	23645700	*	1.47598e-06	3.85626e-05	15.3255
NC_027757.2	23670701	23670900	*	2.74142e-09	1.34718e-07	-18.8424
NC_027757.2	23698201	23698400	*	1.89756e-09	9.62917e-08	17.4138
NC_027757.2	23698301	23698500	*	5.01305e-09	2.33792e-07	17.7291
NC_027757.2	23712001	23712200	*	2.95589e-07	9.25763e-06	16.7245
NC_027757.2	23734001	23734200	*	5.55192e-06	0.000123341	-17.3725
NC_027757.2	23734101	23734300	*	9.0389e-23	2.57941e-20	-23.963
NC_027757.2	23734201	23734400	*	5.8459e-18	1.02084e-15	-26.1897
NC_027757.2	23854601	23854800	*	9.22625e-08	3.2593e-06	15.5262
NC_027757.2	23871601	23871800	*	1.83631e-05	0.000348835	15.0796
NC_027757.2	23883801	23884000	*	1.49157e-30	8.14112e-28	23.7736
NC_027757.2	23883901	23884100	*	4.38553e-29	2.14233e-26	21.5064
NC_027757.2	23889801	23890000	*	3.55364e-08	1.38021e-06	18.6283
NC_027757.2	23890301	23890500	*	2.30309e-06	5.70768e-05	-17.6573
NC_027757.2	23899501	23899700	*	2.26558e-12	1.90405e-10	23.7044
NC_027757.2	23907601	23907800	*	9.24606e-05	0.00138725	19.5289
NC_027757.2	23933001	23933200	*	6.78404e-17	1.04908e-14	24.3552
NC_027757.2	23943401	23943600	*	4.45617e-06	0.000101836	16.2362
NC_027757.2	23943501	23943700	*	6.20232e-15	7.4778e-13	17.9946
NC_027757.2	23945501	23945700	*	4.33186e-11	2.96406e-09	15.4637
NC_027757.2	23975901	23976100	*	2.3781e-10	1.43022e-08	16.1474
NC_027757.2	23976001	23976200	*	1.8323e-05	0.000348185	22.2713
NC_027757.2	23979701	23979900	*	8.75662e-09	3.8817e-07	18.5095
NC_027757.2	23979801	23980000	*	1.85579e-05	0.000352022	15.7841
NC_027757.2	24013501	24013700	*	1.89892e-30	1.02806e-27	19.6432
NC_027757.2	24013601	24013800	*	4.47354e-17	7.06373e-15	18.7239
NC_027757.2	24037501	24037700	*	1.05548e-19	2.22392e-17	15.0656
NC_027757.2	24037601	24037800	*	2.74818e-34	1.95387e-31	19.613
NC_027757.2	24047601	24047800	*	8.34198e-12	6.41808e-10	23.2476
NC_027757.2	24047701	24047900	*	4.93512e-10	2.80179e-08	19.092
NC_027757.2	24047901	24048100	*	5.55271e-10	3.12212e-08	18.6889
NC_027757.2	24048001	24048200	*	9.61291e-13	8.5308e-11	17.7498
NC_027757.2	24048501	24048700	*	4.28592e-09	2.02696e-07	15.4118
NC_027757.2	24064801	24065000	*	1.27431e-20	2.95121e-18	15.4839
NC_027757.2	24064901	24065100	*	1.54686e-11	1.1396e-09	20.432
NC_027757.2	24107501	24107700	*	1.60181e-12	1.37628e-10	16.3791
NC_027757.2	24109401	24109600	*	3.54933e-17	5.67021e-15	25.2832
NC_027757.2	24109501	24109700	*	7.00731e-67	2.65773e-63	52.1156
NC_027757.2	24109601	24109800	*	1.32782e-47	2.06192e-44	32.2814
NC_027757.2	24113101	24113300	*	5.47213e-14	5.80544e-12	15.3145
NC_027757.2	24125101	24125300	*	1.53202e-09	7.91734e-08	17.3893
NC_027757.2	24132301	24132500	*	1.7471e-19	3.60141e-17	15.6586
NC_027757.2	24136201	24136400	*	1.26942e-06	3.37477e-05	15.3492
NC_027757.2	24141101	24141300	*	2.38897e-09	1.18835e-07	15.896
NC_027757.2	24215501	24215700	*	6.62379e-06	0.000144008	-17.4006
NC_027757.2	24249901	24250100	*	0.000475536	0.00545441	-16.6339
NC_027757.2	24280201	24280400	*	2.04399e-16	2.9792e-14	21.7181
NC_027757.2	24295801	24296000	*	2.82652e-06	6.83596e-05	-16.0419
NC_027757.2	24361101	24361300	*	1.37461e-06	3.61969e-05	-20.592
NC_027757.2	24371101	24371300	*	5.5078e-12	4.35679e-10	17.6128
NC_027757.2	24407701	24407900	*	4.72557e-10	2.69236e-08	23.5981
NC_027757.2	24419801	24420000	*	2.2194e-05	0.000410707	-16.3509
NC_027757.2	24420101	24420300	*	8.08749e-10	4.4095e-08	-17.7923
NC_027757.2	24427601	24427800	*	2.2911e-06	5.68116e-05	24.835
NC_027757.2	24439301	24439500	*	2.82709e-12	2.34036e-10	-26.6447
NC_027757.2	24439401	24439600	*	2.40373e-15	3.05679e-13	-20.8
NC_027757.2	24439501	24439700	*	5.72702e-10	3.21236e-08	-17.4208
NC_027757.2	24440201	24440400	*	7.19282e-08	2.60573e-06	-20.1481
NC_027757.2	24479901	24480100	*	2.56707e-15	3.25276e-13	-16.3646
NC_027757.2	24525901	24526100	*	0.00102678	0.0102187	-15.2189
NC_027757.2	24547801	24548000	*	2.90552e-06	7.00262e-05	-17.5522
NC_027757.2	24547901	24548100	*	1.13074e-13	1.14732e-11	-20.3943
NC_027757.2	24548001	24548200	*	1.1677e-11	8.77652e-10	-19.8623
NC_027757.2	24591401	24591600	*	1.32355e-26	5.30363e-24	-17.6246
NC_027757.2	24591501	24591700	*	1.05588e-25	3.91341e-23	-15.7326
NC_027757.2	24620901	24621100	*	0.000452809	0.00523754	-19.5031
NC_027757.2	24632601	24632800	*	9.79324e-08	3.43885e-06	16.6991
NC_027757.2	24643201	24643400	*	1.71076e-06	4.39215e-05	17.1275
NC_027757.2	24643301	24643500	*	1.43771e-06	3.7675e-05	23.3766
NC_027757.2	24676901	24677100	*	8.34859e-10	4.53959e-08	15.9432
NC_027757.2	24703301	24703500	*	4.62923e-09	2.17461e-07	17.6732
NC_027757.2	24703401	24703600	*	1.36497e-11	1.01457e-09	18.7854
NC_027757.2	24711101	24711300	*	4.46251e-05	0.000747251	-20.5426
NC_027757.2	24711201	24711400	*	0.00146928	0.0136414	-17.0283
NC_027757.2	24820501	24820700	*	1.1659e-14	1.35606e-12	-17.1754
NC_027757.2	24820601	24820800	*	6.21258e-18	1.08193e-15	-25.0803
NC_027757.2	24820701	24820900	*	2.88862e-17	4.66276e-15	-27.6732
NC_027757.2	24820801	24821000	*	1.49897e-19	3.11013e-17	-28.1465
NC_027757.2	24820901	24821100	*	1.14495e-16	1.72323e-14	-23.0766
NC_027757.2	24821201	24821400	*	6.56866e-08	2.40182e-06	-17.7881
NC_027757.2	24828501	24828700	*	1.21525e-18	2.28406e-16	19.2706
NC_027757.2	24849201	24849400	*	2.96157e-08	1.17087e-06	-15.4792
NC_027757.2	24876101	24876300	*	2.79183e-19	5.6346e-17	19.5869
NC_027757.2	24876201	24876400	*	1.30807e-11	9.75335e-10	15.9364
NC_027757.2	24876801	24877000	*	1.06992e-40	1.13089e-37	32.7469
NC_027757.2	24876901	24877100	*	1.89857e-13	1.86487e-11	21.2354
NC_027757.2	24879401	24879600	*	0.000366524	0.00439861	15.0678
NC_027757.2	24880601	24880800	*	1.24055e-08	5.32543e-07	23.9648
NC_027757.2	24883601	24883800	*	3.37978e-30	1.79612e-27	23.4587
NC_027757.2	24883701	24883900	*	1.98484e-48	3.21776e-45	36.323
NC_027757.2	24883801	24884000	*	7.55224e-56	1.74208e-52	37.8621
NC_027757.2	24883901	24884100	*	5.15505e-28	2.31171e-25	18.0846
NC_027757.2	24899401	24899600	*	8.39276e-56	1.92836e-52	45.1524
NC_027757.2	24899501	24899700	*	7.97067e-71	3.60089e-67	39.3211
NC_027757.2	24899601	24899800	*	2.67884e-08	1.06964e-06	15.078
NC_027757.2	24899901	24900100	*	3.55821e-14	3.87202e-12	30.2281
NC_027757.2	24900001	24900200	*	1.54953e-20	3.55295e-18	28.236
NC_027757.2	24900801	24901000	*	1.28674e-29	6.56744e-27	23.9594
NC_027757.2	24900901	24901100	*	1.56467e-33	1.05749e-30	28.7303
NC_027757.2	24901001	24901200	*	2.45129e-11	1.74989e-09	19.9298
NC_027757.2	24926401	24926600	*	5.86527e-05	0.000943319	19.6774
NC_027757.2	24929301	24929500	*	2.32595e-09	1.15965e-07	26.441
NC_027757.2	24994901	24995100	*	1.37133e-05	0.000271029	16.5399
NC_027757.2	25002201	25002400	*	9.71445e-12	7.40199e-10	15.4101
NC_027757.2	25002301	25002500	*	1.14733e-13	1.16294e-11	17.4591
NC_027757.2	25009401	25009600	*	4.74077e-08	1.79032e-06	16.0725
NC_027757.2	25023101	25023300	*	6.98148e-13	6.3223e-11	18.3085
NC_027757.2	25033201	25033400	*	1.30707e-14	1.50926e-12	16.0045
NC_027757.2	25034301	25034500	*	6.31874e-21	1.50779e-18	22.8408
NC_027757.2	25040401	25040600	*	1.97301e-10	1.20356e-08	21.1995
NC_027757.2	25040501	25040700	*	4.79396e-31	2.72628e-28	19.3021
NC_027757.2	25040601	25040800	*	8.14568e-26	3.05215e-23	17.1019
NC_027757.2	25072801	25073000	*	4.30872e-11	2.94922e-09	-16.8678
NC_027757.2	25073501	25073700	*	3.56175e-06	8.37607e-05	21.3718
NC_027757.2	25073601	25073800	*	1.20019e-07	4.12866e-06	26.1409
NC_027757.2	25074101	25074300	*	3.70417e-10	2.15095e-08	17.1271
NC_027757.2	25074201	25074400	*	8.57774e-09	3.80882e-07	15.9159
NC_027757.2	25082701	25082900	*	2.69373e-52	5.26191e-49	26.9809
NC_027757.2	25082801	25083000	*	4.31292e-81	2.82319e-77	43.892
NC_027757.2	25082901	25083100	*	2.94502e-48	4.71235e-45	22.0562
NC_027757.2	25116401	25116600	*	5.68489e-09	2.62105e-07	-16.0831
NC_027757.2	25128301	25128500	*	0.00038296	0.00456216	22.0213
NC_027757.2	25128401	25128600	*	2.65078e-08	1.0596e-06	19.9717
NC_027757.2	25134201	25134400	*	2.65685e-07	8.41685e-06	-16.8352
NC_027757.2	25201401	25201600	*	0.000432637	0.00504411	17.3984
NC_027757.2	25203001	25203200	*	2.47163e-12	2.06487e-10	-15.9663
NC_027757.2	25203301	25203500	*	9.57913e-08	3.37146e-06	17.4079
NC_027757.2	25207001	25207200	*	8.48647e-20	1.80485e-17	17.4441
NC_027757.2	25235401	25235600	*	6.2927e-13	5.73797e-11	-16.2375
NC_027757.2	25246101	25246300	*	6.77369e-07	1.9355e-05	20.0954
NC_027757.2	25249001	25249200	*	8.51218e-11	5.54022e-09	15.1068
NC_027757.2	25276001	25276200	*	4.06882e-11	2.79643e-09	17.9175
NC_027757.2	25289001	25289200	*	1.05698e-11	8.00331e-10	-27.085
NC_027757.2	25289101	25289300	*	1.74597e-64	5.97782e-61	-41.3198
NC_027757.2	25289201	25289400	*	1.95265e-12	1.65673e-10	-20.9621
NC_027757.2	25292801	25293000	*	3.1619e-05	0.000556923	15.3733
NC_027757.2	25304501	25304700	*	8.81845e-08	3.12991e-06	-19.3185
NC_027757.2	25379801	25380000	*	0.00217932	0.0186904	-19.0387
NC_027757.2	25379901	25380100	*	6.28372e-05	0.00100044	-22.7143
NC_027757.2	25387101	25387300	*	1.1911e-06	3.19075e-05	28.0766
NC_027757.2	25387201	25387400	*	3.34881e-08	1.30825e-06	18.7518
NC_027757.2	25392701	25392900	*	2.11224e-10	1.28207e-08	15.0352
NC_027757.2	25486201	25486400	*	1.27925e-08	5.47842e-07	16.5786
NC_027757.2	25491501	25491700	*	2.07097e-05	0.000387054	15.2266
NC_027757.2	25517501	25517700	*	2.39319e-06	5.90636e-05	-18.8912
NC_027757.2	25517601	25517800	*	2.73865e-06	6.64907e-05	-18.018
NC_027757.2	25518401	25518600	*	6.5247e-07	1.87178e-05	-18.1522
NC_027757.2	25518501	25518700	*	6.20163e-14	6.53464e-12	-27.464
NC_027757.2	25529701	25529900	*	5.58687e-05	0.00090489	15.2638
NC_027757.2	25556701	25556900	*	2.13445e-11	1.53776e-09	17.4055
NC_027757.2	25556901	25557100	*	2.162e-06	5.39784e-05	22.14
NC_027757.2	25557001	25557200	*	9.17051e-20	1.94476e-17	50.0094
NC_027757.2	25557201	25557400	*	3.8551e-19	7.65804e-17	32.8947
NC_027757.2	25561901	25562100	*	1.51088e-13	1.50519e-11	-16.6667
NC_027757.2	25573901	25574100	*	1.74225e-10	1.07323e-08	15.9201
NC_027757.2	25597401	25597600	*	1.71489e-09	8.77904e-08	19.3787
NC_027757.2	25615801	25616000	*	1.26395e-20	2.92855e-18	16.387
NC_027757.2	25662201	25662400	*	6.00513e-11	4.01393e-09	-16.0277
NC_027757.2	25708701	25708900	*	3.43454e-10	2.00709e-08	15.1699
NC_027757.2	25717801	25718000	*	7.59301e-08	2.73527e-06	-17.0264
NC_027757.2	25724801	25725000	*	3.7443e-13	3.52785e-11	16.2349
NC_027757.2	25730801	25731000	*	2.61166e-09	1.28909e-07	19.3447
NC_027757.2	25730901	25731100	*	6.36653e-11	4.23635e-09	19.2839
NC_027757.2	25752701	25752900	*	2.7931e-10	1.65896e-08	28.2954
NC_027757.2	25754501	25754700	*	3.59271e-06	8.43958e-05	16.908
NC_027757.2	25763701	25763900	*	0.00122505	0.0117859	15.5844
NC_027757.2	25810101	25810300	*	1.79728e-05	0.000342425	-15.1473
NC_027757.2	25810201	25810400	*	3.59249e-16	5.08098e-14	-20.6754
NC_027757.2	25810301	25810500	*	2.0844e-11	1.50434e-09	-18.709
NC_027757.2	25824401	25824600	*	6.76692e-08	2.46696e-06	-30.5063
NC_027757.2	25824501	25824700	*	3.87715e-08	1.49356e-06	-32.7877
NC_027757.2	25831701	25831900	*	0.00526435	0.0373052	16
NC_027757.2	25892401	25892600	*	5.08255e-06	0.000114201	20.2725
NC_027757.2	25897701	25897900	*	6.37994e-10	3.54638e-08	15.3054
NC_027757.2	25979601	25979800	*	0.00162734	0.0148087	16.1331
NC_027757.2	26100801	26101000	*	7.27886e-22	1.89716e-19	21.9069
NC_027757.2	26100901	26101100	*	4.46529e-19	8.8029e-17	16.6665
NC_027757.2	26125001	26125200	*	1.69347e-07	5.62466e-06	-16.1633
NC_027757.2	26125901	26126100	*	3.40186e-08	1.3271e-06	19.3537
NC_027757.2	26128001	26128200	*	1.98489e-12	1.6825e-10	17.396
NC_027757.2	26128101	26128300	*	1.9368e-15	2.49301e-13	17.9815
NC_027757.2	26141001	26141200	*	3.9693e-10	2.29271e-08	15.2956
NC_027757.2	26165901	26166100	*	0.000157677	0.00217521	19.2091
NC_027757.2	26185301	26185500	*	8.36089e-19	1.59708e-16	29.4084
NC_027757.2	26232601	26232800	*	1.96642e-08	8.09081e-07	28.3018
NC_027757.2	26262901	26263100	*	2.77112e-07	8.73956e-06	19.1729
NC_027757.2	26306701	26306900	*	3.69678e-09	1.77087e-07	16.2373
NC_027757.2	26336701	26336900	*	2.35632e-08	9.52361e-07	15.8269
NC_027757.2	26346101	26346300	*	9.955e-17	1.50977e-14	21.1561
NC_027757.2	26346201	26346400	*	4.38351e-22	1.16775e-19	26.7748
NC_027757.2	26359401	26359600	*	1.04291e-08	4.54969e-07	20.2715
NC_027757.2	26398201	26398400	*	1.98591e-19	4.07125e-17	29.9161
NC_027757.2	26438601	26438800	*	0.00165803	0.0150316	18.0654
NC_027757.2	26439701	26439900	*	2.0739e-05	0.000387526	17.4701
NC_027757.2	26478901	26479100	*	2.25717e-22	6.18662e-20	19.0734
NC_027757.2	26479001	26479200	*	2.40327e-25	8.63178e-23	18.8763
NC_027757.2	26611101	26611300	*	6.01911e-21	1.4393e-18	18.3612
NC_027757.2	26703401	26703600	*	1.5801e-12	1.35872e-10	-22.888
NC_027757.2	26712201	26712400	*	2.05886e-08	8.43136e-07	19.6196
NC_027757.2	26729101	26729300	*	1.26351e-16	1.8909e-14	18.9529
NC_027757.2	26730701	26730900	*	2.2648e-39	2.21922e-36	15.7605
NC_027757.2	26730801	26731000	*	1.98756e-44	2.6101e-41	16.0983
NC_027757.2	26730901	26731100	*	3.09753e-46	4.47452e-43	17.813
NC_027757.2	26731001	26731200	*	4.65671e-64	1.57024e-60	22.6795
NC_027757.2	26731101	26731300	*	1.03734e-45	1.45842e-42	23.1518
NC_027757.2	26731201	26731400	*	9.10865e-15	1.07433e-12	19.1867
NC_027757.2	26731301	26731500	*	1.18502e-22	3.34394e-20	26.0118
NC_027757.2	26731401	26731600	*	4.57786e-28	2.06295e-25	18.747
NC_027757.2	26735301	26735500	*	7.90832e-09	3.53776e-07	18.8425
NC_027757.2	26761601	26761800	*	5.59599e-09	2.58421e-07	16.1884
NC_027757.2	26763201	26763400	*	1.28684e-11	9.60595e-10	21.7154
NC_027757.2	26766801	26767000	*	2.20844e-05	0.00040901	17.6797
NC_027757.2	26810901	26811100	*	9.60546e-13	8.52468e-11	16.4177
NC_027757.2	26811001	26811200	*	8.8113e-23	2.51738e-20	25.9375
NC_027757.2	26811101	26811300	*	5.00908e-20	1.09068e-17	28.8836
NC_027757.2	26811201	26811400	*	2.61298e-11	1.85631e-09	28.0128
NC_027757.2	26840401	26840600	*	3.17832e-09	1.54226e-07	-16.061
NC_027757.2	26843701	26843900	*	1.38095e-08	5.87218e-07	19.3938
NC_027757.2	26843801	26844000	*	5.11445e-17	8.01784e-15	19.8261
NC_027757.2	26843901	26844100	*	1.49108e-11	1.10127e-09	16.5871
NC_027757.2	26899801	26900000	*	2.90141e-16	4.15181e-14	28.553
NC_027757.2	26899901	26900100	*	7.82433e-08	2.81036e-06	25.5873
NC_027757.2	26923701	26923900	*	8.54966e-17	1.30717e-14	21.0855
NC_027757.2	26955701	26955900	*	5.99711e-06	0.000131985	19.8709
NC_027757.2	26961301	26961500	*	1.32384e-31	7.81629e-29	35.2613
NC_027757.2	26961601	26961800	*	2.31479e-18	4.22227e-16	16.9889
NC_027757.2	26961801	26962000	*	3.20861e-14	3.51208e-12	15.1082
NC_027757.2	27019201	27019400	*	6.08519e-11	4.06373e-09	18.7188
NC_027757.2	27027001	27027200	*	1.42273e-06	3.73253e-05	16.3549
NC_027757.2	27033601	27033800	*	1.06095e-15	1.41304e-13	19.2453
NC_027757.2	27057701	27057900	*	0.00137644	0.0129434	15.6118
NC_027757.2	27058101	27058300	*	2.50756e-10	1.50188e-08	16.7223
NC_027757.2	27081001	27081200	*	2.12582e-12	1.79316e-10	17.884
NC_027757.2	27088001	27088200	*	7.86663e-18	1.35531e-15	15.525
NC_027757.2	27147601	27147800	*	0.000130859	0.00185904	16.9248
NC_027757.2	27233501	27233700	*	2.38661e-13	2.31083e-11	26.1665
NC_027757.2	27233601	27233800	*	4.87613e-10	2.771e-08	20.8414
NC_027757.2	27245401	27245600	*	2.9737e-08	1.17518e-06	17.7694
NC_027757.2	27289901	27290100	*	1.64487e-17	2.73075e-15	15.1574
NC_027757.2	27293001	27293200	*	5.64428e-06	0.000125123	17.6163
NC_027757.2	27367901	27368100	*	7.3583e-19	1.41463e-16	18.5398
NC_027757.2	27375001	27375200	*	0.000300441	0.00372828	-16.3142
[truncated: 69,984 more rows]

## Sheet: Table S2.4
chr	start	end	strand	pvalue	qvalue	meth.diff
NC_027757.2	168501	168700	*	7.33262e-13	4.93422e-11	-32.9167
NC_027757.2	186501	186700	*	1.9414e-28	4.38425e-26	88.4278
NC_027757.2	186601	186800	*	8.08534e-31	2.09328e-28	73.2975
NC_027757.2	187901	188100	*	5.37512e-07	1.54903e-05	-38.0952
NC_027757.2	188101	188300	*	2.20836e-09	9.53559e-08	31.746
NC_027757.2	188201	188400	*	1.78699e-08	6.70129e-07	35.7143
NC_027757.2	189701	189900	*	3.85818e-14	2.97308e-12	-40.657
NC_027757.2	197401	197600	*	3.14623e-67	4.1531e-64	83.9024
NC_027757.2	197501	197700	*	4.99825e-105	2.23638e-101	92.3664
NC_027757.2	197601	197800	*	1.6232e-68	2.25849e-65	95.2381
NC_027757.2	202101	202300	*	1.40126e-09	6.22791e-08	42.5766
NC_027757.2	207001	207200	*	0.00445991	0.0410505	27.2487
NC_027757.2	214001	214200	*	2.36413e-08	8.6856e-07	26.3889
NC_027757.2	216201	216400	*	2.90696e-07	8.82133e-06	27.2727
NC_027757.2	216701	216900	*	6.57434e-10	3.06557e-08	-25
NC_027757.2	283001	283200	*	0.00300078	0.0298589	27.3353
NC_027757.2	286901	287100	*	1.15309e-05	0.000248673	-36.8173
NC_027757.2	287201	287400	*	1.93107e-08	7.20247e-07	-27.6119
NC_027757.2	342701	342900	*	4.1131e-30	1.022e-27	66.3585
NC_027757.2	342801	343000	*	4.28767e-47	2.49268e-44	72.0043
NC_027757.2	342901	343100	*	2.42398e-45	1.30356e-42	70.1559
NC_027757.2	343001	343200	*	2.10046e-28	4.73587e-26	68.4582
NC_027757.2	377301	377500	*	1.19516e-13	8.73991e-12	33.3333
NC_027757.2	377401	377600	*	1.57733e-12	1.02372e-10	41.7476
NC_027757.2	405101	405300	*	2.81416e-06	6.97805e-05	-33.3333
NC_027757.2	405201	405400	*	8.13416e-06	0.000181824	-34.0909
NC_027757.2	443001	443200	*	1.7719e-09	7.76079e-08	66.7712
NC_027757.2	443101	443300	*	5.14627e-08	1.78837e-06	57.5758
NC_027757.2	449501	449700	*	3.59653e-09	1.50528e-07	27.5498
NC_027757.2	452101	452300	*	1.82061e-07	5.74055e-06	-27.5082
NC_027757.2	491101	491300	*	0.00371887	0.0354823	29.067
NC_027757.2	597001	597200	*	1.38288e-06	3.66534e-05	26.4229
NC_027757.2	682901	683100	*	0.0024519	0.0253561	30.0439
NC_027757.2	754101	754300	*	1.05279e-05	0.000229089	30.2261
NC_027757.2	834401	834600	*	4.67446e-05	0.00086183	36.0889
NC_027757.2	835201	835400	*	2.53356e-13	1.79159e-11	35.6522
NC_027757.2	835301	835500	*	8.83158e-21	1.20213e-18	88.8889
NC_027757.2	835401	835600	*	4.39698e-37	1.58099e-34	91.1277
NC_027757.2	835501	835700	*	1.09028e-69	1.58398e-66	94.523
NC_027757.2	835601	835800	*	9.95363e-49	6.20986e-46	97.6048
NC_027757.2	835901	836100	*	4.4062e-27	9.17272e-25	27.4012
NC_027757.2	841501	841700	*	2.31867e-27	4.91553e-25	64.6639
NC_027757.2	841601	841800	*	2.31867e-27	4.91553e-25	64.6639
NC_027757.2	841901	842100	*	8.11087e-06	0.00018135	26.1905
NC_027757.2	892101	892300	*	6.76593e-07	1.90944e-05	27.2596
NC_027757.2	897901	898100	*	9.55296e-35	3.05419e-32	95.5056
NC_027757.2	898001	898200	*	7.05726e-41	3.08972e-38	91.6667
NC_027757.2	898101	898300	*	4.72121e-19	5.64761e-17	74.4898
NC_027757.2	923901	924100	*	8.33348e-06	0.000185726	33
NC_027757.2	1130301	1130500	*	1.04166e-07	3.43181e-06	48.4848
NC_027757.2	1130401	1130600	*	1.05757e-08	4.11477e-07	26.6667
NC_027757.2	1174401	1174600	*	2.79661e-20	3.66518e-18	29.8342
NC_027757.2	1174501	1174700	*	2.01825e-48	1.24389e-45	49.3096
NC_027757.2	1361401	1361600	*	5.96604e-07	1.70371e-05	29.7872
NC_027757.2	1361501	1361700	*	0.000164499	0.0025914	25
NC_027757.2	1367401	1367600	*	4.42713e-06	0.000105178	-34.0835
NC_027757.2	1374801	1375000	*	2.31578e-07	7.15932e-06	-37.487
NC_027757.2	1415701	1415900	*	0.000830699	0.0103457	25.2222
NC_027757.2	1435601	1435800	*	3.47065e-06	8.4439e-05	-28.8
NC_027757.2	1475401	1475600	*	9.79688e-05	0.00165002	33.4785
NC_027757.2	1475801	1476000	*	2.76646e-28	6.19376e-26	-68.8679
NC_027757.2	1498701	1498900	*	5.32413e-85	1.29648e-81	87.654
NC_027757.2	1498801	1499000	*	1.44611e-87	3.79834e-84	87.7019
NC_027757.2	1499801	1500000	*	0.00105592	0.0126393	25.6365
NC_027757.2	1508701	1508900	*	1.54794e-05	0.000323364	-39.2157
NC_027757.2	1511401	1511600	*	2.06123e-27	4.3836e-25	-31.684
NC_027757.2	1569501	1569700	*	2.36148e-05	0.000470664	-26.7369
NC_027757.2	1583101	1583300	*	6.15667e-05	0.0010989	-28.3582
NC_027757.2	1583201	1583400	*	6.15667e-05	0.0010989	-28.3582
NC_027757.2	1600901	1601100	*	0.00193712	0.020915	31.3345
NC_027757.2	1635101	1635300	*	1.94579e-06	4.99901e-05	32.6087
NC_027757.2	1644401	1644600	*	0.00181876	0.0198516	-27.0653
NC_027757.2	1676201	1676400	*	3.81129e-05	0.000719912	36.0714
NC_027757.2	1676501	1676700	*	2.33741e-09	1.00565e-07	35.4839
NC_027757.2	1729001	1729200	*	9.11438e-05	0.00155093	38.3446
NC_027757.2	1730501	1730700	*	9.50539e-06	0.000209083	40.9091
NC_027757.2	1739301	1739500	*	7.23915e-11	3.84574e-09	-58.7701
NC_027757.2	1739401	1739600	*	3.79926e-09	1.58413e-07	-50.9804
NC_027757.2	1763301	1763500	*	0.000474935	0.00644004	27.4269
NC_027757.2	1764401	1764600	*	4.09181e-08	1.4464e-06	36.6667
NC_027757.2	1810001	1810200	*	7.23642e-23	1.14474e-20	70.5128
NC_027757.2	1810101	1810300	*	6.8015e-26	1.31182e-23	84.2857
NC_027757.2	1821401	1821600	*	1.51361e-10	7.70168e-09	-58.474
NC_027757.2	1821501	1821700	*	7.68035e-09	3.0555e-07	-45.4545
NC_027757.2	1846501	1846700	*	2.16934e-15	1.89198e-13	52.351
NC_027757.2	1846601	1846800	*	1.51887e-19	1.88486e-17	44.7917
NC_027757.2	1846701	1846900	*	9.09351e-06	0.00020099	32.0228
NC_027757.2	1868001	1868200	*	1.87471e-10	9.42631e-09	44.6407
NC_027757.2	1868101	1868300	*	2.0961e-10	1.04654e-08	41.847
NC_027757.2	1891601	1891800	*	1.05759e-10	5.49533e-09	41.6497
NC_027757.2	1891701	1891900	*	2.18964e-17	2.28695e-15	47.0353
NC_027757.2	1891801	1892000	*	2.5438e-06	6.37196e-05	27.6435
NC_027757.2	1925901	1926100	*	1.96816e-20	2.6107e-18	78.8462
NC_027757.2	1926001	1926200	*	3.31946e-12	2.07523e-10	73.7662
NC_027757.2	1926101	1926300	*	1.15294e-06	3.10649e-05	52.6705
NC_027757.2	1926201	1926400	*	8.74145e-09	3.44513e-07	63.6905
NC_027757.2	1963401	1963600	*	2.46806e-05	0.000489605	-37.7857
NC_027757.2	1977101	1977300	*	7.4129e-10	3.42918e-08	50.9434
NC_027757.2	1977201	1977400	*	2.06131e-20	2.73104e-18	82.3636
NC_027757.2	1977301	1977500	*	1.12087e-11	6.58469e-10	48.3549
NC_027757.2	1985401	1985600	*	9.16531e-09	3.60224e-07	38.7768
NC_027757.2	1985501	1985700	*	7.82041e-05	0.00135603	26.9565
NC_027757.2	2012801	2013000	*	8.32227e-05	0.00143199	43.8427
NC_027757.2	2027301	2027500	*	7.54957e-14	5.6445e-12	50.5519
NC_027757.2	2037401	2037600	*	0.000187864	0.00290933	25.7932
NC_027757.2	2085001	2085200	*	2.55606e-06	6.40062e-05	28.3788
NC_027757.2	2089501	2089700	*	4.63451e-13	3.18704e-11	66.6667
NC_027757.2	2108901	2109100	*	1.12212e-15	1.00501e-13	36.8227
NC_027757.2	2110301	2110500	*	0.00023846	0.00357377	-29.1775
NC_027757.2	2116801	2117000	*	3.10741e-44	1.59037e-41	97.2727
NC_027757.2	2116901	2117100	*	4.43934e-40	1.87041e-37	74.3017
NC_027757.2	2117001	2117200	*	4.21557e-08	1.48725e-06	41.115
NC_027757.2	2117601	2117800	*	9.21496e-07	2.53238e-05	26
NC_027757.2	2117801	2118000	*	7.97497e-33	2.31095e-30	90.0168
NC_027757.2	2117901	2118100	*	2.27108e-68	3.13898e-65	88.8206
NC_027757.2	2118001	2118200	*	7.47473e-76	1.35271e-72	74.4939
NC_027757.2	2118101	2118300	*	1.2407e-25	2.35356e-23	43.9024
NC_027757.2	2121001	2121200	*	1.09792e-19	1.37721e-17	71.1381
NC_027757.2	2122901	2123100	*	4.30185e-17	4.38399e-15	38.8796
NC_027757.2	2124101	2124300	*	7.1292e-11	3.79147e-09	-28.9474
NC_027757.2	2168001	2168200	*	0.000564928	0.00746527	37.0123
NC_027757.2	2208901	2209100	*	3.20786e-06	7.86198e-05	26.1905
NC_027757.2	2211401	2211600	*	2.45864e-10	1.2164e-08	41.9426
NC_027757.2	2211501	2211700	*	1.31813e-30	3.3725e-28	69.3258
NC_027757.2	2211601	2211800	*	2.88489e-28	6.45231e-26	77.751
NC_027757.2	2303001	2303200	*	3.67633e-12	2.28628e-10	28.2806
NC_027757.2	2454101	2454300	*	0.00110755	0.0131553	25.1667
NC_027757.2	2478001	2478200	*	7.48001e-06	0.000168632	27.0833
NC_027757.2	2478101	2478300	*	2.76563e-07	8.42645e-06	34.0909
NC_027757.2	2495301	2495500	*	1.23849e-05	0.000264961	49.0476
NC_027757.2	2506301	2506500	*	5.82492e-06	0.00013468	36.3636
NC_027757.2	2512001	2512200	*	1.54239e-09	6.8096e-08	-31.7276
NC_027757.2	2512101	2512300	*	5.35228e-06	0.000124819	-27.7251
NC_027757.2	2543901	2544100	*	2.77371e-05	0.000543364	35
NC_027757.2	2544001	2544200	*	3.04468e-09	1.28777e-07	57.1429
NC_027757.2	2569401	2569600	*	1.62936e-13	1.17549e-11	-35.7143
NC_027757.2	2569501	2569700	*	7.46551e-12	4.47253e-10	-38.7755
NC_027757.2	2601001	2601200	*	2.3087e-07	7.13921e-06	26.1971
NC_027757.2	2606701	2606900	*	0.00352034	0.0339726	-27.4904
NC_027757.2	2622101	2622300	*	2.3441e-10	1.16278e-08	-71.7949
NC_027757.2	2622201	2622400	*	8.65911e-12	5.15002e-10	-80
NC_027757.2	2687001	2687200	*	0.00118097	0.013884	-38.1579
NC_027757.2	2744901	2745100	*	3.78642e-38	1.43803e-35	-76.0343
NC_027757.2	2745001	2745200	*	4.20791e-39	1.6862e-36	-76.5987
NC_027757.2	2760601	2760800	*	6.22002e-08	2.13146e-06	-36.7505
NC_027757.2	2761701	2761900	*	4.30193e-09	1.77928e-07	31.5418
NC_027757.2	2761801	2762000	*	9.16374e-19	1.07161e-16	80
NC_027757.2	2777101	2777300	*	5.97961e-10	2.80427e-08	26.7677
NC_027757.2	2811101	2811300	*	0.00117559	0.0138298	-31.3248
NC_027757.2	2916701	2916900	*	3.34416e-13	2.33664e-11	47.3444
NC_027757.2	2916801	2917000	*	2.56502e-18	2.89419e-16	57.7562
NC_027757.2	2941101	2941300	*	1.61142e-07	5.12769e-06	-33.871
NC_027757.2	2951301	2951500	*	6.58421e-31	1.71315e-28	80.4348
NC_027757.2	2961201	2961400	*	5.58021e-07	1.60328e-05	-32.3529
NC_027757.2	2961301	2961500	*	4.52265e-06	0.00010724	-34.375
NC_027757.2	2974401	2974600	*	0.000161217	0.00254592	-33.3649
NC_027757.2	2989201	2989400	*	0.000142559	0.00228915	26.0659
NC_027757.2	3012301	3012500	*	8.41043e-09	3.3253e-07	40
NC_027757.2	3019401	3019600	*	1.66677e-10	8.43707e-09	-58.5157
NC_027757.2	3024001	3024200	*	9.87455e-29	2.26729e-26	27.3775
NC_027757.2	3024101	3024300	*	1.9126e-40	8.18837e-38	36.8263
NC_027757.2	3024201	3024400	*	9.62249e-17	9.49531e-15	33.871
NC_027757.2	3024301	3024500	*	5.50649e-20	7.06186e-18	62.1212
NC_027757.2	3024401	3024600	*	2.04797e-16	1.96283e-14	51.8533
NC_027757.2	3024701	3024900	*	1.43516e-08	5.46568e-07	-39.3443
NC_027757.2	3024801	3025000	*	1.16575e-05	0.00025109	-35.985
NC_027757.2	3024901	3025100	*	5.08051e-10	2.4053e-08	-52.9382
NC_027757.2	3025301	3025500	*	5.46648e-13	3.73021e-11	-57.3618
NC_027757.2	3037101	3037300	*	6.01994e-19	7.14202e-17	95
NC_027757.2	3071101	3071300	*	1.50693e-06	3.96448e-05	-31.4607
NC_027757.2	3071201	3071400	*	8.56649e-09	3.38273e-07	-41.791
NC_027757.2	3072701	3072900	*	0.000468634	0.00636872	-27.2959
NC_027757.2	3075201	3075400	*	2.17206e-12	1.38712e-10	67.5
NC_027757.2	3075301	3075500	*	3.30868e-13	2.31274e-11	78.2609
NC_027757.2	3102801	3103000	*	3.91652e-09	1.62997e-07	-33.7875
NC_027757.2	3117301	3117500	*	1.26709e-11	7.39777e-10	45.4301
NC_027757.2	3117401	3117600	*	3.81601e-09	1.59066e-07	35.279
NC_027757.2	3239401	3239600	*	0.000166732	0.00262287	28.9272
NC_027757.2	3258901	3259100	*	6.48037e-06	0.000148253	-40.26
NC_027757.2	3259001	3259200	*	6.03064e-10	2.8263e-08	-40.2299
NC_027757.2	3259101	3259300	*	5.66547e-11	3.0492e-09	-45.0811
NC_027757.2	3273101	3273300	*	1.04518e-08	4.06909e-07	-34.3284
NC_027757.2	3334501	3334700	*	1.2051e-05	0.000258658	-43.9024
NC_027757.2	3364201	3364400	*	4.58686e-23	7.35142e-21	92.7536
NC_027757.2	3378001	3378200	*	3.66149e-07	1.08971e-05	48.7179
NC_027757.2	3378101	3378300	*	7.02009e-08	2.38303e-06	53.0612
NC_027757.2	3380001	3380200	*	2.13614e-05	0.000430984	26.1628
NC_027757.2	3380101	3380300	*	5.76793e-06	0.000133491	26.2673
NC_027757.2	3381001	3381200	*	7.31333e-212	3.51674e-207	90.4434
NC_027757.2	3381101	3381300	*	0	0	93.4772
NC_027757.2	3391301	3391500	*	3.80094e-10	1.83141e-08	34.8148
NC_027757.2	3439401	3439600	*	2.22429e-17	2.32186e-15	-91.7898
NC_027757.2	3439901	3440100	*	3.94582e-10	1.89691e-08	-47.0588
NC_027757.2	3440001	3440200	*	1.06371e-16	1.04552e-14	-90.7018
NC_027757.2	3440101	3440300	*	6.92201e-10	3.2172e-08	-53.125
NC_027757.2	3440201	3440400	*	5.95857e-08	2.04824e-06	-53.5714
NC_027757.2	3440801	3441000	*	1.10726e-13	8.131e-12	-45.5208
NC_027757.2	3476601	3476800	*	6.78177e-17	6.78315e-15	-34.7446
NC_027757.2	3476701	3476900	*	2.22703e-38	8.57059e-36	-93.617
NC_027757.2	3691201	3691400	*	7.59105e-07	2.12273e-05	36.3016
NC_027757.2	3691301	3691500	*	9.36488e-09	3.67524e-07	40.7867
NC_027757.2	3697801	3698000	*	2.08565e-07	6.50499e-06	37.5676
NC_027757.2	3774501	3774700	*	0.000550018	0.00730031	25.4136
NC_027757.2	3774801	3775000	*	8.3854e-08	2.80624e-06	43.8462
NC_027757.2	3855801	3856000	*	6.35601e-24	1.08117e-21	40.4635
NC_027757.2	3866601	3866800	*	7.15035e-08	2.4233e-06	36.3782
NC_027757.2	3873901	3874100	*	4.03027e-17	4.11711e-15	36.1582
NC_027757.2	3874001	3874200	*	3.44078e-21	4.82564e-19	36.1011
NC_027757.2	3880301	3880500	*	1.66288e-09	7.31123e-08	38.3562
NC_027757.2	3901501	3901700	*	0.00108608	0.0129397	30.3774
NC_027757.2	3912101	3912300	*	0.00359536	0.0345468	30.0866
NC_027757.2	3920901	3921100	*	7.33968e-08	2.48266e-06	-55.1282
NC_027757.2	4157001	4157200	*	5.99878e-07	1.71227e-05	45.6976
NC_027757.2	4179101	4179300	*	0.000371258	0.00522596	-25.3521
NC_027757.2	4201901	4202100	*	6.09835e-09	2.46528e-07	40.8395
NC_027757.2	4209901	4210100	*	6.92233e-06	0.000157327	39.0643
NC_027757.2	4324401	4324600	*	5.73847e-05	0.00103268	-38.5327
NC_027757.2	4327001	4327200	*	8.67662e-23	1.36605e-20	-26.1607
NC_027757.2	4337401	4337600	*	8.06614e-18	8.75172e-16	-27.3564
NC_027757.2	4344201	4344400	*	2.82696e-65	3.48562e-62	-92.8571
NC_027757.2	4344301	4344500	*	1.83761e-59	1.81598e-56	-91.6943
NC_027757.2	4348201	4348400	*	2.10816e-20	2.79083e-18	-68.2081
NC_027757.2	4348301	4348500	*	5.52611e-10	2.6039e-08	-37.8505
NC_027757.2	4353301	4353500	*	1.17484e-95	4.00387e-92	-62.356
NC_027757.2	4353401	4353600	*	5.6736e-98	2.06892e-94	-80.0932
NC_027757.2	4353501	4353700	*	1.85767e-17	1.95338e-15	-34.2928
NC_027757.2	4363601	4363800	*	3.53772e-10	1.71182e-08	-26.2406
NC_027757.2	4367901	4368100	*	1.26594e-60	1.31022e-57	47.4222
NC_027757.2	4368001	4368200	*	1.98905e-48	1.22624e-45	40.6031
NC_027757.2	4378701	4378900	*	2.80087e-07	8.52541e-06	44.4444
NC_027757.2	4378801	4379000	*	1.60588e-06	4.19847e-05	28.5714
NC_027757.2	4403201	4403400	*	1.63531e-15	1.44322e-13	68.8834
NC_027757.2	4403401	4403600	*	1.25829e-13	9.18406e-12	60.9929
NC_027757.2	4403501	4403700	*	2.52328e-14	1.97995e-12	52.5552
NC_027757.2	4409101	4409300	*	2.84129e-22	4.31184e-20	69.6828
NC_027757.2	4474501	4474700	*	6.96861e-05	0.00122462	-25.1462
NC_027757.2	4482401	4482600	*	0.000223608	0.00338405	-28.3333
NC_027757.2	4492801	4493000	*	4.08283e-19	4.90542e-17	-45.8293
NC_027757.2	4492901	4493100	*	6.88515e-15	5.71582e-13	-50.7895
NC_027757.2	4493101	4493300	*	5.09061e-14	3.87374e-12	-29.5799
NC_027757.2	4495701	4495900	*	3.19229e-06	7.82689e-05	-28
NC_027757.2	4497601	4497800	*	1.32431e-15	1.17804e-13	50.8798
NC_027757.2	4498301	4498500	*	2.90289e-09	1.23153e-07	-47.0565
NC_027757.2	4518601	4518800	*	1.7015e-38	6.59717e-36	68.1046
NC_027757.2	4518701	4518900	*	2.21981e-44	1.14359e-41	61.9753
NC_027757.2	4518801	4519000	*	2.58207e-10	1.27389e-08	28.6997
NC_027757.2	4573801	4574000	*	1.38617e-06	3.67312e-05	39.844
NC_027757.2	4573901	4574100	*	1.71633e-05	0.000354527	27.2545
NC_027757.2	4584701	4584900	*	0.000940294	0.0114729	-25.3477
NC_027757.2	4584801	4585000	*	9.56573e-05	0.00161645	-28.7645
NC_027757.2	4593201	4593400	*	1.44385e-13	1.04724e-11	-38.3838
NC_027757.2	4593301	4593500	*	5.05547e-34	1.55669e-31	-71.0744
NC_027757.2	4593401	4593600	*	6.62905e-17	6.63631e-15	-60
NC_027757.2	4594501	4594700	*	0.000171444	0.0026877	30.7018
NC_027757.2	4599301	4599500	*	2.20047e-12	1.40446e-10	-34.5
NC_027757.2	4636701	4636900	*	7.54393e-17	7.5135e-15	36.8493
NC_027757.2	4636801	4637000	*	6.59472e-17	6.60361e-15	38.9957
NC_027757.2	4682001	4682200	*	3.46935e-25	6.38978e-23	41.7844
NC_027757.2	4683201	4683400	*	2.38002e-16	2.26569e-14	33.5915
NC_027757.2	4683301	4683500	*	5.042e-17	5.10452e-15	27.6086
NC_027757.2	4711501	4711700	*	1.48768e-27	3.18881e-25	45.2703
NC_027757.2	4711601	4711800	*	8.38801e-49	5.25107e-46	57.1429
NC_027757.2	4711701	4711900	*	4.49947e-27	9.36154e-25	60.7843
NC_027757.2	4727001	4727200	*	0.00146694	0.0166189	26.4623
NC_027757.2	4727101	4727300	*	0.00213465	0.0226375	28.8068
NC_027757.2	4733501	4733700	*	3.94051e-06	9.47008e-05	25
NC_027757.2	4736701	4736900	*	2.74214e-08	9.97447e-07	43.7126
NC_027757.2	4762001	4762200	*	0.000104014	0.00173798	25.1176
NC_027757.2	4788101	4788300	*	1.6278e-16	1.5735e-14	59.4493
NC_027757.2	4788201	4788400	*	4.89314e-19	5.84497e-17	53.4419
NC_027757.2	4788301	4788500	*	6.78915e-07	1.9155e-05	36.6718
[truncated: 73,596 more rows]

## Sheet: Table S2.5
chr	start	end	strand	pvalue	qvalue	meth.diff
[truncated: 88,277 more rows]

[truncated: 4 more sheets: Table S2.6, Table S2.7, Table S2.8, Table S2.9]
