# Supplementary material for: Integrated methylome and transcriptome analysis unravel the cold tolerance mechanism in winter rapeseed(Brassica napus L.)
Source: BMC Plant Biol. 2022 Aug 26;22:414. doi: 10.1186/s12870-022-03797-1 (PMC9414130; doi:10.1186/s12870-022-03797-1)
Supplement: Supplementary file 3 — Additional file 3. Table S3.1 The DMGs between two cultivars under CG context in control. Table S3.2 The DMGs between two cultivars under CHG context in control. Table S3.3 The DMGs between two cultivars under CHH context in control. Table S3.4 The DMGs between two cultivars under CG context in treatment1. Table S3.5 The DMGs between two cultivars under CHG context in treatment1. Table S3.6 The DMGs between two cultivars under CHH context in treatment1. Table S3.7 The DMGs between two cultivars under CG context in treatment2. Table S3.8 The DMGs between two cultivars under CHG context in treatment2. Table S3.9 The DMGs between two cultivars under CHH context in treatment2. [file 12870_2022_3797_MOESM3_ESM.xlsx]

## Sheet: Table S3.1
chr	start	end	strand	pvalue	qvalue	meth.diff	GeneID	position	Symbol	Description	KEGG_A_class	KEGG_B_class	Pathway	K_ID	GO Component	GO Function	GO Process
NC_027757.2	25601	25800	*	6.18824e-09	2.21598e-07	-43.4783	ncbi_106452042	Genebody	LOC106452042	PREDICTED: expansin-A20-like [Brassica napus]	-	-	-	-	GO:0030312//external encapsulating structure;GO:0044464//cell part;GO:0071944//cell periphery;GO:0005623//cell	-	GO:0009987//cellular process;GO:0032989//cellular component morphogenesis;GO:0050896//response to stimulus;GO:0000902//cell morphogenesis;GO:0009628//response to abiotic stimulus;GO:0048856//anatomical structure development;GO:0071669//plant-type cell wall organization or biogenesis;GO:0048869//cellular developmental process;GO:0044763//single-organism cellular process;GO:0016043//cellular compon…
NC_027757.2	208501	208700	*	0.00327505	0.0321808	30.7471	ncbi_106416647	Genebody	LOC106416647	BnaA09g53830D [Brassica napus]	Genetic Information Processing	Replication and repair	ko03420//Nucleotide excision repair;ko03030//DNA replication;ko03440//Homologous recombination;ko03430//Mismatch repair	K07466	-	-	-
NC_027757.2	216701	216900	*	4.06918e-06	9.00716e-05	-25.6757	ncbi_106416502	Genebody	LOC106416502	PREDICTED: protein EI24 homolog isoform X1 [Brassica rapa]	-	-	-	-	-	-	-
NC_027757.2	282901	283100	*	8.9458e-10	3.59779e-08	51.7873	ncbi_111203609	Genebody	LOC111203609	PREDICTED: serine/threonine-protein kinase STY46-like isoform X1 [Brassica rapa]	-	-	-	-	-	-	-
NC_027757.2	283001	283200	*	4.66025e-11	2.21095e-09	50.9177	ncbi_111203609	Genebody	LOC111203609	PREDICTED: serine/threonine-protein kinase STY46-like isoform X1 [Brassica rapa]	-	-	-	-	-	-	-
NC_027757.2	1432801	1433000	*	2.01375e-06	4.7435e-05	-27.7108	ncbi_106430712	Genebody	LOC106430712	PREDICTED: protein DA1-related 1 [Brassica napus]	-	-	-	-	-	-	-
NC_027757.2	1499701	1499900	*	6.74212e-14	4.36608e-12	62.2991	ncbi_106353725	Genebody	LOC106353725	PREDICTED: splicing factor U2af large subunit A [Brassica napus]	Genetic Information Processing	Transcription	ko03040//Spliceosome	K12837	-	-	-
NC_027757.2	1499801	1500000	*	2.69342e-06	6.18421e-05	36.3426	ncbi_106353725	Genebody	LOC106353725	PREDICTED: splicing factor U2af large subunit A [Brassica napus]	Genetic Information Processing	Transcription	ko03040//Spliceosome	K12837	-	-	-
NC_027757.2	1501501	1501700	*	5.90103e-20	6.54194e-18	-74.5186	ncbi_106353725	Genebody	LOC106353725	PREDICTED: splicing factor U2af large subunit A [Brassica napus]	Genetic Information Processing	Transcription	ko03040//Spliceosome	K12837	-	-	-
NC_027757.2	1501601	1501800	*	4.54706e-09	1.65959e-07	-43.3333	ncbi_106353725	Genebody	LOC106353725	PREDICTED: splicing factor U2af large subunit A [Brassica napus]	Genetic Information Processing	Transcription	ko03040//Spliceosome	K12837	-	-	-
NC_027757.2	1511401	1511600	*	3.06027e-24	4.64105e-22	-30.3899	ncbi_106442389	Genebody	LOC106442389	PREDICTED: acidic leucine-rich nuclear phosphoprotein 32-related protein-like isoform X1 [Brassica napus]	-	-	-	-	-	-	-
NC_027757.2	1569701	1569900	*	2.17628e-41	8.60405e-39	31.8044	ncbi_106443256	Genebody	LOC106443256	PREDICTED: auxilin-related protein 1-like [Brassica napus]	-	-	-	-	-	-	-
NC_027757.2	1676201	1676400	*	4.92073e-06	0.000107122	47.9304	ncbi_106349836	Genebody	LOC106349836	PREDICTED: transmembrane and coiled-coil domain-containing protein 4-like [Brassica napus]	-	-	-	-	-	-	-
NC_027757.2	1739001	1739200	*	0.00253876	0.0260621	-25.8511	ncbi_106349134	Genebody	LOC106349134	PREDICTED: filament-like plant protein 5 [Brassica napus]	-	-	-	-	-	-	-
NC_027757.2	1739301	1739500	*	1.59595e-09	6.19951e-08	-55.8442	ncbi_106349134	Genebody	LOC106349134	PREDICTED: filament-like plant protein 5 [Brassica napus]	-	-	-	-	-	-	-
NC_027757.2	1846801	1847000	*	4.73959e-07	1.256e-05	-52.1739	ncbi_106354225	Genebody	LOC106354225	PREDICTED: DNA-directed RNA polymerase II subunit 1-like [Brassica napus]	Genetic Information Processing;Metabolism	Transcription;Nucleotide metabolism	ko00230//Purine metabolism;ko00240//Pyrimidine metabolism;ko03020//RNA polymerase	K03006	-	-	-
NC_027757.2	1891701	1891900	*	2.70502e-05	0.000499705	29.8173	ncbi_106346248	Genebody	LOC106346248	PREDICTED: protein RKD5-like [Brassica napus]	-	-	-	-	-	-	-
NC_027757.2	2303001	2303200	*	2.91176e-16	2.3674e-14	34.4828	ncbi_106406934	Genebody	LOC106406934	PREDICTED: claspin homolog [Brassica napus]	-	-	-	-	-	-	-
NC_027757.2	2436701	2436900	*	2.45113e-11	1.20174e-09	-27.8233	ncbi_106370539	Genebody	LOC106370539	BnaA01g02550D [Brassica napus]	-	-	-	-	-	-	GO:1902578//single-organism localization;GO:0006812//cation transport;GO:0006811//ion transport;GO:0009987//cellular process;GO:0030001//metal ion transport;GO:0048468//cell development;GO:0016043//cellular component organization;GO:0009653//anatomical structure morphogenesis;GO:0044767//single-organism developmental process;GO:0048869//cellular developmental process;GO:0032989//cellular componen…
NC_027757.2	2500101	2500300	*	3.54932e-05	0.000637785	-30.9197	ncbi_111200433	Genebody	LOC111200433	BnaA01g02700D [Brassica napus]	-	-	-	-	-	-	-
NC_027757.2	2544001	2544200	*	2.81497e-06	6.4357e-05	41.4612	ncbi_106355015	Genebody	LOC106355015	transducin family protein/WD-40 repeat family protein [Brassica napus]	-	-	-	-	-	-	-
NC_027757.2	2544101	2544300	*	1.50307e-06	3.62918e-05	35.817	ncbi_106355015	Genebody	LOC106355015	transducin family protein/WD-40 repeat family protein [Brassica napus]	-	-	-	-	-	-	-
NC_027757.2	2628801	2629000	*	2.41844e-25	3.95521e-23	91.8919	ncbi_106358083	Genebody	LOC106358083	PREDICTED: UDP-glycosyltransferase 73B3-like isoform X1 [Brassica napus]	-	-	-	-	-	-	-
NC_027757.2	2744901	2745100	*	2.63801e-20	3.00695e-18	-65.0096	ncbi_106361852	Genebody	LOC106361852	BnaA10g03650D [Brassica napus]	-	-	-	-	GO:0044424//intracellular part;GO:0005737//cytoplasm;GO:0005622//intracellular;GO:0044464//cell part;GO:0005623//cell;GO:0043229//intracellular organelle;GO:0044444//cytoplasmic part;GO:0043227//membrane-bounded organelle;GO:0043231//intracellular membrane-bounded organelle;GO:0043226//organelle	GO:0004674//protein serine/threonine kinase activity;GO:0003824//catalytic activity;GO:0004672//protein kinase activity;GO:0005488//binding;GO:0016740//transferase activity;GO:0016772//transferase activity, transferring phosphorus-containing groups;GO:0016301//kinase activity;GO:0016773//phosphotransferase activity, alcohol group as acceptor	GO:0044763//single-organism cellular process;GO:0006633//fatty acid biosynthetic process;GO:0044238//primary metabolic process;GO:0044711//single-organism biosynthetic process;GO:0009628//response to abiotic stimulus;GO:0005984//disaccharide metabolic process;GO:0044249//cellular biosynthetic process;GO:0001101//response to acid chemical;GO:0046394//carboxylic acid biosynthetic process;GO:0044723…
NC_027757.2	2745001	2745200	*	6.93814e-20	7.64311e-18	-61.2968	ncbi_106361852	Genebody	LOC106361852	BnaA10g03650D [Brassica napus]	-	-	-	-	GO:0044424//intracellular part;GO:0005737//cytoplasm;GO:0005622//intracellular;GO:0044464//cell part;GO:0005623//cell;GO:0043229//intracellular organelle;GO:0044444//cytoplasmic part;GO:0043227//membrane-bounded organelle;GO:0043231//intracellular membrane-bounded organelle;GO:0043226//organelle	GO:0004674//protein serine/threonine kinase activity;GO:0003824//catalytic activity;GO:0004672//protein kinase activity;GO:0005488//binding;GO:0016740//transferase activity;GO:0016772//transferase activity, transferring phosphorus-containing groups;GO:0016301//kinase activity;GO:0016773//phosphotransferase activity, alcohol group as acceptor	GO:0044763//single-organism cellular process;GO:0006633//fatty acid biosynthetic process;GO:0044238//primary metabolic process;GO:0044711//single-organism biosynthetic process;GO:0009628//response to abiotic stimulus;GO:0005984//disaccharide metabolic process;GO:0044249//cellular biosynthetic process;GO:0001101//response to acid chemical;GO:0046394//carboxylic acid biosynthetic process;GO:0044723…
NC_027757.2	2996101	2996300	*	5.1059e-24	7.63383e-22	-45.5342	ncbi_106438528	Genebody	LOC106438528	PREDICTED: histone deacetylase 14 [Brassica rapa]	-	-	-	-	GO:0043231//intracellular membrane-bounded organelle;GO:0043226//organelle;GO:0005623//cell;GO:0009536//plastid;GO:0044424//intracellular part;GO:0043229//intracellular organelle;GO:0044464//cell part;GO:0044444//cytoplasmic part;GO:0005737//cytoplasm;GO:0005622//intracellular;GO:0043227//membrane-bounded organelle	GO:0034979//NAD-dependent protein deacetylase activity;GO:0004407//histone deacetylase activity;GO:0015631//tubulin binding;GO:0019903//protein phosphatase binding;GO:0019899//enzyme binding;GO:0005515//protein binding;GO:0003824//catalytic activity;GO:0005488//binding;GO:0019902//phosphatase binding;GO:0033558//protein deacetylase activity;GO:0016811//hydrolase activity, acting on carbon-nitroge…	GO:0019538//protein metabolic process;GO:0006139//nucleobase-containing compound metabolic process;GO:0005982//starch metabolic process;GO:0044262//cellular carbohydrate metabolic process;GO:0043170//macromolecule metabolic process;GO:0090304//nucleic acid metabolic process;GO:1901564//organonitrogen compound metabolic process;GO:0010468//regulation of gene expression;GO:0009059//macromolecule bi…
NC_027757.2	2996201	2996400	*	2.52727e-24	3.85467e-22	-44.888	ncbi_106438528	Genebody	LOC106438528	PREDICTED: histone deacetylase 14 [Brassica rapa]	-	-	-	-	GO:0043231//intracellular membrane-bounded organelle;GO:0043226//organelle;GO:0005623//cell;GO:0009536//plastid;GO:0044424//intracellular part;GO:0043229//intracellular organelle;GO:0044464//cell part;GO:0044444//cytoplasmic part;GO:0005737//cytoplasm;GO:0005622//intracellular;GO:0043227//membrane-bounded organelle	GO:0034979//NAD-dependent protein deacetylase activity;GO:0004407//histone deacetylase activity;GO:0015631//tubulin binding;GO:0019903//protein phosphatase binding;GO:0019899//enzyme binding;GO:0005515//protein binding;GO:0003824//catalytic activity;GO:0005488//binding;GO:0019902//phosphatase binding;GO:0033558//protein deacetylase activity;GO:0016811//hydrolase activity, acting on carbon-nitroge…	GO:0019538//protein metabolic process;GO:0006139//nucleobase-containing compound metabolic process;GO:0005982//starch metabolic process;GO:0044262//cellular carbohydrate metabolic process;GO:0043170//macromolecule metabolic process;GO:0090304//nucleic acid metabolic process;GO:1901564//organonitrogen compound metabolic process;GO:0010468//regulation of gene expression;GO:0009059//macromolecule bi…
NC_027757.2	3024001	3024200	*	2.06984e-44	9.38059e-42	34.7993	ncbi_106438523	Genebody	LOC106438523	PREDICTED: protein WEAK CHLOROPLAST MOVEMENT UNDER BLUE LIGHT-like 1 [Brassica napus]	-	-	-	-	-	-	GO:0009653//anatomical structure morphogenesis;GO:0009987//cellular process;GO:0000904//cell morphogenesis involved in differentiation;GO:0009664//plant-type cell wall organization;GO:0071554//cell wall organization or biogenesis;GO:0048869//cellular developmental process;GO:0048468//cell development;GO:0045229//external encapsulating structure organization;GO:0030154//cell differentiation;GO:007…
NC_027757.2	3024101	3024300	*	3.11801e-57	2.40539e-54	47.12	ncbi_106438523	Genebody	LOC106438523	PREDICTED: protein WEAK CHLOROPLAST MOVEMENT UNDER BLUE LIGHT-like 1 [Brassica napus]	-	-	-	-	-	-	GO:0009653//anatomical structure morphogenesis;GO:0009987//cellular process;GO:0000904//cell morphogenesis involved in differentiation;GO:0009664//plant-type cell wall organization;GO:0071554//cell wall organization or biogenesis;GO:0048869//cellular developmental process;GO:0048468//cell development;GO:0045229//external encapsulating structure organization;GO:0030154//cell differentiation;GO:007…
NC_027757.2	3024201	3024400	*	2.43024e-13	1.48653e-11	43.4168	ncbi_106438523	Genebody	LOC106438523	PREDICTED: protein WEAK CHLOROPLAST MOVEMENT UNDER BLUE LIGHT-like 1 [Brassica napus]	-	-	-	-	-	-	GO:0009653//anatomical structure morphogenesis;GO:0009987//cellular process;GO:0000904//cell morphogenesis involved in differentiation;GO:0009664//plant-type cell wall organization;GO:0071554//cell wall organization or biogenesis;GO:0048869//cellular developmental process;GO:0048468//cell development;GO:0045229//external encapsulating structure organization;GO:0030154//cell differentiation;GO:007…
NC_027757.2	3024301	3024500	*	2.06635e-14	1.41041e-12	71.1321	ncbi_106438523	Genebody	LOC106438523	PREDICTED: protein WEAK CHLOROPLAST MOVEMENT UNDER BLUE LIGHT-like 1 [Brassica napus]	-	-	-	-	-	-	GO:0009653//anatomical structure morphogenesis;GO:0009987//cellular process;GO:0000904//cell morphogenesis involved in differentiation;GO:0009664//plant-type cell wall organization;GO:0071554//cell wall organization or biogenesis;GO:0048869//cellular developmental process;GO:0048468//cell development;GO:0045229//external encapsulating structure organization;GO:0030154//cell differentiation;GO:007…
NC_027757.2	3024401	3024600	*	8.02974e-06	0.000167089	38.8638	ncbi_106438523	Genebody	LOC106438523	PREDICTED: protein WEAK CHLOROPLAST MOVEMENT UNDER BLUE LIGHT-like 1 [Brassica napus]	-	-	-	-	-	-	GO:0009653//anatomical structure morphogenesis;GO:0009987//cellular process;GO:0000904//cell morphogenesis involved in differentiation;GO:0009664//plant-type cell wall organization;GO:0071554//cell wall organization or biogenesis;GO:0048869//cellular developmental process;GO:0048468//cell development;GO:0045229//external encapsulating structure organization;GO:0030154//cell differentiation;GO:007…
NC_027757.2	3025201	3025400	*	0.000444906	0.00593041	-27.6786	ncbi_106438523	Genebody	LOC106438523	PREDICTED: protein WEAK CHLOROPLAST MOVEMENT UNDER BLUE LIGHT-like 1 [Brassica napus]	-	-	-	-	-	-	GO:0009653//anatomical structure morphogenesis;GO:0009987//cellular process;GO:0000904//cell morphogenesis involved in differentiation;GO:0009664//plant-type cell wall organization;GO:0071554//cell wall organization or biogenesis;GO:0048869//cellular developmental process;GO:0048468//cell development;GO:0045229//external encapsulating structure organization;GO:0030154//cell differentiation;GO:007…
NC_027757.2	3075201	3075400	*	2.20409e-11	1.08621e-09	50	ncbi_106438512	Genebody	LOC106438512	PREDICTED: myosin-15 isoform X1 [Brassica napus]	-	-	-	-	-	-	-
NC_027757.2	3391301	3391500	*	1.0287e-08	3.56846e-07	29.1339	ncbi_106365959	Genebody	LOC106365959	PREDICTED: TOM1-like protein 2 isoform X1 [Brassica napus]	-	-	-	-	GO:0005794//Golgi apparatus;GO:0043227//membrane-bounded organelle;GO:0016020//membrane;GO:0044444//cytoplasmic part;GO:0005623//cell;GO:0043231//intracellular membrane-bounded organelle;GO:0044424//intracellular part;GO:0043226//organelle;GO:0005737//cytoplasm;GO:0044464//cell part;GO:0043229//intracellular organelle;GO:0005622//intracellular;GO:0012505//endomembrane system	GO:0005215//transporter activity;GO:0022892//substrate-specific transporter activity	GO:1902578//single-organism localization;GO:0009101//glycoprotein biosynthetic process;GO:0006605//protein targeting;GO:0044767//single-organism developmental process;GO:0043170//macromolecule metabolic process;GO:0051641//cellular localization;GO:0043412//macromolecule modification;GO:0006464//cellular protein modification process;GO:1901135//carbohydrate derivative metabolic process;GO:0016192/…
NC_027757.2	3440401	3440600	*	7.22989e-06	0.000151913	-46.2963	ncbi_106366681	Genebody	LOC106366681	PREDICTED: probable E3 ubiquitin ligase SUD1 [Brassica napus]	Genetic Information Processing	Folding, sorting and degradation	ko04141//Protein processing in endoplasmic reticulum	K10661	-	-	-
NC_027757.2	3865201	3865400	*	7.17533e-06	0.000150863	-35.8225	ncbi_106371454	Genebody	LOC106371454	PREDICTED: neurochondrin [Brassica napus]	-	-	-	-	-	-	-
NC_027757.2	3873801	3874000	*	1.86818e-28	3.72228e-26	36.875	ncbi_106371692	Genebody	LOC106371692	BnaA01g04880D [Brassica napus]	-	-	-	-	-	-	-
NC_027757.2	3873901	3874100	*	5.67464e-19	5.81365e-17	46.4235	ncbi_106371692	Genebody	LOC106371692	BnaA01g04880D [Brassica napus]	-	-	-	-	-	-	-
NC_027757.2	3874001	3874200	*	4.25202e-22	5.55433e-20	45.6872	ncbi_106371692	Genebody	LOC106371692	BnaA01g04880D [Brassica napus]	-	-	-	-	-	-	-
NC_027757.2	3874101	3874300	*	8.75755e-10	3.52577e-08	30.9994	ncbi_106371692	Genebody	LOC106371692	BnaA01g04880D [Brassica napus]	-	-	-	-	-	-	-
NC_027757.2	4144201	4144400	*	9.35937e-06	0.000192083	28.4011	ncbi_106371868	Genebody	LOC106371868	PREDICTED: wall-associated receptor kinase-like 18 [Brassica napus]	-	-	-	-	-	-	-
NC_027757.2	4164901	4165100	*	0.000106073	0.0016884	-34.6154	ncbi_106383232	Genebody	LOC106383232	PREDICTED: ethylene-responsive transcription factor ERF015-like isoform X1 [Brassica napus]	-	-	-	-	GO:0044464//cell part;GO:0005623//cell;GO:0043227//membrane-bounded organelle;GO:0044424//intracellular part;GO:0043229//intracellular organelle;GO:0005622//intracellular;GO:0043226//organelle;GO:0043231//intracellular membrane-bounded organelle	GO:0001071//nucleic acid binding transcription factor activity;GO:0005488//binding;GO:1901363//heterocyclic compound binding;GO:0097159//organic cyclic compound binding;GO:0003676//nucleic acid binding	GO:0008152//metabolic process;GO:0043170//macromolecule metabolic process;GO:0060255//regulation of macromolecule metabolic process;GO:0071704//organic substance metabolic process;GO:0050789//regulation of biological process;GO:0010468//regulation of gene expression;GO:0009059//macromolecule biosynthetic process;GO:0009058//biosynthetic process;GO:0019222//regulation of metabolic process;GO:00442…
NC_027757.2	4353301	4353500	*	1.04299e-84	2.01983e-81	-49.0846	ncbi_106394233	Genebody	LOC106394233	BnaAnng32430D [Brassica napus]	-	-	-	-	-	-	-
NC_027757.2	4353401	4353600	*	1.18039e-107	4.36599e-104	-83.123	ncbi_106394233	Genebody	LOC106394233	BnaAnng32430D [Brassica napus]	-	-	-	-	-	-	-
NC_027757.2	4353501	4353700	*	2.14953e-17	1.93456e-15	-40.6832	ncbi_106394233	Genebody	LOC106394233	BnaAnng32430D [Brassica napus]	-	-	-	-	-	-	-
NC_027757.2	4353501	4353700	*	2.14953e-17	1.93456e-15	-40.6832	ncbi_106394358	Genebody	LOC106394358	PREDICTED: E3 ubiquitin-protein ligase RING1-like [Brassica rapa]	-	-	-	-	-	-	-
NC_027757.2	4409101	4409300	*	9.22433e-15	6.5236e-13	46.6788	ncbi_106393371	Genebody	BNAA01G06520D	BnaC01g07790D [Brassica napus]	-	-	-	-	-	-	-
NC_027757.2	4482301	4482500	*	1.03844e-07	3.07811e-06	-28.1636	ncbi_106392580	Genebody	LOC106392580	PREDICTED: RING-H2 finger protein ATL13-like [Brassica napus]	-	-	-	-	GO:0016020//membrane;GO:0031224//intrinsic component of membrane;GO:0044425//membrane part	GO:0046872//metal ion binding;GO:0046914//transition metal ion binding;GO:0043167//ion binding;GO:0043169//cation binding;GO:0005488//binding	GO:0008152//metabolic process;GO:0044260//cellular macromolecule metabolic process;GO:0044237//cellular metabolic process;GO:0050896//response to stimulus;GO:0036211//protein modification process;GO:0006464//cellular protein modification process;GO:0070647//protein modification by small protein conjugation or removal;GO:0009628//response to abiotic stimulus;GO:0019538//protein metabolic process;G…
NC_027757.2	4492701	4492900	*	1.59711e-07	4.59029e-06	-26.8657	ncbi_106392504	Genebody	LOC106392504	PREDICTED: probable cyclic nucleotide-gated ion channel 17 [Brassica napus]	Organismal Systems	Environmental adaptation	ko04626//Plant-pathogen interaction	K05391	-	-	-
NC_027757.2	4492801	4493000	*	7.15408e-15	5.1137e-13	-44.2292	ncbi_106392504	Genebody	LOC106392504	PREDICTED: probable cyclic nucleotide-gated ion channel 17 [Brassica napus]	Organismal Systems	Environmental adaptation	ko04626//Plant-pathogen interaction	K05391	-	-	-
NC_027757.2	4492901	4493100	*	2.59195e-13	1.58078e-11	-54.5635	ncbi_106392504	Genebody	LOC106392504	PREDICTED: probable cyclic nucleotide-gated ion channel 17 [Brassica napus]	Organismal Systems	Environmental adaptation	ko04626//Plant-pathogen interaction	K05391	-	-	-
NC_027757.2	4493001	4493200	*	2.02115e-09	7.74409e-08	-27.2906	ncbi_106392504	Genebody	LOC106392504	PREDICTED: probable cyclic nucleotide-gated ion channel 17 [Brassica napus]	Organismal Systems	Environmental adaptation	ko04626//Plant-pathogen interaction	K05391	-	-	-
NC_027757.2	4493101	4493300	*	4.78543e-14	3.14966e-12	-36.7546	ncbi_106392504	Genebody	LOC106392504	PREDICTED: probable cyclic nucleotide-gated ion channel 17 [Brassica napus]	Organismal Systems	Environmental adaptation	ko04626//Plant-pathogen interaction	K05391	-	-	-
NC_027757.2	4683201	4683400	*	1.61413e-06	3.87331e-05	39.4792	ncbi_106390487	Genebody	LOC106390487	PREDICTED: cadmium/zinc-transporting ATPase HMA2-like [Brassica napus]	-	-	-	-	-	-	-
NC_027757.2	4727001	4727200	*	7.60415e-07	1.94176e-05	30.9524	ncbi_106390108	Genebody	LOC106390108	PREDICTED: subtilisin-like protease SBT2.5 [Brassica napus]	-	-	-	-	-	-	GO:0009755//hormone-mediated signaling pathway;GO:0071495//cellular response to endogenous stimulus;GO:0044710//single-organism metabolic process;GO:0050794//regulation of cellular process;GO:0007165//signal transduction;GO:0065007//biological regulation;GO:0044264//cellular polysaccharide metabolic process;GO:0007010//cytoskeleton organization;GO:0005984//disaccharide metabolic process;GO:005171…
NC_027757.2	4790201	4790400	*	9.09664e-26	1.53114e-23	88.4615	ncbi_106389584	Genebody	LOC106389584	BnaAnng26190D [Brassica napus]	-	-	-	-	-	-	-
NC_027757.2	4790301	4790500	*	6.44516e-29	1.32219e-26	91.954	ncbi_106389584	Genebody	LOC106389584	BnaAnng26190D [Brassica napus]	-	-	-	-	-	-	-
NC_027757.2	4790401	4790600	*	8.76628e-15	6.2108e-13	79.4521	ncbi_106389584	Genebody	LOC106389584	BnaAnng26190D [Brassica napus]	-	-	-	-	-	-	-
NC_027757.2	4790501	4790700	*	3.21072e-11	1.55211e-09	59.6154	ncbi_106389584	Genebody	LOC106389584	BnaAnng26190D [Brassica napus]	-	-	-	-	-	-	-
NC_027757.2	4790701	4790900	*	0.000441686	0.00589248	31.7447	ncbi_106389584	Genebody	LOC106389584	BnaAnng26190D [Brassica napus]	-	-	-	-	-	-	-
NC_027757.2	4790801	4791000	*	2.01918e-05	0.000384236	25.4902	ncbi_106389584	Genebody	LOC106389584	BnaAnng26190D [Brassica napus]	-	-	-	-	-	-	-
NC_027757.2	5041601	5041800	*	1.71431e-06	4.09107e-05	32.2493	ncbi_106396728	Genebody	BNAA01G07550D	DUF1005 family protein (DUF1005) [Arabidopsis thaliana]	-	-	-	-	GO:0043231//intracellular membrane-bounded organelle;GO:0044424//intracellular part;GO:0044464//cell part;GO:0071944//cell periphery;GO:0005618//cell wall;GO:0005622//intracellular;GO:0030312//external encapsulating structure;GO:0043229//intracellular organelle;GO:0043227//membrane-bounded organelle;GO:0043226//organelle;GO:0005623//cell	-	-
NC_027757.2	5055401	5055600	*	1.62836e-28	3.25943e-26	-91.369	ncbi_106396728	Genebody	BNAA01G07550D	DUF1005 family protein (DUF1005) [Arabidopsis thaliana]	-	-	-	-	GO:0043231//intracellular membrane-bounded organelle;GO:0044424//intracellular part;GO:0044464//cell part;GO:0071944//cell periphery;GO:0005618//cell wall;GO:0005622//intracellular;GO:0030312//external encapsulating structure;GO:0043229//intracellular organelle;GO:0043227//membrane-bounded organelle;GO:0043226//organelle;GO:0005623//cell	-	-
NC_027757.2	5128001	5128200	*	1.82119e-12	1.01552e-10	34.9096	ncbi_106398700	Genebody	LOC106398700	PREDICTED: altered inheritance of mitochondria protein 21 [Brassica rapa]	-	-	-	-	GO:0044464//cell part;GO:0009532//plastid stroma;GO:0031975//envelope;GO:0009526//plastid envelope;GO:0043229//intracellular organelle;GO:0009536//plastid;GO:0044424//intracellular part;GO:0044446//intracellular organelle part;GO:0005623//cell;GO:0043231//intracellular membrane-bounded organelle;GO:0043227//membrane-bounded organelle;GO:0005622//intracellular;GO:0043226//organelle;GO:0044444//cyt…	GO:0008135//translation factor activity, RNA binding;GO:1901363//heterocyclic compound binding;GO:0005488//binding;GO:0003676//nucleic acid binding;GO:0003723//RNA binding;GO:0097159//organic cyclic compound binding	GO:0044699//single-organism process;GO:0009668//plastid membrane organization;GO:0009658//chloroplast organization;GO:0044710//single-organism metabolic process;GO:0008299//isoprenoid biosynthetic process;GO:0042221//response to chemical;GO:0044237//cellular metabolic process;GO:0009657//plastid organization;GO:0008152//metabolic process;GO:0009058//biosynthetic process;GO:0006721//terpenoid meta…
NC_027757.2	5128101	5128300	*	2.53162e-12	1.38891e-10	59.8081	ncbi_106398700	Genebody	LOC106398700	PREDICTED: altered inheritance of mitochondria protein 21 [Brassica rapa]	-	-	-	-	GO:0044464//cell part;GO:0009532//plastid stroma;GO:0031975//envelope;GO:0009526//plastid envelope;GO:0043229//intracellular organelle;GO:0009536//plastid;GO:0044424//intracellular part;GO:0044446//intracellular organelle part;GO:0005623//cell;GO:0043231//intracellular membrane-bounded organelle;GO:0043227//membrane-bounded organelle;GO:0005622//intracellular;GO:0043226//organelle;GO:0044444//cyt…	GO:0008135//translation factor activity, RNA binding;GO:1901363//heterocyclic compound binding;GO:0005488//binding;GO:0003676//nucleic acid binding;GO:0003723//RNA binding;GO:0097159//organic cyclic compound binding	GO:0044699//single-organism process;GO:0009668//plastid membrane organization;GO:0009658//chloroplast organization;GO:0044710//single-organism metabolic process;GO:0008299//isoprenoid biosynthetic process;GO:0042221//response to chemical;GO:0044237//cellular metabolic process;GO:0009657//plastid organization;GO:0008152//metabolic process;GO:0009058//biosynthetic process;GO:0006721//terpenoid meta…
NC_027757.2	5417001	5417200	*	2.18626e-26	3.83152e-24	-96.1538	ncbi_106360904	Genebody	LOC106360904	PREDICTED: receptor-like protein 12 [Brassica napus]	-	-	-	-	-	-	-
NC_027757.2	5440201	5440400	*	6.77641e-14	4.3875e-12	-42.3913	ncbi_106359669	Genebody	LOC106359669	PREDICTED: protein LIGHT-DEPENDENT SHORT HYPOCOTYLS 9-like [Brassica napus]	-	-	-	-	-	-	-
NC_027757.2	5539301	5539500	*	3.54661e-94	8.77279e-91	95.2656	ncbi_106358858	Genebody	LOC106358858	PREDICTED: adenylosuccinate lyase-like [Brassica napus]	Metabolism	Amino acid metabolism;Nucleotide metabolism	ko00230//Purine metabolism;ko00250//Alanine, aspartate and glutamate metabolism	K01756	-	-	-
NC_027757.2	5539401	5539600	*	4.31154e-103	1.40263e-99	95.6991	ncbi_106358858	Genebody	LOC106358858	PREDICTED: adenylosuccinate lyase-like [Brassica napus]	Metabolism	Amino acid metabolism;Nucleotide metabolism	ko00230//Purine metabolism;ko00250//Alanine, aspartate and glutamate metabolism	K01756	-	-	-
NC_027757.2	5539501	5539700	*	2.47032e-31	5.8665e-29	96.4286	ncbi_106358858	Genebody	LOC106358858	PREDICTED: adenylosuccinate lyase-like [Brassica napus]	Metabolism	Amino acid metabolism;Nucleotide metabolism	ko00230//Purine metabolism;ko00250//Alanine, aspartate and glutamate metabolism	K01756	-	-	-
NC_027757.2	6326601	6326800	*	9.50406e-22	1.20893e-19	93.2432	ncbi_106373228	Genebody	LOC106373228	PREDICTED: phospholipase A1-IIgamma-like [Brassica napus]	-	-	-	-	-	-	-
NC_027757.2	6327401	6327600	*	2.62772e-26	4.58481e-24	93.3333	ncbi_106373228	Genebody	LOC106373228	PREDICTED: phospholipase A1-IIgamma-like [Brassica napus]	-	-	-	-	-	-	-
NC_027757.2	6327501	6327700	*	5.93126e-16	4.69019e-14	89.7436	ncbi_106373228	Genebody	LOC106373228	PREDICTED: phospholipase A1-IIgamma-like [Brassica napus]	-	-	-	-	-	-	-
NC_027757.2	6397201	6397400	*	3.92225e-61	3.47762e-58	63.6364	ncbi_106426197	Genebody	LOC106426197	BnaC01g11100D [Brassica napus]	-	-	-	-	-	-	-
NC_027757.2	6397301	6397500	*	1.84964e-87	3.79048e-84	96.5631	ncbi_106426197	Genebody	LOC106426197	BnaC01g11100D [Brassica napus]	-	-	-	-	-	-	-
NC_027757.2	6397401	6397600	*	2.59519e-49	1.4539e-46	97.4684	ncbi_106426197	Genebody	LOC106426197	BnaC01g11100D [Brassica napus]	-	-	-	-	-	-	-
NC_027757.2	6397501	6397700	*	4.96468e-46	2.41668e-43	98.0392	ncbi_106426197	Genebody	LOC106426197	BnaC01g11100D [Brassica napus]	-	-	-	-	-	-	-
NC_027757.2	6397601	6397800	*	1.16667e-47	6.09679e-45	96.0526	ncbi_106426197	Genebody	LOC106426197	BnaC01g11100D [Brassica napus]	-	-	-	-	-	-	-
NC_027757.2	6397701	6397900	*	1.12454e-25	1.8807e-23	93.5897	ncbi_106426197	Genebody	LOC106426197	BnaC01g11100D [Brassica napus]	-	-	-	-	-	-	-
NC_027757.2	6645601	6645800	*	6.96168e-24	1.03235e-21	-37.9575	ncbi_106373310	Genebody	LOC106373310	PREDICTED: probable disease resistance protein At4g19060 [Brassica napus]	-	-	-	-	GO:0005623//cell;GO:0043229//intracellular organelle;GO:0044424//intracellular part;GO:0043226//organelle;GO:0043231//intracellular membrane-bounded organelle;GO:0043227//membrane-bounded organelle;GO:0005622//intracellular;GO:0044464//cell part	-	-
NC_027757.2	6645701	6645900	*	4.49918e-46	2.19442e-43	-36.9356	ncbi_106373310	Genebody	LOC106373310	PREDICTED: probable disease resistance protein At4g19060 [Brassica napus]	-	-	-	-	GO:0005623//cell;GO:0043229//intracellular organelle;GO:0044424//intracellular part;GO:0043226//organelle;GO:0043231//intracellular membrane-bounded organelle;GO:0043227//membrane-bounded organelle;GO:0005622//intracellular;GO:0044464//cell part	-	-
NC_027757.2	6645801	6646000	*	6.11944e-18	5.76347e-16	-29.2533	ncbi_106373310	Genebody	LOC106373310	PREDICTED: probable disease resistance protein At4g19060 [Brassica napus]	-	-	-	-	GO:0005623//cell;GO:0043229//intracellular organelle;GO:0044424//intracellular part;GO:0043226//organelle;GO:0043231//intracellular membrane-bounded organelle;GO:0043227//membrane-bounded organelle;GO:0005622//intracellular;GO:0044464//cell part	-	-
NC_027757.2	6665701	6665900	*	8.50123e-05	0.00139021	29.3007	ncbi_106432508	Genebody	LOC106432508	BnaA01g09870D [Brassica napus]	-	-	-	-	-	-	-
NC_027757.2	6665801	6666000	*	4.9399e-11	2.33453e-09	64.4505	ncbi_106432508	Genebody	LOC106432508	BnaA01g09870D [Brassica napus]	-	-	-	-	-	-	-
NC_027757.2	6666601	6666800	*	1.34025e-05	0.000265533	28.303	ncbi_106432599	Genebody	LOC106432599	PREDICTED: serine/threonine-protein phosphatase 6 regulatory ankyrin repeat subunit A-like [Brassica napus]	-	-	-	-	GO:0044464//cell part;GO:0044424//intracellular part;GO:0005737//cytoplasm;GO:0044444//cytoplasmic part;GO:0005622//intracellular;GO:0005623//cell	-	-
NC_027757.2	6895201	6895400	*	3.75023e-20	4.22489e-18	47.2222	ncbi_106434366	Genebody	LOC106434366	AT4g19390/T5K18_170 [Arabidopsis thaliana]	-	-	-	-	GO:0044435//plastid part;GO:0043229//intracellular organelle;GO:0044446//intracellular organelle part;GO:0016020//membrane;GO:0044424//intracellular part;GO:0044422//organelle part;GO:0031967//organelle envelope;GO:0044444//cytoplasmic part;GO:0009536//plastid;GO:0031975//envelope;GO:0043227//membrane-bounded organelle;GO:0044464//cell part;GO:0043226//organelle;GO:0005623//cell;GO:0043231//intra…	-	-
NC_027757.2	7004701	7004900	*	5.77114e-11	2.70534e-09	30.7978	ncbi_106437790	Genebody	LOC106437790	BnaA01g10100D [Brassica napus]	-	-	-	-	-	-	-
NC_027757.2	7004801	7005000	*	5.86167e-17	5.06872e-15	29.3019	ncbi_106437790	Genebody	LOC106437790	BnaA01g10100D [Brassica napus]	-	-	-	-	-	-	-
NC_027757.2	7051501	7051700	*	0.00251227	0.0258402	-25.425	ncbi_106437694	Genebody	LOC106437694	PREDICTED: regulatory protein NPR4-like [Brassica napus]	Environmental Information Processing	Signal transduction	ko04075//Plant hormone signal transduction	K14508	-	-	-
NC_027757.2	7283501	7283700	*	3.92864e-05	0.000698452	-33.8462	ncbi_111210606	Genebody	LOC111210606	BnaC09g08900D [Brassica napus]	-	-	-	-	-	-	-
NC_027757.2	7318601	7318800	*	1.9723e-10	8.65134e-09	47.3684	ncbi_106360733	Genebody	LOC106360733	PREDICTED: zinc finger CCCH domain-containing protein 19-like isoform X2 [Brassica napus]	-	-	-	-	-	-	-
NC_027757.2	7318701	7318900	*	1.65308e-05	0.000321017	25	ncbi_106360733	Genebody	LOC106360733	PREDICTED: zinc finger CCCH domain-containing protein 19-like isoform X2 [Brassica napus]	-	-	-	-	-	-	-
NC_027757.2	7407601	7407800	*	2.87083e-05	0.000527499	28.8571	ncbi_106358827	Genebody	LOC106358827	PREDICTED: hippocampus abundant transcript 1 protein-like [Brassica napus]	-	-	-	-	GO:0044425//membrane part;GO:0031224//intrinsic component of membrane;GO:0016020//membrane	GO:0019534//toxin transporter activity;GO:0042895//antibiotic transporter activity;GO:0090484//drug transporter activity;GO:0005215//transporter activity	GO:0044237//cellular metabolic process;GO:0071554//cell wall organization or biogenesis;GO:0008152//metabolic process;GO:0044238//primary metabolic process;GO:0010383//cell wall polysaccharide metabolic process;GO:0044260//cellular macromolecule metabolic process;GO:0045491//xylan metabolic process;GO:0071704//organic substance metabolic process;GO:0010410//hemicellulose metabolic process;GO:0005…
NC_027757.2	7407701	7407900	*	7.34564e-10	2.98764e-08	48.5714	ncbi_106358827	Genebody	LOC106358827	PREDICTED: hippocampus abundant transcript 1 protein-like [Brassica napus]	-	-	-	-	GO:0044425//membrane part;GO:0031224//intrinsic component of membrane;GO:0016020//membrane	GO:0019534//toxin transporter activity;GO:0042895//antibiotic transporter activity;GO:0090484//drug transporter activity;GO:0005215//transporter activity	GO:0044237//cellular metabolic process;GO:0071554//cell wall organization or biogenesis;GO:0008152//metabolic process;GO:0044238//primary metabolic process;GO:0010383//cell wall polysaccharide metabolic process;GO:0044260//cellular macromolecule metabolic process;GO:0045491//xylan metabolic process;GO:0071704//organic substance metabolic process;GO:0010410//hemicellulose metabolic process;GO:0005…
NC_027757.2	7483901	7484100	*	1.27261e-05	0.000253283	-34.127	ncbi_106359624	Genebody	LOC106359624	BnaA09g09070D [Brassica napus]	-	-	-	-	-	-	-
NC_027757.2	7536701	7536900	*	4.00787e-11	1.91623e-09	36.531	ncbi_106360762	Genebody	LOC106360762	PREDICTED: CTP synthase-like [Brassica napus]	Metabolism	Nucleotide metabolism	ko00240//Pyrimidine metabolism	K01937	GO:0044424//intracellular part;GO:0005623//cell;GO:0005622//intracellular;GO:0044464//cell part	GO:0097159//organic cyclic compound binding;GO:1901363//heterocyclic compound binding;GO:0036094//small molecule binding;GO:0032550//purine ribonucleoside binding;GO:0005488//binding;GO:0032549//ribonucleoside binding;GO:0001882//nucleoside binding;GO:0097367//carbohydrate derivative binding;GO:0001883//purine nucleoside binding	GO:0009142//nucleoside triphosphate biosynthetic process;GO:0006793//phosphorus metabolic process;GO:0006220//pyrimidine nucleotide metabolic process;GO:0019693//ribose phosphate metabolic process;GO:0044281//small molecule metabolic process;GO:0044271//cellular nitrogen compound biosynthetic process;GO:0009208//pyrimidine ribonucleoside triphosphate metabolic process;GO:0019438//aromatic compoun…
NC_027757.2	7536801	7537000	*	7.96603e-09	2.80891e-07	49.7466	ncbi_106360762	Genebody	LOC106360762	PREDICTED: CTP synthase-like [Brassica napus]	Metabolism	Nucleotide metabolism	ko00240//Pyrimidine metabolism	K01937	GO:0044424//intracellular part;GO:0005623//cell;GO:0005622//intracellular;GO:0044464//cell part	GO:0097159//organic cyclic compound binding;GO:1901363//heterocyclic compound binding;GO:0036094//small molecule binding;GO:0032550//purine ribonucleoside binding;GO:0005488//binding;GO:0032549//ribonucleoside binding;GO:0001882//nucleoside binding;GO:0097367//carbohydrate derivative binding;GO:0001883//purine nucleoside binding	GO:0009142//nucleoside triphosphate biosynthetic process;GO:0006793//phosphorus metabolic process;GO:0006220//pyrimidine nucleotide metabolic process;GO:0019693//ribose phosphate metabolic process;GO:0044281//small molecule metabolic process;GO:0044271//cellular nitrogen compound biosynthetic process;GO:0009208//pyrimidine ribonucleoside triphosphate metabolic process;GO:0019438//aromatic compoun…
NC_027757.2	7567401	7567600	*	0.00157962	0.0175275	35.4902	ncbi_106360771	Genebody	LOC106360771	PREDICTED: subtilisin-like protease SBT2.5 isoform X1 [Brassica napus]	-	-	-	-	-	-	-
NC_027757.2	7599801	7600000	*	2.64693e-31	6.27346e-29	71.9101	ncbi_111211675	Genebody	LOC111211675	PREDICTED: calcium-binding protein CML42 [Brassica rapa]	Organismal Systems	Environmental adaptation	ko04626//Plant-pathogen interaction	K13448	-	GO:0043167//ion binding;GO:0005488//binding;GO:0043169//cation binding;GO:0046872//metal ion binding	GO:0048869//cellular developmental process;GO:0000902//cell morphogenesis;GO:0032989//cellular component morphogenesis;GO:0030154//cell differentiation;GO:0032502//developmental process;GO:0016043//cellular component organization;GO:0009653//anatomical structure morphogenesis;GO:0048468//cell development;GO:0044763//single-organism cellular process;GO:0009987//cellular process;GO:0071840//cellula…
NC_027757.2	7599901	7600100	*	4.17459e-45	1.95115e-42	67.1756	ncbi_111211675	Genebody	LOC111211675	PREDICTED: calcium-binding protein CML42 [Brassica rapa]	Organismal Systems	Environmental adaptation	ko04626//Plant-pathogen interaction	K13448	-	GO:0043167//ion binding;GO:0005488//binding;GO:0043169//cation binding;GO:0046872//metal ion binding	GO:0048869//cellular developmental process;GO:0000902//cell morphogenesis;GO:0032989//cellular component morphogenesis;GO:0030154//cell differentiation;GO:0032502//developmental process;GO:0016043//cellular component organization;GO:0009653//anatomical structure morphogenesis;GO:0048468//cell development;GO:0044763//single-organism cellular process;GO:0009987//cellular process;GO:0071840//cellula…
NC_027757.2	7600001	7600200	*	9.18184e-21	1.08359e-18	55.8824	ncbi_111211675	Genebody	LOC111211675	PREDICTED: calcium-binding protein CML42 [Brassica rapa]	Organismal Systems	Environmental adaptation	ko04626//Plant-pathogen interaction	K13448	-	GO:0043167//ion binding;GO:0005488//binding;GO:0043169//cation binding;GO:0046872//metal ion binding	GO:0048869//cellular developmental process;GO:0000902//cell morphogenesis;GO:0032989//cellular component morphogenesis;GO:0030154//cell differentiation;GO:0032502//developmental process;GO:0016043//cellular component organization;GO:0009653//anatomical structure morphogenesis;GO:0048468//cell development;GO:0044763//single-organism cellular process;GO:0009987//cellular process;GO:0071840//cellula…
NC_027757.2	7600101	7600300	*	2.6554e-07	7.35155e-06	36.6197	ncbi_111211675	Genebody	LOC111211675	PREDICTED: calcium-binding protein CML42 [Brassica rapa]	Organismal Systems	Environmental adaptation	ko04626//Plant-pathogen interaction	K13448	-	GO:0043167//ion binding;GO:0005488//binding;GO:0043169//cation binding;GO:0046872//metal ion binding	GO:0048869//cellular developmental process;GO:0000902//cell morphogenesis;GO:0032989//cellular component morphogenesis;GO:0030154//cell differentiation;GO:0032502//developmental process;GO:0016043//cellular component organization;GO:0009653//anatomical structure morphogenesis;GO:0048468//cell development;GO:0044763//single-organism cellular process;GO:0009987//cellular process;GO:0071840//cellula…
NC_027757.2	7696901	7697100	*	1.9762e-06	4.66197e-05	43.9728	ncbi_106384618	Genebody	LOC106384618	PREDICTED: translation initiation factor eIF-2B subunit beta-like [Brassica napus]	Genetic Information Processing	Translation	ko03013//RNA transport	K03754	-	-	-
NC_027757.2	8088901	8089100	*	0.00142299	0.0160501	-25.2319	ncbi_106433033	Genebody	LOC106433033	PREDICTED: transcription initiation factor TFIID subunit 1-like [Brassica napus]	Genetic Information Processing	Transcription	ko03022//Basal transcription factors	K03125	GO:0043229//intracellular organelle;GO:0005623//cell;GO:0043227//membrane-bounded organelle;GO:0043226//organelle;GO:0044464//cell part;GO:0005622//intracellular;GO:0044424//intracellular part;GO:0043231//intracellular membrane-bounded organelle	GO:0016407//acetyltransferase activity;GO:0016740//transferase activity;GO:0008080//N-acetyltransferase activity;GO:0016410//N-acyltransferase activity;GO:0003824//catalytic activity;GO:0090595//acetyl-CoA:L-lysine N6-acetyltransferase;GO:0016747//transferase activity, transferring acyl groups other than amino-acyl groups;GO:0016746//transferase activity, transferring acyl groups	GO:0044764//multi-organism cellular process;GO:0009059//macromolecule biosynthetic process;GO:1901576//organic substance biosynthetic process;GO:0008380//RNA splicing;GO:0044271//cellular nitrogen compound biosynthetic process;GO:0044238//primary metabolic process;GO:0009058//biosynthetic process;GO:0090304//nucleic acid metabolic process;GO:0006807//nitrogen compound metabolic process;GO:0034641…
NC_027757.2	8089901	8090100	*	9.80172e-12	5.03131e-10	-64.4086	ncbi_106433033	Genebody	LOC106433033	PREDICTED: transcription initiation factor TFIID subunit 1-like [Brassica napus]	Genetic Information Processing	Transcription	ko03022//Basal transcription factors	K03125	GO:0043229//intracellular organelle;GO:0005623//cell;GO:0043227//membrane-bounded organelle;GO:0043226//organelle;GO:0044464//cell part;GO:0005622//intracellular;GO:0044424//intracellular part;GO:0043231//intracellular membrane-bounded organelle	GO:0016407//acetyltransferase activity;GO:0016740//transferase activity;GO:0008080//N-acetyltransferase activity;GO:0016410//N-acyltransferase activity;GO:0003824//catalytic activity;GO:0090595//acetyl-CoA:L-lysine N6-acetyltransferase;GO:0016747//transferase activity, transferring acyl groups other than amino-acyl groups;GO:0016746//transferase activity, transferring acyl groups	GO:0044764//multi-organism cellular process;GO:0009059//macromolecule biosynthetic process;GO:1901576//organic substance biosynthetic process;GO:0008380//RNA splicing;GO:0044271//cellular nitrogen compound biosynthetic process;GO:0044238//primary metabolic process;GO:0009058//biosynthetic process;GO:0090304//nucleic acid metabolic process;GO:0006807//nitrogen compound metabolic process;GO:0034641…
NC_027757.2	8090001	8090200	*	1.66177e-06	3.97702e-05	-30.5936	ncbi_106433033	Genebody	LOC106433033	PREDICTED: transcription initiation factor TFIID subunit 1-like [Brassica napus]	Genetic Information Processing	Transcription	ko03022//Basal transcription factors	K03125	GO:0043229//intracellular organelle;GO:0005623//cell;GO:0043227//membrane-bounded organelle;GO:0043226//organelle;GO:0044464//cell part;GO:0005622//intracellular;GO:0044424//intracellular part;GO:0043231//intracellular membrane-bounded organelle	GO:0016407//acetyltransferase activity;GO:0016740//transferase activity;GO:0008080//N-acetyltransferase activity;GO:0016410//N-acyltransferase activity;GO:0003824//catalytic activity;GO:0090595//acetyl-CoA:L-lysine N6-acetyltransferase;GO:0016747//transferase activity, transferring acyl groups other than amino-acyl groups;GO:0016746//transferase activity, transferring acyl groups	GO:0044764//multi-organism cellular process;GO:0009059//macromolecule biosynthetic process;GO:1901576//organic substance biosynthetic process;GO:0008380//RNA splicing;GO:0044271//cellular nitrogen compound biosynthetic process;GO:0044238//primary metabolic process;GO:0009058//biosynthetic process;GO:0090304//nucleic acid metabolic process;GO:0006807//nitrogen compound metabolic process;GO:0034641…
NC_027757.2	8255801	8256000	*	0.00014294	0.00219938	-36.0684	ncbi_106440197	Genebody	LOC106440197	PREDICTED: cysteine-rich receptor-like protein kinase 29 isoform X1 [Brassica napus]	-	-	-	-	-	-	-
NC_027757.2	8257001	8257200	*	3.95455e-10	1.66753e-08	32.8893	ncbi_106440197	Genebody	LOC106440197	PREDICTED: cysteine-rich receptor-like protein kinase 29 isoform X1 [Brassica napus]	-	-	-	-	-	-	-
NC_027757.2	9271301	9271500	*	2.23191e-05	0.000420162	26.4351	ncbi_106441288	Genebody	LOC106441288	BnaCnng17490D [Brassica napus]	-	-	-	-	-	-	-
NC_027757.2	9409601	9409800	*	5.46248e-07	1.43126e-05	-34.0426	ncbi_106374529	Genebody	LOC106374529	PREDICTED: probable aminotransferase TAT4 [Brassica napus]	Metabolism	Biosynthesis of other secondary metabolites;Metabolism of cofactors and vitamins;Amino acid metabolism;Global and Overview	ko01230//Biosynthesis of amino acids;ko00270//Cysteine and methionine metabolism;ko00400//Phenylalanine, tyrosine and tryptophan biosynthesis;ko00360//Phenylalanine metabolism;ko00350//Tyrosine metabolism;ko00130//Ubiquinone and other terpenoid-quinone biosynthesis;ko00960//Tropane, piperidine and pyridine alkaloid biosynthesis;ko00950//Isoquinoline alkaloid biosynthesis	K00815	-	-	-
NC_027757.2	9459101	9459300	*	0.000436803	0.00584185	-30.0113	ncbi_106375984	Genebody	LOC106375984	PREDICTED: probable inactive receptor kinase At4g23740 [Brassica napus]	-	-	-	-	GO:0016020//membrane	GO:0016773//phosphotransferase activity, alcohol group as acceptor;GO:0004672//protein kinase activity;GO:1901363//heterocyclic compound binding;GO:0016301//kinase activity;GO:0016772//transferase activity, transferring phosphorus-containing groups;GO:0097367//carbohydrate derivative binding;GO:0001883//purine nucleoside binding;GO:0032550//purine ribonucleoside binding;GO:0016740//transferase ac…	GO:0008152//metabolic process;GO:0044700//single organism signaling;GO:0050896//response to stimulus;GO:0043412//macromolecule modification;GO:0071704//organic substance metabolic process;GO:0007154//cell communication;GO:0007166//cell surface receptor signaling pathway;GO:2000026//regulation of multicellular organismal development;GO:0007165//signal transduction;GO:0006464//cellular protein modi…
NC_027757.2	9459201	9459400	*	0.000982821	0.011719	-30.791	ncbi_106375984	Genebody	LOC106375984	PREDICTED: probable inactive receptor kinase At4g23740 [Brassica napus]	-	-	-	-	GO:0016020//membrane	GO:0016773//phosphotransferase activity, alcohol group as acceptor;GO:0004672//protein kinase activity;GO:1901363//heterocyclic compound binding;GO:0016301//kinase activity;GO:0016772//transferase activity, transferring phosphorus-containing groups;GO:0097367//carbohydrate derivative binding;GO:0001883//purine nucleoside binding;GO:0032550//purine ribonucleoside binding;GO:0016740//transferase ac…	GO:0008152//metabolic process;GO:0044700//single organism signaling;GO:0050896//response to stimulus;GO:0043412//macromolecule modification;GO:0071704//organic substance metabolic process;GO:0007154//cell communication;GO:0007166//cell surface receptor signaling pathway;GO:2000026//regulation of multicellular organismal development;GO:0007165//signal transduction;GO:0006464//cellular protein modi…
NC_027757.2	9566301	9566500	*	1.87408e-11	9.31308e-10	63.8373	ncbi_106416177	Genebody	LOC106416177	PREDICTED: UDP-glucose 4-epimerase 2-like [Brassica napus]	Metabolism	Carbohydrate metabolism	ko00520//Amino sugar and nucleotide sugar metabolism;ko00052//Galactose metabolism	K01784	GO:0044444//cytoplasmic part;GO:0005623//cell;GO:0044464//cell part;GO:0005622//intracellular;GO:0044424//intracellular part;GO:0005737//cytoplasm	GO:0048037//cofactor binding;GO:0016853//isomerase activity;GO:0016857//racemase and epimerase activity, acting on carbohydrates and derivatives;GO:0005515//protein binding;GO:0003824//catalytic activity;GO:0016854//racemase and epimerase activity;GO:0005488//binding	GO:0044281//small molecule metabolic process;GO:0009987//cellular process;GO:0044085//cellular component biogenesis;GO:0008152//metabolic process;GO:0044699//single-organism process;GO:0005975//carbohydrate metabolic process;GO:0016043//cellular component organization;GO:0071704//organic substance metabolic process;GO:0071840//cellular component organization or biogenesis;GO:0044710//single-organ…
NC_027757.2	9844901	9845100	*	0.000145213	0.0022301	32.5397	ncbi_106415583	Genebody	LOC106415583	PREDICTED: squamous cell carcinoma antigen recognized by T-cells 3-like [Brassica napus]	-	-	-	-	GO:0044464//cell part;GO:0043231//intracellular membrane-bounded organelle;GO:0043227//membrane-bounded organelle;GO:0005623//cell;GO:0043229//intracellular organelle;GO:0043226//organelle;GO:0044424//intracellular part;GO:0005622//intracellular	GO:1901363//heterocyclic compound binding;GO:0003676//nucleic acid binding;GO:0097159//organic cyclic compound binding;GO:0005488//binding	GO:0034641//cellular nitrogen compound metabolic process;GO:0006807//nitrogen compound metabolic process;GO:0006396//RNA processing;GO:0003006//developmental process involved in reproduction;GO:0016070//RNA metabolic process;GO:0022414//reproductive process;GO:0090304//nucleic acid metabolic process;GO:0044260//cellular macromolecule metabolic process;GO:0032502//developmental process;GO:0046483/…
NC_027757.2	10088101	10088300	*	9.23006e-11	4.2209e-09	43.9189	ncbi_106442305	Genebody	LOC106442305	PREDICTED: protein ABHD17B [Brassica rapa]	-	-	-	-	-	GO:0003824//catalytic activity	-
NC_027757.2	10141701	10141900	*	8.42556e-09	2.96055e-07	44.4444	ncbi_106442398	Genebody	LOC106442398	PREDICTED: TITAN-like protein [Brassica napus]	-	-	-	-	-	-	-
NC_027757.2	10223501	10223700	*	2.36894e-05	0.000443129	30.1032	ncbi_106442577	Genebody	LOC106442577	PREDICTED: U-box domain-containing protein 35 [Brassica napus]	-	-	-	-	-	-	-
NC_027757.2	10223601	10223800	*	0.000264515	0.00377372	29.0043	ncbi_106442577	Genebody	LOC106442577	PREDICTED: U-box domain-containing protein 35 [Brassica napus]	-	-	-	-	-	-	-
NC_027757.2	10383101	10383300	*	3.36975e-07	9.16373e-06	37.5852	ncbi_106439683	Genebody	LOC106439683	PREDICTED: NF-X1-type zinc finger protein NFXL2 [Brassica napus]	-	-	-	-	-	-	-
NC_027757.2	10515001	10515200	*	1.79106e-18	1.76352e-16	60.7143	ncbi_106359821	Genebody	LOC106359821	PREDICTED: LOW QUALITY PROTEIN: clp protease-related protein At4g12060, chloroplastic, partial [Brassica napus]	-	-	-	-	GO:0043231//intracellular membrane-bounded organelle;GO:0043226//organelle;GO:0009526//plastid envelope;GO:0005623//cell;GO:0044422//organelle part;GO:0031975//envelope;GO:0005737//cytoplasm;GO:0044446//intracellular organelle part;GO:0009532//plastid stroma;GO:0043229//intracellular organelle;GO:0044464//cell part;GO:0044444//cytoplasmic part;GO:0031967//organelle envelope;GO:0043227//membrane-b…	-	GO:0008152//metabolic process;GO:0071704//organic substance metabolic process;GO:0043170//macromolecule metabolic process
NC_027757.2	10620701	10620900	*	1.33255e-27	2.52261e-25	71.0744	ncbi_106443009	Genebody	LOC106443009	PREDICTED: nudix hydrolase 10 isoform X1 [Brassica napus]	-	-	-	-	GO:0044424//intracellular part;GO:0005622//intracellular;GO:0043229//intracellular organelle;GO:0043226//organelle;GO:0005737//cytoplasm;GO:0005623//cell;GO:0043227//membrane-bounded organelle;GO:0044444//cytoplasmic part;GO:0043231//intracellular membrane-bounded organelle;GO:0044464//cell part	GO:0000166//nucleotide binding;GO:0036094//small molecule binding;GO:0043167//ion binding;GO:0016817//hydrolase activity, acting on acid anhydrides;GO:0005488//binding;GO:0043169//cation binding;GO:0016462//pyrophosphatase activity;GO:0003824//catalytic activity;GO:1901363//heterocyclic compound binding;GO:1901265//nucleoside phosphate binding;GO:0016787//hydrolase activity;GO:0016818//hydrolase …	-
NC_027757.2	10620801	10621000	*	5.94205e-17	5.13463e-15	49.2063	ncbi_106443009	Genebody	LOC106443009	PREDICTED: nudix hydrolase 10 isoform X1 [Brassica napus]	-	-	-	-	GO:0044424//intracellular part;GO:0005622//intracellular;GO:0043229//intracellular organelle;GO:0043226//organelle;GO:0005737//cytoplasm;GO:0005623//cell;GO:0043227//membrane-bounded organelle;GO:0044444//cytoplasmic part;GO:0043231//intracellular membrane-bounded organelle;GO:0044464//cell part	GO:0000166//nucleotide binding;GO:0036094//small molecule binding;GO:0043167//ion binding;GO:0016817//hydrolase activity, acting on acid anhydrides;GO:0005488//binding;GO:0043169//cation binding;GO:0016462//pyrophosphatase activity;GO:0003824//catalytic activity;GO:1901363//heterocyclic compound binding;GO:1901265//nucleoside phosphate binding;GO:0016787//hydrolase activity;GO:0016818//hydrolase …	-
NC_027757.2	10661801	10662000	*	9.57425e-08	2.85337e-06	32.3232	ncbi_106442972	Genebody	LOC106442972	PREDICTED: pre-mRNA cleavage factor Im 25 kDa subunit 2-like [Brassica rapa]	Genetic Information Processing	Translation	ko03015//mRNA surveillance pathway	K14397	-	-	-
NC_027757.2	10772401	10772600	*	1.66333e-12	9.31036e-11	54.5455	ncbi_106359681	Genebody	LOC106359681	BnaAnng23430D, partial [Brassica napus]	-	-	-	-	-	-	-
NC_027757.2	10772501	10772700	*	1.97629e-20	2.27405e-18	59.0909	ncbi_106359681	Genebody	LOC106359681	BnaAnng23430D, partial [Brassica napus]	-	-	-	-	-	-	-
NC_027757.2	10896801	10897000	*	1.94269e-11	9.63374e-10	32.8767	ncbi_106444679	Genebody	LOC106444679	aldose 1-epimerase family protein [Arabidopsis lyrata subsp. lyrata] [Arabidopsis lyrata]	Metabolism	Carbohydrate metabolism	ko00010//Glycolysis / Gluconeogenesis	K01792	-	-	-
NC_027757.2	10910501	10910700	*	0.000113478	0.00179314	-27.4104	ncbi_106444636	Genebody	LOC106444636	PREDICTED: ABC transporter B family member 2 [Brassica napus]	Environmental Information Processing	Membrane transport	ko02010//ABC transporters	K05658	-	-	-
NC_027757.2	10917301	10917500	*	1.28962e-06	3.15138e-05	29.7872	ncbi_106444605	Genebody	LOC106444605	PREDICTED: phosphatidylserine decarboxylase proenzyme 3 [Brassica napus]	Metabolism	Lipid metabolism	ko00564//Glycerophospholipid metabolism	K01613	-	-	-
NC_027757.2	11067701	11067900	*	1.21021e-05	0.000242355	30.0281	ncbi_106444407	Genebody	LOC106444407	PREDICTED: beta-galactosidase 12 isoform X1 [Brassica napus]	Metabolism	Carbohydrate metabolism;Glycan biosynthesis and metabolism;Lipid metabolism	ko00052//Galactose metabolism;ko00600//Sphingolipid metabolism;ko00511//Other glycan degradation;ko00531//Glycosaminoglycan degradation;ko00604//Glycosphingolipid biosynthesis - ganglio series	K12309	GO:0071944//cell periphery;GO:0044464//cell part;GO:0005576//extracellular region;GO:0030312//external encapsulating structure;GO:0005623//cell	GO:0004553//hydrolase activity, hydrolyzing O-glycosyl compounds;GO:0016798//hydrolase activity, acting on glycosyl bonds;GO:0003824//catalytic activity;GO:0015925//galactosidase activity;GO:0016787//hydrolase activity	GO:0044238//primary metabolic process;GO:0008152//metabolic process
NC_027757.2	11184301	11184500	*	2.6622e-10	1.14815e-08	57.5758	ncbi_106436356	Genebody	LOC106436356	PREDICTED: protein NRT1/ PTR FAMILY 5.2-like [Brassica napus]	-	-	-	-	-	-	-
NC_027757.2	11309601	11309800	*	9.1191e-08	2.72766e-06	-45.4743	ncbi_106362680	Genebody	LOC106362680	PREDICTED: probable manganese-transporting ATPase PDR2 [Brassica napus]	-	-	-	-	GO:0043226//organelle;GO:0043227//membrane-bounded organelle;GO:0043229//intracellular organelle;GO:0043231//intracellular membrane-bounded organelle;GO:0005623//cell;GO:0031224//intrinsic component of membrane;GO:0044464//cell part;GO:0044425//membrane part;GO:0044424//intracellular part;GO:0031090//organelle membrane;GO:0005622//intracellular;GO:0044422//organelle part;GO:0016020//membrane	GO:0015075//ion transmembrane transporter activity;GO:0022892//substrate-specific transporter activity;GO:0005488//binding;GO:0022857//transmembrane transporter activity;GO:0043167//ion binding;GO:0043169//cation binding;GO:0008324//cation transmembrane transporter activity;GO:0022891//substrate-specific transmembrane transporter activity;GO:0005215//transporter activity	GO:0065008//regulation of biological quality;GO:0010383//cell wall polysaccharide metabolic process;GO:0042594//response to starvation;GO:1902578//single-organism localization;GO:0007275//multicellular organism development;GO:0009987//cellular process;GO:0045491//xylan metabolic process;GO:0065007//biological regulation;GO:0009555//pollen development;GO:0044036//cell wall macromolecule metabolic …
NC_027757.2	11309701	11309900	*	1.99857e-11	9.89258e-10	-66.603	ncbi_106362680	Genebody	LOC106362680	PREDICTED: probable manganese-transporting ATPase PDR2 [Brassica napus]	-	-	-	-	GO:0043226//organelle;GO:0043227//membrane-bounded organelle;GO:0043229//intracellular organelle;GO:0043231//intracellular membrane-bounded organelle;GO:0005623//cell;GO:0031224//intrinsic component of membrane;GO:0044464//cell part;GO:0044425//membrane part;GO:0044424//intracellular part;GO:0031090//organelle membrane;GO:0005622//intracellular;GO:0044422//organelle part;GO:0016020//membrane	GO:0015075//ion transmembrane transporter activity;GO:0022892//substrate-specific transporter activity;GO:0005488//binding;GO:0022857//transmembrane transporter activity;GO:0043167//ion binding;GO:0043169//cation binding;GO:0008324//cation transmembrane transporter activity;GO:0022891//substrate-specific transmembrane transporter activity;GO:0005215//transporter activity	GO:0065008//regulation of biological quality;GO:0010383//cell wall polysaccharide metabolic process;GO:0042594//response to starvation;GO:1902578//single-organism localization;GO:0007275//multicellular organism development;GO:0009987//cellular process;GO:0045491//xylan metabolic process;GO:0065007//biological regulation;GO:0009555//pollen development;GO:0044036//cell wall macromolecule metabolic …
NC_027757.2	11347501	11347700	*	9.59553e-23	1.31086e-20	38.8889	ncbi_106366038	Genebody	LOC106366038	PREDICTED: transcription factor TFIIIB component B''-like isoform X1 [Brassica napus]	-	-	-	-	-	-	-
NC_027757.2	11569101	11569300	*	8.0646e-85	1.56562e-81	86.2434	ncbi_106364066	Genebody	LOC106364066	PREDICTED: polyadenylate-binding protein-interacting protein 13-like isoform X1 [Brassica rapa]	-	-	-	-	-	-	-
NC_027757.2	11939201	11939400	*	0.000601969	0.00770816	41.9355	ncbi_106444944	Genebody	LOC106444944	PREDICTED: 65-kDa microtubule-associated protein 2-like [Brassica napus]	-	-	-	-	GO:0015630//microtubule cytoskeleton;GO:0043227//membrane-bounded organelle;GO:0099513//polymeric cytoskeletal fiber;GO:0005737//cytoplasm;GO:0044422//organelle part;GO:0044430//cytoskeletal part;GO:0043229//intracellular organelle;GO:0005622//intracellular;GO:0005819//spindle;GO:0043232//intracellular non-membrane-bounded organelle;GO:0043226//organelle;GO:0044464//cell part;GO:0005881//cytoplas…	GO:0005488//binding;GO:0008092//cytoskeletal protein binding;GO:0005515//protein binding;GO:0015631//tubulin binding	GO:0000003//reproduction;GO:1903047//mitotic cell cycle process;GO:0043412//macromolecule modification;GO:2000026//regulation of multicellular organismal development;GO:0043170//macromolecule metabolic process;GO:0010629//negative regulation of gene expression;GO:0044763//single-organism cellular process;GO:1901576//organic substance biosynthetic process;GO:0032259//methylation;GO:0044260//cellul…
NC_027757.2	11939301	11939500	*	0.00378061	0.0361726	33.2767	ncbi_106444944	Genebody	LOC106444944	PREDICTED: 65-kDa microtubule-associated protein 2-like [Brassica napus]	-	-	-	-	GO:0015630//microtubule cytoskeleton;GO:0043227//membrane-bounded organelle;GO:0099513//polymeric cytoskeletal fiber;GO:0005737//cytoplasm;GO:0044422//organelle part;GO:0044430//cytoskeletal part;GO:0043229//intracellular organelle;GO:0005622//intracellular;GO:0005819//spindle;GO:0043232//intracellular non-membrane-bounded organelle;GO:0043226//organelle;GO:0044464//cell part;GO:0005881//cytoplas…	GO:0005488//binding;GO:0008092//cytoskeletal protein binding;GO:0005515//protein binding;GO:0015631//tubulin binding	GO:0000003//reproduction;GO:1903047//mitotic cell cycle process;GO:0043412//macromolecule modification;GO:2000026//regulation of multicellular organismal development;GO:0043170//macromolecule metabolic process;GO:0010629//negative regulation of gene expression;GO:0044763//single-organism cellular process;GO:1901576//organic substance biosynthetic process;GO:0032259//methylation;GO:0044260//cellul…
NC_027757.2	11943601	11943800	*	0.00541654	0.0484731	25.3043	ncbi_106445120	Genebody	LOC106445120	40S ribosomal protein S3-3, partial [Noccaea caerulescens]	Genetic Information Processing	Translation	ko03010//Ribosome	K02985	-	-	-
NC_027757.2	12038901	12039100	*	6.61445e-06	0.000140094	-46.4286	ncbi_106444836	Genebody	LOC106444836	PREDICTED: microtubule-associated protein TORTIFOLIA1 [Brassica napus]	-	-	-	-	-	-	-
NC_027757.2	12046401	12046600	*	1.16862e-05	0.000234887	29.1667	ncbi_106444815	Genebody	LOC106444815	PREDICTED: TBC1 domain family member 15-like [Brassica napus]	-	-	-	-	-	-	-
NC_027757.2	12176501	12176700	*	1.42825e-05	0.00028131	-32.9365	ncbi_111201160	Genebody	LOC111201160	PREDICTED: protein FAR1-RELATED SEQUENCE 5-like [Brassica napus]	-	-	-	-	-	-	-
NC_027757.2	12306801	12307000	*	4.53107e-16	3.61934e-14	46.978	ncbi_106445715	Genebody	LOC106445715	PREDICTED: disease resistance protein At4g27190-like [Brassica napus]	-	-	-	-	GO:0044424//intracellular part;GO:0043229//intracellular organelle;GO:0043227//membrane-bounded organelle;GO:0043231//intracellular membrane-bounded organelle;GO:0044464//cell part;GO:0043226//organelle;GO:0005622//intracellular;GO:0005623//cell	-	GO:0050896//response to stimulus;GO:0006950//response to stress
NC_027757.2	12306901	12307100	*	1.86408e-24	2.86789e-22	73.547	ncbi_106445715	Genebody	LOC106445715	PREDICTED: disease resistance protein At4g27190-like [Brassica napus]	-	-	-	-	GO:0044424//intracellular part;GO:0043229//intracellular organelle;GO:0043227//membrane-bounded organelle;GO:0043231//intracellular membrane-bounded organelle;GO:0044464//cell part;GO:0043226//organelle;GO:0005622//intracellular;GO:0005623//cell	-	GO:0050896//response to stimulus;GO:0006950//response to stress
NC_027757.2	12309001	12309200	*	1.47088e-12	8.28443e-11	-47.9076	ncbi_106445715	Genebody	LOC106445715	PREDICTED: disease resistance protein At4g27190-like [Brassica napus]	-	-	-	-	GO:0044424//intracellular part;GO:0043229//intracellular organelle;GO:0043227//membrane-bounded organelle;GO:0043231//intracellular membrane-bounded organelle;GO:0044464//cell part;GO:0043226//organelle;GO:0005622//intracellular;GO:0005623//cell	-	GO:0050896//response to stimulus;GO:0006950//response to stress
NC_027757.2	12487101	12487300	*	6.98932e-05	0.00116771	-27.4309	ncbi_106445848	Genebody	BNAA01G16420D	PREDICTED: titin homolog [Brassica rapa]	-	-	-	-	GO:0005623//cell;GO:0043227//membrane-bounded organelle;GO:0043226//organelle;GO:0044464//cell part;GO:0044424//intracellular part;GO:0043229//intracellular organelle;GO:0043231//intracellular membrane-bounded organelle;GO:0016020//membrane;GO:0005622//intracellular	-	GO:0031326//regulation of cellular biosynthetic process;GO:0018130//heterocycle biosynthetic process;GO:1903506//regulation of nucleic acid-templated transcription;GO:0006807//nitrogen compound metabolic process;GO:0044255//cellular lipid metabolic process;GO:0071704//organic substance metabolic process;GO:1901576//organic substance biosynthetic process;GO:0006721//terpenoid metabolic process;GO:…
NC_027757.2	12487401	12487600	*	6.80647e-08	2.07894e-06	47.381	ncbi_106445848	Genebody	BNAA01G16420D	PREDICTED: titin homolog [Brassica rapa]	-	-	-	-	GO:0005623//cell;GO:0043227//membrane-bounded organelle;GO:0043226//organelle;GO:0044464//cell part;GO:0044424//intracellular part;GO:0043229//intracellular organelle;GO:0043231//intracellular membrane-bounded organelle;GO:0016020//membrane;GO:0005622//intracellular	-	GO:0031326//regulation of cellular biosynthetic process;GO:0018130//heterocycle biosynthetic process;GO:1903506//regulation of nucleic acid-templated transcription;GO:0006807//nitrogen compound metabolic process;GO:0044255//cellular lipid metabolic process;GO:0071704//organic substance metabolic process;GO:1901576//organic substance biosynthetic process;GO:0006721//terpenoid metabolic process;GO:…
NC_027757.2	12487501	12487700	*	8.47312e-09	2.97644e-07	37.5	ncbi_106445848	Genebody	BNAA01G16420D	PREDICTED: titin homolog [Brassica rapa]	-	-	-	-	GO:0005623//cell;GO:0043227//membrane-bounded organelle;GO:0043226//organelle;GO:0044464//cell part;GO:0044424//intracellular part;GO:0043229//intracellular organelle;GO:0043231//intracellular membrane-bounded organelle;GO:0016020//membrane;GO:0005622//intracellular	-	GO:0031326//regulation of cellular biosynthetic process;GO:0018130//heterocycle biosynthetic process;GO:1903506//regulation of nucleic acid-templated transcription;GO:0006807//nitrogen compound metabolic process;GO:0044255//cellular lipid metabolic process;GO:0071704//organic substance metabolic process;GO:1901576//organic substance biosynthetic process;GO:0006721//terpenoid metabolic process;GO:…
NC_027757.2	12561901	12562100	*	2.35226e-08	7.72569e-07	26.5306	ncbi_106360627	Genebody	LOC106360627	PREDICTED: proton pump-interactor 1 [Brassica rapa]	-	-	-	-	-	-	-
NC_027757.2	12563201	12563400	*	5.50529e-46	2.6739e-43	80.0123	ncbi_106360627	Genebody	LOC106360627	PREDICTED: proton pump-interactor 1 [Brassica rapa]	-	-	-	-	-	-	-
NC_027757.2	12563601	12563800	*	2.13527e-08	7.05731e-07	61.3966	ncbi_106360627	Genebody	LOC106360627	PREDICTED: proton pump-interactor 1 [Brassica rapa]	-	-	-	-	-	-	-
NC_027757.2	12563701	12563900	*	4.94368e-14	3.24753e-12	55.3191	ncbi_106360627	Genebody	LOC106360627	PREDICTED: proton pump-interactor 1 [Brassica rapa]	-	-	-	-	-	-	-
NC_027757.2	12622801	12623000	*	2.48985e-112	1.04438e-108	78.9554	ncbi_106446036	Genebody	LOC106446036	PREDICTED: syncoilin [Brassica napus]	-	-	-	-	-	-	-
NC_027757.2	12622901	12623100	*	9.10736e-109	3.47284e-105	70.6889	ncbi_106446036	Genebody	LOC106446036	PREDICTED: syncoilin [Brassica napus]	-	-	-	-	-	-	-
NC_027757.2	12623001	12623200	*	3.82698e-67	4.28065e-64	62.4009	ncbi_106446036	Genebody	LOC106446036	PREDICTED: syncoilin [Brassica napus]	-	-	-	-	-	-	-
NC_027757.2	12623101	12623300	*	1.59601e-34	4.50779e-32	63.6704	ncbi_106446036	Genebody	LOC106446036	PREDICTED: syncoilin [Brassica napus]	-	-	-	-	-	-	-
NC_027757.2	12638401	12638600	*	7.81377e-09	2.75834e-07	29.3988	ncbi_106446046	Genebody	LOC106446046	PREDICTED: pentatricopeptide repeat-containing protein At1g77405-like isoform X2 [Brassica napus]	-	-	-	-	-	-	-
NC_027757.2	12643801	12644000	*	2.32984e-08	7.65831e-07	42.3673	ncbi_106446087	Genebody	LOC106446087	BnaAnng11850D [Brassica napus]	-	-	-	-	GO:0043227//membrane-bounded organelle;GO:0043226//organelle;GO:0043231//intracellular membrane-bounded organelle;GO:0044464//cell part;GO:0044424//intracellular part;GO:0005622//intracellular;GO:0043229//intracellular organelle;GO:0005623//cell	-	-
NC_027757.2	12643901	12644100	*	9.2382e-11	4.22414e-09	40.9746	ncbi_106446087	Genebody	LOC106446087	BnaAnng11850D [Brassica napus]	-	-	-	-	GO:0043227//membrane-bounded organelle;GO:0043226//organelle;GO:0043231//intracellular membrane-bounded organelle;GO:0044464//cell part;GO:0044424//intracellular part;GO:0005622//intracellular;GO:0043229//intracellular organelle;GO:0005623//cell	-	-
NC_027757.2	12644001	12644200	*	3.93613e-06	8.74288e-05	29.6104	ncbi_106446087	Genebody	LOC106446087	BnaAnng11850D [Brassica napus]	-	-	-	-	GO:0043227//membrane-bounded organelle;GO:0043226//organelle;GO:0043231//intracellular membrane-bounded organelle;GO:0044464//cell part;GO:0044424//intracellular part;GO:0005622//intracellular;GO:0043229//intracellular organelle;GO:0005623//cell	-	-
NC_027757.2	12647601	12647800	*	1.03556e-07	3.07018e-06	-39.2857	ncbi_106446078	Genebody	LOC106446078	PREDICTED: GPCR-type G protein 2-like [Brassica napus]	-	-	-	-	GO:0005737//cytoplasm;GO:0031224//intrinsic component of membrane;GO:0043226//organelle;GO:0016020//membrane;GO:0044425//membrane part;GO:0044444//cytoplasmic part;GO:0044464//cell part;GO:0044424//intracellular part;GO:0043227//membrane-bounded organelle;GO:0009536//plastid;GO:0043229//intracellular organelle;GO:0005622//intracellular;GO:0043231//intracellular membrane-bounded organelle;GO:00056…	GO:0005515//protein binding;GO:0032550//purine ribonucleoside binding;GO:0008289//lipid binding;GO:0019899//enzyme binding;GO:0097367//carbohydrate derivative binding;GO:0036094//small molecule binding;GO:0005488//binding;GO:0001882//nucleoside binding;GO:0032549//ribonucleoside binding;GO:0001883//purine nucleoside binding;GO:1901363//heterocyclic compound binding;GO:0097159//organic cyclic comp…	GO:0032502//developmental process;GO:0022414//reproductive process;GO:0044699//single-organism process;GO:0050896//response to stimulus;GO:0042221//response to chemical;GO:0044707//single-multicellular organism process;GO:0003006//developmental process involved in reproduction;GO:0000003//reproduction;GO:0032501//multicellular organismal process;GO:0001101//response to acid chemical
NC_027757.2	12649301	12649500	*	6.80333e-09	2.42218e-07	50.813	ncbi_106446078	Genebody	LOC106446078	PREDICTED: GPCR-type G protein 2-like [Brassica napus]	-	-	-	-	GO:0005737//cytoplasm;GO:0031224//intrinsic component of membrane;GO:0043226//organelle;GO:0016020//membrane;GO:0044425//membrane part;GO:0044444//cytoplasmic part;GO:0044464//cell part;GO:0044424//intracellular part;GO:0043227//membrane-bounded organelle;GO:0009536//plastid;GO:0043229//intracellular organelle;GO:0005622//intracellular;GO:0043231//intracellular membrane-bounded organelle;GO:00056…	GO:0005515//protein binding;GO:0032550//purine ribonucleoside binding;GO:0008289//lipid binding;GO:0019899//enzyme binding;GO:0097367//carbohydrate derivative binding;GO:0036094//small molecule binding;GO:0005488//binding;GO:0001882//nucleoside binding;GO:0032549//ribonucleoside binding;GO:0001883//purine nucleoside binding;GO:1901363//heterocyclic compound binding;GO:0097159//organic cyclic comp…	GO:0032502//developmental process;GO:0022414//reproductive process;GO:0044699//single-organism process;GO:0050896//response to stimulus;GO:0042221//response to chemical;GO:0044707//single-multicellular organism process;GO:0003006//developmental process involved in reproduction;GO:0000003//reproduction;GO:0032501//multicellular organismal process;GO:0001101//response to acid chemical
NC_027757.2	13168301	13168500	*	2.79646e-21	3.43695e-19	56.689	ncbi_106364307	Genebody	LOC106364307	BnaAnng15550D [Brassica napus]	-	-	-	-	-	-	-
NC_027757.2	13168801	13169000	*	1.21351e-05	0.000242974	-37.7358	ncbi_106364307	Genebody	LOC106364307	BnaAnng15550D [Brassica napus]	-	-	-	-	-	-	-
NC_027757.2	13168901	13169100	*	0.000188181	0.00280322	-27.2727	ncbi_106364307	Genebody	LOC106364307	BnaAnng15550D [Brassica napus]	-	-	-	-	-	-	-
NC_027757.2	13197701	13197900	*	4.40574e-56	3.26221e-53	34.0467	ncbi_106378404	Genebody	LOC106378404	PREDICTED: extensin-2-like [Brassica napus]	-	-	-	-	-	-	-
NC_027757.2	13197801	13198000	*	1.35844e-169	2.06801e-165	42.6517	ncbi_106378404	Genebody	LOC106378404	PREDICTED: extensin-2-like [Brassica napus]	-	-	-	-	-	-	-
NC_027757.2	13197901	13198100	*	2.1682e-115	9.88316e-112	39.458	ncbi_106378404	Genebody	LOC106378404	PREDICTED: extensin-2-like [Brassica napus]	-	-	-	-	-	-	-
NC_027757.2	13201901	13202100	*	1.47175e-29	3.14165e-27	45.4473	ncbi_111201253	Genebody	LOC111201253	Proline-rich extensin-like family protein [Arabidopsis thaliana]	-	-	-	-	-	-	-
NC_027757.2	13202001	13202200	*	3.23584e-17	2.86283e-15	25.9711	ncbi_111201253	Genebody	LOC111201253	Proline-rich extensin-like family protein [Arabidopsis thaliana]	-	-	-	-	-	-	-
NC_027757.2	13226001	13226200	*	1.89307e-06	4.48271e-05	-43.0778	ncbi_106364714	Genebody	LOC106364714	PREDICTED: probable serine/threonine-protein kinase At1g54610 [Brassica napus]	-	-	-	-	-	-	-
NC_027757.2	13226101	13226300	*	5.46175e-09	1.97082e-07	-43.416	ncbi_106364714	Genebody	LOC106364714	PREDICTED: probable serine/threonine-protein kinase At1g54610 [Brassica napus]	-	-	-	-	-	-	-
NC_027757.2	14098601	14098800	*	2.80983e-13	1.70696e-11	27.5	ncbi_106358981	Genebody	LOC106358981	BnaA06g35030D [Brassica napus]	-	-	-	-	-	-	-
NC_027757.2	14164901	14165100	*	5.71437e-12	3.01205e-10	36.3636	ncbi_106359793	Genebody	LOC106359793	PREDICTED: serine/threonine-protein kinase Aurora-1-like [Brassica napus]	-	-	-	-	-	-	-
NC_027757.2	14469301	14469500	*	1.58082e-53	1.06365e-50	-60.3681	ncbi_106360764	Genebody	LOC106360764	PREDICTED: probable RNA-dependent RNA polymerase 5 [Brassica napus]	-	-	-	-	-	-	-
NC_027757.2	14469401	14469600	*	7.24941e-25	1.14687e-22	-42.3275	ncbi_106360764	Genebody	LOC106360764	PREDICTED: probable RNA-dependent RNA polymerase 5 [Brassica napus]	-	-	-	-	-	-	-
NC_027757.2	14681701	14681900	*	8.76819e-33	2.25753e-30	-72.8155	ncbi_106376224	Genebody	LOC106376224	PREDICTED: vesicle-fusing ATPase-like [Brassica napus]	-	-	-	-	-	-	-
NC_027757.2	14681801	14682000	*	2.45603e-36	7.58147e-34	-44.5283	ncbi_106376224	Genebody	LOC106376224	PREDICTED: vesicle-fusing ATPase-like [Brassica napus]	-	-	-	-	-	-	-
NC_027757.2	14905001	14905200	*	3.51766e-27	6.48062e-25	53.7647	ncbi_106446775	Genebody	LOC106446775	PREDICTED: DEAD-box ATP-dependent RNA helicase 1-like [Brassica napus]	-	-	-	-	-	-	-
NC_027757.2	14905101	14905300	*	3.99044e-52	2.52347e-49	65.614	ncbi_106446775	Genebody	LOC106446775	PREDICTED: DEAD-box ATP-dependent RNA helicase 1-like [Brassica napus]	-	-	-	-	-	-	-
NC_027757.2	15040301	15040500	*	0.000578332	0.00744643	30.3763	ncbi_106358598	Genebody	LOC106358598	PREDICTED: V-type proton ATPase subunit a1 [Brassica napus]	Cellular Processes;Metabolism	Transport and catabolism;Energy metabolism	ko00190//Oxidative phosphorylation;ko04145//Phagosome	K02154	-	-	-
NC_027757.2	15222101	15222300	*	1.80334e-11	8.98099e-10	-43.0351	ncbi_106356600	Genebody	LOC106356600	PREDICTED: monothiol glutaredoxin-S4-like [Brassica napus]	-	-	-	-	GO:0005623//cell;GO:0044424//intracellular part;GO:0005622//intracellular;GO:0044464//cell part	GO:0030611//arsenate reductase activity;GO:0051540//metal cluster binding;GO:0043169//cation binding;GO:0003824//catalytic activity;GO:0016491//oxidoreductase activity;GO:0043167//ion binding;GO:0015036//disulfide oxidoreductase activity;GO:0005488//binding;GO:0016667//oxidoreductase activity, acting on a sulfur group of donors;GO:0051536//iron-sulfur cluster binding	GO:0065008//regulation of biological quality;GO:0044699//single-organism process;GO:0042592//homeostatic process;GO:0044763//single-organism cellular process;GO:0065007//biological regulation;GO:0009987//cellular process;GO:0019725//cellular homeostasis
NC_027757.2	15222201	15222400	*	1.37511e-09	5.39336e-08	-38.9097	ncbi_106356600	Genebody	LOC106356600	PREDICTED: monothiol glutaredoxin-S4-like [Brassica napus]	-	-	-	-	GO:0005623//cell;GO:0044424//intracellular part;GO:0005622//intracellular;GO:0044464//cell part	GO:0030611//arsenate reductase activity;GO:0051540//metal cluster binding;GO:0043169//cation binding;GO:0003824//catalytic activity;GO:0016491//oxidoreductase activity;GO:0043167//ion binding;GO:0015036//disulfide oxidoreductase activity;GO:0005488//binding;GO:0016667//oxidoreductase activity, acting on a sulfur group of donors;GO:0051536//iron-sulfur cluster binding	GO:0065008//regulation of biological quality;GO:0044699//single-organism process;GO:0042592//homeostatic process;GO:0044763//single-organism cellular process;GO:0065007//biological regulation;GO:0009987//cellular process;GO:0019725//cellular homeostasis
NC_027757.2	15222301	15222500	*	0.000157194	0.00239061	-35.7048	ncbi_106356600	Genebody	LOC106356600	PREDICTED: monothiol glutaredoxin-S4-like [Brassica napus]	-	-	-	-	GO:0005623//cell;GO:0044424//intracellular part;GO:0005622//intracellular;GO:0044464//cell part	GO:0030611//arsenate reductase activity;GO:0051540//metal cluster binding;GO:0043169//cation binding;GO:0003824//catalytic activity;GO:0016491//oxidoreductase activity;GO:0043167//ion binding;GO:0015036//disulfide oxidoreductase activity;GO:0005488//binding;GO:0016667//oxidoreductase activity, acting on a sulfur group of donors;GO:0051536//iron-sulfur cluster binding	GO:0065008//regulation of biological quality;GO:0044699//single-organism process;GO:0042592//homeostatic process;GO:0044763//single-organism cellular process;GO:0065007//biological regulation;GO:0009987//cellular process;GO:0019725//cellular homeostasis
NC_027757.2	15621801	15622000	*	1.92019e-08	6.3959e-07	29.5333	ncbi_106361124	Genebody	LOC106361124	BnaA01g18780D [Brassica napus]	-	-	-	-	-	-	-
NC_027757.2	15711501	15711700	*	0.000288465	0.00407263	-45.2857	ncbi_106369218	Genebody	BNAANNG10350D	PREDICTED: mitochondrial aspartate-glutamate transporter AGC1 [Brassica oleracea var. oleracea] [Brassica oleracea]	-	-	-	-	GO:0005623//cell;GO:0016020//membrane;GO:0044464//cell part;GO:0044425//membrane part;GO:0031967//organelle envelope;GO:0005622//intracellular;GO:0019866//organelle inner membrane;GO:0043229//intracellular organelle;GO:0031090//organelle membrane;GO:0043226//organelle;GO:0031224//intrinsic component of membrane;GO:0044422//organelle part;GO:0043227//membrane-bounded organelle;GO:0044446//intracel…	-	GO:1902578//single-organism localization;GO:0051649//establishment of localization in cell;GO:0051234//establishment of localization;GO:0044765//single-organism transport;GO:0046907//intracellular transport;GO:0051179//localization;GO:0006810//transport;GO:0044699//single-organism process;GO:1902582//single-organism intracellular transport;GO:0051641//cellular localization
NC_027757.2	15983901	15984100	*	2.13739e-21	2.6479e-19	84.2742	ncbi_106369194	Genebody	LOC106369194	BnaA09g15220D [Brassica napus]	-	-	-	-	-	-	-
NC_027757.2	16345401	16345600	*	9.23092e-07	2.31945e-05	-42.236	ncbi_106421924	Genebody	LOC106421924	BnaA01g19550D [Brassica napus]	-	-	-	-	-	-	-
NC_027757.2	16345501	16345700	*	1.71268e-06	4.08743e-05	-41.7749	ncbi_106421924	Genebody	LOC106421924	BnaA01g19550D [Brassica napus]	-	-	-	-	-	-	-
NC_027757.2	17745801	17746000	*	1.05711e-39	3.84935e-37	32.9435	ncbi_106417254	Genebody	LOC106417254	PREDICTED: uncharacterized protein LOC106417254 [Brassica napus]	-	-	-	-	-	-	-
NC_027757.2	17745901	17746100	*	8.14999e-65	8.32929e-62	35.4202	ncbi_106417254	Genebody	LOC106417254	PREDICTED: uncharacterized protein LOC106417254 [Brassica napus]	-	-	-	-	-	-	-
NC_027757.2	18120401	18120600	*	1.56119e-69	1.8917e-66	-97.2973	ncbi_106402771	Genebody	LOC106402771	PREDICTED: ras-related protein RABE1c [Brassica oleracea var. oleracea] [Brassica oleracea]	Cellular Processes	Transport and catabolism	ko04144//Endocytosis	K07901	GO:0030054//cell junction;GO:0044464//cell part;GO:0005622//intracellular;GO:0043229//intracellular organelle;GO:0005911//cell-cell junction;GO:0005737//cytoplasm;GO:0043231//intracellular membrane-bounded organelle;GO:0016020//membrane;GO:0005623//cell;GO:0043226//organelle;GO:0043227//membrane-bounded organelle;GO:0044424//intracellular part;GO:0044444//cytoplasmic part	GO:0032549//ribonucleoside binding;GO:0001882//nucleoside binding;GO:0036094//small molecule binding;GO:0032550//purine ribonucleoside binding;GO:0097367//carbohydrate derivative binding;GO:0001883//purine nucleoside binding;GO:0097159//organic cyclic compound binding;GO:0005488//binding;GO:1901363//heterocyclic compound binding	GO:0050896//response to stimulus;GO:0009987//cellular process;GO:0008104//protein localization;GO:0035556//intracellular signal transduction;GO:0065007//biological regulation;GO:0071702//organic substance transport;GO:0007154//cell communication;GO:0044763//single-organism cellular process;GO:0050789//regulation of biological process;GO:0051716//cellular response to stimulus;GO:0007165//signal tr…
NC_027757.2	18120501	18120700	*	1.11458e-101	3.45493e-98	-97.5309	ncbi_106402771	Genebody	LOC106402771	PREDICTED: ras-related protein RABE1c [Brassica oleracea var. oleracea] [Brassica oleracea]	Cellular Processes	Transport and catabolism	ko04144//Endocytosis	K07901	GO:0030054//cell junction;GO:0044464//cell part;GO:0005622//intracellular;GO:0043229//intracellular organelle;GO:0005911//cell-cell junction;GO:0005737//cytoplasm;GO:0043231//intracellular membrane-bounded organelle;GO:0016020//membrane;GO:0005623//cell;GO:0043226//organelle;GO:0043227//membrane-bounded organelle;GO:0044424//intracellular part;GO:0044444//cytoplasmic part	GO:0032549//ribonucleoside binding;GO:0001882//nucleoside binding;GO:0036094//small molecule binding;GO:0032550//purine ribonucleoside binding;GO:0097367//carbohydrate derivative binding;GO:0001883//purine nucleoside binding;GO:0097159//organic cyclic compound binding;GO:0005488//binding;GO:1901363//heterocyclic compound binding	GO:0050896//response to stimulus;GO:0009987//cellular process;GO:0008104//protein localization;GO:0035556//intracellular signal transduction;GO:0065007//biological regulation;GO:0071702//organic substance transport;GO:0007154//cell communication;GO:0044763//single-organism cellular process;GO:0050789//regulation of biological process;GO:0051716//cellular response to stimulus;GO:0007165//signal tr…
NC_027757.2	18120601	18120800	*	2.32354e-41	9.17334e-39	-92.3372	ncbi_106402771	Genebody	LOC106402771	PREDICTED: ras-related protein RABE1c [Brassica oleracea var. oleracea] [Brassica oleracea]	Cellular Processes	Transport and catabolism	ko04144//Endocytosis	K07901	GO:0030054//cell junction;GO:0044464//cell part;GO:0005622//intracellular;GO:0043229//intracellular organelle;GO:0005911//cell-cell junction;GO:0005737//cytoplasm;GO:0043231//intracellular membrane-bounded organelle;GO:0016020//membrane;GO:0005623//cell;GO:0043226//organelle;GO:0043227//membrane-bounded organelle;GO:0044424//intracellular part;GO:0044444//cytoplasmic part	GO:0032549//ribonucleoside binding;GO:0001882//nucleoside binding;GO:0036094//small molecule binding;GO:0032550//purine ribonucleoside binding;GO:0097367//carbohydrate derivative binding;GO:0001883//purine nucleoside binding;GO:0097159//organic cyclic compound binding;GO:0005488//binding;GO:1901363//heterocyclic compound binding	GO:0050896//response to stimulus;GO:0009987//cellular process;GO:0008104//protein localization;GO:0035556//intracellular signal transduction;GO:0065007//biological regulation;GO:0071702//organic substance transport;GO:0007154//cell communication;GO:0044763//single-organism cellular process;GO:0050789//regulation of biological process;GO:0051716//cellular response to stimulus;GO:0007165//signal tr…
NC_027757.2	18363401	18363600	*	2.79201e-06	6.38922e-05	32.8767	ncbi_106414058	Genebody	LOC106414058	PREDICTED: actin-12-like [Brassica oleracea var. oleracea] [Brassica oleracea]	-	-	-	-	GO:0044444//cytoplasmic part;GO:0044446//intracellular organelle part;GO:0031967//organelle envelope;GO:0005623//cell;GO:0043231//intracellular membrane-bounded organelle;GO:0044424//intracellular part;GO:0031975//envelope;GO:0044435//plastid part;GO:0043227//membrane-bounded organelle;GO:0005622//intracellular;GO:0009536//plastid;GO:0005737//cytoplasm;GO:0009526//plastid envelope;GO:0044464//cel…	GO:0032549//ribonucleoside binding;GO:0097159//organic cyclic compound binding;GO:0001882//nucleoside binding;GO:0001883//purine nucleoside binding;GO:0097367//carbohydrate derivative binding;GO:0005488//binding;GO:0036094//small molecule binding;GO:0032550//purine ribonucleoside binding;GO:0005198//structural molecule activity;GO:1901363//heterocyclic compound binding	GO:0019318//hexose metabolic process;GO:0044281//small molecule metabolic process;GO:0005975//carbohydrate metabolic process;GO:0006996//organelle organization;GO:0044260//cellular macromolecule metabolic process;GO:0009653//anatomical structure morphogenesis;GO:0019538//protein metabolic process;GO:0048468//cell development;GO:0044767//single-organism developmental process;GO:0032502//developmen…
NC_027757.2	18363501	18363700	*	5.33362e-06	0.00011525	39.6552	ncbi_106414058	Genebody	LOC106414058	PREDICTED: actin-12-like [Brassica oleracea var. oleracea] [Brassica oleracea]	-	-	-	-	GO:0044444//cytoplasmic part;GO:0044446//intracellular organelle part;GO:0031967//organelle envelope;GO:0005623//cell;GO:0043231//intracellular membrane-bounded organelle;GO:0044424//intracellular part;GO:0031975//envelope;GO:0044435//plastid part;GO:0043227//membrane-bounded organelle;GO:0005622//intracellular;GO:0009536//plastid;GO:0005737//cytoplasm;GO:0009526//plastid envelope;GO:0044464//cel…	GO:0032549//ribonucleoside binding;GO:0097159//organic cyclic compound binding;GO:0001882//nucleoside binding;GO:0001883//purine nucleoside binding;GO:0097367//carbohydrate derivative binding;GO:0005488//binding;GO:0036094//small molecule binding;GO:0032550//purine ribonucleoside binding;GO:0005198//structural molecule activity;GO:1901363//heterocyclic compound binding	GO:0019318//hexose metabolic process;GO:0044281//small molecule metabolic process;GO:0005975//carbohydrate metabolic process;GO:0006996//organelle organization;GO:0044260//cellular macromolecule metabolic process;GO:0009653//anatomical structure morphogenesis;GO:0019538//protein metabolic process;GO:0048468//cell development;GO:0044767//single-organism developmental process;GO:0032502//developmen…
NC_027757.2	18485101	18485300	*	0.00191675	0.0206257	-32.5758	ncbi_106415449	Genebody	LOC106415449	PREDICTED: transcription factor LUX-like [Brassica napus]	-	-	-	-	GO:0043229//intracellular organelle;GO:0044464//cell part;GO:0043231//intracellular membrane-bounded organelle;GO:0005623//cell;GO:0005622//intracellular;GO:0043226//organelle;GO:0043227//membrane-bounded organelle;GO:0044424//intracellular part	GO:1901363//heterocyclic compound binding;GO:0003676//nucleic acid binding;GO:0001071//nucleic acid binding transcription factor activity;GO:0097159//organic cyclic compound binding;GO:0005488//binding	GO:0009059//macromolecule biosynthetic process;GO:1901576//organic substance biosynthetic process;GO:0009987//cellular process;GO:0008152//metabolic process;GO:0009058//biosynthetic process;GO:0044260//cellular macromolecule metabolic process;GO:0034645//cellular macromolecule biosynthetic process;GO:0065007//biological regulation;GO:0042752//regulation of circadian rhythm;GO:0010468//regulation …
NC_027757.2	18485101	18485300	*	0.00191675	0.0206257	-32.5758	ncbi_106415448	Genebody	LOC106415448	PREDICTED: UDP-glycosyltransferase 76E11 [Brassica napus]	-	-	-	-	-	-	-
NC_027757.2	18486801	18487000	*	3.67582e-05	0.000658168	-29.5775	ncbi_106415450	Genebody	LOC106415450	PREDICTED: UDP-glycosyltransferase 76E4-like [Brassica napus]	-	-	-	-	-	-	-
NC_027757.2	18555901	18556100	*	0.0025788	0.0264065	-31.5372	ncbi_106415670	Genebody	LOC106415670	PREDICTED: pentatricopeptide repeat-containing protein At3g46790, chloroplastic-like [Brassica napus]	-	-	-	-	-	-	GO:0016070//RNA metabolic process;GO:0031050//dsRNA fragmentation;GO:0044238//primary metabolic process;GO:0019219//regulation of nucleobase-containing compound metabolic process;GO:0006725//cellular aromatic compound metabolic process;GO:0006464//cellular protein modification process;GO:0044237//cellular metabolic process;GO:0051171//regulation of nitrogen compound metabolic process;GO:0000377//…
NC_027757.2	18671701	18671900	*	3.02079e-11	1.46477e-09	36.5519	ncbi_106413118	Genebody	LOC106413118	PREDICTED: beta-glucosidase BoGH3B-like [Brassica napus]	Metabolism	Metabolism of other amino acids;Biosynthesis of other secondary metabolites;Carbohydrate metabolism	ko00500//Starch and sucrose metabolism;ko00940//Phenylpropanoid biosynthesis;ko00460//Cyanoamino acid metabolism	K05349	-	GO:0016798//hydrolase activity, acting on glycosyl bonds;GO:0003824//catalytic activity;GO:0016787//hydrolase activity	GO:0015698//inorganic anion transport;GO:0071496//cellular response to external stimulus;GO:0001101//response to acid chemical;GO:0051234//establishment of localization;GO:0050896//response to stimulus;GO:0051716//cellular response to stimulus;GO:0006811//ion transport;GO:0007154//cell communication;GO:0044238//primary metabolic process;GO:0006812//cation transport;GO:0006950//response to stress;…
NC_027757.2	18671801	18672000	*	1.34238e-15	1.02812e-13	53.5595	ncbi_106413118	Genebody	LOC106413118	PREDICTED: beta-glucosidase BoGH3B-like [Brassica napus]	Metabolism	Metabolism of other amino acids;Biosynthesis of other secondary metabolites;Carbohydrate metabolism	ko00500//Starch and sucrose metabolism;ko00940//Phenylpropanoid biosynthesis;ko00460//Cyanoamino acid metabolism	K05349	-	GO:0016798//hydrolase activity, acting on glycosyl bonds;GO:0003824//catalytic activity;GO:0016787//hydrolase activity	GO:0015698//inorganic anion transport;GO:0071496//cellular response to external stimulus;GO:0001101//response to acid chemical;GO:0051234//establishment of localization;GO:0050896//response to stimulus;GO:0051716//cellular response to stimulus;GO:0006811//ion transport;GO:0007154//cell communication;GO:0044238//primary metabolic process;GO:0006812//cation transport;GO:0006950//response to stress;…
NC_027757.2	18745401	18745600	*	2.15075e-34	6.03398e-32	61.4703	ncbi_106414656	Genebody	LOC106414656	PREDICTED: 11-beta-hydroxysteroid dehydrogenase-like 3 [Brassica napus]	-	-	-	-	GO:0043227//membrane-bounded organelle;GO:0043229//intracellular organelle;GO:0044444//cytoplasmic part;GO:0043231//intracellular membrane-bounded organelle;GO:0044425//membrane part;GO:0044464//cell part;GO:0043226//organelle;GO:0005623//cell;GO:0005622//intracellular;GO:0031224//intrinsic component of membrane;GO:0016020//membrane;GO:0009536//plastid;GO:0005737//cytoplasm;GO:0044424//intracellu…	GO:0003824//catalytic activity	GO:0044699//single-organism process;GO:0008152//metabolic process;GO:0044710//single-organism metabolic process
NC_027757.2	18760001	18760200	*	5.18215e-33	1.351e-30	63.1519	ncbi_106415005	Genebody	LOC106415005	PREDICTED: putative nuclease HARBI1 [Brassica napus]	-	-	-	-	-	-	-
NC_027757.2	18760101	18760300	*	7.66051e-09	2.70744e-07	41.3725	ncbi_106415005	Genebody	LOC106415005	PREDICTED: putative nuclease HARBI1 [Brassica napus]	-	-	-	-	-	-	-
NC_027757.2	19112901	19113100	*	2.85471e-05	0.000524851	-35.7088	ncbi_106414442	Genebody	LOC106414442	PREDICTED: cytochrome P450 71A26-like [Brassica napus]	-	-	-	-	GO:0044425//membrane part;GO:0016020//membrane;GO:0031224//intrinsic component of membrane	GO:0005488//binding	GO:0044699//single-organism process;GO:0008152//metabolic process;GO:0044710//single-organism metabolic process
NC_027757.2	19218301	19218500	*	1.63212e-16	1.35759e-14	-55.6691	ncbi_106447613	Genebody	LOC106447613	PREDICTED: probable carboxylesterase 12 [Brassica rapa]	-	-	-	-	GO:0044444//cytoplasmic part;GO:0044464//cell part;GO:0044424//intracellular part;GO:0005737//cytoplasm;GO:0005623//cell;GO:0005622//intracellular	GO:0016788//hydrolase activity, acting on ester bonds;GO:0016787//hydrolase activity;GO:0003824//catalytic activity	-
NC_027757.2	19235501	19235700	*	2.59702e-08	8.47475e-07	-40	ncbi_106447604	Genebody	LOC106447604	PREDICTED: bidirectional sugar transporter SWEET11-like [Brassica napus]	-	-	-	-	-	-	-
NC_027757.2	19374501	19374700	*	0.000909012	0.0109627	30.9524	ncbi_106361522	Genebody	LOC106361522	BnaC04g32120D [Brassica napus]	Genetic Information Processing	Replication and repair	ko03420//Nucleotide excision repair;ko03030//DNA replication;ko03440//Homologous recombination;ko03430//Mismatch repair	K07466	-	-	-
NC_027757.2	19540601	19540800	*	9.49208e-06	0.000194543	-25	ncbi_106447671	Genebody	LOC106447671	PREDICTED: pentatricopeptide repeat-containing protein At3g49240-like [Brassica rapa]	-	-	-	-	GO:0043231//intracellular membrane-bounded organelle;GO:0044464//cell part;GO:0043226//organelle;GO:0005737//cytoplasm;GO:0043229//intracellular organelle;GO:0044444//cytoplasmic part;GO:0044424//intracellular part;GO:0005622//intracellular;GO:0005623//cell;GO:0009536//plastid;GO:0043227//membrane-bounded organelle	GO:1901363//heterocyclic compound binding;GO:0036094//small molecule binding;GO:0097159//organic cyclic compound binding;GO:0001882//nucleoside binding;GO:0005488//binding;GO:0001883//purine nucleoside binding;GO:0032550//purine ribonucleoside binding;GO:0097367//carbohydrate derivative binding;GO:0032549//ribonucleoside binding	GO:0008152//metabolic process;GO:0009639//response to red or far red light;GO:0006793//phosphorus metabolic process;GO:0044707//single-multicellular organism process;GO:0010033//response to organic substance;GO:0006139//nucleobase-containing compound metabolic process;GO:0009743//response to carbohydrate;GO:0046483//heterocycle metabolic process;GO:0019637//organophosphate metabolic process;GO:00…
NC_027757.2	19904401	19904600	*	6.91301e-12	3.60888e-10	40	ncbi_106359538	Genebody	LOC106359538	PREDICTED: probable 2-oxoglutarate-dependent dioxygenase At3g49630 [Brassica napus]	-	-	-	-	-	-	-
NC_027757.2	20972701	20972900	*	1.11039e-28	2.24417e-26	-59.1129	ncbi_106380498	Genebody	LOC106380498	PREDICTED: alpha-humulene/(-)-(E)-beta-caryophyllene synthase-like [Brassica napus]	Metabolism	Metabolism of terpenoids and polyketides	ko00909//Sesquiterpenoid and triterpenoid biosynthesis	K14184	GO:0043231//intracellular membrane-bounded organelle;GO:0005622//intracellular;GO:0005623//cell;GO:0043226//organelle;GO:0009536//plastid;GO:0044464//cell part;GO:0044424//intracellular part;GO:0043227//membrane-bounded organelle;GO:0043229//intracellular organelle;GO:0005737//cytoplasm;GO:0044444//cytoplasmic part	GO:0003824//catalytic activity;GO:0009975//cyclase activity	GO:0044710//single-organism metabolic process;GO:0050896//response to stimulus;GO:0006714//sesquiterpenoid metabolic process;GO:0044238//primary metabolic process;GO:0044699//single-organism process;GO:0044255//cellular lipid metabolic process;GO:0009058//biosynthetic process;GO:0008299//isoprenoid biosynthetic process;GO:0071704//organic substance metabolic process;GO:0043207//response to extern…
NC_027757.2	20972701	20972900	*	1.11039e-28	2.24417e-26	-59.1129	ncbi_106380497	Genebody	LOC106380497	BnaAnng04270D [Brassica napus]	-	-	-	-	GO:0005623//cell;GO:0043229//intracellular organelle;GO:0043227//membrane-bounded organelle;GO:0043226//organelle;GO:0044424//intracellular part;GO:0043231//intracellular membrane-bounded organelle;GO:0005622//intracellular;GO:0044464//cell part	GO:0019207//kinase regulator activity;GO:0098772//molecular function regulator;GO:0005488//binding;GO:0030234//enzyme regulator activity;GO:0019887//protein kinase regulator activity	GO:0043412//macromolecule modification;GO:0006281//DNA repair;GO:0044710//single-organism metabolic process;GO:0009628//response to abiotic stimulus;GO:0022402//cell cycle process;GO:0006950//response to stress;GO:0007017//microtubule-based process;GO:0008213//protein alkylation;GO:0016570//histone modification;GO:1902410//mitotic cytokinetic process;GO:0044702//single organism reproductive proce…
NC_027757.2	20973001	20973200	*	2.60165e-09	9.81776e-08	30.6198	ncbi_106380497	Genebody	LOC106380497	BnaAnng04270D [Brassica napus]	-	-	-	-	GO:0005623//cell;GO:0043229//intracellular organelle;GO:0043227//membrane-bounded organelle;GO:0043226//organelle;GO:0044424//intracellular part;GO:0043231//intracellular membrane-bounded organelle;GO:0005622//intracellular;GO:0044464//cell part	GO:0019207//kinase regulator activity;GO:0098772//molecular function regulator;GO:0005488//binding;GO:0030234//enzyme regulator activity;GO:0019887//protein kinase regulator activity	GO:0043412//macromolecule modification;GO:0006281//DNA repair;GO:0044710//single-organism metabolic process;GO:0009628//response to abiotic stimulus;GO:0022402//cell cycle process;GO:0006950//response to stress;GO:0007017//microtubule-based process;GO:0008213//protein alkylation;GO:0016570//histone modification;GO:1902410//mitotic cytokinetic process;GO:0044702//single organism reproductive proce…
NC_027757.2	20974101	20974300	*	1.94661e-13	1.20292e-11	-39.0918	ncbi_106380497	Genebody	LOC106380497	BnaAnng04270D [Brassica napus]	-	-	-	-	GO:0005623//cell;GO:0043229//intracellular organelle;GO:0043227//membrane-bounded organelle;GO:0043226//organelle;GO:0044424//intracellular part;GO:0043231//intracellular membrane-bounded organelle;GO:0005622//intracellular;GO:0044464//cell part	GO:0019207//kinase regulator activity;GO:0098772//molecular function regulator;GO:0005488//binding;GO:0030234//enzyme regulator activity;GO:0019887//protein kinase regulator activity	GO:0043412//macromolecule modification;GO:0006281//DNA repair;GO:0044710//single-organism metabolic process;GO:0009628//response to abiotic stimulus;GO:0022402//cell cycle process;GO:0006950//response to stress;GO:0007017//microtubule-based process;GO:0008213//protein alkylation;GO:0016570//histone modification;GO:1902410//mitotic cytokinetic process;GO:0044702//single organism reproductive proce…
NC_027757.2	20974801	20975000	*	6.54889e-09	2.33744e-07	-33.6304	ncbi_106380497	Genebody	LOC106380497	BnaAnng04270D [Brassica napus]	-	-	-	-	GO:0005623//cell;GO:0043229//intracellular organelle;GO:0043227//membrane-bounded organelle;GO:0043226//organelle;GO:0044424//intracellular part;GO:0043231//intracellular membrane-bounded organelle;GO:0005622//intracellular;GO:0044464//cell part	GO:0019207//kinase regulator activity;GO:0098772//molecular function regulator;GO:0005488//binding;GO:0030234//enzyme regulator activity;GO:0019887//protein kinase regulator activity	GO:0043412//macromolecule modification;GO:0006281//DNA repair;GO:0044710//single-organism metabolic process;GO:0009628//response to abiotic stimulus;GO:0022402//cell cycle process;GO:0006950//response to stress;GO:0007017//microtubule-based process;GO:0008213//protein alkylation;GO:0016570//histone modification;GO:1902410//mitotic cytokinetic process;GO:0044702//single organism reproductive proce…
NC_027757.2	21123001	21123200	*	1.16632e-08	4.01266e-07	-75	ncbi_106380499	Genebody	LOC106380499	PREDICTED: ferredoxin, leaf L-A-like [Brassica napus]	Metabolism	Energy metabolism	ko00195//Photosynthesis	K02639	-	-	-
NC_027757.2	21123101	21123300	*	1.10206e-09	4.37878e-08	-48.3251	ncbi_106380499	Genebody	LOC106380499	PREDICTED: ferredoxin, leaf L-A-like [Brassica napus]	Metabolism	Energy metabolism	ko00195//Photosynthesis	K02639	-	-	-
NC_027757.2	21135601	21135800	*	0.00097523	0.0116401	30.2083	ncbi_111215616	Genebody	LOC111215616	PREDICTED: transmembrane 9 superfamily member 1-like [Brassica napus]	-	-	-	-	-	-	-
NC_027757.2	21161601	21161800	*	0.00106114	0.0125124	-26.5397	ncbi_106347643	Genebody	BNAA01G21180D	PREDICTED: uncharacterized acetyltransferase At3g50280-like [Brassica napus]	-	-	-	-	-	GO:0016746//transferase activity, transferring acyl groups;GO:0016740//transferase activity;GO:0003824//catalytic activity	-
NC_027757.2	21385701	21385900	*	7.37871e-27	1.33199e-24	35.9812	ncbi_106351717	Genebody	LOC106351717	PREDICTED: aspartic proteinase oryzasin-1-like [Brassica rapa]	-	-	-	-	-	-	-
NC_027757.2	21385801	21386000	*	3.43857e-24	5.19936e-22	53.7041	ncbi_106351717	Genebody	LOC106351717	PREDICTED: aspartic proteinase oryzasin-1-like [Brassica rapa]	-	-	-	-	-	-	-
NC_027757.2	22061001	22061200	*	4.10365e-08	1.29791e-06	40.5637	ncbi_106377915	Genebody	LOC106377915	calcium-dependent protein kinase 18 [Brassica napus]	Organismal Systems	Environmental adaptation	ko04626//Plant-pathogen interaction	K13412	GO:0043226//organelle;GO:0005623//cell;GO:0043231//intracellular membrane-bounded organelle;GO:0043227//membrane-bounded organelle;GO:0043229//intracellular organelle;GO:0005622//intracellular;GO:0044464//cell part;GO:0044424//intracellular part	GO:1901363//heterocyclic compound binding;GO:0016301//kinase activity;GO:0004674//protein serine/threonine kinase activity;GO:0016772//transferase activity, transferring phosphorus-containing groups;GO:0097159//organic cyclic compound binding;GO:0016773//phosphotransferase activity, alcohol group as acceptor;GO:0032549//ribonucleoside binding;GO:0036094//small molecule binding;GO:0043169//cation …	GO:0036211//protein modification process;GO:0043170//macromolecule metabolic process;GO:0006793//phosphorus metabolic process;GO:0009987//cellular process;GO:0044237//cellular metabolic process;GO:0044260//cellular macromolecule metabolic process;GO:0006464//cellular protein modification process;GO:0008152//metabolic process;GO:0006796//phosphate-containing compound metabolic process;GO:0044238//…
NC_027757.2	22061101	22061300	*	2.11206e-05	0.000400183	29.9812	ncbi_106377915	Genebody	LOC106377915	calcium-dependent protein kinase 18 [Brassica napus]	Organismal Systems	Environmental adaptation	ko04626//Plant-pathogen interaction	K13412	GO:0043226//organelle;GO:0005623//cell;GO:0043231//intracellular membrane-bounded organelle;GO:0043227//membrane-bounded organelle;GO:0043229//intracellular organelle;GO:0005622//intracellular;GO:0044464//cell part;GO:0044424//intracellular part	GO:1901363//heterocyclic compound binding;GO:0016301//kinase activity;GO:0004674//protein serine/threonine kinase activity;GO:0016772//transferase activity, transferring phosphorus-containing groups;GO:0097159//organic cyclic compound binding;GO:0016773//phosphotransferase activity, alcohol group as acceptor;GO:0032549//ribonucleoside binding;GO:0036094//small molecule binding;GO:0043169//cation …	GO:0036211//protein modification process;GO:0043170//macromolecule metabolic process;GO:0006793//phosphorus metabolic process;GO:0009987//cellular process;GO:0044237//cellular metabolic process;GO:0044260//cellular macromolecule metabolic process;GO:0006464//cellular protein modification process;GO:0008152//metabolic process;GO:0006796//phosphate-containing compound metabolic process;GO:0044238//…
NC_027757.2	22213201	22213400	*	6.06956e-33	1.57631e-30	-62.0253	ncbi_111201496	Genebody	LOC111201496	vesicle associated protein [Arabidopsis thaliana]	-	-	-	-	GO:0005623//cell;GO:0043227//membrane-bounded organelle;GO:0044464//cell part;GO:0044424//intracellular part;GO:0016020//membrane;GO:0043229//intracellular organelle;GO:0005622//intracellular;GO:0005737//cytoplasm;GO:0043231//intracellular membrane-bounded organelle;GO:0043226//organelle;GO:0044444//cytoplasmic part	-	GO:0009987//cellular process;GO:0034613//cellular protein localization;GO:0070727//cellular macromolecule localization;GO:0051179//localization;GO:0051641//cellular localization;GO:0044765//single-organism transport;GO:0006810//transport;GO:0046907//intracellular transport;GO:0044699//single-organism process;GO:0015031//protein transport;GO:0051234//establishment of localization;GO:0006886//intra…
NC_027757.2	22213301	22213500	*	1.4439e-36	4.51226e-34	-68.5714	ncbi_111201496	Genebody	LOC111201496	vesicle associated protein [Arabidopsis thaliana]	-	-	-	-	GO:0005623//cell;GO:0043227//membrane-bounded organelle;GO:0044464//cell part;GO:0044424//intracellular part;GO:0016020//membrane;GO:0043229//intracellular organelle;GO:0005622//intracellular;GO:0005737//cytoplasm;GO:0043231//intracellular membrane-bounded organelle;GO:0043226//organelle;GO:0044444//cytoplasmic part	-	GO:0009987//cellular process;GO:0034613//cellular protein localization;GO:0070727//cellular macromolecule localization;GO:0051179//localization;GO:0051641//cellular localization;GO:0044765//single-organism transport;GO:0006810//transport;GO:0046907//intracellular transport;GO:0044699//single-organism process;GO:0015031//protein transport;GO:0051234//establishment of localization;GO:0006886//intra…
NC_027757.2	22246001	22246200	*	1.54842e-05	0.00030262	-27.9014	ncbi_106451379	Genebody	LOC106451379	PREDICTED: mitogen-activated protein kinase 2 isoform X2 [Brassica napus]	-	-	-	-	GO:0044424//intracellular part;GO:0043231//intracellular membrane-bounded organelle;GO:0043227//membrane-bounded organelle;GO:0005623//cell;GO:0044464//cell part;GO:0043229//intracellular organelle;GO:0043226//organelle;GO:0005622//intracellular	GO:0016740//transferase activity;GO:0032550//purine ribonucleoside binding;GO:0032549//ribonucleoside binding;GO:0005057//receptor signaling protein activity;GO:0005488//binding;GO:0004672//protein kinase activity;GO:0036094//small molecule binding;GO:0004702//receptor signaling protein serine/threonine kinase activity;GO:0004674//protein serine/threonine kinase activity;GO:0016301//kinase activi…	GO:0048518//positive regulation of biological process;GO:0071702//organic substance transport;GO:0071840//cellular component organization or biogenesis;GO:0048856//anatomical structure development;GO:0009889//regulation of biosynthetic process;GO:0051234//establishment of localization;GO:0050794//regulation of cellular process;GO:0044765//single-organism transport;GO:0040007//growth;GO:0036211//p…
NC_027757.2	22340801	22341000	*	5.37085e-22	6.96347e-20	51.2322	ncbi_106377862	Genebody	LOC106377862	PREDICTED: UDP-D-xylose:L-fucose alpha-1,3-D-xylosyltransferase MGP4-like [Brassica napus]	-	-	-	-	-	-	-
NC_027757.2	22340901	22341100	*	1.41749e-26	2.51598e-24	63.5714	ncbi_106377862	Genebody	LOC106377862	PREDICTED: UDP-D-xylose:L-fucose alpha-1,3-D-xylosyltransferase MGP4-like [Brassica napus]	-	-	-	-	-	-	-
NC_027757.2	22342101	22342300	*	1.5176e-35	4.50684e-33	92.2769	ncbi_106377862	Genebody	LOC106377862	PREDICTED: UDP-D-xylose:L-fucose alpha-1,3-D-xylosyltransferase MGP4-like [Brassica napus]	-	-	-	-	-	-	-
NC_027757.2	22342201	22342400	*	8.37926e-76	1.24298e-72	95.2156	ncbi_106377862	Genebody	LOC106377862	PREDICTED: UDP-D-xylose:L-fucose alpha-1,3-D-xylosyltransferase MGP4-like [Brassica napus]	-	-	-	-	-	-	-
NC_027757.2	22342301	22342500	*	9.60303e-50	5.47953e-47	96.3504	ncbi_106377862	Genebody	LOC106377862	PREDICTED: UDP-D-xylose:L-fucose alpha-1,3-D-xylosyltransferase MGP4-like [Brassica napus]	-	-	-	-	-	-	-
NC_027757.2	22417101	22417300	*	0.000219652	0.00321027	30.2326	ncbi_106450257	Genebody	LOC106450257	PREDICTED: phospholipid-transporting ATPase 3 [Brassica napus]	-	-	-	-	GO:0043227//membrane-bounded organelle;GO:0043231//intracellular membrane-bounded organelle;GO:0005622//intracellular;GO:0043226//organelle;GO:0044446//intracellular organelle part;GO:0031090//organelle membrane;GO:0031224//intrinsic component of membrane;GO:0031984//organelle subcompartment;GO:0005623//cell;GO:0044464//cell part;GO:0044425//membrane part;GO:0044424//intracellular part;GO:0044422…	GO:0016887//ATPase activity;GO:0016817//hydrolase activity, acting on acid anhydrides;GO:0005319//lipid transporter activity;GO:0005215//transporter activity;GO:0022891//substrate-specific transmembrane transporter activity;GO:0015399//primary active transmembrane transporter activity;GO:0016818//hydrolase activity, acting on acid anhydrides, in phosphorus-containing anhydrides;GO:0017111//nucleo…	GO:0034613//cellular protein localization;GO:0032879//regulation of localization;GO:0046942//carboxylic acid transport;GO:0051668//localization within membrane;GO:0051049//regulation of transport;GO:0048856//anatomical structure development;GO:0071702//organic substance transport;GO:0061024//membrane organization;GO:1902582//single-organism intracellular transport;GO:0016192//vesicle-mediated tra…
NC_027757.2	22743701	22743900	*	0.00174815	0.0190879	-25	ncbi_106450059	Genebody	LOC106450059	PREDICTED: RNA-binding protein 25 [Brassica napus]	Genetic Information Processing	Transcription	ko03040//Spliceosome	K12822	-	-	-
NC_027757.2	22816901	22817100	*	2.88302e-05	0.000529482	-31.5493	ncbi_106362571	Genebody	LOC106362571	PREDICTED: transposon Ty3-I Gag-Pol polyprotein isoform X1 [Daucus carota subsp. sativus] [Daucus carota]	-	-	-	-	-	-	-
NC_027757.2	23956301	23956500	*	3.80301e-11	1.82305e-09	36.8967	ncbi_106378515	Genebody	LOC106378515	PREDICTED: protein RALF-like 15 [Brassica napus]	-	-	-	-	GO:0005576//extracellular region	GO:0060089//molecular transducer activity	GO:0009987//cellular process;GO:0007154//cell communication;GO:0044763//single-organism cellular process;GO:0044699//single-organism process
NC_027757.2	24126401	24126600	*	0.000791773	0.00976184	-38.2143	ncbi_106376859	Genebody	LOC106376859	PREDICTED: cytochrome c oxidase subunit 5b-1, mitochondrial-like [Brassica rapa]	Metabolism	Energy metabolism	ko00190//Oxidative phosphorylation	K02265	-	-	-
NC_027757.2	24264701	24264900	*	8.60846e-07	2.17547e-05	37.8129	ncbi_106374843	Genebody	LOC106374843	PREDICTED: cysteine-rich PDZ-binding protein-like [Brassica napus]	-	-	-	-	GO:0044424//intracellular part;GO:0044464//cell part;GO:0005622//intracellular;GO:0005623//cell	-	-
NC_027757.2	24265301	24265500	*	6.9196e-20	7.62375e-18	34.6591	ncbi_106374843	Genebody	LOC106374843	PREDICTED: cysteine-rich PDZ-binding protein-like [Brassica napus]	-	-	-	-	GO:0044424//intracellular part;GO:0044464//cell part;GO:0005622//intracellular;GO:0005623//cell	-	-
NC_027757.2	24589301	24589500	*	0.000507731	0.00665265	42.5287	ncbi_106432445	Genebody	LOC106432445	PREDICTED: ammonium transporter 1 member 3-like [Brassica napus]	-	-	-	-	-	-	-
NC_027757.2	24589401	24589600	*	0.00468489	0.0431255	27.1261	ncbi_106432445	Genebody	LOC106432445	PREDICTED: ammonium transporter 1 member 3-like [Brassica napus]	-	-	-	-	-	-	-
NC_027757.2	25128601	25128800	*	8.36868e-11	3.84864e-09	-51.1628	ncbi_106348816	Genebody	LOC106348816	PREDICTED: cysteine and histidine-rich domain-containing protein RAR1-like [Brassica napus]	Organismal Systems	Environmental adaptation	ko04626//Plant-pathogen interaction	K13458	-	-	-
NC_027757.2	25128901	25129100	*	4.50479e-58	3.5926e-55	-90.8333	ncbi_106348816	Genebody	LOC106348816	PREDICTED: cysteine and histidine-rich domain-containing protein RAR1-like [Brassica napus]	Organismal Systems	Environmental adaptation	ko04626//Plant-pathogen interaction	K13458	-	-	-
NC_027757.2	25185001	25185200	*	2.21194e-05	0.000417114	51.6667	ncbi_106402988	Genebody	LOC106402988	PREDICTED: AT-hook motif nuclear-localized protein 4-like [Brassica napus]	-	-	-	-	-	-	-
NC_027757.2	25185101	25185300	*	2.21194e-05	0.000417114	51.6667	ncbi_106402988	Genebody	LOC106402988	PREDICTED: AT-hook motif nuclear-localized protein 4-like [Brassica napus]	-	-	-	-	-	-	-
NC_027757.2	25212601	25212800	*	4.55834e-78	7.22677e-75	86.0361	ncbi_106402698	Genebody	LOC106402698	BnaA10g07880D [Brassica napus]	-	-	-	-	-	-	-
NC_027757.2	25212701	25212900	*	9.54315e-130	6.4652e-126	90.2904	ncbi_106402698	Genebody	LOC106402698	BnaA10g07880D [Brassica napus]	-	-	-	-	-	-	-
NC_027757.2	25212801	25213000	*	3.76539e-85	7.35338e-82	97.9798	ncbi_106402698	Genebody	LOC106402698	BnaA10g07880D [Brassica napus]	-	-	-	-	-	-	-
NC_027757.2	25212901	25213100	*	1.4791e-34	4.18657e-32	98.0392	ncbi_106402698	Genebody	LOC106402698	BnaA10g07880D [Brassica napus]	-	-	-	-	-	-	-
NC_027757.2	25213201	25213400	*	2.58624e-46	1.27402e-43	95.3347	ncbi_106402698	Genebody	LOC106402698	BnaA10g07880D [Brassica napus]	-	-	-	-	-	-	-
NC_027757.2	25755001	25755200	*	3.05497e-05	0.000557461	28.6992	ncbi_106365720	Genebody	LOC106365720	BnaA01g24880D [Brassica napus]	-	-	-	-	-	-	-
NC_027757.2	26328501	26328700	*	1.2245e-20	1.43185e-18	55.2941	ncbi_106435569	Genebody	LOC106435569	PREDICTED: GATA transcription factor 29-like [Brassica napus]	-	-	-	-	-	-	-
NC_027757.2	26714101	26714300	*	8.28995e-07	2.10201e-05	33.3333	ncbi_106346002	Genebody	LOC106346002	PREDICTED: mRNA cap guanine-N7 methyltransferase 1-like isoform X1 [Brassica napus]	Genetic Information Processing	Translation	ko03015//mRNA surveillance pathway	K00565	-	-	-
NC_027757.2	26913101	26913300	*	7.27947e-32	1.78075e-29	69.561	ncbi_106366422	Genebody	LOC106366422	PREDICTED: probable protein arginine N-methyltransferase 6 [Brassica napus]	-	-	-	-	-	-	-
NC_027757.2	26913201	26913400	*	3.96857e-39	1.4069e-36	90.1338	ncbi_106366422	Genebody	LOC106366422	PREDICTED: probable protein arginine N-methyltransferase 6 [Brassica napus]	-	-	-	-	-	-	-
NC_027757.2	26965801	26966000	*	3.02423e-10	1.29488e-08	58.9744	ncbi_106366449	Genebody	LOC106366449	PREDICTED: phytochrome-associated serine/threonine-protein phosphatase 3-like [Brassica napus]	-	-	-	-	-	-	-
NC_027757.2	27519401	27519600	*	3.3837e-50	1.96807e-47	72.2478	ncbi_106425272	Genebody	BNAA01G26300D	BnaC05g33960D [Brassica napus]	-	-	-	-	-	-	GO:0044765//single-organism transport;GO:0044699//single-organism process;GO:0010941//regulation of cell death;GO:0048518//positive regulation of biological process;GO:0046907//intracellular transport;GO:0006886//intracellular protein transport;GO:0051179//localization;GO:0051234//establishment of localization;GO:0050794//regulation of cellular process;GO:0009889//regulation of biosynthetic proce…
NC_027757.2	27533701	27533900	*	2.94805e-06	6.71193e-05	-27.6596	ncbi_111198599	Genebody	LOC111198599	PREDICTED: pollen-specific leucine-rich repeat extensin-like protein 1 [Brassica rapa]	-	-	-	-	GO:0005623//cell;GO:0043226//organelle;GO:0005622//intracellular;GO:0043231//intracellular membrane-bounded organelle;GO:0044424//intracellular part;GO:0044464//cell part;GO:0043227//membrane-bounded organelle;GO:0043229//intracellular organelle	GO:0005198//structural molecule activity	-
NC_027757.2	27859401	27859600	*	6.69993e-15	4.80204e-13	-36.3636	ncbi_106346959	Genebody	LOC106346959	PREDICTED: zinc finger CCCH domain-containing protein 38-like [Brassica napus]	-	-	-	-	GO:0044464//cell part;GO:0044424//intracellular part;GO:0005622//intracellular;GO:0043226//organelle;GO:0043229//intracellular organelle;GO:0043227//membrane-bounded organelle;GO:0005623//cell;GO:0043231//intracellular membrane-bounded organelle	-	-
NC_027757.2	27863201	27863400	*	1.37504e-12	7.76902e-11	-28.9308	ncbi_106346976	Genebody	LOC106346976	PREDICTED: DEAD-box ATP-dependent RNA helicase 51-like [Brassica napus]	-	-	-	-	-	-	-
NC_027757.2	27905001	27905200	*	3.85499e-05	0.00068697	33.3333	ncbi_106379961	Genebody	LOC106379961	PREDICTED: transcription factor TCP18-like isoform X1 [Brassica rapa]	-	-	-	-	-	-	-
NC_027757.2	28005401	28005600	*	7.745e-13	4.49637e-11	-63.5461	ncbi_106347096	Genebody	LOC106347096	PREDICTED: F-box protein At1g11270-like [Brassica napus]	-	-	-	-	-	-	-
NC_027757.2	28005501	28005700	*	4.9099e-21	5.91479e-19	-68.781	ncbi_106347096	Genebody	LOC106347096	PREDICTED: F-box protein At1g11270-like [Brassica napus]	-	-	-	-	-	-	-
NC_027757.2	28365801	28366000	*	2.51394e-09	9.50678e-08	61.9916	ncbi_106385696	Genebody	LOC106385696	BnaA01g27020D [Brassica napus]	-	-	-	-	-	-	-
NC_027757.2	28758801	28759000	*	4.0356e-10	1.69988e-08	27.2358	ncbi_106347320	Genebody	BNAA01G27160D	BnaC01g34610D [Brassica napus]	-	-	-	-	GO:0043231//intracellular membrane-bounded organelle;GO:0043229//intracellular organelle;GO:0044444//cytoplasmic part;GO:0044424//intracellular part;GO:0043226//organelle;GO:0005737//cytoplasm;GO:0044464//cell part;GO:0043227//membrane-bounded organelle;GO:0009536//plastid;GO:0005623//cell;GO:0005622//intracellular	-	-
NC_027757.2	28812801	28813000	*	6.35007e-06	0.000135023	38.515	ncbi_106347377	Genebody	LOC106347377	PREDICTED: probable serine/threonine protein kinase IREH1 [Brassica napus]	-	-	-	-	-	-	-
NC_027757.2	28843901	28844100	*	4.63492e-29	9.59364e-27	77.4194	ncbi_106347406	Genebody	LOC106347406	PREDICTED: glutamine synthetase cytosolic isozyme 1-3-like [Brassica napus]	Metabolism	Energy metabolism;Amino acid metabolism;Carbohydrate metabolism;Global and Overview	ko01230//Biosynthesis of amino acids;ko00630//Glyoxylate and dicarboxylate metabolism;ko00250//Alanine, aspartate and glutamate metabolism;ko00910//Nitrogen metabolism;ko00220//Arginine biosynthesis	K01915	GO:0005840//ribosome;GO:0043228//non-membrane-bounded organelle;GO:0043226//organelle;GO:0005622//intracellular;GO:0044444//cytoplasmic part;GO:0030529//intracellular ribonucleoprotein complex;GO:1990904//ribonucleoprotein complex;GO:0043227//membrane-bounded organelle;GO:0043229//intracellular organelle;GO:0005737//cytoplasm;GO:0032991//macromolecular complex;GO:0044424//intracellular part;GO:00…	GO:0097159//organic cyclic compound binding;GO:0016874//ligase activity;GO:0097367//carbohydrate derivative binding;GO:0016879//ligase activity, forming carbon-nitrogen bonds;GO:0046872//metal ion binding;GO:0043167//ion binding;GO:0032549//ribonucleoside binding;GO:0046914//transition metal ion binding;GO:1901363//heterocyclic compound binding;GO:0005488//binding;GO:0043169//cation binding;GO:00…	GO:0019752//carboxylic acid metabolic process;GO:0009743//response to carbohydrate;GO:0009987//cellular process;GO:0044699//single-organism process;GO:0034284//response to monosaccharide;GO:0071704//organic substance metabolic process;GO:0042126//nitrate metabolic process;GO:0006520//cellular amino acid metabolic process;GO:0044763//single-organism cellular process;GO:0050896//response to stimulu…
NC_027757.2	28844001	28844200	*	1.10566e-42	4.62056e-40	93.8202	ncbi_106347406	Genebody	LOC106347406	PREDICTED: glutamine synthetase cytosolic isozyme 1-3-like [Brassica napus]	Metabolism	Energy metabolism;Amino acid metabolism;Carbohydrate metabolism;Global and Overview	ko01230//Biosynthesis of amino acids;ko00630//Glyoxylate and dicarboxylate metabolism;ko00250//Alanine, aspartate and glutamate metabolism;ko00910//Nitrogen metabolism;ko00220//Arginine biosynthesis	K01915	GO:0005840//ribosome;GO:0043228//non-membrane-bounded organelle;GO:0043226//organelle;GO:0005622//intracellular;GO:0044444//cytoplasmic part;GO:0030529//intracellular ribonucleoprotein complex;GO:1990904//ribonucleoprotein complex;GO:0043227//membrane-bounded organelle;GO:0043229//intracellular organelle;GO:0005737//cytoplasm;GO:0032991//macromolecular complex;GO:0044424//intracellular part;GO:00…	GO:0097159//organic cyclic compound binding;GO:0016874//ligase activity;GO:0097367//carbohydrate derivative binding;GO:0016879//ligase activity, forming carbon-nitrogen bonds;GO:0046872//metal ion binding;GO:0043167//ion binding;GO:0032549//ribonucleoside binding;GO:0046914//transition metal ion binding;GO:1901363//heterocyclic compound binding;GO:0005488//binding;GO:0043169//cation binding;GO:00…	GO:0019752//carboxylic acid metabolic process;GO:0009743//response to carbohydrate;GO:0009987//cellular process;GO:0044699//single-organism process;GO:0034284//response to monosaccharide;GO:0071704//organic substance metabolic process;GO:0042126//nitrate metabolic process;GO:0006520//cellular amino acid metabolic process;GO:0044763//single-organism cellular process;GO:0050896//response to stimulu…
NC_027757.2	28844201	28844400	*	2.62782e-36	8.09781e-34	96.4103	ncbi_106347406	Genebody	LOC106347406	PREDICTED: glutamine synthetase cytosolic isozyme 1-3-like [Brassica napus]	Metabolism	Energy metabolism;Amino acid metabolism;Carbohydrate metabolism;Global and Overview	ko01230//Biosynthesis of amino acids;ko00630//Glyoxylate and dicarboxylate metabolism;ko00250//Alanine, aspartate and glutamate metabolism;ko00910//Nitrogen metabolism;ko00220//Arginine biosynthesis	K01915	GO:0005840//ribosome;GO:0043228//non-membrane-bounded organelle;GO:0043226//organelle;GO:0005622//intracellular;GO:0044444//cytoplasmic part;GO:0030529//intracellular ribonucleoprotein complex;GO:1990904//ribonucleoprotein complex;GO:0043227//membrane-bounded organelle;GO:0043229//intracellular organelle;GO:0005737//cytoplasm;GO:0032991//macromolecular complex;GO:0044424//intracellular part;GO:00…	GO:0097159//organic cyclic compound binding;GO:0016874//ligase activity;GO:0097367//carbohydrate derivative binding;GO:0016879//ligase activity, forming carbon-nitrogen bonds;GO:0046872//metal ion binding;GO:0043167//ion binding;GO:0032549//ribonucleoside binding;GO:0046914//transition metal ion binding;GO:1901363//heterocyclic compound binding;GO:0005488//binding;GO:0043169//cation binding;GO:00…	GO:0019752//carboxylic acid metabolic process;GO:0009743//response to carbohydrate;GO:0009987//cellular process;GO:0044699//single-organism process;GO:0034284//response to monosaccharide;GO:0071704//organic substance metabolic process;GO:0042126//nitrate metabolic process;GO:0006520//cellular amino acid metabolic process;GO:0044763//single-organism cellular process;GO:0050896//response to stimulu…
NC_027757.2	28844301	28844500	*	1.28196e-30	2.91584e-28	95.614	ncbi_106347406	Genebody	LOC106347406	PREDICTED: glutamine synthetase cytosolic isozyme 1-3-like [Brassica napus]	Metabolism	Energy metabolism;Amino acid metabolism;Carbohydrate metabolism;Global and Overview	ko01230//Biosynthesis of amino acids;ko00630//Glyoxylate and dicarboxylate metabolism;ko00250//Alanine, aspartate and glutamate metabolism;ko00910//Nitrogen metabolism;ko00220//Arginine biosynthesis	K01915	GO:0005840//ribosome;GO:0043228//non-membrane-bounded organelle;GO:0043226//organelle;GO:0005622//intracellular;GO:0044444//cytoplasmic part;GO:0030529//intracellular ribonucleoprotein complex;GO:1990904//ribonucleoprotein complex;GO:0043227//membrane-bounded organelle;GO:0043229//intracellular organelle;GO:0005737//cytoplasm;GO:0032991//macromolecular complex;GO:0044424//intracellular part;GO:00…	GO:0097159//organic cyclic compound binding;GO:0016874//ligase activity;GO:0097367//carbohydrate derivative binding;GO:0016879//ligase activity, forming carbon-nitrogen bonds;GO:0046872//metal ion binding;GO:0043167//ion binding;GO:0032549//ribonucleoside binding;GO:0046914//transition metal ion binding;GO:1901363//heterocyclic compound binding;GO:0005488//binding;GO:0043169//cation binding;GO:00…	GO:0019752//carboxylic acid metabolic process;GO:0009743//response to carbohydrate;GO:0009987//cellular process;GO:0044699//single-organism process;GO:0034284//response to monosaccharide;GO:0071704//organic substance metabolic process;GO:0042126//nitrate metabolic process;GO:0006520//cellular amino acid metabolic process;GO:0044763//single-organism cellular process;GO:0050896//response to stimulu…
NC_027757.2	28870301	28870500	*	1.06552e-15	8.23351e-14	93.3333	ncbi_106366984	Genebody	LOC106366984	PREDICTED: F-box protein At3g17710-like [Brassica napus]	-	-	-	-	GO:0005622//intracellular;GO:0044464//cell part;GO:0005623//cell;GO:0044424//intracellular part	-	-
NC_027757.2	28907101	28907300	*	3.18011e-07	8.68228e-06	32.2247	ncbi_106347467	Genebody	LOC106347467	PREDICTED: probable metal-nicotianamine transporter YSL5 isoform X1 [Brassica napus]	-	-	-	-	GO:0044425//membrane part;GO:0031224//intrinsic component of membrane;GO:0016020//membrane	GO:0015197//peptide transporter activity;GO:0022892//substrate-specific transporter activity;GO:0005215//transporter activity	GO:0044763//single-organism cellular process;GO:0009987//cellular process;GO:0044699//single-organism process
NC_027757.2	29067701	29067900	*	2.14698e-06	5.02854e-05	-29.5552	ncbi_106358013	Genebody	LOC106358013	PREDICTED: probable sugar phosphate/phosphate translocator At3g17430 [Brassica rapa]	-	-	-	-	GO:0043231//intracellular membrane-bounded organelle;GO:0005622//intracellular;GO:0044464//cell part;GO:0005623//cell;GO:0044425//membrane part;GO:0031224//intrinsic component of membrane;GO:0016020//membrane;GO:0043226//organelle;GO:0043227//membrane-bounded organelle;GO:0044424//intracellular part;GO:0043229//intracellular organelle	GO:0015075//ion transmembrane transporter activity;GO:0005215//transporter activity;GO:0008509//anion transmembrane transporter activity;GO:0022891//substrate-specific transmembrane transporter activity;GO:0022892//substrate-specific transporter activity;GO:0022857//transmembrane transporter activity	GO:0006810//transport;GO:0071705//nitrogen compound transport;GO:0044699//single-organism process;GO:0071702//organic substance transport;GO:0051234//establishment of localization;GO:0051179//localization;GO:0044765//single-organism transport;GO:1902578//single-organism localization;GO:0006811//ion transport;GO:0015851//nucleobase transport;GO:0006820//anion transport
NC_027757.2	29123801	29124000	*	4.73527e-21	5.71105e-19	75.8242	ncbi_106454954	Genebody	LOC106454954	PREDICTED: L-ascorbate oxidase-like [Brassica napus]	-	-	-	-	-	GO:0003824//catalytic activity	GO:0006694//steroid biosynthetic process;GO:0008202//steroid metabolic process;GO:0006629//lipid metabolic process;GO:0046467//membrane lipid biosynthetic process;GO:0008610//lipid biosynthetic process;GO:0071704//organic substance metabolic process;GO:0044238//primary metabolic process;GO:0009607//response to biotic stimulus;GO:1901615//organic hydroxy compound metabolic process;GO:0030148//sphi…
NC_027757.2	29123901	29124100	*	4.73527e-21	5.71105e-19	75.8242	ncbi_106454954	Genebody	LOC106454954	PREDICTED: L-ascorbate oxidase-like [Brassica napus]	-	-	-	-	-	GO:0003824//catalytic activity	GO:0006694//steroid biosynthetic process;GO:0008202//steroid metabolic process;GO:0006629//lipid metabolic process;GO:0046467//membrane lipid biosynthetic process;GO:0008610//lipid biosynthetic process;GO:0071704//organic substance metabolic process;GO:0044238//primary metabolic process;GO:0009607//response to biotic stimulus;GO:1901615//organic hydroxy compound metabolic process;GO:0030148//sphi…
NC_027757.2	29535801	29536000	*	2.39145e-26	4.18182e-24	45.7354	ncbi_106368014	Genebody	LOC106368014	PREDICTED: MAR-binding filament-like protein 1 [Brassica rapa]	-	-	-	-	-	-	-
NC_027757.2	29694801	29695000	*	1.14048e-11	5.80851e-10	30.691	ncbi_106349538	Genebody	LOC106349538	PREDICTED: 2-oxoglutarate-dependent dioxygenase AOP2-like [Brassica napus]	-	-	-	-	-	-	-
NC_027757.2	29918001	29918200	*	7.18549e-05	0.00119688	26.3158	ncbi_106349309	Genebody	LOC106349309	PREDICTED: peptide-N4-(N-acetyl-beta-glucosaminyl)asparagine amidase A [Brassica napus]	Metabolism	Metabolism of cofactors and vitamins	ko00860//Porphyrin and chlorophyll metabolism	K01599	GO:0005737//cytoplasm;GO:0043226//organelle;GO:0043231//intracellular membrane-bounded organelle;GO:0043229//intracellular organelle;GO:0005623//cell;GO:0043227//membrane-bounded organelle;GO:0009536//plastid;GO:0044444//cytoplasmic part;GO:0044422//organelle part;GO:0031090//organelle membrane;GO:0071944//cell periphery;GO:0005622//intracellular;GO:0030312//external encapsulating structure;GO:00…	-	-
NC_027757.2	30025601	30025800	*	0.0023098	0.0240893	30.4167	ncbi_111198807	Genebody	LOC111198807	PREDICTED: C2 domain-containing protein At1g53590-like [Brassica napus]	-	-	-	-	GO:0043231//intracellular membrane-bounded organelle;GO:0005622//intracellular;GO:0005737//cytoplasm;GO:0009536//plastid;GO:0044444//cytoplasmic part;GO:0043229//intracellular organelle;GO:0044424//intracellular part;GO:0043226//organelle;GO:0044464//cell part;GO:0043227//membrane-bounded organelle;GO:0005623//cell	-	-
NC_027757.2	30049001	30049200	*	2.02258e-06	4.76245e-05	26.1905	ncbi_106380584	Genebody	LOC106380584	PREDICTED: polyadenylate-binding protein-interacting protein 9-like [Brassica napus]	-	-	-	-	-	-	-
NC_027757.2	30394701	30394900	*	3.42183e-06	7.69565e-05	-26.3889	ncbi_106348858	Genebody	LOC106348858	PREDICTED: probable replication factor A 73 kDa subunit [Brassica napus]	Genetic Information Processing	Replication and repair	ko03420//Nucleotide excision repair;ko03030//DNA replication;ko03440//Homologous recombination;ko03430//Mismatch repair	K07466	-	-	-
NC_027757.2	30483401	30483600	*	0.000888026	0.0107488	-26.3815	ncbi_106348837	Genebody	LOC106348837	PREDICTED: protein STRUBBELIG-RECEPTOR FAMILY 7-like [Brassica napus]	-	-	-	-	-	-	-
NC_027757.2	30514001	30514200	*	3.55871e-14	2.37192e-12	33.0601	ncbi_106367762	Genebody	LOC106367762	PREDICTED: pectinesterase/pectinesterase inhibitor 3-like [Brassica napus]	Metabolism	Carbohydrate metabolism	ko00500//Starch and sucrose metabolism;ko00040//Pentose and glucuronate interconversions	K01051	-	-	-
NC_027757.2	30611801	30612000	*	8.99622e-07	2.26524e-05	28.5714	ncbi_106348676	Genebody	LOC106348676	PREDICTED: nuclear pore complex protein NUP107-like [Brassica napus]	Genetic Information Processing	Translation	ko03013//RNA transport	K14301	-	-	-
NC_027757.2	30849101	30849300	*	6.38975e-10	2.62184e-08	25.5395	ncbi_106350895	Genebody	LOC106350895	PREDICTED: DNA-directed RNA polymerase I subunit rpa49-like [Brassica napus]	Metabolism;Genetic Information Processing	Nucleotide metabolism;Transcription	ko00230//Purine metabolism;ko00240//Pyrimidine metabolism;ko03020//RNA polymerase	K03005	GO:0043226//organelle;GO:0005623//cell;GO:0005622//intracellular;GO:0043229//intracellular organelle;GO:0043231//intracellular membrane-bounded organelle;GO:0044424//intracellular part;GO:0043227//membrane-bounded organelle;GO:0044464//cell part	-	-
NC_027757.2	30857901	30858100	*	1.04933e-26	1.87508e-24	69.6791	ncbi_111200707	Genebody	LOC111200707	BnaA01g29780D [Brassica napus]	-	-	-	-	GO:0044464//cell part;GO:0043226//organelle;GO:0044424//intracellular part;GO:0043229//intracellular organelle;GO:0043227//membrane-bounded organelle;GO:0005622//intracellular;GO:0005623//cell;GO:0016020//membrane;GO:0043231//intracellular membrane-bounded organelle	-	-
NC_027757.2	30858001	30858200	*	7.65477e-46	3.69468e-43	79.9498	ncbi_111200707	Genebody	LOC111200707	BnaA01g29780D [Brassica napus]	-	-	-	-	GO:0044464//cell part;GO:0043226//organelle;GO:0044424//intracellular part;GO:0043229//intracellular organelle;GO:0043227//membrane-bounded organelle;GO:0005622//intracellular;GO:0005623//cell;GO:0016020//membrane;GO:0043231//intracellular membrane-bounded organelle	-	-
NC_027757.2	30858101	30858300	*	3.26309e-23	4.61692e-21	80.3077	ncbi_111200707	Genebody	LOC111200707	BnaA01g29780D [Brassica napus]	-	-	-	-	GO:0044464//cell part;GO:0043226//organelle;GO:0044424//intracellular part;GO:0043229//intracellular organelle;GO:0043227//membrane-bounded organelle;GO:0005622//intracellular;GO:0005623//cell;GO:0016020//membrane;GO:0043231//intracellular membrane-bounded organelle	-	-
NC_027757.2	31137001	31137200	*	6.30701e-10	2.59009e-08	-30.5484	ncbi_106400852	Genebody	LOC106400852	PREDICTED: probable myosin-binding protein 5 [Brassica rapa]	-	-	-	-	GO:0005623//cell;GO:0044464//cell part;GO:0016020//membrane;GO:0005622//intracellular;GO:0031224//intrinsic component of membrane;GO:0044425//membrane part;GO:0044424//intracellular part	-	-
NC_027757.2	31137101	31137300	*	5.25317e-12	2.77973e-10	-38.4615	ncbi_106400852	Genebody	LOC106400852	PREDICTED: probable myosin-binding protein 5 [Brassica rapa]	-	-	-	-	GO:0005623//cell;GO:0044464//cell part;GO:0016020//membrane;GO:0005622//intracellular;GO:0031224//intrinsic component of membrane;GO:0044425//membrane part;GO:0044424//intracellular part	-	-
NC_027757.2	31179701	31179900	*	0.000235734	0.00341377	30.9524	ncbi_106436150	Genebody	LOC106436150	PREDICTED: piezo-type mechanosensitive ion channel homolog isoform X1 [Brassica napus]	-	-	-	-	-	-	-
NC_027757.2	31181701	31181900	*	7.38656e-06	0.000154883	-34.7222	ncbi_106436150	Genebody	LOC106436150	PREDICTED: piezo-type mechanosensitive ion channel homolog isoform X1 [Brassica napus]	-	-	-	-	-	-	-
NC_027757.2	31397501	31397700	*	6.27767e-21	7.50245e-19	44.6434	ncbi_106392321	Genebody	LOC106392321	PREDICTED: 21 kDa protein-like [Brassica oleracea var. oleracea] [Brassica oleracea]	-	-	-	-	-	GO:0098772//molecular function regulator;GO:0030234//enzyme regulator activity;GO:0004857//enzyme inhibitor activity	-
NC_027757.2	31634001	31634200	*	1.48835e-06	3.59642e-05	-37.0427	ncbi_106435801	Genebody	LOC106435801	PREDICTED: protein EXPORTIN 1B-like [Brassica napus]	Genetic Information Processing	Translation	ko03013//RNA transport;ko03008//Ribosome biogenesis in eukaryotes	K14290	-	-	-
NC_027757.2	31723101	31723300	*	9.71375e-11	4.42883e-09	61.3585	ncbi_111199215	Genebody	LOC111199215	PREDICTED: ABC transporter G family member 26 isoform X1 [Brassica rapa]	-	-	-	-	GO:0031224//intrinsic component of membrane;GO:0016020//membrane;GO:0044425//membrane part	GO:0097367//carbohydrate derivative binding;GO:1901363//heterocyclic compound binding;GO:0097159//organic cyclic compound binding;GO:0017111//nucleoside-triphosphatase activity;GO:0032549//ribonucleoside binding;GO:0001883//purine nucleoside binding;GO:0005488//binding;GO:0036094//small molecule binding;GO:0016817//hydrolase activity, acting on acid anhydrides;GO:0003824//catalytic activity;GO:00…	GO:0032501//multicellular organismal process;GO:0032502//developmental process;GO:0044085//cellular component biogenesis;GO:0051179//localization;GO:0071840//cellular component organization or biogenesis;GO:0022607//cellular component assembly;GO:0044707//single-multicellular organism process;GO:0048646//anatomical structure formation involved in morphogenesis;GO:0016043//cellular component organ…
NC_027757.2	31764101	31764300	*	0.000607725	0.00777231	-31.6498	ncbi_106377510	Genebody	BNAA01G30090D	BnaC01g38040D [Brassica napus]	-	-	-	-	-	-	-
NC_027757.2	31805701	31805900	*	2.00059e-20	2.30128e-18	-51.4286	ncbi_106377495	Genebody	LOC106377495	BnaA01g30180D [Brassica napus]	-	-	-	-	-	-	-
NC_027757.2	31805801	31806000	*	1.90829e-13	1.18032e-11	-25.7732	ncbi_106377495	Genebody	LOC106377495	BnaA01g30180D [Brassica napus]	-	-	-	-	-	-	-
NC_027757.2	31860001	31860200	*	1.26755e-05	0.000252381	25.1132	ncbi_106377488	Genebody	LOC106377488	PREDICTED: ABC transporter C family member 6-like [Brassica napus]	-	-	-	-	-	-	-
NC_027757.2	31869601	31869800	*	6.05324e-28	1.16887e-25	-45.5267	ncbi_106375084	Genebody	LOC106375084	PREDICTED: putative nuclease HARBI1 [Brassica rapa]	-	-	-	-	-	-	-
NC_027757.2	32872001	32872200	*	8.14093e-05	0.00133821	28.5519	ncbi_106381356	Genebody	LOC106381356	PREDICTED: serine/threonine-protein kinase AGC1-5-like [Brassica napus]	-	-	-	-	GO:0044464//cell part;GO:0005623//cell	GO:0003824//catalytic activity;GO:0005488//binding;GO:0016740//transferase activity;GO:0016772//transferase activity, transferring phosphorus-containing groups	GO:0009653//anatomical structure morphogenesis;GO:0044699//single-organism process;GO:0022414//reproductive process;GO:0048869//cellular developmental process;GO:0000003//reproduction;GO:0000904//cell morphogenesis involved in differentiation;GO:0071669//plant-type cell wall organization or biogenesis;GO:0009987//cellular process;GO:0071554//cell wall organization or biogenesis;GO:0030154//cell d…
NC_027757.2	32872101	32872300	*	0.000160342	0.00243287	28.517	ncbi_106381356	Genebody	LOC106381356	PREDICTED: serine/threonine-protein kinase AGC1-5-like [Brassica napus]	-	-	-	-	GO:0044464//cell part;GO:0005623//cell	GO:0003824//catalytic activity;GO:0005488//binding;GO:0016740//transferase activity;GO:0016772//transferase activity, transferring phosphorus-containing groups	GO:0009653//anatomical structure morphogenesis;GO:0044699//single-organism process;GO:0022414//reproductive process;GO:0048869//cellular developmental process;GO:0000003//reproduction;GO:0000904//cell morphogenesis involved in differentiation;GO:0071669//plant-type cell wall organization or biogenesis;GO:0009987//cellular process;GO:0071554//cell wall organization or biogenesis;GO:0030154//cell d…
NC_027757.2	33071801	33072000	*	9.92925e-05	0.00159155	29.4328	ncbi_106351816	Genebody	LOC106351816	PREDICTED: serine carboxypeptidase-like 15 [Brassica napus]	-	-	-	-	-	-	-
NC_027757.2	33164101	33164300	*	0.000312332	0.00436692	-31.875	ncbi_106381877	Genebody	BNAA09G51370D	transmembrane protein [Arabidopsis thaliana]	-	-	-	-	-	-	-
NC_027757.2	33164201	33164400	*	1.63754e-05	0.000318354	42.6652	ncbi_106381877	Genebody	BNAA09G51370D	transmembrane protein [Arabidopsis thaliana]	-	-	-	-	-	-	-
NC_027757.2	33164301	33164500	*	1.63754e-05	0.000318354	42.6652	ncbi_106381877	Genebody	BNAA09G51370D	transmembrane protein [Arabidopsis thaliana]	-	-	-	-	-	-	-
NC_027757.2	33200001	33200200	*	5.82237e-05	0.000992619	25.8333	ncbi_106381837	Genebody	LOC106381837	PREDICTED: soluble inorganic pyrophosphatase 1 [Brassica rapa]	Metabolism	Energy metabolism	ko00190//Oxidative phosphorylation	K01507	GO:0043226//organelle;GO:0005622//intracellular;GO:0044464//cell part;GO:0044444//cytoplasmic part;GO:0043227//membrane-bounded organelle;GO:0005737//cytoplasm;GO:0005623//cell;GO:0043229//intracellular organelle;GO:0043231//intracellular membrane-bounded organelle;GO:0044424//intracellular part	GO:0016787//hydrolase activity;GO:0003824//catalytic activity;GO:0016817//hydrolase activity, acting on acid anhydrides;GO:0016818//hydrolase activity, acting on acid anhydrides, in phosphorus-containing anhydrides;GO:0016462//pyrophosphatase activity	GO:0046483//heterocycle metabolic process;GO:0008152//metabolic process;GO:0044699//single-organism process;GO:0016053//organic acid biosynthetic process;GO:0044272//sulfur compound biosynthetic process;GO:0065008//regulation of biological quality;GO:0044711//single-organism biosynthetic process;GO:0006725//cellular aromatic compound metabolic process;GO:0000096//sulfur amino acid metabolic proce…
NC_027757.2	33390301	33390500	*	1.24498e-32	3.17969e-30	27.4537	ncbi_106352423	Genebody	LOC106352423	PREDICTED: receptor-like protein 12 [Brassica napus]	-	-	-	-	-	GO:0016740//transferase activity;GO:0003824//catalytic activity;GO:0016772//transferase activity, transferring phosphorus-containing groups	GO:0006950//response to stress;GO:0050896//response to stimulus;GO:0050789//regulation of biological process;GO:0050794//regulation of cellular process;GO:0065007//biological regulation
NC_027757.2	33390301	33390500	*	1.24498e-32	3.17969e-30	27.4537	ncbi_106352414	Genebody	LOC106352414	PREDICTED: trihelix transcription factor ASIL2-like [Brassica napus]	-	-	-	-	GO:0043231//intracellular membrane-bounded organelle;GO:0043226//organelle;GO:0044424//intracellular part;GO:0043227//membrane-bounded organelle;GO:0043229//intracellular organelle;GO:0005623//cell;GO:0005622//intracellular;GO:0044464//cell part	GO:0001071//nucleic acid binding transcription factor activity	GO:0060255//regulation of macromolecule metabolic process;GO:0009314//response to radiation;GO:0006725//cellular aromatic compound metabolic process;GO:0009416//response to light stimulus;GO:0044237//cellular metabolic process;GO:0010468//regulation of gene expression;GO:0071704//organic substance metabolic process;GO:0046483//heterocycle metabolic process;GO:0009648//photoperiodism;GO:0044238//p…
NC_027757.2	33510101	33510300	*	1.31759e-35	3.92409e-33	91.1765	ncbi_106381311	Genebody	LOC106381311	PREDICTED: protein trichome birefringence-like 1 [Brassica rapa]	-	-	-	-	-	-	GO:0016043//cellular component organization;GO:0000003//reproduction;GO:0005975//carbohydrate metabolic process;GO:0009987//cellular process;GO:0044237//cellular metabolic process;GO:0051276//chromosome organization;GO:0008152//metabolic process;GO:1903046//meiotic cell cycle process;GO:0043170//macromolecule metabolic process;GO:0006996//organelle organization;GO:0044264//cellular polysaccharide…
NC_027757.2	33510201	33510400	*	1.20941e-60	1.05243e-57	91.8031	ncbi_106381311	Genebody	LOC106381311	PREDICTED: protein trichome birefringence-like 1 [Brassica rapa]	-	-	-	-	-	-	GO:0016043//cellular component organization;GO:0000003//reproduction;GO:0005975//carbohydrate metabolic process;GO:0009987//cellular process;GO:0044237//cellular metabolic process;GO:0051276//chromosome organization;GO:0008152//metabolic process;GO:1903046//meiotic cell cycle process;GO:0043170//macromolecule metabolic process;GO:0006996//organelle organization;GO:0044264//cellular polysaccharide…
NC_027757.2	33510301	33510500	*	4.80459e-113	2.07264e-109	95.7917	ncbi_106381311	Genebody	LOC106381311	PREDICTED: protein trichome birefringence-like 1 [Brassica rapa]	-	-	-	-	-	-	GO:0016043//cellular component organization;GO:0000003//reproduction;GO:0005975//carbohydrate metabolic process;GO:0009987//cellular process;GO:0044237//cellular metabolic process;GO:0051276//chromosome organization;GO:0008152//metabolic process;GO:1903046//meiotic cell cycle process;GO:0043170//macromolecule metabolic process;GO:0006996//organelle organization;GO:0044264//cellular polysaccharide…
NC_027757.2	33510401	33510600	*	4.97954e-105	1.72377e-101	98.8095	ncbi_106381311	Genebody	LOC106381311	PREDICTED: protein trichome birefringence-like 1 [Brassica rapa]	-	-	-	-	-	-	GO:0016043//cellular component organization;GO:0000003//reproduction;GO:0005975//carbohydrate metabolic process;GO:0009987//cellular process;GO:0044237//cellular metabolic process;GO:0051276//chromosome organization;GO:0008152//metabolic process;GO:1903046//meiotic cell cycle process;GO:0043170//macromolecule metabolic process;GO:0006996//organelle organization;GO:0044264//cellular polysaccharide…
NC_027757.2	33510501	33510700	*	9.09821e-43	3.8171e-40	94.8052	ncbi_106381311	Genebody	LOC106381311	PREDICTED: protein trichome birefringence-like 1 [Brassica rapa]	-	-	-	-	-	-	GO:0016043//cellular component organization;GO:0000003//reproduction;GO:0005975//carbohydrate metabolic process;GO:0009987//cellular process;GO:0044237//cellular metabolic process;GO:0051276//chromosome organization;GO:0008152//metabolic process;GO:1903046//meiotic cell cycle process;GO:0043170//macromolecule metabolic process;GO:0006996//organelle organization;GO:0044264//cellular polysaccharide…
NC_027757.2	33510601	33510800	*	4.32882e-39	1.53117e-36	86.6667	ncbi_106381311	Genebody	LOC106381311	PREDICTED: protein trichome birefringence-like 1 [Brassica rapa]	-	-	-	-	-	-	GO:0016043//cellular component organization;GO:0000003//reproduction;GO:0005975//carbohydrate metabolic process;GO:0009987//cellular process;GO:0044237//cellular metabolic process;GO:0051276//chromosome organization;GO:0008152//metabolic process;GO:1903046//meiotic cell cycle process;GO:0043170//macromolecule metabolic process;GO:0006996//organelle organization;GO:0044264//cellular polysaccharide…
NC_027757.2	33541401	33541600	*	1.3007e-09	5.12015e-08	-66.0077	ncbi_106351390	Genebody	LOC106351390	PREDICTED: protein RRP5 homolog [Brassica napus]	-	-	-	-	-	-	-
NC_027757.2	33844101	33844300	*	7.96878e-06	0.000165917	32.6087	ncbi_106360385	Genebody	LOC106360385	PREDICTED: cell division cycle protein 123 homolog [Brassica napus]	-	-	-	-	GO:0005622//intracellular;GO:0005623//cell;GO:0044464//cell part;GO:0044424//intracellular part	-	GO:0044260//cellular macromolecule metabolic process;GO:0071840//cellular component organization or biogenesis;GO:0043170//macromolecule metabolic process;GO:0016043//cellular component organization;GO:0044238//primary metabolic process;GO:1901700//response to oxygen-containing compound;GO:0051716//cellular response to stimulus;GO:0008152//metabolic process;GO:0050896//response to stimulus;GO:007…
NC_027757.2	34155701	34155900	*	0.00241861	0.0250447	35.7522	ncbi_106434587	Genebody	LOC106434587	PREDICTED: alpha-L-arabinofuranosidase 1 [Brassica napus]	Metabolism	Carbohydrate metabolism	ko00520//Amino sugar and nucleotide sugar metabolism	K01209	GO:0005622//intracellular;GO:0043226//organelle;GO:0044424//intracellular part;GO:0030312//external encapsulating structure;GO:0043229//intracellular organelle;GO:0031012//extracellular matrix;GO:0005623//cell;GO:0044464//cell part;GO:0005618//cell wall;GO:0043231//intracellular membrane-bounded organelle;GO:0005576//extracellular region;GO:0071944//cell periphery;GO:0043227//membrane-bounded org…	GO:0003824//catalytic activity;GO:0016787//hydrolase activity;GO:0004553//hydrolase activity, hydrolyzing O-glycosyl compounds;GO:0097599//xylanase activity;GO:0016798//hydrolase activity, acting on glycosyl bonds	GO:0005976//polysaccharide metabolic process;GO:0019321//pentose metabolic process;GO:0044237//cellular metabolic process;GO:0044699//single-organism process;GO:1901575//organic substance catabolic process;GO:0000272//polysaccharide catabolic process;GO:0045491//xylan metabolic process;GO:0044036//cell wall macromolecule metabolic process;GO:0009987//cellular process;GO:0008152//metabolic process…
NC_027757.2	34156901	34157100	*	2.95897e-06	6.73462e-05	-25.1722	ncbi_106434587	Genebody	LOC106434587	PREDICTED: alpha-L-arabinofuranosidase 1 [Brassica napus]	Metabolism	Carbohydrate metabolism	ko00520//Amino sugar and nucleotide sugar metabolism	K01209	GO:0005622//intracellular;GO:0043226//organelle;GO:0044424//intracellular part;GO:0030312//external encapsulating structure;GO:0043229//intracellular organelle;GO:0031012//extracellular matrix;GO:0005623//cell;GO:0044464//cell part;GO:0005618//cell wall;GO:0043231//intracellular membrane-bounded organelle;GO:0005576//extracellular region;GO:0071944//cell periphery;GO:0043227//membrane-bounded org…	GO:0003824//catalytic activity;GO:0016787//hydrolase activity;GO:0004553//hydrolase activity, hydrolyzing O-glycosyl compounds;GO:0097599//xylanase activity;GO:0016798//hydrolase activity, acting on glycosyl bonds	GO:0005976//polysaccharide metabolic process;GO:0019321//pentose metabolic process;GO:0044237//cellular metabolic process;GO:0044699//single-organism process;GO:1901575//organic substance catabolic process;GO:0000272//polysaccharide catabolic process;GO:0045491//xylan metabolic process;GO:0044036//cell wall macromolecule metabolic process;GO:0009987//cellular process;GO:0008152//metabolic process…
NC_027757.2	34178401	34178600	*	4.94946e-39	1.74663e-36	-51.5358	ncbi_106434576	Genebody	LOC106434576	PREDICTED: inactive protein RESTRICTED TEV MOVEMENT 2-like [Brassica napus]	-	-	-	-	-	-	GO:0006950//response to stress;GO:0050896//response to stimulus;GO:0009628//response to abiotic stimulus
NC_027757.2	34178501	34178700	*	1.53555e-17	1.39998e-15	-33.5526	ncbi_106434576	Genebody	LOC106434576	PREDICTED: inactive protein RESTRICTED TEV MOVEMENT 2-like [Brassica napus]	-	-	-	-	-	-	GO:0006950//response to stress;GO:0050896//response to stimulus;GO:0009628//response to abiotic stimulus
NC_027757.2	34211301	34211500	*	2.46499e-40	9.28107e-38	-78.5532	ncbi_106434571	Genebody	LOC106434571	PREDICTED: transcription factor DIVARICATA-like [Brassica napus]	-	-	-	-	-	-	-
NC_027757.2	34211401	34211600	*	1.11543e-34	3.17935e-32	-77.9989	ncbi_106434571	Genebody	LOC106434571	PREDICTED: transcription factor DIVARICATA-like [Brassica napus]	-	-	-	-	-	-	-
NC_027757.2	34212801	34213000	*	2.14435e-41	8.47951e-39	-99.2593	ncbi_106434571	Genebody	LOC106434571	PREDICTED: transcription factor DIVARICATA-like [Brassica napus]	-	-	-	-	-	-	-
NC_027757.2	34212901	34213100	*	7.86565e-41	3.03101e-38	-97.6744	ncbi_106434571	Genebody	LOC106434571	PREDICTED: transcription factor DIVARICATA-like [Brassica napus]	-	-	-	-	-	-	-
NC_027757.2	34213801	34214000	*	9.67192e-103	3.09288e-99	-96.7287	ncbi_106434571	Genebody	LOC106434571	PREDICTED: transcription factor DIVARICATA-like [Brassica napus]	-	-	-	-	-	-	-
NC_027757.2	34213901	34214100	*	5.78494e-98	1.60969e-94	-96.6644	ncbi_106434571	Genebody	LOC106434571	PREDICTED: transcription factor DIVARICATA-like [Brassica napus]	-	-	-	-	-	-	-
NC_027757.2	34214101	34214300	*	1.14351e-121	6.31471e-118	-95.8122	ncbi_106434571	Genebody	LOC106434571	PREDICTED: transcription factor DIVARICATA-like [Brassica napus]	-	-	-	-	-	-	-
NC_027757.2	34214201	34214400	*	4.91498e-109	1.88881e-105	-87.0737	ncbi_106434571	Genebody	LOC106434571	PREDICTED: transcription factor DIVARICATA-like [Brassica napus]	-	-	-	-	-	-	-
NC_027757.2	34214301	34214500	*	2.85556e-27	5.28921e-25	-71.2691	ncbi_106434571	Genebody	LOC106434571	PREDICTED: transcription factor DIVARICATA-like [Brassica napus]	-	-	-	-	-	-	-
NC_027757.2	34225501	34225700	*	5.02845e-22	6.5322e-20	72.967	ncbi_106434582	Genebody	LOC106434582	PREDICTED: probable F-box protein At5g47300 [Brassica rapa]	-	-	-	-	GO:0044424//intracellular part;GO:0005623//cell;GO:0044464//cell part;GO:0005622//intracellular	-	-
NC_027757.2	34225601	34225800	*	0.000129813	0.00202037	28.8571	ncbi_106434582	Genebody	LOC106434582	PREDICTED: probable F-box protein At5g47300 [Brassica rapa]	-	-	-	-	GO:0044424//intracellular part;GO:0005623//cell;GO:0044464//cell part;GO:0005622//intracellular	-	-
NC_027757.2	34274401	34274600	*	1.66244e-16	1.38199e-14	-58.2143	ncbi_106346172	Genebody	LOC106346172	BnaA01g31640D [Brassica napus]	-	-	-	-	-	-	-
NC_027757.2	34467901	34468100	*	7.13832e-06	0.000150158	-25	ncbi_106427942	Genebody	LOC106427942	PREDICTED: cell division control protein 48 homolog A [Brassica rapa]	Genetic Information Processing	Folding, sorting and degradation	ko04141//Protein processing in endoplasmic reticulum	K13525	-	-	-
NC_027757.2	34491801	34492000	*	3.90032e-14	2.58893e-12	-38.5075	ncbi_106427951	Genebody	LOC106427951	PREDICTED: probable E3 ubiquitin-protein ligase LOG2 [Brassica napus]	-	-	-	-	-	-	-
NC_027757.2	34495301	34495500	*	1.05926e-19	1.14983e-17	-26.3899	ncbi_106427952	Genebody	LOC106427952	PREDICTED: syntaxin-71 [Brassica rapa]	Genetic Information Processing	Folding, sorting and degradation	ko04130//SNARE interactions in vesicular transport	K08506	GO:0043227//membrane-bounded organelle;GO:0005622//intracellular;GO:0043231//intracellular membrane-bounded organelle;GO:0044424//intracellular part;GO:0043229//intracellular organelle;GO:0043226//organelle;GO:0044425//membrane part;GO:0031224//intrinsic component of membrane;GO:0044464//cell part;GO:0005911//cell-cell junction;GO:0005623//cell;GO:0030054//cell junction;GO:0016020//membrane	GO:0022892//substrate-specific transporter activity;GO:0005215//transporter activity	GO:1902578//single-organism localization;GO:0008104//protein localization;GO:0044765//single-organism transport;GO:0033036//macromolecule localization;GO:0051234//establishment of localization;GO:0015031//protein transport;GO:0034613//cellular protein localization;GO:0006886//intracellular protein transport;GO:0044699//single-organism process;GO:0051179//localization;GO:0006605//protein targeting…
NC_027757.2	34567301	34567500	*	1.7593e-06	4.18907e-05	-37.3434	ncbi_106427963	Genebody	LOC106427963	PREDICTED: cytosolic sulfotransferase 11-like [Brassica napus]	-	-	-	-	-	-	-
NC_027757.2	34567401	34567600	*	6.80366e-06	0.000143747	-34.1156	ncbi_106427963	Genebody	LOC106427963	PREDICTED: cytosolic sulfotransferase 11-like [Brassica napus]	-	-	-	-	-	-	-
NC_027757.2	34572501	34572700	*	9.73785e-05	0.00156565	26.7857	ncbi_106427961	Genebody	LOC106427961	PREDICTED: cytosolic sulfotransferase 11-like [Brassica napus]	-	-	-	-	-	-	-
NC_027757.2	34899201	34899400	*	1.05733e-06	2.62835e-05	32	ncbi_106427984	Genebody	LOC106427984	PREDICTED: rhomboid-like protein 19 [Brassica rapa]	-	-	-	-	GO:0044424//intracellular part;GO:0043231//intracellular membrane-bounded organelle;GO:0043229//intracellular organelle;GO:0005623//cell;GO:0016020//membrane;GO:0005622//intracellular;GO:0044464//cell part;GO:0043227//membrane-bounded organelle;GO:0031224//intrinsic component of membrane;GO:0043226//organelle;GO:0044425//membrane part	-	GO:0006996//organelle organization;GO:0051179//localization;GO:0009628//response to abiotic stimulus;GO:0071840//cellular component organization or biogenesis;GO:0016043//cellular component organization;GO:0044699//single-organism process;GO:0070838//divalent metal ion transport;GO:0044765//single-organism transport;GO:0051234//establishment of localization;GO:0006812//cation transport;GO:0050896…
NC_027757.2	34939201	34939400	*	0.00262721	0.0268217	28.5227	ncbi_106427947	Genebody	LOC106427947	PREDICTED: polygalacturonase-like [Brassica napus]	-	-	-	-	-	GO:0004553//hydrolase activity, hydrolyzing O-glycosyl compounds;GO:0016787//hydrolase activity;GO:0003824//catalytic activity;GO:0016798//hydrolase activity, acting on glycosyl bonds	GO:0071840//cellular component organization or biogenesis;GO:0008152//metabolic process;GO:0044238//primary metabolic process;GO:0016043//cellular component organization;GO:0009987//cellular process;GO:0045229//external encapsulating structure organization
NC_027757.2	34939601	34939800	*	1.12272e-14	7.8828e-13	39.2857	ncbi_106427947	Genebody	LOC106427947	PREDICTED: polygalacturonase-like [Brassica napus]	-	-	-	-	-	GO:0004553//hydrolase activity, hydrolyzing O-glycosyl compounds;GO:0016787//hydrolase activity;GO:0003824//catalytic activity;GO:0016798//hydrolase activity, acting on glycosyl bonds	GO:0071840//cellular component organization or biogenesis;GO:0008152//metabolic process;GO:0044238//primary metabolic process;GO:0016043//cellular component organization;GO:0009987//cellular process;GO:0045229//external encapsulating structure organization
NC_027757.2	34948001	34948200	*	1.28142e-05	0.000254907	32.2581	ncbi_106427945	Genebody	LOC106427945	PREDICTED: protein DGCR14 [Brassica napus]	-	-	-	-	GO:0043229//intracellular organelle;GO:0043231//intracellular membrane-bounded organelle;GO:0044424//intracellular part;GO:0005623//cell;GO:0044464//cell part;GO:0043227//membrane-bounded organelle;GO:0005622//intracellular;GO:0043226//organelle	-	GO:0008152//metabolic process;GO:0005996//monosaccharide metabolic process;GO:0019321//pentose metabolic process;GO:0044723//single-organism carbohydrate metabolic process;GO:0005975//carbohydrate metabolic process;GO:0044238//primary metabolic process;GO:0044281//small molecule metabolic process;GO:0044710//single-organism metabolic process;GO:0044699//single-organism process;GO:0071704//organic…
NC_027757.2	34950601	34950800	*	2.49489e-58	2.00797e-55	34.5123	ncbi_106427956	Genebody	LOC106427956	PREDICTED: protein OBERON 1 [Brassica napus]	-	-	-	-	GO:0043226//organelle;GO:0043229//intracellular organelle;GO:0005622//intracellular;GO:0043231//intracellular membrane-bounded organelle;GO:0043227//membrane-bounded organelle;GO:0005623//cell;GO:0044464//cell part;GO:0044424//intracellular part	GO:0005515//protein binding;GO:0046983//protein dimerization activity;GO:0005488//binding;GO:0046914//transition metal ion binding;GO:0046872//metal ion binding;GO:0043169//cation binding;GO:0043167//ion binding	GO:0051704//multi-organism process;GO:0022414//reproductive process;GO:1902579//multi-organism localization;GO:0040011//locomotion;GO:0051179//localization;GO:0008152//metabolic process;GO:0016032//viral process;GO:0000003//reproduction;GO:0044764//multi-organism cellular process;GO:0048731//system development;GO:0048856//anatomical structure development;GO:0051814//movement in other organism inv…
NC_027757.2	34954201	34954400	*	3.81453e-11	1.82822e-09	36.1446	ncbi_106427971	Genebody	LOC106427971	PREDICTED: heat shock protein 90-1 [Brassica napus]	Genetic Information Processing;Organismal Systems	Environmental adaptation;Folding, sorting and degradation	ko04141//Protein processing in endoplasmic reticulum;ko04626//Plant-pathogen interaction	K09487	-	-	-
NC_027757.2	35054901	35055100	*	2.77776e-07	7.6621e-06	-45.7447	ncbi_106369370	Genebody	LOC106369370	BnaC01g30700D [Brassica napus]	-	-	-	-	-	-	-
NC_027757.2	35055001	35055200	*	2.14725e-07	6.03623e-06	-34.8124	ncbi_106369370	Genebody	LOC106369370	BnaC01g30700D [Brassica napus]	-	-	-	-	-	-	-
NC_027757.2	35055101	35055300	*	3.01501e-07	8.26491e-06	-33.0952	ncbi_106369370	Genebody	LOC106369370	BnaC01g30700D [Brassica napus]	-	-	-	-	-	-	-
NC_027757.2	35148601	35148800	*	3.40299e-112	1.42286e-108	84.9448	ncbi_106352988	Genebody	LOC106352988	PREDICTED: dual specificity protein phosphatase 1-like isoform X1 [Brassica napus]	-	-	-	-	GO:0043226//organelle;GO:0044424//intracellular part;GO:0005623//cell;GO:0043227//membrane-bounded organelle;GO:0005622//intracellular;GO:0044444//cytoplasmic part;GO:0043229//intracellular organelle;GO:0009536//plastid;GO:0043231//intracellular membrane-bounded organelle;GO:0005737//cytoplasm;GO:0044464//cell part	GO:0016787//hydrolase activity;GO:0042578//phosphoric ester hydrolase activity;GO:0004721//phosphoprotein phosphatase activity;GO:0016791//phosphatase activity;GO:0005488//binding;GO:0003824//catalytic activity;GO:0016788//hydrolase activity, acting on ester bonds;GO:0005515//protein binding	GO:0043549//regulation of kinase activity;GO:0044249//cellular biosynthetic process;GO:0050896//response to stimulus;GO:0009987//cellular process;GO:0048583//regulation of response to stimulus;GO:0042325//regulation of phosphorylation;GO:0006629//lipid metabolic process;GO:0045859//regulation of protein kinase activity;GO:0050794//regulation of cellular process;GO:0051338//regulation of transfera…
NC_027757.2	35148701	35148900	*	1.75687e-237	9.11464e-233	84.883	ncbi_106352988	Genebody	LOC106352988	PREDICTED: dual specificity protein phosphatase 1-like isoform X1 [Brassica napus]	-	-	-	-	GO:0043226//organelle;GO:0044424//intracellular part;GO:0005623//cell;GO:0043227//membrane-bounded organelle;GO:0005622//intracellular;GO:0044444//cytoplasmic part;GO:0043229//intracellular organelle;GO:0009536//plastid;GO:0043231//intracellular membrane-bounded organelle;GO:0005737//cytoplasm;GO:0044464//cell part	GO:0016787//hydrolase activity;GO:0042578//phosphoric ester hydrolase activity;GO:0004721//phosphoprotein phosphatase activity;GO:0016791//phosphatase activity;GO:0005488//binding;GO:0003824//catalytic activity;GO:0016788//hydrolase activity, acting on ester bonds;GO:0005515//protein binding	GO:0043549//regulation of kinase activity;GO:0044249//cellular biosynthetic process;GO:0050896//response to stimulus;GO:0009987//cellular process;GO:0048583//regulation of response to stimulus;GO:0042325//regulation of phosphorylation;GO:0006629//lipid metabolic process;GO:0045859//regulation of protein kinase activity;GO:0050794//regulation of cellular process;GO:0051338//regulation of transfera…
NC_027757.2	35148801	35149000	*	1.7058e-127	1.08831e-123	81.835	ncbi_106352988	Genebody	LOC106352988	PREDICTED: dual specificity protein phosphatase 1-like isoform X1 [Brassica napus]	-	-	-	-	GO:0043226//organelle;GO:0044424//intracellular part;GO:0005623//cell;GO:0043227//membrane-bounded organelle;GO:0005622//intracellular;GO:0044444//cytoplasmic part;GO:0043229//intracellular organelle;GO:0009536//plastid;GO:0043231//intracellular membrane-bounded organelle;GO:0005737//cytoplasm;GO:0044464//cell part	GO:0016787//hydrolase activity;GO:0042578//phosphoric ester hydrolase activity;GO:0004721//phosphoprotein phosphatase activity;GO:0016791//phosphatase activity;GO:0005488//binding;GO:0003824//catalytic activity;GO:0016788//hydrolase activity, acting on ester bonds;GO:0005515//protein binding	GO:0043549//regulation of kinase activity;GO:0044249//cellular biosynthetic process;GO:0050896//response to stimulus;GO:0009987//cellular process;GO:0048583//regulation of response to stimulus;GO:0042325//regulation of phosphorylation;GO:0006629//lipid metabolic process;GO:0045859//regulation of protein kinase activity;GO:0050794//regulation of cellular process;GO:0051338//regulation of transfera…
NC_027757.2	35150601	35150800	*	1.11507e-17	1.02796e-15	30.9562	ncbi_106352988	Genebody	LOC106352988	PREDICTED: dual specificity protein phosphatase 1-like isoform X1 [Brassica napus]	-	-	-	-	GO:0043226//organelle;GO:0044424//intracellular part;GO:0005623//cell;GO:0043227//membrane-bounded organelle;GO:0005622//intracellular;GO:0044444//cytoplasmic part;GO:0043229//intracellular organelle;GO:0009536//plastid;GO:0043231//intracellular membrane-bounded organelle;GO:0005737//cytoplasm;GO:0044464//cell part	GO:0016787//hydrolase activity;GO:0042578//phosphoric ester hydrolase activity;GO:0004721//phosphoprotein phosphatase activity;GO:0016791//phosphatase activity;GO:0005488//binding;GO:0003824//catalytic activity;GO:0016788//hydrolase activity, acting on ester bonds;GO:0005515//protein binding	GO:0043549//regulation of kinase activity;GO:0044249//cellular biosynthetic process;GO:0050896//response to stimulus;GO:0009987//cellular process;GO:0048583//regulation of response to stimulus;GO:0042325//regulation of phosphorylation;GO:0006629//lipid metabolic process;GO:0045859//regulation of protein kinase activity;GO:0050794//regulation of cellular process;GO:0051338//regulation of transfera…
NC_027757.2	35150701	35150900	*	2.57621e-162	3.38589e-158	68.2912	ncbi_106352988	Genebody	LOC106352988	PREDICTED: dual specificity protein phosphatase 1-like isoform X1 [Brassica napus]	-	-	-	-	GO:0043226//organelle;GO:0044424//intracellular part;GO:0005623//cell;GO:0043227//membrane-bounded organelle;GO:0005622//intracellular;GO:0044444//cytoplasmic part;GO:0043229//intracellular organelle;GO:0009536//plastid;GO:0043231//intracellular membrane-bounded organelle;GO:0005737//cytoplasm;GO:0044464//cell part	GO:0016787//hydrolase activity;GO:0042578//phosphoric ester hydrolase activity;GO:0004721//phosphoprotein phosphatase activity;GO:0016791//phosphatase activity;GO:0005488//binding;GO:0003824//catalytic activity;GO:0016788//hydrolase activity, acting on ester bonds;GO:0005515//protein binding	GO:0043549//regulation of kinase activity;GO:0044249//cellular biosynthetic process;GO:0050896//response to stimulus;GO:0009987//cellular process;GO:0048583//regulation of response to stimulus;GO:0042325//regulation of phosphorylation;GO:0006629//lipid metabolic process;GO:0045859//regulation of protein kinase activity;GO:0050794//regulation of cellular process;GO:0051338//regulation of transfera…
NC_027757.2	35150801	35151000	*	3.20578e-179	6.13592e-175	76.7856	ncbi_106352988	Genebody	LOC106352988	PREDICTED: dual specificity protein phosphatase 1-like isoform X1 [Brassica napus]	-	-	-	-	GO:0043226//organelle;GO:0044424//intracellular part;GO:0005623//cell;GO:0043227//membrane-bounded organelle;GO:0005622//intracellular;GO:0044444//cytoplasmic part;GO:0043229//intracellular organelle;GO:0009536//plastid;GO:0043231//intracellular membrane-bounded organelle;GO:0005737//cytoplasm;GO:0044464//cell part	GO:0016787//hydrolase activity;GO:0042578//phosphoric ester hydrolase activity;GO:0004721//phosphoprotein phosphatase activity;GO:0016791//phosphatase activity;GO:0005488//binding;GO:0003824//catalytic activity;GO:0016788//hydrolase activity, acting on ester bonds;GO:0005515//protein binding	GO:0043549//regulation of kinase activity;GO:0044249//cellular biosynthetic process;GO:0050896//response to stimulus;GO:0009987//cellular process;GO:0048583//regulation of response to stimulus;GO:0042325//regulation of phosphorylation;GO:0006629//lipid metabolic process;GO:0045859//regulation of protein kinase activity;GO:0050794//regulation of cellular process;GO:0051338//regulation of transfera…
NC_027757.2	35636501	35636700	*	2.14859e-05	0.000406362	30.4859	ncbi_106441510	Genebody	LOC106441510	PREDICTED: uncharacterized protein LOC106441510 [Brassica napus]	-	-	-	-	-	-	-
NC_027757.2	35794301	35794500	*	8.93595e-07	2.25123e-05	-28.4672	ncbi_106365672	Genebody	LOC106365672	BnaA01g33620D [Brassica napus]	-	-	-	-	-	-	-
NC_027757.2	35821701	35821900	*	5.81548e-13	3.41979e-11	-36.2857	ncbi_106362543	Genebody	LOC106362543	PREDICTED: agamous-like MADS-box protein AGL29 [Brassica rapa]	-	-	-	-	-	GO:0005488//binding	-
NC_027758.2	75701	75900	*	1.2441e-36	3.89899e-34	-47.6784	ncbi_106352624	Genebody	LOC106352624	PREDICTED: CAX-interacting protein 4-like [Brassica napus]	-	-	-	-	GO:0044424//intracellular part;GO:0043229//intracellular organelle;GO:0005623//cell;GO:0005622//intracellular;GO:0043226//organelle;GO:0044464//cell part;GO:0043231//intracellular membrane-bounded organelle;GO:0043227//membrane-bounded organelle	GO:0005488//binding;GO:0043169//cation binding;GO:0046914//transition metal ion binding;GO:0043167//ion binding;GO:0046872//metal ion binding	GO:0045184//establishment of protein localization;GO:0009416//response to light stimulus;GO:0006812//cation transport;GO:0048193//Golgi vesicle transport;GO:0015031//protein transport;GO:0051641//cellular localization;GO:0006810//transport;GO:0044763//single-organism cellular process;GO:0072594//establishment of protein localization to organelle;GO:0051179//localization;GO:0072511//divalent inorg…
NC_027758.2	110301	110500	*	2.85228e-05	0.000524465	32.4324	ncbi_106352631	Genebody	BNAA07G14260D	rab5-interacting family protein [Arabidopsis lyrata subsp. lyrata] [Arabidopsis lyrata]	-	-	-	-	GO:0044464//cell part;GO:0043226//organelle;GO:0043229//intracellular organelle;GO:0043227//membrane-bounded organelle;GO:0005622//intracellular;GO:0009536//plastid;GO:0044424//intracellular part;GO:0005737//cytoplasm;GO:0005623//cell;GO:0043231//intracellular membrane-bounded organelle;GO:0044444//cytoplasmic part	-	-
NC_027758.2	110401	110600	*	1.02577e-05	0.000208674	42.8571	ncbi_106352631	Genebody	BNAA07G14260D	rab5-interacting family protein [Arabidopsis lyrata subsp. lyrata] [Arabidopsis lyrata]	-	-	-	-	GO:0044464//cell part;GO:0043226//organelle;GO:0043229//intracellular organelle;GO:0043227//membrane-bounded organelle;GO:0005622//intracellular;GO:0009536//plastid;GO:0044424//intracellular part;GO:0005737//cytoplasm;GO:0005623//cell;GO:0043231//intracellular membrane-bounded organelle;GO:0044444//cytoplasmic part	-	-
NC_027758.2	129601	129800	*	1.50023e-07	4.3311e-06	-25	ncbi_106352633	Genebody	LOC106352633	PREDICTED: ATP-dependent zinc metalloprotease FTSH 3, mitochondrial [Brassica napus]	-	-	-	-	GO:0043229//intracellular organelle;GO:0044422//organelle part;GO:0019866//organelle inner membrane;GO:0044464//cell part;GO:0044435//plastid part;GO:0043227//membrane-bounded organelle;GO:0031090//organelle membrane;GO:0005737//cytoplasm;GO:0005622//intracellular;GO:0044424//intracellular part;GO:0044446//intracellular organelle part;GO:0044425//membrane part;GO:0016020//membrane;GO:0043231//int…	GO:0005488//binding;GO:0001883//purine nucleoside binding;GO:0046872//metal ion binding;GO:0036094//small molecule binding;GO:0016817//hydrolase activity, acting on acid anhydrides;GO:0046914//transition metal ion binding;GO:0032549//ribonucleoside binding;GO:0032550//purine ribonucleoside binding;GO:0016818//hydrolase activity, acting on acid anhydrides, in phosphorus-containing anhydrides;GO:00…	GO:0042221//response to chemical;GO:0050896//response to stimulus;GO:0019538//protein metabolic process;GO:0008152//metabolic process;GO:0071704//organic substance metabolic process;GO:0009725//response to hormone;GO:0044238//primary metabolic process;GO:0009719//response to endogenous stimulus;GO:0043170//macromolecule metabolic process;GO:0010033//response to organic substance
NC_027758.2	129701	129900	*	5.32914e-07	1.39905e-05	-25.9259	ncbi_106352633	Genebody	LOC106352633	PREDICTED: ATP-dependent zinc metalloprotease FTSH 3, mitochondrial [Brassica napus]	-	-	-	-	GO:0043229//intracellular organelle;GO:0044422//organelle part;GO:0019866//organelle inner membrane;GO:0044464//cell part;GO:0044435//plastid part;GO:0043227//membrane-bounded organelle;GO:0031090//organelle membrane;GO:0005737//cytoplasm;GO:0005622//intracellular;GO:0044424//intracellular part;GO:0044446//intracellular organelle part;GO:0044425//membrane part;GO:0016020//membrane;GO:0043231//int…	GO:0005488//binding;GO:0001883//purine nucleoside binding;GO:0046872//metal ion binding;GO:0036094//small molecule binding;GO:0016817//hydrolase activity, acting on acid anhydrides;GO:0046914//transition metal ion binding;GO:0032549//ribonucleoside binding;GO:0032550//purine ribonucleoside binding;GO:0016818//hydrolase activity, acting on acid anhydrides, in phosphorus-containing anhydrides;GO:00…	GO:0042221//response to chemical;GO:0050896//response to stimulus;GO:0019538//protein metabolic process;GO:0008152//metabolic process;GO:0071704//organic substance metabolic process;GO:0009725//response to hormone;GO:0044238//primary metabolic process;GO:0009719//response to endogenous stimulus;GO:0043170//macromolecule metabolic process;GO:0010033//response to organic substance
NC_027758.2	265001	265200	*	5.03187e-15	3.6513e-13	44.3357	ncbi_106352655	Genebody	LOC106352655	PREDICTED: probable LRR receptor-like serine/threonine-protein kinase At1g29720 isoform X1 [Brassica rapa]	-	-	-	-	-	-	-
NC_027758.2	267701	267900	*	7.38017e-06	0.000154762	38.1818	ncbi_106352655	Genebody	LOC106352655	PREDICTED: probable LRR receptor-like serine/threonine-protein kinase At1g29720 isoform X1 [Brassica rapa]	-	-	-	-	-	-	-
NC_027758.2	507601	507800	*	0.00077024	0.00953125	-30.6322	ncbi_106356658	Genebody	LOC106356658	PREDICTED: transcription factor PRE1 [Brassica oleracea var. oleracea] [Brassica oleracea]	-	-	-	-	GO:0044424//intracellular part;GO:0043231//intracellular membrane-bounded organelle;GO:0043226//organelle;GO:0043229//intracellular organelle;GO:0005623//cell;GO:0043227//membrane-bounded organelle;GO:0044464//cell part;GO:0005622//intracellular	GO:0005488//binding;GO:0001071//nucleic acid binding transcription factor activity	GO:0071229//cellular response to acid chemical;GO:0032870//cellular response to hormone stimulus;GO:0048545//response to steroid hormone;GO:0008152//metabolic process;GO:0044767//single-organism developmental process;GO:0009725//response to hormone;GO:0014070//response to organic cyclic compound;GO:0071370//cellular response to gibberellin stimulus;GO:0051239//regulation of multicellular organism…
NC_027758.2	557401	557600	*	4.03618e-17	3.54278e-15	40.9639	ncbi_106352685	Genebody	LOC106352685	PREDICTED: ABC transporter F family member 4 [Raphanus sativus]	-	-	-	-	GO:0043227//membrane-bounded organelle;GO:0043232//intracellular non-membrane-bounded organelle;GO:0044464//cell part;GO:0005623//cell;GO:0043228//non-membrane-bounded organelle;GO:0044424//intracellular part;GO:0005911//cell-cell junction;GO:0043229//intracellular organelle;GO:0043226//organelle;GO:0030054//cell junction;GO:0005622//intracellular;GO:0043231//intracellular membrane-bounded organe…	-	-
NC_027758.2	557501	557700	*	1.92099e-14	1.31554e-12	34.3434	ncbi_106352685	Genebody	LOC106352685	PREDICTED: ABC transporter F family member 4 [Raphanus sativus]	-	-	-	-	GO:0043227//membrane-bounded organelle;GO:0043232//intracellular non-membrane-bounded organelle;GO:0044464//cell part;GO:0005623//cell;GO:0043228//non-membrane-bounded organelle;GO:0044424//intracellular part;GO:0005911//cell-cell junction;GO:0043229//intracellular organelle;GO:0043226//organelle;GO:0030054//cell junction;GO:0005622//intracellular;GO:0043231//intracellular membrane-bounded organe…	-	-
NC_027758.2	558301	558500	*	0.000129293	0.00201323	33.6364	ncbi_106352685	Genebody	LOC106352685	PREDICTED: ABC transporter F family member 4 [Raphanus sativus]	-	-	-	-	GO:0043227//membrane-bounded organelle;GO:0043232//intracellular non-membrane-bounded organelle;GO:0044464//cell part;GO:0005623//cell;GO:0043228//non-membrane-bounded organelle;GO:0044424//intracellular part;GO:0005911//cell-cell junction;GO:0043229//intracellular organelle;GO:0043226//organelle;GO:0030054//cell junction;GO:0005622//intracellular;GO:0043231//intracellular membrane-bounded organe…	-	-
NC_027758.2	558401	558600	*	6.63658e-25	1.05271e-22	74.4444	ncbi_106352685	Genebody	LOC106352685	PREDICTED: ABC transporter F family member 4 [Raphanus sativus]	-	-	-	-	GO:0043227//membrane-bounded organelle;GO:0043232//intracellular non-membrane-bounded organelle;GO:0044464//cell part;GO:0005623//cell;GO:0043228//non-membrane-bounded organelle;GO:0044424//intracellular part;GO:0005911//cell-cell junction;GO:0043229//intracellular organelle;GO:0043226//organelle;GO:0030054//cell junction;GO:0005622//intracellular;GO:0043231//intracellular membrane-bounded organe…	-	-
NC_027758.2	558501	558700	*	1.7604e-14	1.21027e-12	32.8513	ncbi_106352685	Genebody	LOC106352685	PREDICTED: ABC transporter F family member 4 [Raphanus sativus]	-	-	-	-	GO:0043227//membrane-bounded organelle;GO:0043232//intracellular non-membrane-bounded organelle;GO:0044464//cell part;GO:0005623//cell;GO:0043228//non-membrane-bounded organelle;GO:0044424//intracellular part;GO:0005911//cell-cell junction;GO:0043229//intracellular organelle;GO:0043226//organelle;GO:0030054//cell junction;GO:0005622//intracellular;GO:0043231//intracellular membrane-bounded organe…	-	-
NC_027758.2	558601	558800	*	2.19561e-22	2.92704e-20	33.0925	ncbi_106352685	Genebody	LOC106352685	PREDICTED: ABC transporter F family member 4 [Raphanus sativus]	-	-	-	-	GO:0043227//membrane-bounded organelle;GO:0043232//intracellular non-membrane-bounded organelle;GO:0044464//cell part;GO:0005623//cell;GO:0043228//non-membrane-bounded organelle;GO:0044424//intracellular part;GO:0005911//cell-cell junction;GO:0043229//intracellular organelle;GO:0043226//organelle;GO:0030054//cell junction;GO:0005622//intracellular;GO:0043231//intracellular membrane-bounded organe…	-	-
NC_027758.2	558901	559100	*	1.2503e-24	1.94652e-22	-55.8983	ncbi_106352685	Genebody	LOC106352685	PREDICTED: ABC transporter F family member 4 [Raphanus sativus]	-	-	-	-	GO:0043227//membrane-bounded organelle;GO:0043232//intracellular non-membrane-bounded organelle;GO:0044464//cell part;GO:0005623//cell;GO:0043228//non-membrane-bounded organelle;GO:0044424//intracellular part;GO:0005911//cell-cell junction;GO:0043229//intracellular organelle;GO:0043226//organelle;GO:0030054//cell junction;GO:0005622//intracellular;GO:0043231//intracellular membrane-bounded organe…	-	-
NC_027758.2	802101	802300	*	2.7997e-24	4.2585e-22	65.5172	ncbi_106352712	Genebody	LOC106352712	PREDICTED: 20S-pre-rRNA D-site endonuclease nob1-like [Brassica napus]	Genetic Information Processing	Translation	ko03008//Ribosome biogenesis in eukaryotes	K11883	-	-	-
NC_027758.2	802201	802400	*	7.63016e-42	3.07395e-39	84.2105	ncbi_106352712	Genebody	LOC106352712	PREDICTED: 20S-pre-rRNA D-site endonuclease nob1-like [Brassica napus]	Genetic Information Processing	Translation	ko03008//Ribosome biogenesis in eukaryotes	K11883	-	-	-
NC_027758.2	811701	811900	*	3.86561e-51	2.33803e-48	-96.9136	ncbi_106352714	Genebody	LOC106352714	PREDICTED: ubiquitin-conjugating enzyme E2 4-like [Brassica rapa]	Genetic Information Processing	Folding, sorting and degradation	ko04120//Ubiquitin mediated proteolysis	K10576	-	-	-
NC_027758.2	811801	812000	*	1.40545e-62	1.31847e-59	-98.3333	ncbi_106352714	Genebody	LOC106352714	PREDICTED: ubiquitin-conjugating enzyme E2 4-like [Brassica rapa]	Genetic Information Processing	Folding, sorting and degradation	ko04120//Ubiquitin mediated proteolysis	K10576	-	-	-
NC_027758.2	811901	812100	*	1.6858e-17	1.53098e-15	-91.3793	ncbi_106352714	Genebody	LOC106352714	PREDICTED: ubiquitin-conjugating enzyme E2 4-like [Brassica rapa]	Genetic Information Processing	Folding, sorting and degradation	ko04120//Ubiquitin mediated proteolysis	K10576	-	-	-
NC_027758.2	822801	823000	*	3.25934e-05	0.000590543	33.8394	ncbi_111203547	Genebody	LOC111203547	Transposon Ty3-G Gag-Pol polyprotein [Noccaea caerulescens]	-	-	-	-	-	-	-
NC_027758.2	1206401	1206600	*	4.20527e-06	9.27854e-05	32.3577	ncbi_106364393	Genebody	LOC106364393	PREDICTED: GDSL esterase/lipase At5g41890 [Brassica napus]	-	-	-	-	-	GO:0003824//catalytic activity;GO:0016787//hydrolase activity	GO:0044238//primary metabolic process;GO:0008152//metabolic process;GO:0006629//lipid metabolic process;GO:0071704//organic substance metabolic process;GO:0044699//single-organism process;GO:0044710//single-organism metabolic process
NC_027758.2	1671901	1672100	*	2.6393e-08	8.60355e-07	-65	ncbi_106428363	Genebody	LOC106428363	BnaAnng19240D [Brassica napus]	-	-	-	-	-	-	-
NC_027758.2	2073301	2073500	*	0.00025588	0.00366521	27.9167	ncbi_106435451	Genebody	LOC106435451	PREDICTED: anaphase-promoting complex subunit 2 [Brassica napus]	Genetic Information Processing	Folding, sorting and degradation	ko04120//Ubiquitin mediated proteolysis	K03349	GO:1990234//transferase complex;GO:0043234//protein complex;GO:0043232//intracellular non-membrane-bounded organelle;GO:0043228//non-membrane-bounded organelle;GO:0044424//intracellular part;GO:1902494//catalytic complex;GO:0005623//cell;GO:0005856//cytoskeleton;GO:0032991//macromolecular complex;GO:0000151//ubiquitin ligase complex;GO:0043226//organelle;GO:0044464//cell part;GO:0043229//intracel…	GO:0005515//protein binding;GO:0044389//ubiquitin-like protein ligase binding;GO:0005488//binding;GO:0019899//enzyme binding	GO:0060255//regulation of macromolecule metabolic process;GO:0044267//cellular protein metabolic process;GO:1901360//organic cyclic compound metabolic process;GO:0032501//multicellular organismal process;GO:0019538//protein metabolic process;GO:0030422//production of siRNA involved in RNA interference;GO:0006139//nucleobase-containing compound metabolic process;GO:0048285//organelle fission;GO:00…
NC_027758.2	2075301	2075500	*	1.68235e-05	0.000326014	31.9912	ncbi_106435454	Genebody	LOC106435454	PREDICTED: protein N-methyltransferase nnt1-like isoform X1 [Brassica napus]	-	-	-	-	GO:0005622//intracellular;GO:0044424//intracellular part;GO:0005623//cell;GO:0044464//cell part	GO:0016741//transferase activity, transferring one-carbon groups;GO:0016740//transferase activity;GO:0003824//catalytic activity	-
NC_027758.2	2080001	2080200	*	7.96946e-10	3.22746e-08	44.4444	ncbi_106435453	Genebody	LOC106435453	BnaAnng00200D [Brassica napus]	-	-	-	-	-	-	-
NC_027758.2	2080101	2080300	*	1.78569e-08	5.97763e-07	34.8837	ncbi_106435453	Genebody	LOC106435453	BnaAnng00200D [Brassica napus]	-	-	-	-	-	-	-
NC_027758.2	2260901	2261100	*	1.01462e-30	2.32319e-28	34.8147	ncbi_106424041	Genebody	LOC106424041	PREDICTED: zinc finger MYM-type protein 1-like [Brassica napus]	-	-	-	-	GO:0043227//membrane-bounded organelle;GO:0043231//intracellular membrane-bounded organelle;GO:0005622//intracellular;GO:0043229//intracellular organelle;GO:0044464//cell part;GO:0043226//organelle;GO:0030054//cell junction;GO:0005911//cell-cell junction;GO:0044424//intracellular part;GO:0005623//cell	GO:0005515//protein binding;GO:0005488//binding	-
NC_027758.2	2261001	2261200	*	1.01462e-30	2.32319e-28	34.8147	ncbi_106424041	Genebody	LOC106424041	PREDICTED: zinc finger MYM-type protein 1-like [Brassica napus]	-	-	-	-	GO:0043227//membrane-bounded organelle;GO:0043231//intracellular membrane-bounded organelle;GO:0005622//intracellular;GO:0043229//intracellular organelle;GO:0044464//cell part;GO:0043226//organelle;GO:0030054//cell junction;GO:0005911//cell-cell junction;GO:0044424//intracellular part;GO:0005623//cell	GO:0005515//protein binding;GO:0005488//binding	-
NC_027758.2	2349501	2349700	*	0.000277487	0.00393567	-25.6108	ncbi_106424074	Genebody	LOC106424074	PREDICTED: putative nuclease HARBI1 [Brassica rapa]	-	-	-	-	-	-	-
NC_027758.2	2404801	2405000	*	2.30661e-10	1.00281e-08	-28.2609	ncbi_106424006	Genebody	BNAANNG23310D	OTU domain-containing protein [Noccaea caerulescens]	-	-	-	-	-	GO:0016787//hydrolase activity;GO:0070011//peptidase activity, acting on L-amino acid peptides;GO:0008233//peptidase activity;GO:0003824//catalytic activity	GO:0008152//metabolic process;GO:0043170//macromolecule metabolic process;GO:0071704//organic substance metabolic process;GO:0044238//primary metabolic process;GO:0019538//protein metabolic process
NC_027758.2	2443101	2443300	*	5.18249e-06	0.000112311	-49.3789	ncbi_106425287	Genebody	LOC106425287	PREDICTED: ras-related protein RABC2a-like [Brassica napus]	-	-	-	-	GO:0043229//intracellular organelle;GO:0005622//intracellular;GO:0043231//intracellular membrane-bounded organelle;GO:0043226//organelle;GO:0016020//membrane;GO:0005737//cytoplasm;GO:0042579//microbody;GO:0044464//cell part;GO:0044424//intracellular part;GO:0043227//membrane-bounded organelle;GO:0005623//cell;GO:0044444//cytoplasmic part	GO:0005515//protein binding;GO:0017022//myosin binding;GO:0097159//organic cyclic compound binding;GO:0001883//purine nucleoside binding;GO:0032036//myosin heavy chain binding;GO:0032549//ribonucleoside binding;GO:1901363//heterocyclic compound binding;GO:0097367//carbohydrate derivative binding;GO:0036094//small molecule binding;GO:0008092//cytoskeletal protein binding;GO:0032029//myosin tail bi…	GO:0008104//protein localization;GO:0051179//localization;GO:0023052//signaling;GO:0051716//cellular response to stimulus;GO:0033036//macromolecule localization;GO:0050794//regulation of cellular process;GO:0065007//biological regulation;GO:0044699//single-organism process;GO:0009987//cellular process;GO:0044763//single-organism cellular process;GO:0050789//regulation of biological process;GO:004…
NC_027758.2	2520601	2520800	*	3.97173e-12	2.13178e-10	34.9985	ncbi_106424075	Genebody	LOC106424075	PREDICTED: malate synthase, glyoxysomal [Brassica napus]	Metabolism	Carbohydrate metabolism;Global and Overview	ko01200//Carbon metabolism;ko00620//Pyruvate metabolism;ko00630//Glyoxylate and dicarboxylate metabolism	K01638	GO:0005777//peroxisome;GO:0042579//microbody;GO:0043226//organelle;GO:0044464//cell part;GO:0005623//cell;GO:0044444//cytoplasmic part;GO:0043227//membrane-bounded organelle;GO:0005622//intracellular;GO:0043231//intracellular membrane-bounded organelle;GO:0043229//intracellular organelle;GO:0005737//cytoplasm;GO:0044424//intracellular part	GO:0016746//transferase activity, transferring acyl groups;GO:0003824//catalytic activity;GO:0016740//transferase activity;GO:0046912//transferase activity, transferring acyl groups, acyl groups converted into alkyl on transfer	GO:0071704//organic substance metabolic process;GO:0044237//cellular metabolic process;GO:0044262//cellular carbohydrate metabolic process;GO:0009987//cellular process;GO:0019752//carboxylic acid metabolic process;GO:0006101//citrate metabolic process;GO:0044281//small molecule metabolic process;GO:0072350//tricarboxylic acid metabolic process;GO:0005975//carbohydrate metabolic process;GO:0044238…
NC_027758.2	2528101	2528300	*	0.000243121	0.0035072	30.2477	ncbi_106425227	Genebody	LOC106425227	BnaC02g02850D [Brassica napus]	-	-	-	-	GO:0043231//intracellular membrane-bounded organelle;GO:0044422//organelle part;GO:0044464//cell part;GO:0043227//membrane-bounded organelle;GO:0044444//cytoplasmic part;GO:0031975//envelope;GO:0031224//intrinsic component of membrane;GO:0043229//intracellular organelle;GO:0031090//organelle membrane;GO:0044446//intracellular organelle part;GO:0044435//plastid part;GO:0005623//cell;GO:0031967//or…	-	-
NC_027758.2	2528201	2528400	*	0.000298892	0.00420168	29.2292	ncbi_106425227	Genebody	LOC106425227	BnaC02g02850D [Brassica napus]	-	-	-	-	GO:0043231//intracellular membrane-bounded organelle;GO:0044422//organelle part;GO:0044464//cell part;GO:0043227//membrane-bounded organelle;GO:0044444//cytoplasmic part;GO:0031975//envelope;GO:0031224//intrinsic component of membrane;GO:0043229//intracellular organelle;GO:0031090//organelle membrane;GO:0044446//intracellular organelle part;GO:0044435//plastid part;GO:0005623//cell;GO:0031967//or…	-	-
NC_027758.2	2565801	2566000	*	1.06747e-19	1.15836e-17	32.0802	ncbi_106425263	Genebody	LOC106425263	BnaC02g02960D [Brassica napus]	-	-	-	-	-	-	-
NC_027758.2	2565901	2566100	*	1.47568e-11	7.42096e-10	36.2963	ncbi_106425263	Genebody	LOC106425263	BnaC02g02960D [Brassica napus]	-	-	-	-	-	-	-
NC_027758.2	2566001	2566200	*	1.19325e-34	3.39551e-32	80.0778	ncbi_106425263	Genebody	LOC106425263	BnaC02g02960D [Brassica napus]	-	-	-	-	-	-	-
NC_027758.2	2566101	2566300	*	4.56516e-30	1.00393e-27	88.3993	ncbi_106425263	Genebody	LOC106425263	BnaC02g02960D [Brassica napus]	-	-	-	-	-	-	-
NC_027758.2	2567601	2567800	*	6.29343e-28	1.21376e-25	36.2116	ncbi_106425263	Genebody	LOC106425263	BnaC02g02960D [Brassica napus]	-	-	-	-	-	-	-
NC_027758.2	2744701	2744900	*	4.88507e-10	2.03613e-08	33.1399	ncbi_106422588	Genebody	LOC106422588	PREDICTED: surfeit locus protein 6-like [Brassica napus]	-	-	-	-	-	-	-
NC_027758.2	2744901	2745100	*	5.58778e-13	3.29193e-11	-41.1099	ncbi_106422588	Genebody	LOC106422588	PREDICTED: surfeit locus protein 6-like [Brassica napus]	-	-	-	-	-	-	-
NC_027758.2	2745001	2745200	*	5.58778e-13	3.29193e-11	-41.1099	ncbi_106422588	Genebody	LOC106422588	PREDICTED: surfeit locus protein 6-like [Brassica napus]	-	-	-	-	-	-	-
NC_027758.2	2754001	2754200	*	3.90496e-13	2.33862e-11	-28.2443	ncbi_106422714	Genebody	LOC106422714	PREDICTED: phenylalanine N-monooxygenase-like [Brassica napus]	Metabolism	Global and Overview;Biosynthesis of other secondary metabolites;Metabolism of other amino acids	ko01210//2-Oxocarboxylic acid metabolism;ko00460//Cyanoamino acid metabolism;ko00966//Glucosinolate biosynthesis	K12153	-	GO:0005488//binding	GO:0046483//heterocycle metabolic process;GO:1901657//glycosyl compound metabolic process;GO:0006725//cellular aromatic compound metabolic process;GO:1901605//alpha-amino acid metabolic process;GO:0019752//carboxylic acid metabolic process;GO:0044238//primary metabolic process;GO:0009058//biosynthetic process;GO:0071704//organic substance metabolic process;GO:0009683//indoleacetic acid metabolic …
NC_027758.2	2754101	2754300	*	2.41621e-13	1.47836e-11	-36.3636	ncbi_106422714	Genebody	LOC106422714	PREDICTED: phenylalanine N-monooxygenase-like [Brassica napus]	Metabolism	Global and Overview;Biosynthesis of other secondary metabolites;Metabolism of other amino acids	ko01210//2-Oxocarboxylic acid metabolism;ko00460//Cyanoamino acid metabolism;ko00966//Glucosinolate biosynthesis	K12153	-	GO:0005488//binding	GO:0046483//heterocycle metabolic process;GO:1901657//glycosyl compound metabolic process;GO:0006725//cellular aromatic compound metabolic process;GO:1901605//alpha-amino acid metabolic process;GO:0019752//carboxylic acid metabolic process;GO:0044238//primary metabolic process;GO:0009058//biosynthetic process;GO:0071704//organic substance metabolic process;GO:0009683//indoleacetic acid metabolic …
NC_027758.2	2792701	2792900	*	1.9131e-08	6.37389e-07	55	ncbi_106422801	Genebody	LOC106422801	PREDICTED: anaphase-promoting complex subunit 1-like [Brassica napus]	Genetic Information Processing	Folding, sorting and degradation	ko04120//Ubiquitin mediated proteolysis	K03348	-	-	-
NC_027758.2	2882101	2882300	*	4.8706e-07	1.28798e-05	25.5814	ncbi_106422664	Genebody	LOC106422664	BnaAnng01620D [Brassica napus]	Cellular Processes	Transport and catabolism	ko04144//Endocytosis	K17917	GO:0044464//cell part;GO:0016020//membrane;GO:0044422//organelle part;GO:0012505//endomembrane system;GO:0098805//whole membrane;GO:0043226//organelle;GO:0010008//endosome membrane;GO:0043229//intracellular organelle;GO:0098588//bounding membrane of organelle;GO:0031090//organelle membrane;GO:0005770//late endosome;GO:0005737//cytoplasm;GO:0043231//intracellular membrane-bounded organelle;GO:0044…	GO:0005488//binding	GO:0065007//biological regulation;GO:0044267//cellular protein metabolic process;GO:0046907//intracellular transport;GO:0051179//localization;GO:0044260//cellular macromolecule metabolic process;GO:0051716//cellular response to stimulus;GO:0007165//signal transduction;GO:0043623//cellular protein complex assembly;GO:0051603//proteolysis involved in cellular protein catabolic process;GO:0016192//v…
NC_027758.2	2962201	2962400	*	1.86308e-11	9.25994e-10	48.4203	ncbi_106422692	Genebody	LOC106422692	PREDICTED: histone-lysine N-methyltransferase ATXR4-like [Brassica napus]	-	-	-	-	-	-	-
NC_027758.2	2962401	2962600	*	0.00388072	0.0369626	-26.4706	ncbi_106422703	Genebody	LOC106422703	PREDICTED: TATA-box-binding protein 1-like [Brassica napus]	Genetic Information Processing	Transcription	ko03022//Basal transcription factors	K03120	GO:0043232//intracellular non-membrane-bounded organelle;GO:0005623//cell;GO:0005622//intracellular;GO:0043231//intracellular membrane-bounded organelle;GO:0043229//intracellular organelle;GO:0043228//non-membrane-bounded organelle;GO:0044427//chromosomal part;GO:0098687//chromosomal region;GO:0044424//intracellular part;GO:0044446//intracellular organelle part;GO:0043226//organelle;GO:0044422//o…	GO:1901363//heterocyclic compound binding;GO:0005488//binding;GO:0003676//nucleic acid binding;GO:0043565//sequence-specific DNA binding;GO:0003677//DNA binding;GO:0003690//double-stranded DNA binding;GO:0097159//organic cyclic compound binding	GO:0044271//cellular nitrogen compound biosynthetic process;GO:0060255//regulation of macromolecule metabolic process;GO:1901360//organic cyclic compound metabolic process;GO:0008152//metabolic process;GO:0032774//RNA biosynthetic process;GO:0044260//cellular macromolecule metabolic process;GO:0043412//macromolecule modification;GO:0044237//cellular metabolic process;GO:0009058//biosynthetic proc…
NC_027758.2	2983901	2984100	*	1.94903e-07	5.52256e-06	-43.3313	ncbi_106422593	Genebody	LOC106422593	PREDICTED: probable protein phosphatase 2C 68 [Brassica napus]	-	-	-	-	-	-	-
NC_027758.2	3034601	3034800	*	1.08375e-06	2.68827e-05	-35.9649	ncbi_106422724	Genebody	LOC106422724	PREDICTED: CBL-interacting serine/threonine-protein kinase 2-like isoform X1 [Brassica napus]	-	-	-	-	-	-	-
NC_027758.2	3096401	3096600	*	2.36484e-14	1.60481e-12	44.2466	ncbi_106422750	Genebody	LOC106422750	PREDICTED: staphylococcal nuclease domain-containing protein 1-like [Brassica rapa]	-	-	-	-	-	-	-
NC_027758.2	3096501	3096700	*	1.01685e-19	1.10566e-17	30.6122	ncbi_106422750	Genebody	LOC106422750	PREDICTED: staphylococcal nuclease domain-containing protein 1-like [Brassica rapa]	-	-	-	-	-	-	-
NC_027758.2	3120101	3120300	*	7.58758e-05	0.00125646	30.5797	ncbi_106422741	Genebody	LOC106422741	PREDICTED: hyoscyamine 6-dioxygenase-like [Brassica napus]	-	-	-	-	-	GO:0043167//ion binding;GO:0016491//oxidoreductase activity;GO:0003824//catalytic activity;GO:0016705//oxidoreductase activity, acting on paired donors, with incorporation or reduction of molecular oxygen;GO:0043169//cation binding;GO:0005488//binding	GO:0044710//single-organism metabolic process;GO:0009812//flavonoid metabolic process;GO:0008152//metabolic process;GO:0071704//organic substance metabolic process;GO:0050896//response to stimulus;GO:0044699//single-organism process;GO:0009628//response to abiotic stimulus
NC_027758.2	3236301	3236500	*	2.82536e-05	0.000519938	-25.8824	ncbi_106422654	Genebody	LOC106422654	PREDICTED: formin-like protein 20, partial [Brassica napus]	-	-	-	-	-	-	-
NC_027758.2	3250001	3250200	*	2.02e-57	1.57031e-54	-95.1724	ncbi_106422599	Genebody	LOC106422599	PREDICTED: uncharacterized acetyltransferase At3g50280-like [Brassica napus]	-	-	-	-	-	GO:0003824//catalytic activity;GO:0016740//transferase activity;GO:0016746//transferase activity, transferring acyl groups	-
NC_027758.2	3251401	3251600	*	1.93717e-37	6.3171e-35	-94.1667	ncbi_106422599	Genebody	LOC106422599	PREDICTED: uncharacterized acetyltransferase At3g50280-like [Brassica napus]	-	-	-	-	-	GO:0003824//catalytic activity;GO:0016740//transferase activity;GO:0016746//transferase activity, transferring acyl groups	-
NC_027758.2	3251501	3251700	*	1.51103e-54	1.05822e-51	-95.9302	ncbi_106422599	Genebody	LOC106422599	PREDICTED: uncharacterized acetyltransferase At3g50280-like [Brassica napus]	-	-	-	-	-	GO:0003824//catalytic activity;GO:0016740//transferase activity;GO:0016746//transferase activity, transferring acyl groups	-
NC_027758.2	3259901	3260100	*	9.35926e-25	1.46969e-22	-36.3647	ncbi_106422770	Genebody	LOC106422770	PREDICTED: diacylglycerol kinase 1 [Brassica rapa]	Environmental Information Processing;Metabolism	Signal transduction;Lipid metabolism	ko00564//Glycerophospholipid metabolism;ko04070//Phosphatidylinositol signaling system;ko00561//Glycerolipid metabolism	K00901	GO:0044464//cell part;GO:0044424//intracellular part;GO:0016020//membrane;GO:0005622//intracellular;GO:0031224//intrinsic component of membrane;GO:0005623//cell;GO:0044425//membrane part	GO:0046872//metal ion binding;GO:0032550//purine ribonucleoside binding;GO:0005488//binding;GO:0001883//purine nucleoside binding;GO:0043169//cation binding;GO:0036094//small molecule binding;GO:0016301//kinase activity;GO:0097159//organic cyclic compound binding;GO:0003824//catalytic activity;GO:0032549//ribonucleoside binding;GO:1901363//heterocyclic compound binding;GO:0016740//transferase act…	GO:0061024//membrane organization;GO:0050794//regulation of cellular process;GO:0065007//biological regulation;GO:0016043//cellular component organization;GO:0008152//metabolic process;GO:0006796//phosphate-containing compound metabolic process;GO:0009987//cellular process;GO:0007154//cell communication;GO:0044699//single-organism process;GO:0044237//cellular metabolic process;GO:0071840//cellula…
NC_027758.2	3405301	3405500	*	1.77242e-13	1.09964e-11	-55.25	ncbi_106395566	Genebody	LOC106395566	PREDICTED: uncharacterized protein LOC106395566 [Brassica napus]	-	-	-	-	-	-	-
NC_027758.2	3520601	3520800	*	0.000656353	0.00830208	29.0323	ncbi_106396640	Genebody	LOC106396640	PREDICTED: pentatricopeptide repeat-containing protein At5g09450, mitochondrial [Brassica napus]	-	-	-	-	GO:0044464//cell part;GO:0005622//intracellular;GO:0043226//organelle;GO:0005623//cell;GO:0043231//intracellular membrane-bounded organelle;GO:0044424//intracellular part;GO:0043227//membrane-bounded organelle;GO:0043229//intracellular organelle	-	-
NC_027758.2	3528501	3528700	*	6.3767e-06	0.000135537	-34.8787	ncbi_106382946	Genebody	LOC106382946	BnaA02g00020D [Brassica napus]	-	-	-	-	-	-	-
NC_027758.2	3528601	3528800	*	2.01856e-09	7.73508e-08	-48.4287	ncbi_106382946	Genebody	LOC106382946	BnaA02g00020D [Brassica napus]	-	-	-	-	-	-	-
NC_027758.2	3577101	3577300	*	1.40568e-05	0.00027734	29.1667	ncbi_106415984	Genebody	LOC106415984	PREDICTED: magnesium transporter MRS2-7 [Brassica napus]	-	-	-	-	GO:0043227//membrane-bounded organelle;GO:0016020//membrane;GO:0044422//organelle part;GO:0031090//organelle membrane;GO:0043226//organelle;GO:0031224//intrinsic component of membrane;GO:0044425//membrane part	GO:0008324//cation transmembrane transporter activity;GO:0046873//metal ion transmembrane transporter activity;GO:0005215//transporter activity;GO:0022890//inorganic cation transmembrane transporter activity;GO:0022892//substrate-specific transporter activity;GO:0022891//substrate-specific transmembrane transporter activity;GO:0015075//ion transmembrane transporter activity;GO:0022857//transmembr…	GO:0044765//single-organism transport;GO:0006812//cation transport;GO:0006811//ion transport;GO:1902578//single-organism localization;GO:0051234//establishment of localization;GO:0044699//single-organism process;GO:0006810//transport;GO:0051179//localization
NC_027758.2	3679801	3680000	*	6.27857e-06	0.000133617	32.5158	ncbi_106406372	Genebody	LOC106406372	BnaA02g00300D [Brassica napus]	-	-	-	-	-	-	-
NC_027758.2	3694301	3694500	*	0.00120086	0.0139007	28.9418	ncbi_106383086	Genebody	LOC106383086	PREDICTED: regulation of nuclear pre-mRNA domain-containing protein 1A [Brassica rapa]	-	-	-	-	-	-	-
NC_027758.2	3694401	3694600	*	0.000285436	0.00403517	27.2727	ncbi_106383086	Genebody	LOC106383086	PREDICTED: regulation of nuclear pre-mRNA domain-containing protein 1A [Brassica rapa]	-	-	-	-	-	-	-
NC_027758.2	3784401	3784600	*	2.72715e-23	3.87881e-21	-63.0952	ncbi_106383209	Genebody	LOC106383209	PREDICTED: receptor-like cytosolic serine/threonine-protein kinase RBK1 [Brassica napus]	-	-	-	-	-	-	-
NC_027758.2	3793101	3793300	*	0.00100497	0.011948	-31.5668	ncbi_106383216	Genebody	LOC106383216	PREDICTED: probable cytosolic oligopeptidase A [Brassica napus]	-	-	-	-	-	-	-
NC_027758.2	3803301	3803500	*	3.46104e-18	3.32637e-16	51.8519	ncbi_106383222	Genebody	LOC106383222	PREDICTED: elongation factor 1-alpha 2 isoform X1 [Brassica napus]	Genetic Information Processing	Translation	ko03015//mRNA surveillance pathway	K14416	GO:0044424//intracellular part;GO:0005623//cell;GO:0044464//cell part;GO:0005622//intracellular	GO:0003824//catalytic activity;GO:0017111//nucleoside-triphosphatase activity;GO:1901363//heterocyclic compound binding;GO:0003676//nucleic acid binding;GO:0016817//hydrolase activity, acting on acid anhydrides;GO:0032550//purine ribonucleoside binding;GO:0043169//cation binding;GO:0046914//transition metal ion binding;GO:0046872//metal ion binding;GO:0001883//purine nucleoside binding;GO:0043167…	GO:0009059//macromolecule biosynthetic process;GO:0043170//macromolecule metabolic process;GO:0044260//cellular macromolecule metabolic process;GO:0034645//cellular macromolecule biosynthetic process;GO:0009987//cellular process;GO:0071704//organic substance metabolic process;GO:0009058//biosynthetic process;GO:0010467//gene expression;GO:1901576//organic substance biosynthetic process;GO:0044237…
NC_027758.2	3853201	3853400	*	0.00166033	0.0182821	-25.9259	ncbi_111204247	Genebody	LOC111204247	PREDICTED: transmembrane 9 superfamily member 8 [Brassica napus]	-	-	-	-	-	-	-
NC_027758.2	3860501	3860700	*	2.59711e-11	1.26946e-09	-45.5746	ncbi_106383385	Genebody	LOC106383385	PREDICTED: chorismate mutase 2 [Brassica napus]	Metabolism	Global and Overview;Amino acid metabolism	ko01230//Biosynthesis of amino acids;ko00400//Phenylalanine, tyrosine and tryptophan biosynthesis	K01850	GO:0044424//intracellular part;GO:0009536//plastid;GO:0005622//intracellular;GO:0043226//organelle;GO:0005737//cytoplasm;GO:0005623//cell;GO:0043229//intracellular organelle;GO:0043227//membrane-bounded organelle;GO:0044464//cell part;GO:0044444//cytoplasmic part;GO:0043231//intracellular membrane-bounded organelle	GO:0016866//intramolecular transferase activity;GO:0003824//catalytic activity;GO:0016853//isomerase activity	GO:0044249//cellular biosynthetic process;GO:0044699//single-organism process;GO:1901566//organonitrogen compound biosynthetic process;GO:0044237//cellular metabolic process;GO:0006082//organic acid metabolic process;GO:0019752//carboxylic acid metabolic process;GO:0006807//nitrogen compound metabolic process;GO:0071704//organic substance metabolic process;GO:0044238//primary metabolic process;GO…
NC_027758.2	3860601	3860800	*	4.09478e-07	1.09695e-05	-40.078	ncbi_106383385	Genebody	LOC106383385	PREDICTED: chorismate mutase 2 [Brassica napus]	Metabolism	Global and Overview;Amino acid metabolism	ko01230//Biosynthesis of amino acids;ko00400//Phenylalanine, tyrosine and tryptophan biosynthesis	K01850	GO:0044424//intracellular part;GO:0009536//plastid;GO:0005622//intracellular;GO:0043226//organelle;GO:0005737//cytoplasm;GO:0005623//cell;GO:0043229//intracellular organelle;GO:0043227//membrane-bounded organelle;GO:0044464//cell part;GO:0044444//cytoplasmic part;GO:0043231//intracellular membrane-bounded organelle	GO:0016866//intramolecular transferase activity;GO:0003824//catalytic activity;GO:0016853//isomerase activity	GO:0044249//cellular biosynthetic process;GO:0044699//single-organism process;GO:1901566//organonitrogen compound biosynthetic process;GO:0044237//cellular metabolic process;GO:0006082//organic acid metabolic process;GO:0019752//carboxylic acid metabolic process;GO:0006807//nitrogen compound metabolic process;GO:0071704//organic substance metabolic process;GO:0044238//primary metabolic process;GO…
NC_027758.2	3866301	3866500	*	3.43125e-08	1.09853e-06	-40.3509	ncbi_106383405	Genebody	LOC106383405	PREDICTED: serine/threonine-protein phosphatase 7 inactive homolog [Brassica napus]	-	-	-	-	-	-	-
NC_027758.2	4029801	4030000	*	1.61676e-15	1.22841e-13	42.1053	ncbi_106383591	Genebody	LOC106383591	BnaAnng32230D, partial [Brassica napus]	-	-	-	-	-	-	-
NC_027758.2	4029901	4030100	*	1.44226e-17	1.31788e-15	33.3333	ncbi_106383591	Genebody	LOC106383591	BnaAnng32230D, partial [Brassica napus]	-	-	-	-	-	-	-
NC_027758.2	4212001	4212200	*	6.78525e-06	0.000143401	30.7083	ncbi_106383848	Genebody	LOC106383848	BnaA02g01230D [Brassica napus]	-	-	-	-	-	-	-
NC_027758.2	4212101	4212300	*	3.19495e-09	1.19038e-07	26.7857	ncbi_106383848	Genebody	LOC106383848	BnaA02g01230D [Brassica napus]	-	-	-	-	-	-	-
NC_027758.2	4223801	4224000	*	2.14978e-07	6.04298e-06	46.3964	ncbi_106383867	Genebody	LOC106383867	BnaA02g01250D [Brassica napus]	-	-	-	-	-	-	-
NC_027758.2	4593601	4593800	*	1.49389e-51	9.19053e-49	52.5156	ncbi_106416392	Genebody	LOC106416392	PREDICTED: lipid transfer-like protein VAS [Brassica napus]	-	-	-	-	GO:0044425//membrane part;GO:0016020//membrane;GO:0031224//intrinsic component of membrane	GO:0005488//binding	GO:1902578//single-organism localization;GO:0044765//single-organism transport;GO:0051234//establishment of localization;GO:0051179//localization;GO:0006810//transport;GO:0044699//single-organism process
NC_027758.2	4593701	4593900	*	1.47003e-60	1.27304e-57	76.8257	ncbi_106416392	Genebody	LOC106416392	PREDICTED: lipid transfer-like protein VAS [Brassica napus]	-	-	-	-	GO:0044425//membrane part;GO:0016020//membrane;GO:0031224//intrinsic component of membrane	GO:0005488//binding	GO:1902578//single-organism localization;GO:0044765//single-organism transport;GO:0051234//establishment of localization;GO:0051179//localization;GO:0006810//transport;GO:0044699//single-organism process
NC_027758.2	4648501	4648700	*	3.6795e-06	8.22251e-05	27.2189	ncbi_106367225	Genebody	LOC106367225	PREDICTED: COP9 signalosome complex subunit 3-like [Brassica napus]	-	-	-	-	-	-	-
NC_027758.2	4682801	4683000	*	0.00101339	0.0120325	-28.285	ncbi_106367219	Genebody	LOC106367219	PREDICTED: E3 ubiquitin-protein ligase RGLG2 [Brassica rapa]	-	-	-	-	-	-	-
NC_027758.2	4687701	4687900	*	9.87147e-41	3.7814e-38	28.758	ncbi_106367218	Genebody	LOC106367218	PREDICTED: surfeit locus protein 2-like [Brassica napus]	-	-	-	-	-	-	-
NC_027758.2	4690701	4690900	*	4.3949e-25	7.05704e-23	-85.2941	ncbi_106364624	Genebody	LOC106364624	PREDICTED: 3-oxoacyl-[acyl-carrier-protein] synthase II, chloroplastic-like [Brassica napus]	Metabolism	Lipid metabolism;Metabolism of cofactors and vitamins;Global and Overview	ko01212//Fatty acid metabolism;ko00061//Fatty acid biosynthesis;ko00780//Biotin metabolism	K09458	GO:0044422//organelle part;GO:0044444//cytoplasmic part;GO:0043227//membrane-bounded organelle;GO:0005737//cytoplasm;GO:0043226//organelle;GO:0005622//intracellular;GO:0044446//intracellular organelle part;GO:0044464//cell part;GO:0044424//intracellular part;GO:0043231//intracellular membrane-bounded organelle;GO:0043229//intracellular organelle;GO:0005623//cell;GO:0044435//plastid part;GO:000953…	GO:0003824//catalytic activity;GO:0004312//fatty acid synthase activity;GO:0016747//transferase activity, transferring acyl groups other than amino-acyl groups;GO:0016746//transferase activity, transferring acyl groups;GO:0016740//transferase activity	GO:0042546//cell wall biogenesis;GO:0006779//porphyrin-containing compound biosynthetic process;GO:1901564//organonitrogen compound metabolic process;GO:0009694//jasmonic acid metabolic process;GO:0008299//isoprenoid biosynthetic process;GO:0006520//cellular amino acid metabolic process;GO:0009266//response to temperature stimulus;GO:0044238//primary metabolic process;GO:0072330//monocarboxylic a…
NC_027758.2	4756101	4756300	*	2.79194e-11	1.35992e-09	68.9655	ncbi_106367209	Genebody	LOC106367209	PREDICTED: cinnamoyl-CoA reductase-like SNL6 isoform X1 [Brassica rapa]	-	-	-	-	-	GO:0016620//oxidoreductase activity, acting on the aldehyde or oxo group of donors, NAD or NADP as acceptor;GO:0016491//oxidoreductase activity;GO:0048037//cofactor binding;GO:0005488//binding;GO:0016903//oxidoreductase activity, acting on the aldehyde or oxo group of donors;GO:0003824//catalytic activity	GO:0044550//secondary metabolite biosynthetic process;GO:0006725//cellular aromatic compound metabolic process;GO:0044249//cellular biosynthetic process;GO:0008152//metabolic process;GO:0019748//secondary metabolic process;GO:0044237//cellular metabolic process;GO:0009699//phenylpropanoid biosynthetic process;GO:0009058//biosynthetic process;GO:0071704//organic substance metabolic process;GO:0044…
NC_027758.2	4779701	4779900	*	2.23078e-06	5.20803e-05	-25.5102	ncbi_106367206	Genebody	LOC106367206	PREDICTED: beta carbonic anhydrase 2, chloroplastic-like [Brassica napus]	Metabolism	Energy metabolism	ko00910//Nitrogen metabolism	K01673	GO:0005622//intracellular;GO:0031975//envelope;GO:0044424//intracellular part;GO:0009532//plastid stroma;GO:0031090//organelle membrane;GO:0044422//organelle part;GO:0009536//plastid;GO:0042170//plastid membrane;GO:0005623//cell;GO:0016020//membrane;GO:0031967//organelle envelope;GO:0009507//chloroplast;GO:0043229//intracellular organelle;GO:0005737//cytoplasm;GO:0044434//chloroplast part;GO:0044…	GO:0016835//carbon-oxygen lyase activity;GO:0016836//hydro-lyase activity;GO:0046914//transition metal ion binding;GO:0043169//cation binding;GO:0043167//ion binding;GO:0003824//catalytic activity;GO:0005488//binding;GO:0046872//metal ion binding;GO:0016829//lyase activity	GO:0032870//cellular response to hormone stimulus;GO:0051179//localization;GO:0044237//cellular metabolic process;GO:0018958//phenol-containing compound metabolic process;GO:0015031//protein transport;GO:0006955//immune response;GO:0009863//salicylic acid mediated signaling pathway;GO:0007165//signal transduction;GO:0006605//protein targeting;GO:0010941//regulation of cell death;GO:0006952//defen…
NC_027758.2	4779801	4780000	*	2.32244e-06	5.40334e-05	-29.0698	ncbi_106367206	Genebody	LOC106367206	PREDICTED: beta carbonic anhydrase 2, chloroplastic-like [Brassica napus]	Metabolism	Energy metabolism	ko00910//Nitrogen metabolism	K01673	GO:0005622//intracellular;GO:0031975//envelope;GO:0044424//intracellular part;GO:0009532//plastid stroma;GO:0031090//organelle membrane;GO:0044422//organelle part;GO:0009536//plastid;GO:0042170//plastid membrane;GO:0005623//cell;GO:0016020//membrane;GO:0031967//organelle envelope;GO:0009507//chloroplast;GO:0043229//intracellular organelle;GO:0005737//cytoplasm;GO:0044434//chloroplast part;GO:0044…	GO:0016835//carbon-oxygen lyase activity;GO:0016836//hydro-lyase activity;GO:0046914//transition metal ion binding;GO:0043169//cation binding;GO:0043167//ion binding;GO:0003824//catalytic activity;GO:0005488//binding;GO:0046872//metal ion binding;GO:0016829//lyase activity	GO:0032870//cellular response to hormone stimulus;GO:0051179//localization;GO:0044237//cellular metabolic process;GO:0018958//phenol-containing compound metabolic process;GO:0015031//protein transport;GO:0006955//immune response;GO:0009863//salicylic acid mediated signaling pathway;GO:0007165//signal transduction;GO:0006605//protein targeting;GO:0010941//regulation of cell death;GO:0006952//defen…
NC_027758.2	4840401	4840600	*	1.24938e-06	3.06116e-05	-33.3333	ncbi_106367191	Genebody	LOC106367191	PREDICTED: pentatricopeptide repeat-containing protein At5g15010, mitochondrial [Brassica napus]	-	-	-	-	-	-	-
NC_027758.2	4970801	4971000	*	3.30529e-06	7.45659e-05	33.516	ncbi_106367176	Genebody	LOC106367176	PREDICTED: ribosome biogenesis protein WDR12 homolog [Brassica napus]	-	-	-	-	-	-	-
NC_027758.2	5022201	5022400	*	8.94327e-12	4.60986e-10	42.2222	ncbi_106364603	Genebody	LOC106364603	PREDICTED: splicing factor 3A subunit 2-like [Brassica napus]	-	-	-	-	-	-	-
NC_027758.2	5022301	5022500	*	3.9357e-20	4.42511e-18	71.1111	ncbi_106364603	Genebody	LOC106364603	PREDICTED: splicing factor 3A subunit 2-like [Brassica napus]	-	-	-	-	-	-	-
NC_027758.2	5022401	5022600	*	5.28007e-06	0.00011424	25.4902	ncbi_106364603	Genebody	LOC106364603	PREDICTED: splicing factor 3A subunit 2-like [Brassica napus]	-	-	-	-	-	-	-
NC_027758.2	5096501	5096700	*	0.00120509	0.0139417	-25.5974	ncbi_106354466	Genebody	LOC106354466	BnaA02g03010D [Brassica napus]	-	-	-	-	-	-	-
NC_027758.2	5099501	5099700	*	1.76878e-17	1.60346e-15	84.1176	ncbi_106354465	Genebody	LOC106354465	PREDICTED: chloroplastic group IIA intron splicing facilitator CRS1, chloroplastic-like [Brassica napus]	-	-	-	-	-	-	-
NC_027758.2	5099601	5099800	*	7.71291e-15	5.49621e-13	66.2907	ncbi_106354465	Genebody	LOC106354465	PREDICTED: chloroplastic group IIA intron splicing facilitator CRS1, chloroplastic-like [Brassica napus]	-	-	-	-	-	-	-
NC_027758.2	5114101	5114300	*	3.75874e-05	0.000671487	-44.5221	ncbi_106354462	Genebody	LOC106354462	PREDICTED: sister chromatid cohesion 1 protein 4-like isoform X1 [Brassica napus]	-	-	-	-	-	-	-
NC_027758.2	5223301	5223500	*	5.54067e-05	0.000949553	26.6667	ncbi_106354447	Genebody	LOC106354447	PREDICTED: protein TIC 40, chloroplastic [Brassica napus]	-	-	-	-	-	-	-
NC_027758.2	5223401	5223600	*	6.24652e-06	0.000132984	46.0317	ncbi_106354447	Genebody	LOC106354447	PREDICTED: protein TIC 40, chloroplastic [Brassica napus]	-	-	-	-	-	-	-
NC_027758.2	5229301	5229500	*	4.42899e-07	1.17969e-05	28.5714	ncbi_106354445	Genebody	LOC106354445	PREDICTED: DNA repair protein RAD4-like [Brassica napus]	Genetic Information Processing	Replication and repair	ko03420//Nucleotide excision repair	K10838	-	-	-
NC_027758.2	5314101	5314300	*	7.5392e-08	2.28573e-06	36.6667	ncbi_106354431	Genebody	LOC106354431	PREDICTED: protein EXPORTIN 1A [Brassica napus]	Genetic Information Processing	Translation	ko03013//RNA transport;ko03008//Ribosome biogenesis in eukaryotes	K14290	-	-	-
NC_027758.2	5427201	5427400	*	1.15749e-27	2.19849e-25	-87.037	ncbi_106354416	Genebody	LOC106354416	PREDICTED: ADP,ATP carrier protein ER-ANT1-like [Brassica napus]	-	-	-	-	GO:0005622//intracellular;GO:0031967//organelle envelope;GO:0031975//envelope;GO:0019866//organelle inner membrane;GO:0044464//cell part;GO:0044424//intracellular part;GO:0043229//intracellular organelle;GO:0043226//organelle;GO:0031090//organelle membrane;GO:0044425//membrane part;GO:0043227//membrane-bounded organelle;GO:0005623//cell;GO:0044446//intracellular organelle part;GO:0043231//intrace…	GO:0000295//adenine nucleotide transmembrane transporter activity;GO:0015211//purine nucleoside transmembrane transporter activity;GO:0022892//substrate-specific transporter activity;GO:0022891//substrate-specific transmembrane transporter activity;GO:0005215//transporter activity;GO:0005346//purine ribonucleotide transmembrane transporter activity;GO:1901677//phosphate transmembrane transporter …	GO:0006810//transport;GO:0051234//establishment of localization;GO:0009791//post-embryonic development;GO:0006862//nucleotide transport;GO:0044767//single-organism developmental process;GO:0044765//single-organism transport;GO:0044707//single-multicellular organism process;GO:0032502//developmental process;GO:0015931//nucleobase-containing compound transport;GO:0044699//single-organism process;GO…
NC_027758.2	5427301	5427500	*	5.21429e-45	2.42502e-42	-85.1528	ncbi_106354416	Genebody	LOC106354416	PREDICTED: ADP,ATP carrier protein ER-ANT1-like [Brassica napus]	-	-	-	-	GO:0005622//intracellular;GO:0031967//organelle envelope;GO:0031975//envelope;GO:0019866//organelle inner membrane;GO:0044464//cell part;GO:0044424//intracellular part;GO:0043229//intracellular organelle;GO:0043226//organelle;GO:0031090//organelle membrane;GO:0044425//membrane part;GO:0043227//membrane-bounded organelle;GO:0005623//cell;GO:0044446//intracellular organelle part;GO:0043231//intrace…	GO:0000295//adenine nucleotide transmembrane transporter activity;GO:0015211//purine nucleoside transmembrane transporter activity;GO:0022892//substrate-specific transporter activity;GO:0022891//substrate-specific transmembrane transporter activity;GO:0005215//transporter activity;GO:0005346//purine ribonucleotide transmembrane transporter activity;GO:1901677//phosphate transmembrane transporter …	GO:0006810//transport;GO:0051234//establishment of localization;GO:0009791//post-embryonic development;GO:0006862//nucleotide transport;GO:0044767//single-organism developmental process;GO:0044765//single-organism transport;GO:0044707//single-multicellular organism process;GO:0032502//developmental process;GO:0015931//nucleobase-containing compound transport;GO:0044699//single-organism process;GO…
NC_027758.2	5427401	5427600	*	2.70481e-29	5.68302e-27	-70.3704	ncbi_106354416	Genebody	LOC106354416	PREDICTED: ADP,ATP carrier protein ER-ANT1-like [Brassica napus]	-	-	-	-	GO:0005622//intracellular;GO:0031967//organelle envelope;GO:0031975//envelope;GO:0019866//organelle inner membrane;GO:0044464//cell part;GO:0044424//intracellular part;GO:0043229//intracellular organelle;GO:0043226//organelle;GO:0031090//organelle membrane;GO:0044425//membrane part;GO:0043227//membrane-bounded organelle;GO:0005623//cell;GO:0044446//intracellular organelle part;GO:0043231//intrace…	GO:0000295//adenine nucleotide transmembrane transporter activity;GO:0015211//purine nucleoside transmembrane transporter activity;GO:0022892//substrate-specific transporter activity;GO:0022891//substrate-specific transmembrane transporter activity;GO:0005215//transporter activity;GO:0005346//purine ribonucleotide transmembrane transporter activity;GO:1901677//phosphate transmembrane transporter …	GO:0006810//transport;GO:0051234//establishment of localization;GO:0009791//post-embryonic development;GO:0006862//nucleotide transport;GO:0044767//single-organism developmental process;GO:0044765//single-organism transport;GO:0044707//single-multicellular organism process;GO:0032502//developmental process;GO:0015931//nucleobase-containing compound transport;GO:0044699//single-organism process;GO…
NC_027758.2	5427501	5427700	*	7.28162e-11	3.37228e-09	-47.0085	ncbi_106354416	Genebody	LOC106354416	PREDICTED: ADP,ATP carrier protein ER-ANT1-like [Brassica napus]	-	-	-	-	GO:0005622//intracellular;GO:0031967//organelle envelope;GO:0031975//envelope;GO:0019866//organelle inner membrane;GO:0044464//cell part;GO:0044424//intracellular part;GO:0043229//intracellular organelle;GO:0043226//organelle;GO:0031090//organelle membrane;GO:0044425//membrane part;GO:0043227//membrane-bounded organelle;GO:0005623//cell;GO:0044446//intracellular organelle part;GO:0043231//intrace…	GO:0000295//adenine nucleotide transmembrane transporter activity;GO:0015211//purine nucleoside transmembrane transporter activity;GO:0022892//substrate-specific transporter activity;GO:0022891//substrate-specific transmembrane transporter activity;GO:0005215//transporter activity;GO:0005346//purine ribonucleotide transmembrane transporter activity;GO:1901677//phosphate transmembrane transporter …	GO:0006810//transport;GO:0051234//establishment of localization;GO:0009791//post-embryonic development;GO:0006862//nucleotide transport;GO:0044767//single-organism developmental process;GO:0044765//single-organism transport;GO:0044707//single-multicellular organism process;GO:0032502//developmental process;GO:0015931//nucleobase-containing compound transport;GO:0044699//single-organism process;GO…
NC_027758.2	5427901	5428100	*	1.42649e-08	4.84647e-07	31.25	ncbi_106354416	Genebody	LOC106354416	PREDICTED: ADP,ATP carrier protein ER-ANT1-like [Brassica napus]	-	-	-	-	GO:0005622//intracellular;GO:0031967//organelle envelope;GO:0031975//envelope;GO:0019866//organelle inner membrane;GO:0044464//cell part;GO:0044424//intracellular part;GO:0043229//intracellular organelle;GO:0043226//organelle;GO:0031090//organelle membrane;GO:0044425//membrane part;GO:0043227//membrane-bounded organelle;GO:0005623//cell;GO:0044446//intracellular organelle part;GO:0043231//intrace…	GO:0000295//adenine nucleotide transmembrane transporter activity;GO:0015211//purine nucleoside transmembrane transporter activity;GO:0022892//substrate-specific transporter activity;GO:0022891//substrate-specific transmembrane transporter activity;GO:0005215//transporter activity;GO:0005346//purine ribonucleotide transmembrane transporter activity;GO:1901677//phosphate transmembrane transporter …	GO:0006810//transport;GO:0051234//establishment of localization;GO:0009791//post-embryonic development;GO:0006862//nucleotide transport;GO:0044767//single-organism developmental process;GO:0044765//single-organism transport;GO:0044707//single-multicellular organism process;GO:0032502//developmental process;GO:0015931//nucleobase-containing compound transport;GO:0044699//single-organism process;GO…
NC_027758.2	5428001	5428200	*	8.74517e-05	0.00142563	30	ncbi_106354416	Genebody	LOC106354416	PREDICTED: ADP,ATP carrier protein ER-ANT1-like [Brassica napus]	-	-	-	-	GO:0005622//intracellular;GO:0031967//organelle envelope;GO:0031975//envelope;GO:0019866//organelle inner membrane;GO:0044464//cell part;GO:0044424//intracellular part;GO:0043229//intracellular organelle;GO:0043226//organelle;GO:0031090//organelle membrane;GO:0044425//membrane part;GO:0043227//membrane-bounded organelle;GO:0005623//cell;GO:0044446//intracellular organelle part;GO:0043231//intrace…	GO:0000295//adenine nucleotide transmembrane transporter activity;GO:0015211//purine nucleoside transmembrane transporter activity;GO:0022892//substrate-specific transporter activity;GO:0022891//substrate-specific transmembrane transporter activity;GO:0005215//transporter activity;GO:0005346//purine ribonucleotide transmembrane transporter activity;GO:1901677//phosphate transmembrane transporter …	GO:0006810//transport;GO:0051234//establishment of localization;GO:0009791//post-embryonic development;GO:0006862//nucleotide transport;GO:0044767//single-organism developmental process;GO:0044765//single-organism transport;GO:0044707//single-multicellular organism process;GO:0032502//developmental process;GO:0015931//nucleobase-containing compound transport;GO:0044699//single-organism process;GO…
NC_027758.2	5645401	5645600	*	5.71207e-15	4.12264e-13	61.6959	ncbi_106432511	Genebody	LOC106432511	PREDICTED: peroxidase 57 [Brassica rapa]	Metabolism	Biosynthesis of other secondary metabolites	ko00940//Phenylpropanoid biosynthesis	K00430	GO:0071944//cell periphery;GO:0030312//external encapsulating structure;GO:0044464//cell part;GO:0005618//cell wall;GO:0030054//cell junction;GO:0005623//cell;GO:0005911//cell-cell junction	GO:1901363//heterocyclic compound binding;GO:0097159//organic cyclic compound binding;GO:0016209//antioxidant activity;GO:0005488//binding;GO:0046906//tetrapyrrole binding;GO:0043167//ion binding;GO:0043169//cation binding	GO:0009991//response to extracellular stimulus;GO:0006812//cation transport;GO:0051234//establishment of localization;GO:0044699//single-organism process;GO:0042594//response to starvation;GO:0044767//single-organism developmental process;GO:0007154//cell communication;GO:0016049//cell growth;GO:0051179//localization;GO:0042743//hydrogen peroxide metabolic process;GO:1902578//single-organism loca…
NC_027758.2	5780801	5781000	*	3.71883e-30	8.22417e-28	-64.3939	ncbi_106431440	Genebody	LOC106431440	PREDICTED: disease resistance protein TAO1 [Brassica napus]	-	-	-	-	-	-	-
NC_027758.2	5780901	5781100	*	7.21167e-28	1.3855e-25	-34.1297	ncbi_106431440	Genebody	LOC106431440	PREDICTED: disease resistance protein TAO1 [Brassica napus]	-	-	-	-	-	-	-
NC_027758.2	5857901	5858100	*	6.87102e-12	3.58805e-10	46.4316	ncbi_106431462	Genebody	LOC106431462	PREDICTED: disease resistance protein TAO1-like [Brassica napus]	-	-	-	-	-	-	-
NC_027758.2	5858001	5858200	*	5.24234e-22	6.802e-20	49.2719	ncbi_106431462	Genebody	LOC106431462	PREDICTED: disease resistance protein TAO1-like [Brassica napus]	-	-	-	-	-	-	-
NC_027758.2	5858101	5858300	*	4.62025e-14	3.04618e-12	46.4976	ncbi_106431462	Genebody	LOC106431462	PREDICTED: disease resistance protein TAO1-like [Brassica napus]	-	-	-	-	-	-	-
NC_027758.2	5995001	5995200	*	1.49111e-09	5.81802e-08	32.381	ncbi_106431458	Genebody	LOC106431458	PREDICTED: basic 7S globulin 2-like [Brassica napus]	-	-	-	-	-	-	GO:0044238//primary metabolic process;GO:0043170//macromolecule metabolic process;GO:0071704//organic substance metabolic process;GO:0008152//metabolic process;GO:0019538//protein metabolic process
NC_027758.2	6035701	6035900	*	0.000357635	0.00491367	-35.121	ncbi_106431468	Genebody	LOC106431468	PREDICTED: DEAD-box ATP-dependent RNA helicase 58, chloroplastic isoform X1 [Brassica napus]	-	-	-	-	GO:0005622//intracellular;GO:0043227//membrane-bounded organelle;GO:0005737//cytoplasm;GO:0044444//cytoplasmic part;GO:0043229//intracellular organelle;GO:0044424//intracellular part;GO:0009536//plastid;GO:0044464//cell part;GO:0005623//cell;GO:0043231//intracellular membrane-bounded organelle;GO:0043226//organelle	GO:0016887//ATPase activity;GO:0001883//purine nucleoside binding;GO:1901363//heterocyclic compound binding;GO:0001882//nucleoside binding;GO:0016787//hydrolase activity;GO:0097367//carbohydrate derivative binding;GO:0016818//hydrolase activity, acting on acid anhydrides, in phosphorus-containing anhydrides;GO:0016462//pyrophosphatase activity;GO:0003824//catalytic activity;GO:0097159//organic cy…	-
NC_027758.2	6035801	6036000	*	3.36123e-08	1.07772e-06	-51.5521	ncbi_106431468	Genebody	LOC106431468	PREDICTED: DEAD-box ATP-dependent RNA helicase 58, chloroplastic isoform X1 [Brassica napus]	-	-	-	-	GO:0005622//intracellular;GO:0043227//membrane-bounded organelle;GO:0005737//cytoplasm;GO:0044444//cytoplasmic part;GO:0043229//intracellular organelle;GO:0044424//intracellular part;GO:0009536//plastid;GO:0044464//cell part;GO:0005623//cell;GO:0043231//intracellular membrane-bounded organelle;GO:0043226//organelle	GO:0016887//ATPase activity;GO:0001883//purine nucleoside binding;GO:1901363//heterocyclic compound binding;GO:0001882//nucleoside binding;GO:0016787//hydrolase activity;GO:0097367//carbohydrate derivative binding;GO:0016818//hydrolase activity, acting on acid anhydrides, in phosphorus-containing anhydrides;GO:0016462//pyrophosphatase activity;GO:0003824//catalytic activity;GO:0097159//organic cy…	-
NC_027758.2	6036401	6036600	*	8.52038e-05	0.00139303	38.4058	ncbi_106431468	Genebody	LOC106431468	PREDICTED: DEAD-box ATP-dependent RNA helicase 58, chloroplastic isoform X1 [Brassica napus]	-	-	-	-	GO:0005622//intracellular;GO:0043227//membrane-bounded organelle;GO:0005737//cytoplasm;GO:0044444//cytoplasmic part;GO:0043229//intracellular organelle;GO:0044424//intracellular part;GO:0009536//plastid;GO:0044464//cell part;GO:0005623//cell;GO:0043231//intracellular membrane-bounded organelle;GO:0043226//organelle	GO:0016887//ATPase activity;GO:0001883//purine nucleoside binding;GO:1901363//heterocyclic compound binding;GO:0001882//nucleoside binding;GO:0016787//hydrolase activity;GO:0097367//carbohydrate derivative binding;GO:0016818//hydrolase activity, acting on acid anhydrides, in phosphorus-containing anhydrides;GO:0016462//pyrophosphatase activity;GO:0003824//catalytic activity;GO:0097159//organic cy…	-
NC_027758.2	6170301	6170500	*	7.2692e-05	0.00120927	-35.274	ncbi_106425793	Genebody	LOC106425793	BnaA02g04290D [Brassica napus]	-	-	-	-	GO:0044464//cell part;GO:0005623//cell;GO:0044424//intracellular part;GO:0043229//intracellular organelle;GO:0044444//cytoplasmic part;GO:0009536//plastid;GO:0043226//organelle;GO:0005622//intracellular;GO:0043227//membrane-bounded organelle;GO:0005737//cytoplasm;GO:0043231//intracellular membrane-bounded organelle	-	-
NC_027758.2	6194101	6194300	*	5.9116e-09	2.12386e-07	47.8996	ncbi_106425824	Genebody	LOC106425824	PREDICTED: probable sulfate transporter 3.5 [Brassica napus]	-	-	-	-	-	-	-
NC_027758.2	6194201	6194400	*	9.65703e-36	2.89445e-33	62.4832	ncbi_106425824	Genebody	LOC106425824	PREDICTED: probable sulfate transporter 3.5 [Brassica napus]	-	-	-	-	-	-	-
NC_027758.2	6194301	6194500	*	8.29908e-66	8.81763e-63	68.1533	ncbi_106425824	Genebody	LOC106425824	PREDICTED: probable sulfate transporter 3.5 [Brassica napus]	-	-	-	-	-	-	-
NC_027758.2	6194401	6194600	*	9.16488e-50	5.23255e-47	84.3972	ncbi_106425824	Genebody	LOC106425824	PREDICTED: probable sulfate transporter 3.5 [Brassica napus]	-	-	-	-	-	-	-
NC_027758.2	6458901	6459100	*	0.00063424	0.00806078	29.6437	ncbi_106425807	Genebody	LOC106425807	PREDICTED: protein S-acyltransferase 24 [Brassica napus]	-	-	-	-	-	-	-
NC_027758.2	6499701	6499900	*	2.41135e-13	1.47552e-11	-33.4694	ncbi_106425696	Genebody	LOC106425696	PREDICTED: protein Brevis radix-like 4 [Brassica rapa]	-	-	-	-	-	-	-
NC_027758.2	6964201	6964400	*	2.86148e-36	8.79999e-34	-96.8992	ncbi_106406702	Genebody	LOC106406702	PREDICTED: protein ASPARTIC PROTEASE IN GUARD CELL 2-like [Brassica napus]	-	-	-	-	-	-	-
NC_027758.2	7127801	7128000	*	2.08624e-27	3.89737e-25	50.9168	ncbi_106416447	Genebody	LOC106416447	PREDICTED: histone deacetylase HDT2-like [Brassica napus]	-	-	-	-	-	-	-
NC_027758.2	7127901	7128100	*	1.49552e-07	4.3192e-06	25.8298	ncbi_106416447	Genebody	LOC106416447	PREDICTED: histone deacetylase HDT2-like [Brassica napus]	-	-	-	-	-	-	-
NC_027758.2	7208501	7208700	*	8.36528e-08	2.51756e-06	-43.75	ncbi_106384577	Genebody	LOC106384577	PREDICTED: DDT domain-containing protein PTM-like [Brassica rapa]	-	-	-	-	-	-	-
NC_027758.2	7233701	7233900	*	0.00154981	0.0172523	-29.8526	ncbi_106384569	Genebody	LOC106384569	PREDICTED: probable alanine--tRNA ligase, chloroplastic [Brassica napus]	Genetic Information Processing	Translation	ko00970//Aminoacyl-tRNA biosynthesis	K01872	-	-	-
NC_027758.2	8032901	8033100	*	8.22482e-12	4.2574e-10	49.0196	ncbi_106411221	Genebody	LOC106411221	C-8 sterol isomerase [Arabidopsis thaliana]	-	-	-	-	-	-	GO:1902410//mitotic cytokinetic process;GO:0016569//covalent chromatin modification;GO:0048367//shoot system development;GO:0048523//negative regulation of cellular process;GO:0045934//negative regulation of nucleobase-containing compound metabolic process;GO:0071704//organic substance metabolic process;GO:0044763//single-organism cellular process;GO:0016458//gene silencing;GO:0010468//regulation…
NC_027758.2	8152401	8152600	*	1.41284e-14	9.80745e-13	-63.8298	ncbi_106409123	Genebody	LOC106409123	PREDICTED: structure-specific endonuclease subunit slx1 [Brassica napus]	-	-	-	-	GO:0043231//intracellular membrane-bounded organelle;GO:0044464//cell part;GO:0043226//organelle;GO:0043227//membrane-bounded organelle;GO:0044424//intracellular part;GO:0043229//intracellular organelle;GO:0005623//cell;GO:0005622//intracellular	-	GO:0006725//cellular aromatic compound metabolic process;GO:0071704//organic substance metabolic process;GO:0006259//DNA metabolic process;GO:0044237//cellular metabolic process;GO:0090304//nucleic acid metabolic process;GO:0044238//primary metabolic process;GO:0006139//nucleobase-containing compound metabolic process;GO:0043170//macromolecule metabolic process;GO:0006807//nitrogen compound metab…
NC_027758.2	8152501	8152700	*	1.13913e-07	3.35506e-06	-27.2727	ncbi_106409123	Genebody	LOC106409123	PREDICTED: structure-specific endonuclease subunit slx1 [Brassica napus]	-	-	-	-	GO:0043231//intracellular membrane-bounded organelle;GO:0044464//cell part;GO:0043226//organelle;GO:0043227//membrane-bounded organelle;GO:0044424//intracellular part;GO:0043229//intracellular organelle;GO:0005623//cell;GO:0005622//intracellular	-	GO:0006725//cellular aromatic compound metabolic process;GO:0071704//organic substance metabolic process;GO:0006259//DNA metabolic process;GO:0044237//cellular metabolic process;GO:0090304//nucleic acid metabolic process;GO:0044238//primary metabolic process;GO:0006139//nucleobase-containing compound metabolic process;GO:0043170//macromolecule metabolic process;GO:0006807//nitrogen compound metab…
NC_027758.2	8152701	8152900	*	1.71236e-07	4.89501e-06	-39.3443	ncbi_106409123	Genebody	LOC106409123	PREDICTED: structure-specific endonuclease subunit slx1 [Brassica napus]	-	-	-	-	GO:0043231//intracellular membrane-bounded organelle;GO:0044464//cell part;GO:0043226//organelle;GO:0043227//membrane-bounded organelle;GO:0044424//intracellular part;GO:0043229//intracellular organelle;GO:0005623//cell;GO:0005622//intracellular	-	GO:0006725//cellular aromatic compound metabolic process;GO:0071704//organic substance metabolic process;GO:0006259//DNA metabolic process;GO:0044237//cellular metabolic process;GO:0090304//nucleic acid metabolic process;GO:0044238//primary metabolic process;GO:0006139//nucleobase-containing compound metabolic process;GO:0043170//macromolecule metabolic process;GO:0006807//nitrogen compound metab…
NC_027758.2	8189401	8189600	*	0.000223307	0.00325742	26.194	ncbi_106410202	Genebody	LOC106410202	PREDICTED: transcription initiation factor TFIID subunit 4b-like isoform X1 [Brassica rapa]	Genetic Information Processing	Transcription	ko03022//Basal transcription factors	K03129	GO:0044451//nucleoplasm part;GO:0043226//organelle;GO:0005634//nucleus;GO:0031974//membrane-enclosed lumen;GO:0043227//membrane-bounded organelle;GO:0070013//intracellular organelle lumen;GO:0044424//intracellular part;GO:0043231//intracellular membrane-bounded organelle;GO:0044446//intracellular organelle part;GO:0043233//organelle lumen;GO:0005622//intracellular;GO:0044428//nuclear part;GO:0044…	GO:0005515//protein binding;GO:0005488//binding;GO:0046983//protein dimerization activity	GO:0044238//primary metabolic process;GO:0071704//organic substance metabolic process;GO:0065007//biological regulation;GO:0010468//regulation of gene expression;GO:0006725//cellular aromatic compound metabolic process;GO:0044260//cellular macromolecule metabolic process;GO:0006139//nucleobase-containing compound metabolic process;GO:0046483//heterocycle metabolic process;GO:0044271//cellular nit…
NC_027758.2	8378101	8378300	*	9.78871e-11	4.46132e-09	36.8421	ncbi_106409066	Genebody	LOC106409066	BnaA06g19640D [Brassica napus]	-	-	-	-	-	-	-
NC_027758.2	8378201	8378400	*	2.59752e-17	2.31839e-15	32.8205	ncbi_106409066	Genebody	LOC106409066	BnaA06g19640D [Brassica napus]	-	-	-	-	-	-	-
NC_027758.2	8612101	8612300	*	5.65621e-20	6.28024e-18	74.1132	ncbi_106416885	Genebody	LOC106416885	PREDICTED: agamous-like MADS-box protein AGL62 [Brassica napus]	-	-	-	-	-	-	-
NC_027758.2	8612201	8612400	*	2.07736e-26	3.64683e-24	64.1304	ncbi_106416885	Genebody	LOC106416885	PREDICTED: agamous-like MADS-box protein AGL62 [Brassica napus]	-	-	-	-	-	-	-
NC_027758.2	8612301	8612500	*	1.63162e-17	1.48324e-15	42.3514	ncbi_106416885	Genebody	LOC106416885	PREDICTED: agamous-like MADS-box protein AGL62 [Brassica napus]	-	-	-	-	-	-	-
NC_027758.2	8628301	8628500	*	6.58453e-09	2.3495e-07	55.7143	ncbi_106416858	Genebody	LOC106416858	PREDICTED: agamous-like MADS-box protein AGL62 [Brassica napus]	-	-	-	-	-	-	-
NC_027758.2	8796501	8796700	*	3.90461e-11	1.86907e-09	51.0812	ncbi_106385592	Genebody	LOC106385592	PREDICTED: zinc finger protein ZAT12-like [Brassica napus]	-	-	-	-	GO:0044424//intracellular part;GO:0005623//cell;GO:0043231//intracellular membrane-bounded organelle;GO:0005622//intracellular;GO:0043227//membrane-bounded organelle;GO:0043226//organelle;GO:0044464//cell part;GO:0043229//intracellular organelle	GO:0043167//ion binding;GO:0046872//metal ion binding;GO:0001071//nucleic acid binding transcription factor activity;GO:0046914//transition metal ion binding;GO:0005488//binding;GO:0043169//cation binding	GO:0009058//biosynthetic process;GO:0008152//metabolic process;GO:0050794//regulation of cellular process;GO:0019222//regulation of metabolic process;GO:0006082//organic acid metabolic process;GO:0009314//response to radiation;GO:0007154//cell communication;GO:0042221//response to chemical;GO:0009266//response to temperature stimulus;GO:0050789//regulation of biological process;GO:0044710//single…
NC_027758.2	8796601	8796800	*	1.54172e-12	8.6657e-11	56.1431	ncbi_106385592	Genebody	LOC106385592	PREDICTED: zinc finger protein ZAT12-like [Brassica napus]	-	-	-	-	GO:0044424//intracellular part;GO:0005623//cell;GO:0043231//intracellular membrane-bounded organelle;GO:0005622//intracellular;GO:0043227//membrane-bounded organelle;GO:0043226//organelle;GO:0044464//cell part;GO:0043229//intracellular organelle	GO:0043167//ion binding;GO:0046872//metal ion binding;GO:0001071//nucleic acid binding transcription factor activity;GO:0046914//transition metal ion binding;GO:0005488//binding;GO:0043169//cation binding	GO:0009058//biosynthetic process;GO:0008152//metabolic process;GO:0050794//regulation of cellular process;GO:0019222//regulation of metabolic process;GO:0006082//organic acid metabolic process;GO:0009314//response to radiation;GO:0007154//cell communication;GO:0042221//response to chemical;GO:0009266//response to temperature stimulus;GO:0050789//regulation of biological process;GO:0044710//single…
NC_027758.2	8796701	8796900	*	4.04832e-29	8.40815e-27	84.0426	ncbi_106385592	Genebody	LOC106385592	PREDICTED: zinc finger protein ZAT12-like [Brassica napus]	-	-	-	-	GO:0044424//intracellular part;GO:0005623//cell;GO:0043231//intracellular membrane-bounded organelle;GO:0005622//intracellular;GO:0043227//membrane-bounded organelle;GO:0043226//organelle;GO:0044464//cell part;GO:0043229//intracellular organelle	GO:0043167//ion binding;GO:0046872//metal ion binding;GO:0001071//nucleic acid binding transcription factor activity;GO:0046914//transition metal ion binding;GO:0005488//binding;GO:0043169//cation binding	GO:0009058//biosynthetic process;GO:0008152//metabolic process;GO:0050794//regulation of cellular process;GO:0019222//regulation of metabolic process;GO:0006082//organic acid metabolic process;GO:0009314//response to radiation;GO:0007154//cell communication;GO:0042221//response to chemical;GO:0009266//response to temperature stimulus;GO:0050789//regulation of biological process;GO:0044710//single…
NC_027758.2	8796801	8797000	*	6.21386e-26	1.05674e-23	86.0465	ncbi_106385592	Genebody	LOC106385592	PREDICTED: zinc finger protein ZAT12-like [Brassica napus]	-	-	-	-	GO:0044424//intracellular part;GO:0005623//cell;GO:0043231//intracellular membrane-bounded organelle;GO:0005622//intracellular;GO:0043227//membrane-bounded organelle;GO:0043226//organelle;GO:0044464//cell part;GO:0043229//intracellular organelle	GO:0043167//ion binding;GO:0046872//metal ion binding;GO:0001071//nucleic acid binding transcription factor activity;GO:0046914//transition metal ion binding;GO:0005488//binding;GO:0043169//cation binding	GO:0009058//biosynthetic process;GO:0008152//metabolic process;GO:0050794//regulation of cellular process;GO:0019222//regulation of metabolic process;GO:0006082//organic acid metabolic process;GO:0009314//response to radiation;GO:0007154//cell communication;GO:0042221//response to chemical;GO:0009266//response to temperature stimulus;GO:0050789//regulation of biological process;GO:0044710//single…
NC_027758.2	9080401	9080600	*	1.07803e-10	4.88774e-09	56.8966	ncbi_106387397	Genebody	LOC106387397	PREDICTED: phosphoinositide phospholipase C 4-like [Brassica napus]	Environmental Information Processing;Metabolism	Signal transduction;Carbohydrate metabolism	ko04070//Phosphatidylinositol signaling system;ko00562//Inositol phosphate metabolism	K05857	-	-	-
NC_027758.2	9122101	9122300	*	0.000368062	0.00503892	26.9231	ncbi_106387478	Genebody	LOC106387478	PREDICTED: exocyst complex component EXO70B1-like [Brassica napus]	-	-	-	-	GO:0005737//cytoplasm;GO:0043234//protein complex;GO:0043226//organelle;GO:0043229//intracellular organelle;GO:0043231//intracellular membrane-bounded organelle;GO:0031982//vesicle;GO:0005623//cell;GO:0043227//membrane-bounded organelle;GO:0030139//endocytic vesicle;GO:0032991//macromolecular complex;GO:0005622//intracellular;GO:0044424//intracellular part;GO:0016023//cytoplasmic, membrane-bounde…	-	GO:0051179//localization;GO:0016192//vesicle-mediated transport;GO:0044700//single organism signaling;GO:0048278//vesicle docking;GO:0071495//cellular response to endogenous stimulus;GO:0010033//response to organic substance;GO:0071310//cellular response to organic substance;GO:0023052//signaling;GO:0065007//biological regulation;GO:0009755//hormone-mediated signaling pathway;GO:0051234//establis…
NC_027758.2	9148601	9148800	*	0.000138124	0.00213386	27.0833	ncbi_106387533	Genebody	LOC106387533	PREDICTED: protein NETWORKED 4A-like isoform X3 [Brassica napus]	-	-	-	-	-	-	-
NC_027758.2	9226501	9226700	*	9.5615e-09	3.33298e-07	-26.2973	ncbi_106417544	Genebody	LOC106417544	PREDICTED: temperature-induced lipocalin-1 isoform X1 [Brassica rapa]	-	-	-	-	-	-	-
NC_027758.2	9632201	9632400	*	1.01116e-07	3.00258e-06	-32.2032	ncbi_106408250	Genebody	LOC106408250	BnaC08g03460D [Brassica napus]	-	-	-	-	-	-	-
NC_027758.2	9722901	9723100	*	3.07731e-27	5.6887e-25	-72.6776	ncbi_106388936	Genebody	LOC106388936	PREDICTED: transcription factor bHLH35-like [Brassica napus]	-	-	-	-	GO:0043227//membrane-bounded organelle;GO:0005622//intracellular;GO:0044424//intracellular part;GO:0044464//cell part;GO:0043231//intracellular membrane-bounded organelle;GO:0043226//organelle;GO:0005623//cell;GO:0043229//intracellular organelle	GO:0001071//nucleic acid binding transcription factor activity;GO:0005515//protein binding;GO:0005488//binding	GO:0050789//regulation of biological process;GO:0001101//response to acid chemical;GO:0009987//cellular process;GO:0065007//biological regulation;GO:0044281//small molecule metabolic process;GO:0044763//single-organism cellular process;GO:0019752//carboxylic acid metabolic process;GO:0006082//organic acid metabolic process;GO:0043436//oxoacid metabolic process;GO:0019222//regulation of metabolic …
NC_027758.2	9811301	9811500	*	4.59725e-54	3.1684e-51	-95.5947	ncbi_111205261	Genebody	LOC111205261	PREDICTED: zinc finger BED domain-containing protein RICESLEEPER 2-like [Brassica napus]	-	-	-	-	-	-	-
NC_027758.2	9811401	9811600	*	2.29447e-39	8.21841e-37	-95.5224	ncbi_111205261	Genebody	LOC111205261	PREDICTED: zinc finger BED domain-containing protein RICESLEEPER 2-like [Brassica napus]	-	-	-	-	-	-	-
NC_027758.2	10067001	10067200	*	2.4772e-06	5.73051e-05	25	ncbi_106389467	Genebody	LOC106389467	PREDICTED: 60S ribosomal protein L31-3 [Brassica rapa]	Genetic Information Processing	Translation	ko03010//Ribosome	K02910	GO:0043229//intracellular organelle;GO:0030054//cell junction;GO:0005623//cell;GO:0030529//intracellular ribonucleoprotein complex;GO:0044444//cytoplasmic part;GO:0015934//large ribosomal subunit;GO:0044424//intracellular part;GO:0044422//organelle part;GO:1990904//ribonucleoprotein complex;GO:0032991//macromolecular complex;GO:0044464//cell part;GO:0044446//intracellular organelle part;GO:004439…	GO:0005198//structural molecule activity	GO:0022613//ribonucleoprotein complex biogenesis;GO:0043170//macromolecule metabolic process;GO:0010467//gene expression;GO:0008152//metabolic process;GO:0071704//organic substance metabolic process;GO:0071840//cellular component organization or biogenesis;GO:0044085//cellular component biogenesis
NC_027758.2	10122701	10122900	*	3.06321e-10	1.31073e-08	-49.2275	ncbi_106418265	Genebody	LOC106418265	BnaC03g13420D [Brassica napus]	-	-	-	-	GO:0005622//intracellular;GO:0043226//organelle;GO:0043227//membrane-bounded organelle;GO:0005623//cell;GO:0044424//intracellular part;GO:0043229//intracellular organelle;GO:0043231//intracellular membrane-bounded organelle;GO:0044464//cell part	-	GO:0044711//single-organism biosynthetic process;GO:0006644//phospholipid metabolic process;GO:0008654//phospholipid biosynthetic process;GO:0044255//cellular lipid metabolic process;GO:0071704//organic substance metabolic process;GO:0009058//biosynthetic process;GO:0006629//lipid metabolic process;GO:0008610//lipid biosynthetic process;GO:0046474//glycerophospholipid biosynthetic process;GO:0006…
NC_027758.2	10368001	10368200	*	9.00722e-35	2.57799e-32	47.334	ncbi_106389775	Genebody	LOC106389775	PREDICTED: myb-like protein X [Brassica napus]	-	-	-	-	GO:0044464//cell part;GO:0005622//intracellular;GO:0044424//intracellular part;GO:0043229//intracellular organelle;GO:0005623//cell;GO:0044444//cytoplasmic part;GO:0043227//membrane-bounded organelle;GO:0043231//intracellular membrane-bounded organelle;GO:0043226//organelle;GO:0005737//cytoplasm	-	-
NC_027758.2	10369501	10369700	*	2.78333e-147	2.71642e-143	86.438	ncbi_106389775	Genebody	LOC106389775	PREDICTED: myb-like protein X [Brassica napus]	-	-	-	-	GO:0044464//cell part;GO:0005622//intracellular;GO:0044424//intracellular part;GO:0043229//intracellular organelle;GO:0005623//cell;GO:0044444//cytoplasmic part;GO:0043227//membrane-bounded organelle;GO:0043231//intracellular membrane-bounded organelle;GO:0043226//organelle;GO:0005737//cytoplasm	-	-
NC_027758.2	10376501	10376700	*	8.25401e-10	3.33633e-08	51.2613	ncbi_106389796	Genebody	LOC106389796	BnaA02g08950D [Brassica napus]	-	-	-	-	-	-	-
NC_027758.2	10464301	10464500	*	1.52379e-09	5.93706e-08	58.4615	ncbi_106389880	Genebody	LOC106389880	PREDICTED: V-type proton ATPase subunit e1 [Brassica rapa]	Cellular Processes;Metabolism	Energy metabolism;Transport and catabolism	ko00190//Oxidative phosphorylation;ko04145//Phagosome	K02153	-	-	-
NC_027758.2	10560901	10561100	*	1.02693e-08	3.56266e-07	30.3136	ncbi_106390071	Genebody	LOC106390071	PREDICTED: 21.7 kDa class VI heat shock protein [Brassica rapa]	-	-	-	-	GO:0044424//intracellular part;GO:0005623//cell;GO:0044464//cell part;GO:0005622//intracellular	-	GO:0009416//response to light stimulus;GO:1901700//response to oxygen-containing compound;GO:0042221//response to chemical;GO:0006979//response to oxidative stress;GO:0050896//response to stimulus;GO:0009314//response to radiation;GO:0006950//response to stress;GO:0009628//response to abiotic stimulus;GO:0009642//response to light intensity;GO:0000302//response to reactive oxygen species
NC_027758.2	10630701	10630900	*	3.0406e-21	3.72736e-19	-30.597	ncbi_106390101	Genebody	LOC106390101	PREDICTED: NAD(P)H dehydrogenase (quinone) FQR1-like [Brassica rapa]	Metabolism	Metabolism of cofactors and vitamins	ko00130//Ubiquinone and other terpenoid-quinone biosynthesis	K03809	GO:0031090//organelle membrane;GO:0043231//intracellular membrane-bounded organelle;GO:0044424//intracellular part;GO:0044444//cytoplasmic part;GO:0043226//organelle;GO:0005737//cytoplasm;GO:0044464//cell part;GO:0043229//intracellular organelle;GO:0016020//membrane;GO:0005623//cell;GO:0044422//organelle part;GO:0005622//intracellular;GO:0043227//membrane-bounded organelle	GO:0016491//oxidoreductase activity;GO:0097159//organic cyclic compound binding;GO:0000166//nucleotide binding;GO:0003824//catalytic activity;GO:0097367//carbohydrate derivative binding;GO:0016651//oxidoreductase activity, acting on NAD(P)H;GO:1901363//heterocyclic compound binding;GO:0032553//ribonucleotide binding;GO:0016655//oxidoreductase activity, acting on NAD(P)H, quinone or similar compou…	GO:0009733//response to auxin;GO:0044710//single-organism metabolic process;GO:0009719//response to endogenous stimulus;GO:0008152//metabolic process;GO:0050896//response to stimulus;GO:0010035//response to inorganic substance;GO:0044699//single-organism process;GO:0010033//response to organic substance;GO:0010038//response to metal ion;GO:0009725//response to hormone;GO:0006950//response to stre…
NC_027758.2	10680001	10680200	*	1.40454e-06	3.40979e-05	31.25	ncbi_106408584	Genebody	LOC106408584	PREDICTED: DExH-box ATP-dependent RNA helicase DExH12-like [Brassica rapa]	Genetic Information Processing	Transcription	ko03040//Spliceosome	K12854	GO:0019012//virion;GO:0044464//cell part;GO:0005737//cytoplasm;GO:0043232//intracellular non-membrane-bounded organelle;GO:0005622//intracellular;GO:0044423//virion part;GO:0032991//macromolecular complex;GO:0005623//cell;GO:0043227//membrane-bounded organelle;GO:0043228//non-membrane-bounded organelle;GO:0044424//intracellular part;GO:0044444//cytoplasmic part;GO:0043226//organelle;GO:0043231//i…	GO:0032549//ribonucleoside binding;GO:0016818//hydrolase activity, acting on acid anhydrides, in phosphorus-containing anhydrides;GO:0016887//ATPase activity;GO:0005488//binding;GO:1901363//heterocyclic compound binding;GO:0016462//pyrophosphatase activity;GO:0016787//hydrolase activity;GO:0017111//nucleoside-triphosphatase activity;GO:0032550//purine ribonucleoside binding;GO:0097159//organic cy…	GO:0019637//organophosphate metabolic process;GO:0044281//small molecule metabolic process;GO:0050789//regulation of biological process;GO:0044237//cellular metabolic process;GO:0051128//regulation of cellular component organization;GO:0044238//primary metabolic process;GO:0003006//developmental process involved in reproduction;GO:0033043//regulation of organelle organization;GO:0048285//organell…
NC_027758.2	10680101	10680300	*	4.66747e-07	1.23823e-05	28.2609	ncbi_106408584	Genebody	LOC106408584	PREDICTED: DExH-box ATP-dependent RNA helicase DExH12-like [Brassica rapa]	Genetic Information Processing	Transcription	ko03040//Spliceosome	K12854	GO:0019012//virion;GO:0044464//cell part;GO:0005737//cytoplasm;GO:0043232//intracellular non-membrane-bounded organelle;GO:0005622//intracellular;GO:0044423//virion part;GO:0032991//macromolecular complex;GO:0005623//cell;GO:0043227//membrane-bounded organelle;GO:0043228//non-membrane-bounded organelle;GO:0044424//intracellular part;GO:0044444//cytoplasmic part;GO:0043226//organelle;GO:0043231//i…	GO:0032549//ribonucleoside binding;GO:0016818//hydrolase activity, acting on acid anhydrides, in phosphorus-containing anhydrides;GO:0016887//ATPase activity;GO:0005488//binding;GO:1901363//heterocyclic compound binding;GO:0016462//pyrophosphatase activity;GO:0016787//hydrolase activity;GO:0017111//nucleoside-triphosphatase activity;GO:0032550//purine ribonucleoside binding;GO:0097159//organic cy…	GO:0019637//organophosphate metabolic process;GO:0044281//small molecule metabolic process;GO:0050789//regulation of biological process;GO:0044237//cellular metabolic process;GO:0051128//regulation of cellular component organization;GO:0044238//primary metabolic process;GO:0003006//developmental process involved in reproduction;GO:0033043//regulation of organelle organization;GO:0048285//organell…
NC_027758.2	10985001	10985200	*	6.56062e-15	4.70716e-13	30.3571	ncbi_106390449	Genebody	LOC106390449	PREDICTED: translational activator GCN1-like [Brassica napus]	-	-	-	-	-	-	-
NC_027758.2	10990201	10990400	*	0.000770655	0.00953569	29.7297	ncbi_106390449	Genebody	LOC106390449	PREDICTED: translational activator GCN1-like [Brassica napus]	-	-	-	-	-	-	-
NC_027758.2	10991501	10991700	*	7.24516e-08	2.20292e-06	37.274	ncbi_106390449	Genebody	LOC106390449	PREDICTED: translational activator GCN1-like [Brassica napus]	-	-	-	-	-	-	-
NC_027758.2	11085101	11085300	*	0.000323791	0.00450422	25.3388	ncbi_106418703	Genebody	LOC106418703	BnaA02g19930D [Brassica napus]	-	-	-	-	-	-	-
NC_027758.2	11085201	11085400	*	1.72971e-05	0.00033436	30.0295	ncbi_106418703	Genebody	LOC106418703	BnaA02g19930D [Brassica napus]	-	-	-	-	-	-	-
NC_027758.2	11142901	11143100	*	4.89204e-05	0.000849794	-32.2581	ncbi_106390719	Genebody	LOC106390719	PREDICTED: LOW QUALITY PROTEIN: probable bifunctional methylthioribulose-1-phosphate dehydratase/enolase-phosphatase E1 [Brassica napus]	Metabolism	Amino acid metabolism	ko00270//Cysteine and methionine metabolism	K16054	-	-	-
NC_027758.2	11179001	11179200	*	2.53663e-15	1.89446e-13	48.3894	ncbi_106418885	Genebody	LOC106418885	PREDICTED: CBS domain-containing protein CBSX5 [Brassica napus]	-	-	-	-	-	-	-
NC_027758.2	11239501	11239700	*	7.12982e-07	1.82945e-05	39.3939	ncbi_106418853	Genebody	LOC106418853	PREDICTED: GATA transcription factor 25-like [Brassica napus]	-	-	-	-	-	GO:0005488//binding;GO:0046914//transition metal ion binding;GO:0043167//ion binding;GO:0046872//metal ion binding;GO:1901363//heterocyclic compound binding;GO:0003676//nucleic acid binding;GO:0003677//DNA binding;GO:0043169//cation binding;GO:0097159//organic cyclic compound binding	GO:0065007//biological regulation;GO:0050789//regulation of biological process;GO:0019222//regulation of metabolic process;GO:0060255//regulation of macromolecule metabolic process;GO:0010468//regulation of gene expression
NC_027758.2	11254901	11255100	*	6.3161e-07	1.63687e-05	32.0983	ncbi_111202416	Genebody	LOC111202416	BnaA02g10200D [Brassica napus]	-	-	-	-	-	-	-
NC_027758.2	11526001	11526200	*	7.01989e-26	1.19017e-23	53.2222	ncbi_106419457	Genebody	LOC106419457	PREDICTED: late embryogenesis abundant protein 49-like [Brassica rapa]	-	-	-	-	GO:0005737//cytoplasm;GO:0043226//organelle;GO:0005623//cell;GO:0043229//intracellular organelle;GO:0005622//intracellular;GO:0044424//intracellular part;GO:0044444//cytoplasmic part;GO:0044464//cell part;GO:0043227//membrane-bounded organelle;GO:0043231//intracellular membrane-bounded organelle	-	GO:0032501//multicellular organismal process;GO:0044707//single-multicellular organism process;GO:0044699//single-organism process
NC_027758.2	11526101	11526300	*	1.56934e-29	3.3458e-27	44.675	ncbi_106419457	Genebody	LOC106419457	PREDICTED: late embryogenesis abundant protein 49-like [Brassica rapa]	-	-	-	-	GO:0005737//cytoplasm;GO:0043226//organelle;GO:0005623//cell;GO:0043229//intracellular organelle;GO:0005622//intracellular;GO:0044424//intracellular part;GO:0044444//cytoplasmic part;GO:0044464//cell part;GO:0043227//membrane-bounded organelle;GO:0043231//intracellular membrane-bounded organelle	-	GO:0032501//multicellular organismal process;GO:0044707//single-multicellular organism process;GO:0044699//single-organism process
NC_027758.2	11526401	11526600	*	9.97457e-07	2.49132e-05	58.3333	ncbi_106419457	Genebody	LOC106419457	PREDICTED: late embryogenesis abundant protein 49-like [Brassica rapa]	-	-	-	-	GO:0005737//cytoplasm;GO:0043226//organelle;GO:0005623//cell;GO:0043229//intracellular organelle;GO:0005622//intracellular;GO:0044424//intracellular part;GO:0044444//cytoplasmic part;GO:0044464//cell part;GO:0043227//membrane-bounded organelle;GO:0043231//intracellular membrane-bounded organelle	-	GO:0032501//multicellular organismal process;GO:0044707//single-multicellular organism process;GO:0044699//single-organism process
NC_027758.2	11721001	11721200	*	1.63299e-10	7.23856e-09	-32.069	ncbi_106419292	Genebody	LOC106419292	BnaA02g10610D [Brassica napus]	-	-	-	-	-	-	-
NC_027758.2	11766801	11767000	*	2.38597e-10	1.03539e-08	29.7468	ncbi_106419243	Genebody	LOC106419243	PREDICTED: probable membrane-associated kinase regulator 5 [Brassica napus]	-	-	-	-	-	-	-
NC_027758.2	11766901	11767100	*	1.85911e-06	4.40815e-05	25.2632	ncbi_106419243	Genebody	LOC106419243	PREDICTED: probable membrane-associated kinase regulator 5 [Brassica napus]	-	-	-	-	-	-	-
NC_027758.2	11817701	11817900	*	3.71078e-20	4.18224e-18	35.119	ncbi_106391560	Genebody	LOC106391560	PREDICTED: DNA-directed primase/polymerase protein isoform X3 [Brassica napus]	-	-	-	-	GO:0044424//intracellular part;GO:0044464//cell part;GO:0043227//membrane-bounded organelle;GO:0005622//intracellular;GO:0043229//intracellular organelle;GO:0005623//cell;GO:0043226//organelle;GO:0043231//intracellular membrane-bounded organelle	-	-
NC_027758.2	11817801	11818000	*	4.3729e-13	2.6053e-11	25.731	ncbi_106391560	Genebody	LOC106391560	PREDICTED: DNA-directed primase/polymerase protein isoform X3 [Brassica napus]	-	-	-	-	GO:0044424//intracellular part;GO:0044464//cell part;GO:0043227//membrane-bounded organelle;GO:0005622//intracellular;GO:0043229//intracellular organelle;GO:0005623//cell;GO:0043226//organelle;GO:0043231//intracellular membrane-bounded organelle	-	-
NC_027758.2	11837701	11837900	*	3.90828e-06	8.68763e-05	-33.2909	ncbi_106391534	Genebody	LOC106391534	BnaA02g10710D [Brassica napus]	-	-	-	-	-	-	-
NC_027758.2	11848801	11849000	*	5.82621e-09	2.09453e-07	26.8604	ncbi_111202502	Genebody	LOC111202502	PREDICTED: zinc finger BED domain-containing protein DAYSLEEPER-like [Brassica napus]	-	-	-	-	-	-	-
NC_027758.2	11848901	11849100	*	3.50913e-05	0.000631302	27.1823	ncbi_111202502	Genebody	LOC111202502	PREDICTED: zinc finger BED domain-containing protein DAYSLEEPER-like [Brassica napus]	-	-	-	-	-	-	-
NC_027758.2	11965501	11965700	*	3.21586e-06	7.27158e-05	-42.3529	ncbi_106419159	Genebody	LOC106419159	PREDICTED: cytokinin hydroxylase-like [Brassica napus]	-	-	-	-	-	-	-
NC_027758.2	12138601	12138800	*	1.80982e-26	3.18951e-24	25.2922	ncbi_106415769	Genebody	LOC106415769	PREDICTED: LOW QUALITY PROTEIN: myosin heavy chain, striated muscle-like [Brassica napus]	-	-	-	-	GO:0043231//intracellular membrane-bounded organelle;GO:0005622//intracellular;GO:0043229//intracellular organelle;GO:0043227//membrane-bounded organelle;GO:0044444//cytoplasmic part;GO:0005623//cell;GO:0005737//cytoplasm;GO:0044424//intracellular part;GO:0043226//organelle;GO:0044464//cell part;GO:0009536//plastid	-	-
NC_027758.2	12172901	12173100	*	1.98409e-06	4.67921e-05	-28.8889	ncbi_106415704	Genebody	LOC106415704	PREDICTED: BAG family molecular chaperone regulator 1-like [Brassica napus]	-	-	-	-	-	-	-
NC_027758.2	12173001	12173200	*	1.47056e-06	3.55649e-05	-30.6122	ncbi_106415704	Genebody	LOC106415704	PREDICTED: BAG family molecular chaperone regulator 1-like [Brassica napus]	-	-	-	-	-	-	-
NC_027758.2	12173101	12173300	*	4.55107e-10	1.90459e-08	-64.9351	ncbi_106415704	Genebody	LOC106415704	PREDICTED: BAG family molecular chaperone regulator 1-like [Brassica napus]	-	-	-	-	-	-	-
NC_027758.2	12218301	12218500	*	4.11327e-07	1.10163e-05	30	ncbi_106414403	Genebody	LOC106414403	PREDICTED: ethylene-responsive transcription factor ERF025-like [Brassica napus]	-	-	-	-	GO:0044464//cell part;GO:0043227//membrane-bounded organelle;GO:0043229//intracellular organelle;GO:0043231//intracellular membrane-bounded organelle;GO:0043226//organelle;GO:0005623//cell;GO:0005622//intracellular;GO:0044424//intracellular part	GO:1901363//heterocyclic compound binding;GO:0001067//regulatory region nucleic acid binding;GO:0005488//binding;GO:0097159//organic cyclic compound binding;GO:0000975//regulatory region DNA binding;GO:0003676//nucleic acid binding;GO:0003677//DNA binding;GO:0001071//nucleic acid binding transcription factor activity	GO:0044700//single organism signaling;GO:0008152//metabolic process;GO:0065007//biological regulation;GO:0050896//response to stimulus;GO:0050789//regulation of biological process;GO:0051716//cellular response to stimulus;GO:0044237//cellular metabolic process;GO:0009620//response to fungus;GO:0044763//single-organism cellular process;GO:0043207//response to external biotic stimulus;GO:0060255//r…
NC_027758.2	12424601	12424800	*	0.000194002	0.00287977	25.5974	ncbi_106413139	Genebody	LOC106413139	PREDICTED: probable pectinesterase/pectinesterase inhibitor 59 [Brassica napus]	Metabolism	Carbohydrate metabolism	ko00500//Starch and sucrose metabolism;ko00040//Pentose and glucuronate interconversions	K01051	GO:0044464//cell part;GO:0005623//cell;GO:0005618//cell wall;GO:0030312//external encapsulating structure;GO:0071944//cell periphery	GO:0003824//catalytic activity;GO:0052689//carboxylic ester hydrolase activity;GO:0016787//hydrolase activity;GO:0016788//hydrolase activity, acting on ester bonds	GO:0005976//polysaccharide metabolic process;GO:0009987//cellular process;GO:0071704//organic substance metabolic process;GO:0071555//cell wall organization;GO:0008152//metabolic process;GO:0071840//cellular component organization or biogenesis;GO:0043170//macromolecule metabolic process;GO:0000272//polysaccharide catabolic process;GO:0071554//cell wall organization or biogenesis;GO:0045229//exte…
NC_027758.2	12424901	12425100	*	8.04756e-13	4.66303e-11	35.5752	ncbi_106414350	Genebody	LOC106414350	PREDICTED: monocopper oxidase-like protein SKS2 [Brassica napus]	-	-	-	-	GO:0005911//cell-cell junction;GO:0044425//membrane part;GO:0031225//anchored component of membrane;GO:0031224//intrinsic component of membrane;GO:0030054//cell junction;GO:0016020//membrane	GO:0003824//catalytic activity;GO:0005488//binding;GO:0046914//transition metal ion binding;GO:0043169//cation binding;GO:0043167//ion binding;GO:0046872//metal ion binding	GO:0008152//metabolic process;GO:0044699//single-organism process;GO:0044710//single-organism metabolic process
NC_027758.2	12473101	12473300	*	3.84223e-08	1.22014e-06	41.7917	ncbi_106411916	Genebody	LOC106411916	PREDICTED: protein DYAD-like [Brassica napus]	-	-	-	-	-	-	-
NC_027758.2	12473201	12473400	*	9.97831e-09	3.46945e-07	48.4078	ncbi_106411916	Genebody	LOC106411916	PREDICTED: protein DYAD-like [Brassica napus]	-	-	-	-	-	-	-
NC_027758.2	12491501	12491700	*	3.52251e-06	7.90346e-05	-33.1949	ncbi_106414473	Genebody	LOC106414473	BnaA02g11330D [Brassica napus]	-	-	-	-	-	-	-
NC_027758.2	12491601	12491800	*	6.28173e-15	4.51453e-13	-44.9484	ncbi_106414473	Genebody	LOC106414473	BnaA02g11330D [Brassica napus]	-	-	-	-	-	-	-
NC_027758.2	12491701	12491900	*	6.31432e-06	0.000134319	-29.4969	ncbi_106414473	Genebody	LOC106414473	BnaA02g11330D [Brassica napus]	-	-	-	-	-	-	-
NC_027758.2	12495001	12495200	*	8.32712e-17	7.11051e-15	-38.0403	ncbi_106413137	Genebody	LOC106413137	PREDICTED: acid phosphatase 1-like [Brassica napus]	-	-	-	-	GO:0005623//cell;GO:0043226//organelle;GO:0009536//plastid;GO:0044444//cytoplasmic part;GO:0043227//membrane-bounded organelle;GO:0044464//cell part;GO:0043231//intracellular membrane-bounded organelle;GO:0043229//intracellular organelle;GO:0005622//intracellular;GO:0005737//cytoplasm;GO:0044424//intracellular part	GO:0042578//phosphoric ester hydrolase activity;GO:0016791//phosphatase activity;GO:0003824//catalytic activity;GO:0016788//hydrolase activity, acting on ester bonds;GO:0016787//hydrolase activity	-
NC_027758.2	12495101	12495300	*	3.59106e-16	2.89523e-14	-55.625	ncbi_106413137	Genebody	LOC106413137	PREDICTED: acid phosphatase 1-like [Brassica napus]	-	-	-	-	GO:0005623//cell;GO:0043226//organelle;GO:0009536//plastid;GO:0044444//cytoplasmic part;GO:0043227//membrane-bounded organelle;GO:0044464//cell part;GO:0043231//intracellular membrane-bounded organelle;GO:0043229//intracellular organelle;GO:0005622//intracellular;GO:0005737//cytoplasm;GO:0044424//intracellular part	GO:0042578//phosphoric ester hydrolase activity;GO:0016791//phosphatase activity;GO:0003824//catalytic activity;GO:0016788//hydrolase activity, acting on ester bonds;GO:0016787//hydrolase activity	-
NC_027758.2	12507801	12508000	*	8.62828e-05	0.00140838	-31.1232	ncbi_106415868	Genebody	LOC106415868	PREDICTED: polycomb group protein EMBRYONIC FLOWER 2-like isoform X1 [Brassica napus]	-	-	-	-	GO:0043231//intracellular membrane-bounded organelle;GO:0043227//membrane-bounded organelle;GO:0044464//cell part;GO:0044424//intracellular part;GO:0043229//intracellular organelle;GO:0005622//intracellular;GO:0043226//organelle;GO:0005623//cell	GO:0003676//nucleic acid binding;GO:1901363//heterocyclic compound binding;GO:0043167//ion binding;GO:0097159//organic cyclic compound binding;GO:0043169//cation binding;GO:0001071//nucleic acid binding transcription factor activity;GO:0005488//binding	GO:0044249//cellular biosynthetic process;GO:0044763//single-organism cellular process;GO:1902589//single-organism organelle organization;GO:0009409//response to cold;GO:0071840//cellular component organization or biogenesis;GO:0009058//biosynthetic process;GO:0007275//multicellular organism development;GO:0019222//regulation of metabolic process;GO:0009059//macromolecule biosynthetic process;GO:…
NC_027758.2	12899901	12900100	*	4.07671e-06	9.02226e-05	47.6324	ncbi_106360700	Genebody	BNAA08G08200D	BnaC08g10870D [Brassica napus]	-	-	-	-	-	-	-
NC_027758.2	13017901	13018100	*	4.26163e-05	0.00075077	-31.2394	ncbi_106360714	Genebody	LOC106360714	PREDICTED: SNF2 domain-containing protein CLASSY 1-like [Brassica napus]	Genetic Information Processing	Replication and repair	ko03440//Homologous recombination	K10875	GO:0070013//intracellular organelle lumen;GO:0044422//organelle part;GO:0043233//organelle lumen;GO:0005623//cell;GO:0031981//nuclear lumen;GO:0044428//nuclear part;GO:0031974//membrane-enclosed lumen;GO:0043231//intracellular membrane-bounded organelle;GO:0044424//intracellular part;GO:0043228//non-membrane-bounded organelle;GO:0043229//intracellular organelle;GO:0044446//intracellular organelle…	GO:0016462//pyrophosphatase activity;GO:0001882//nucleoside binding;GO:0016818//hydrolase activity, acting on acid anhydrides, in phosphorus-containing anhydrides;GO:0097159//organic cyclic compound binding;GO:0032549//ribonucleoside binding;GO:0001883//purine nucleoside binding;GO:0032550//purine ribonucleoside binding;GO:0003824//catalytic activity;GO:0097367//carbohydrate derivative binding;GO…	GO:1903506//regulation of nucleic acid-templated transcription;GO:0019219//regulation of nucleobase-containing compound metabolic process;GO:0044763//single-organism cellular process;GO:0010556//regulation of macromolecule biosynthetic process;GO:0010468//regulation of gene expression;GO:0048519//negative regulation of biological process;GO:0044260//cellular macromolecule metabolic process;GO:001…
NC_027758.2	13285601	13285800	*	1.00773e-21	1.27941e-19	77.9753	ncbi_106360855	Genebody	LOC106360855	BnaA08g08560D [Brassica napus]	-	-	-	-	-	-	-
NC_027758.2	13285701	13285900	*	2.43094e-17	2.17542e-15	44.7262	ncbi_106360855	Genebody	LOC106360855	BnaA08g08560D [Brassica napus]	-	-	-	-	-	-	-
NC_027758.2	13286201	13286400	*	5.32735e-11	2.50759e-09	25.755	ncbi_106360855	Genebody	LOC106360855	BnaA08g08560D [Brassica napus]	-	-	-	-	-	-	-
NC_027758.2	13341301	13341500	*	5.28767e-07	1.38889e-05	-50.2381	ncbi_106359644	Genebody	LOC106359644	PREDICTED: probable purine permease 8 [Brassica napus]	-	-	-	-	GO:0044425//membrane part;GO:0016020//membrane;GO:0031224//intrinsic component of membrane	GO:0022891//substrate-specific transmembrane transporter activity;GO:0022892//substrate-specific transporter activity;GO:0015205//nucleobase transmembrane transporter activity;GO:0022857//transmembrane transporter activity;GO:0005215//transporter activity	GO:0044763//single-organism cellular process;GO:0044699//single-organism process;GO:0071702//organic substance transport;GO:0044765//single-organism transport;GO:1902578//single-organism localization;GO:0071705//nitrogen compound transport;GO:0006810//transport;GO:0009987//cellular process;GO:0015851//nucleobase transport;GO:0051179//localization;GO:0051234//establishment of localization
NC_027758.2	13341401	13341600	*	8.32438e-06	0.00017256	-42.9832	ncbi_106359644	Genebody	LOC106359644	PREDICTED: probable purine permease 8 [Brassica napus]	-	-	-	-	GO:0044425//membrane part;GO:0016020//membrane;GO:0031224//intrinsic component of membrane	GO:0022891//substrate-specific transmembrane transporter activity;GO:0022892//substrate-specific transporter activity;GO:0015205//nucleobase transmembrane transporter activity;GO:0022857//transmembrane transporter activity;GO:0005215//transporter activity	GO:0044763//single-organism cellular process;GO:0044699//single-organism process;GO:0071702//organic substance transport;GO:0044765//single-organism transport;GO:1902578//single-organism localization;GO:0071705//nitrogen compound transport;GO:0006810//transport;GO:0009987//cellular process;GO:0015851//nucleobase transport;GO:0051179//localization;GO:0051234//establishment of localization
NC_027758.2	13627001	13627200	*	0.00187528	0.0202509	30.2036	ncbi_106391867	Genebody	BNAA02G12820D	PREDICTED: protein ABA DEFICIENT 4, chloroplastic [Brassica rapa]	-	-	-	-	GO:0009507//chloroplast;GO:0031976//plastid thylakoid;GO:0044424//intracellular part;GO:0016020//membrane;GO:0043234//protein complex;GO:0044434//chloroplast part;GO:0098807//chloroplast thylakoid membrane protein complex;GO:0044425//membrane part;GO:0043229//intracellular organelle;GO:0030076//light-harvesting complex;GO:0044436//thylakoid part;GO:0009534//chloroplast thylakoid;GO:0044464//cell …	-	GO:0031323//regulation of cellular metabolic process;GO:0019222//regulation of metabolic process;GO:0044699//single-organism process;GO:0043436//oxoacid metabolic process;GO:0006721//terpenoid metabolic process;GO:0050794//regulation of cellular process;GO:0009416//response to light stimulus;GO:0044237//cellular metabolic process;GO:0072593//reactive oxygen species metabolic process;GO:0006629//l…
NC_027758.2	13703101	13703300	*	1.90028e-11	9.43588e-10	-55.9322	ncbi_106409427	Genebody	LOC106409427	PREDICTED: midasin-like [Brassica napus]	Genetic Information Processing	Translation	ko03008//Ribosome biogenesis in eukaryotes	K14572	-	-	-
NC_027758.2	13703301	13703500	*	4.58647e-07	1.21834e-05	-52.2105	ncbi_106409427	Genebody	LOC106409427	PREDICTED: midasin-like [Brassica napus]	Genetic Information Processing	Translation	ko03008//Ribosome biogenesis in eukaryotes	K14572	-	-	-
NC_027758.2	13737601	13737800	*	8.93918e-07	2.25199e-05	-35	ncbi_106419527	Genebody	LOC106419527	BnaA02g12890D [Brassica napus]	-	-	-	-	-	-	-
NC_027758.2	14027501	14027700	*	7.39021e-37	2.34441e-34	91.3193	ncbi_111208837	Genebody	LOC111208837	PREDICTED: replication protein A 70 kDa DNA-binding subunit-like [Brassica napus]	Genetic Information Processing	Replication and repair	ko03420//Nucleotide excision repair;ko03030//DNA replication;ko03440//Homologous recombination;ko03430//Mismatch repair	K07466	-	-	-
NC_027758.2	14317701	14317900	*	1.64954e-13	1.02664e-11	42.485	ncbi_106419766	Genebody	LOC106419766	PREDICTED: E3 ubiquitin-protein ligase ATL59 isoform X1 [Brassica napus]	-	-	-	-	-	GO:0043169//cation binding;GO:0043167//ion binding;GO:0046872//metal ion binding;GO:0046914//transition metal ion binding;GO:0005488//binding	-
NC_027758.2	14335201	14335400	*	1.88946e-06	4.47475e-05	-31.5789	ncbi_106419787	Genebody	LOC106419787	PREDICTED: reticulon-like protein B14 [Brassica rapa]	-	-	-	-	-	-	-
NC_027758.2	14337601	14337800	*	1.15543e-29	2.48107e-27	63.4146	ncbi_106409619	Genebody	LOC106409619	BnaA07g25250D [Brassica napus]	-	-	-	-	-	-	-
NC_027758.2	14337701	14337900	*	2.32439e-21	2.87378e-19	64	ncbi_106409619	Genebody	LOC106409619	BnaA07g25250D [Brassica napus]	-	-	-	-	-	-	-
NC_027758.2	14421401	14421600	*	5.30276e-08	1.64665e-06	-29.8507	ncbi_106392475	Genebody	LOC106392475	PREDICTED: probable receptor-like protein kinase At5g59700 isoform X1 [Brassica napus]	-	-	-	-	GO:0016020//membrane;GO:0005911//cell-cell junction;GO:0030054//cell junction;GO:0031224//intrinsic component of membrane;GO:0044425//membrane part	GO:0016740//transferase activity;GO:0003824//catalytic activity;GO:0016772//transferase activity, transferring phosphorus-containing groups	GO:0042546//cell wall biogenesis;GO:0009987//cellular process;GO:0022402//cell cycle process;GO:0044238//primary metabolic process;GO:0071554//cell wall organization or biogenesis;GO:0007049//cell cycle;GO:0051128//regulation of cellular component organization;GO:0033043//regulation of organelle organization;GO:0044763//single-organism cellular process;GO:0071840//cellular component organization …
NC_027758.2	14431101	14431300	*	7.442e-07	1.90335e-05	51.8711	ncbi_106409649	Genebody	LOC106409649	PREDICTED: uncharacterized protein LOC106409649 [Brassica napus]	-	-	-	-	-	-	-
NC_027758.2	14686801	14687000	*	4.38045e-24	6.57839e-22	93.1034	ncbi_106391261	Genebody	LOC106391261	PREDICTED: probable leucine-rich repeat receptor-like protein kinase At1g68400 [Brassica napus]	-	-	-	-	-	GO:0016301//kinase activity;GO:0005488//binding;GO:0003824//catalytic activity;GO:0032550//purine ribonucleoside binding;GO:1901363//heterocyclic compound binding;GO:0001883//purine nucleoside binding;GO:0097159//organic cyclic compound binding;GO:0016773//phosphotransferase activity, alcohol group as acceptor;GO:0004672//protein kinase activity;GO:0097367//carbohydrate derivative binding;GO:0016…	GO:0007165//signal transduction;GO:0071704//organic substance metabolic process;GO:0043412//macromolecule modification;GO:0050896//response to stimulus;GO:0008152//metabolic process;GO:0007154//cell communication;GO:0007166//cell surface receptor signaling pathway;GO:0044260//cellular macromolecule metabolic process;GO:0044238//primary metabolic process;GO:0044267//cellular protein metabolic proc…
NC_027758.2	14686901	14687100	*	4.38045e-24	6.57839e-22	93.1034	ncbi_106391261	Genebody	LOC106391261	PREDICTED: probable leucine-rich repeat receptor-like protein kinase At1g68400 [Brassica napus]	-	-	-	-	-	GO:0016301//kinase activity;GO:0005488//binding;GO:0003824//catalytic activity;GO:0032550//purine ribonucleoside binding;GO:1901363//heterocyclic compound binding;GO:0001883//purine nucleoside binding;GO:0097159//organic cyclic compound binding;GO:0016773//phosphotransferase activity, alcohol group as acceptor;GO:0004672//protein kinase activity;GO:0097367//carbohydrate derivative binding;GO:0016…	GO:0007165//signal transduction;GO:0071704//organic substance metabolic process;GO:0043412//macromolecule modification;GO:0050896//response to stimulus;GO:0008152//metabolic process;GO:0007154//cell communication;GO:0007166//cell surface receptor signaling pathway;GO:0044260//cellular macromolecule metabolic process;GO:0044238//primary metabolic process;GO:0044267//cellular protein metabolic proc…
NC_027758.2	14774601	14774800	*	5.194e-09	1.87944e-07	38.3427	ncbi_111208869	Genebody	LOC111208869	BnaAnng25450D [Brassica napus]	-	-	-	-	GO:0030312//external encapsulating structure;GO:0005623//cell;GO:0044464//cell part;GO:0071944//cell periphery	GO:0005488//binding;GO:0016667//oxidoreductase activity, acting on a sulfur group of donors;GO:0046872//metal ion binding;GO:0043167//ion binding;GO:0003824//catalytic activity;GO:0046914//transition metal ion binding;GO:0016491//oxidoreductase activity;GO:0016670//oxidoreductase activity, acting on a sulfur group of donors, oxygen as acceptor;GO:0043169//cation binding	GO:0030001//metal ion transport;GO:0050896//response to stimulus;GO:0051179//localization;GO:0044765//single-organism transport;GO:0051234//establishment of localization;GO:1902578//single-organism localization;GO:0006812//cation transport;GO:0019725//cellular homeostasis;GO:0009651//response to salt stress;GO:0008152//metabolic process;GO:0065008//regulation of biological quality;GO:0006811//ion…
NC_027758.2	15158901	15159100	*	2.72804e-08	8.87062e-07	31.7805	ncbi_106410140	Genebody	LOC106410140	nuclease [Arabidopsis thaliana]	-	-	-	-	GO:0043227//membrane-bounded organelle;GO:0044424//intracellular part;GO:0043231//intracellular membrane-bounded organelle;GO:0043226//organelle;GO:0005623//cell;GO:0005622//intracellular;GO:0043229//intracellular organelle;GO:0044464//cell part	-	-
NC_027758.2	15458101	15458300	*	3.01865e-05	0.000551836	-42.2282	ncbi_106393603	Genebody	LOC106393603	PREDICTED: protein STRUBBELIG-RECEPTOR FAMILY 7-like [Brassica napus]	-	-	-	-	-	-	-
NC_027758.2	15778301	15778500	*	0.000437385	0.00584185	-36	ncbi_106441241	Genebody	LOC106441241	PREDICTED: protein CROWDED NUCLEI 4-like [Brassica napus]	Metabolism	Metabolism of cofactors and vitamins;Amino acid metabolism;Global and Overview	ko01230//Biosynthesis of amino acids;ko00270//Cysteine and methionine metabolism;ko01210//2-Oxocarboxylic acid metabolism;ko00280//Valine, leucine and isoleucine degradation;ko00770//Pantothenate and CoA biosynthesis;ko00290//Valine, leucine and isoleucine biosynthesis	K00826	GO:0005737//cytoplasm;GO:0043229//intracellular organelle;GO:0044464//cell part;GO:0070013//intracellular organelle lumen;GO:0005634//nucleus;GO:0044446//intracellular organelle part;GO:0044444//cytoplasmic part;GO:0043226//organelle;GO:0031974//membrane-enclosed lumen;GO:0043227//membrane-bounded organelle;GO:0031981//nuclear lumen;GO:0043231//intracellular membrane-bounded organelle;GO:0009536/…	GO:0016769//transferase activity, transferring nitrogenous groups;GO:0003824//catalytic activity;GO:0016740//transferase activity;GO:0004084//branched-chain-amino-acid transaminase activity;GO:0008483//transaminase activity	GO:0071840//cellular component organization or biogenesis;GO:0009081//branched-chain amino acid metabolic process;GO:0044237//cellular metabolic process;GO:1901564//organonitrogen compound metabolic process;GO:0006549//isoleucine metabolic process;GO:0071704//organic substance metabolic process;GO:1901605//alpha-amino acid metabolic process;GO:0019748//secondary metabolic process;GO:0016043//cell…
NC_027758.2	16277601	16277800	*	6.66831e-21	7.95171e-19	-74.3027	ncbi_111206097	Genebody	LOC111206097	PREDICTED: probable disease resistance protein At5g66900 isoform X1 [Brassica rapa]	-	-	-	-	GO:0043227//membrane-bounded organelle;GO:0005622//intracellular;GO:0044464//cell part;GO:0005623//cell;GO:0043229//intracellular organelle;GO:0043226//organelle;GO:0044424//intracellular part;GO:0043231//intracellular membrane-bounded organelle	-	GO:0050896//response to stimulus;GO:0006950//response to stress
NC_027758.2	16277701	16277900	*	4.06256e-15	2.97365e-13	-55.7576	ncbi_111206097	Genebody	LOC111206097	PREDICTED: probable disease resistance protein At5g66900 isoform X1 [Brassica rapa]	-	-	-	-	GO:0043227//membrane-bounded organelle;GO:0005622//intracellular;GO:0044464//cell part;GO:0005623//cell;GO:0043229//intracellular organelle;GO:0043226//organelle;GO:0044424//intracellular part;GO:0043231//intracellular membrane-bounded organelle	-	GO:0050896//response to stimulus;GO:0006950//response to stress
NC_027758.2	16441401	16441600	*	2.17343e-13	1.33628e-11	32.1101	ncbi_106395284	Genebody	LOC106395284	BnaA02g14980D [Brassica napus]	-	-	-	-	GO:0005622//intracellular;GO:0005623//cell;GO:0043227//membrane-bounded organelle;GO:0044464//cell part;GO:0044424//intracellular part;GO:0043226//organelle;GO:0043231//intracellular membrane-bounded organelle;GO:0043229//intracellular organelle	-	GO:0010383//cell wall polysaccharide metabolic process;GO:0009987//cellular process;GO:0071310//cellular response to organic substance;GO:0008152//metabolic process;GO:0010033//response to organic substance;GO:0009755//hormone-mediated signaling pathway;GO:0070887//cellular response to chemical stimulus;GO:0043170//macromolecule metabolic process;GO:0050794//regulation of cellular process;GO:0071…
NC_027758.2	16499501	16499700	*	1.07156e-23	1.56644e-21	60.5079	ncbi_106421163	Genebody	LOC106421163	PREDICTED: ubiquitin-conjugating enzyme E2 variant 1B [Brassica rapa]	-	-	-	-	GO:0044424//intracellular part;GO:0043226//organelle;GO:0043231//intracellular membrane-bounded organelle;GO:0044464//cell part;GO:0005622//intracellular;GO:0005623//cell;GO:1902494//catalytic complex;GO:0043229//intracellular organelle;GO:0043234//protein complex;GO:0043227//membrane-bounded organelle;GO:0031371//ubiquitin conjugating enzyme complex;GO:1990234//transferase complex;GO:0032991//ma…	GO:0005488//binding	GO:0009416//response to light stimulus;GO:0006807//nitrogen compound metabolic process;GO:0071704//organic substance metabolic process;GO:0006139//nucleobase-containing compound metabolic process;GO:0090304//nucleic acid metabolic process;GO:1901575//organic substance catabolic process;GO:0033554//cellular response to stress;GO:0044257//cellular protein catabolic process;GO:0044265//cellular macr…
NC_027758.2	16499601	16499800	*	1.08801e-08	3.76175e-07	25.691	ncbi_106421163	Genebody	LOC106421163	PREDICTED: ubiquitin-conjugating enzyme E2 variant 1B [Brassica rapa]	-	-	-	-	GO:0044424//intracellular part;GO:0043226//organelle;GO:0043231//intracellular membrane-bounded organelle;GO:0044464//cell part;GO:0005622//intracellular;GO:0005623//cell;GO:1902494//catalytic complex;GO:0043229//intracellular organelle;GO:0043234//protein complex;GO:0043227//membrane-bounded organelle;GO:0031371//ubiquitin conjugating enzyme complex;GO:1990234//transferase complex;GO:0032991//ma…	GO:0005488//binding	GO:0009416//response to light stimulus;GO:0006807//nitrogen compound metabolic process;GO:0071704//organic substance metabolic process;GO:0006139//nucleobase-containing compound metabolic process;GO:0090304//nucleic acid metabolic process;GO:1901575//organic substance catabolic process;GO:0033554//cellular response to stress;GO:0044257//cellular protein catabolic process;GO:0044265//cellular macr…
NC_027758.2	16593001	16593200	*	2.51905e-15	1.88176e-13	36.9997	ncbi_106395114	Genebody	LOC106395114	PREDICTED: MLP-like protein 31 [Brassica rapa]	-	-	-	-	GO:0005622//intracellular;GO:0005737//cytoplasm;GO:0043226//organelle;GO:0005623//cell;GO:0043227//membrane-bounded organelle;GO:0043229//intracellular organelle;GO:0044444//cytoplasmic part;GO:0009536//plastid;GO:0043231//intracellular membrane-bounded organelle;GO:0044464//cell part;GO:0044424//intracellular part	-	GO:0050896//response to stimulus;GO:0006950//response to stress
NC_027758.2	16852601	16852800	*	1.13831e-13	7.2071e-12	59.1667	ncbi_106414133	Genebody	LOC106414133	PREDICTED: probable serine/threonine-protein kinase At1g09600 [Brassica rapa]	-	-	-	-	-	-	-
NC_027758.2	17094401	17094600	*	3.50894e-18	3.37093e-16	-32.3508	ncbi_106411245	Genebody	LOC106411245	BnaA04g07310D [Brassica napus]	Genetic Information Processing	Replication and repair	ko03420//Nucleotide excision repair;ko03030//DNA replication;ko03440//Homologous recombination;ko03430//Mismatch repair	K07466	-	-	-
NC_027758.2	17206901	17207100	*	6.39677e-13	3.7437e-11	62.037	ncbi_106395854	Genebody	LOC106395854	BnaCnng07690D [Brassica napus]	-	-	-	-	-	-	GO:0019941//modification-dependent protein catabolic process;GO:0043170//macromolecule metabolic process;GO:0051603//proteolysis involved in cellular protein catabolic process;GO:0050896//response to stimulus;GO:0030163//protein catabolic process;GO:0016043//cellular component organization;GO:0043248//proteasome assembly;GO:0070271//protein complex biogenesis;GO:0006508//proteolysis;GO:0043094//c…
NC_027758.2	17221201	17221400	*	1.28069e-13	8.062e-12	-60.4665	ncbi_106421491	Genebody	LOC106421491	PREDICTED: O-acyltransferase WSD1-like isoform X1 [Brassica rapa]	-	-	-	-	-	-	-
NC_027758.2	17840001	17840200	*	1.91487e-20	2.2053e-18	-93.1034	ncbi_106399614	Genebody	LOC106399614	PREDICTED: 5'-nucleotidase SurE-like [Brassica napus]	Metabolism	Nucleotide metabolism;Metabolism of cofactors and vitamins	ko00230//Purine metabolism;ko00240//Pyrimidine metabolism;ko00760//Nicotinate and nicotinamide metabolism	K03787	-	-	-
NC_027758.2	17840301	17840500	*	4.44921e-26	7.63556e-24	-86.5854	ncbi_106399614	Genebody	LOC106399614	PREDICTED: 5'-nucleotidase SurE-like [Brassica napus]	Metabolism	Nucleotide metabolism;Metabolism of cofactors and vitamins	ko00230//Purine metabolism;ko00240//Pyrimidine metabolism;ko00760//Nicotinate and nicotinamide metabolism	K03787	-	-	-
NC_027758.2	17840401	17840600	*	5.15615e-50	2.97615e-47	-90.367	ncbi_106399614	Genebody	LOC106399614	PREDICTED: 5'-nucleotidase SurE-like [Brassica napus]	Metabolism	Nucleotide metabolism;Metabolism of cofactors and vitamins	ko00230//Purine metabolism;ko00240//Pyrimidine metabolism;ko00760//Nicotinate and nicotinamide metabolism	K03787	-	-	-
NC_027758.2	17840501	17840700	*	8.14075e-44	3.59843e-41	-91.3793	ncbi_106399614	Genebody	LOC106399614	PREDICTED: 5'-nucleotidase SurE-like [Brassica napus]	Metabolism	Nucleotide metabolism;Metabolism of cofactors and vitamins	ko00230//Purine metabolism;ko00240//Pyrimidine metabolism;ko00760//Nicotinate and nicotinamide metabolism	K03787	-	-	-
NC_027758.2	17848201	17848400	*	1.01957e-11	5.22267e-10	26.1697	ncbi_106399614	Genebody	LOC106399614	PREDICTED: 5'-nucleotidase SurE-like [Brassica napus]	Metabolism	Nucleotide metabolism;Metabolism of cofactors and vitamins	ko00230//Purine metabolism;ko00240//Pyrimidine metabolism;ko00760//Nicotinate and nicotinamide metabolism	K03787	-	-	-
NC_027758.2	17909201	17909400	*	2.44364e-27	4.54309e-25	47.5783	ncbi_106413192	Genebody	LOC106413192	BnaC03g69130D [Brassica napus]	-	-	-	-	-	-	-
NC_027758.2	18147801	18148000	*	2.66553e-09	1.00426e-07	25	ncbi_106381355	Genebody	LOC106381355	BnaA02g16510D [Brassica napus]	-	-	-	-	GO:0009536//plastid;GO:0043227//membrane-bounded organelle;GO:0044464//cell part;GO:0044425//membrane part;GO:0005623//cell;GO:0043231//intracellular membrane-bounded organelle;GO:0016020//membrane;GO:0031090//organelle membrane;GO:0044446//intracellular organelle part;GO:0005911//cell-cell junction;GO:0044422//organelle part;GO:0005622//intracellular;GO:0031224//intrinsic component of membrane;G…	GO:0003824//catalytic activity;GO:0016491//oxidoreductase activity	GO:0042221//response to chemical;GO:0009743//response to carbohydrate;GO:0009411//response to UV;GO:0002376//immune system process;GO:0044238//primary metabolic process;GO:0051704//multi-organism process;GO:0071704//organic substance metabolic process;GO:0009814//defense response, incompatible interaction;GO:0009314//response to radiation;GO:0008152//metabolic process;GO:1901700//response to oxyg…
NC_027758.2	18352401	18352600	*	0.000100406	0.00160727	25.2874	ncbi_106380186	Genebody	LOC106380186	PREDICTED: cytochrome P450 78A5-like [Brassica napus]	-	-	-	-	-	GO:0005488//binding	GO:0044710//single-organism metabolic process;GO:0044699//single-organism process;GO:0008152//metabolic process
NC_027758.2	18352501	18352700	*	2.50111e-08	8.18015e-07	33.8346	ncbi_106380186	Genebody	LOC106380186	PREDICTED: cytochrome P450 78A5-like [Brassica napus]	-	-	-	-	-	GO:0005488//binding	GO:0044710//single-organism metabolic process;GO:0044699//single-organism process;GO:0008152//metabolic process
NC_027758.2	18352601	18352800	*	1.54402e-10	6.86517e-09	40.6015	ncbi_106380186	Genebody	LOC106380186	PREDICTED: cytochrome P450 78A5-like [Brassica napus]	-	-	-	-	-	GO:0005488//binding	GO:0044710//single-organism metabolic process;GO:0044699//single-organism process;GO:0008152//metabolic process
NC_027758.2	18352701	18352900	*	1.62174e-09	6.29506e-08	47.3684	ncbi_106380186	Genebody	LOC106380186	PREDICTED: cytochrome P450 78A5-like [Brassica napus]	-	-	-	-	-	GO:0005488//binding	GO:0044710//single-organism metabolic process;GO:0044699//single-organism process;GO:0008152//metabolic process
NC_027758.2	18475001	18475200	*	1.17044e-07	3.43961e-06	32.1429	ncbi_106379829	Genebody	LOC106379829	PREDICTED: transcription factor PRE3-like [Brassica napus]	-	-	-	-	GO:0043229//intracellular organelle;GO:0043231//intracellular membrane-bounded organelle;GO:0044424//intracellular part;GO:0043227//membrane-bounded organelle;GO:0005622//intracellular;GO:0043226//organelle;GO:0005623//cell;GO:0044464//cell part	GO:0001071//nucleic acid binding transcription factor activity;GO:0005488//binding;GO:0005515//protein binding	GO:0050789//regulation of biological process;GO:0009719//response to endogenous stimulus;GO:0071704//organic substance metabolic process;GO:0009725//response to hormone;GO:0044237//cellular metabolic process;GO:0010468//regulation of gene expression;GO:0051716//cellular response to stimulus;GO:0019222//regulation of metabolic process;GO:0044707//single-multicellular organism process;GO:0048856//a…
NC_027758.2	18601801	18602000	*	8.27554e-16	6.4559e-14	30.1508	ncbi_106397124	Genebody	LOC106397124	BnaA02g35900D [Brassica napus]	-	-	-	-	GO:0044424//intracellular part;GO:0043231//intracellular membrane-bounded organelle;GO:0043229//intracellular organelle;GO:0043227//membrane-bounded organelle;GO:0005623//cell;GO:0005622//intracellular;GO:0044464//cell part;GO:0043226//organelle	-	-
NC_027758.2	18601901	18602100	*	5.2618e-16	4.17807e-14	33.5582	ncbi_106397124	Genebody	LOC106397124	BnaA02g35900D [Brassica napus]	-	-	-	-	GO:0044424//intracellular part;GO:0043231//intracellular membrane-bounded organelle;GO:0043229//intracellular organelle;GO:0043227//membrane-bounded organelle;GO:0005623//cell;GO:0005622//intracellular;GO:0044464//cell part;GO:0043226//organelle	-	-
NC_027758.2	18965401	18965600	*	1.85386e-12	1.03281e-10	47.2418	ncbi_106397402	Genebody	LOC106397402	PREDICTED: SKP1-like protein 1A [Brassica rapa]	Genetic Information Processing	Folding, sorting and degradation	ko04141//Protein processing in endoplasmic reticulum;ko04120//Ubiquitin mediated proteolysis	K03094	GO:1902494//catalytic complex;GO:0005622//intracellular;GO:0043232//intracellular non-membrane-bounded organelle;GO:0043234//protein complex;GO:0044464//cell part;GO:0031461//cullin-RING ubiquitin ligase complex;GO:0032991//macromolecular complex;GO:0043229//intracellular organelle;GO:0015630//microtubule cytoskeleton;GO:0016020//membrane;GO:1990234//transferase complex;GO:0000151//ubiquitin liga…	GO:0005488//binding	GO:0000280//nuclear division;GO:0044707//single-multicellular organism process;GO:0010033//response to organic substance;GO:0009755//hormone-mediated signaling pathway;GO:0051603//proteolysis involved in cellular protein catabolic process;GO:0060255//regulation of macromolecule metabolic process;GO:0032446//protein modification by small protein conjugation;GO:0035556//intracellular signal transdu…
NC_027758.2	18979801	18980000	*	0.00270952	0.0275099	33.4173	ncbi_106422479	Genebody	LOC106422479	EMB1793 [Arabidopsis lyrata subsp. lyrata] [Arabidopsis lyrata]	-	-	-	-	-	-	-
NC_027758.2	18999201	18999400	*	1.61508e-12	9.05466e-11	48.9796	ncbi_106397459	Genebody	LOC106397459	PREDICTED: L-ascorbate oxidase homolog [Brassica napus]	-	-	-	-	GO:0044444//cytoplasmic part;GO:0005737//cytoplasm;GO:0005623//cell;GO:0005622//intracellular;GO:0071944//cell periphery;GO:0030054//cell junction;GO:0044464//cell part;GO:0005618//cell wall;GO:0005576//extracellular region;GO:0005911//cell-cell junction;GO:0044424//intracellular part;GO:0030312//external encapsulating structure	GO:0003824//catalytic activity	GO:0044260//cellular macromolecule metabolic process;GO:0005976//polysaccharide metabolic process;GO:0071669//plant-type cell wall organization or biogenesis;GO:0071840//cellular component organization or biogenesis;GO:0016043//cellular component organization;GO:0006629//lipid metabolic process;GO:1901576//organic substance biosynthetic process;GO:0009664//plant-type cell wall organization;GO:000…
NC_027758.2	18999301	18999500	*	2.22477e-10	9.69208e-09	43.3962	ncbi_106397459	Genebody	LOC106397459	PREDICTED: L-ascorbate oxidase homolog [Brassica napus]	-	-	-	-	GO:0044444//cytoplasmic part;GO:0005737//cytoplasm;GO:0005623//cell;GO:0005622//intracellular;GO:0071944//cell periphery;GO:0030054//cell junction;GO:0044464//cell part;GO:0005618//cell wall;GO:0005576//extracellular region;GO:0005911//cell-cell junction;GO:0044424//intracellular part;GO:0030312//external encapsulating structure	GO:0003824//catalytic activity	GO:0044260//cellular macromolecule metabolic process;GO:0005976//polysaccharide metabolic process;GO:0071669//plant-type cell wall organization or biogenesis;GO:0071840//cellular component organization or biogenesis;GO:0016043//cellular component organization;GO:0006629//lipid metabolic process;GO:1901576//organic substance biosynthetic process;GO:0009664//plant-type cell wall organization;GO:000…
NC_027758.2	19215501	19215700	*	5.84879e-09	2.10238e-07	57.8947	ncbi_106397600	Genebody	LOC106397600	PREDICTED: chlorophyll a-b binding protein of LHCII type 1 [Brassica rapa]	Metabolism	Energy metabolism	ko00196//Photosynthesis - antenna proteins	K14172	GO:0032991//macromolecular complex;GO:0043234//protein complex	GO:0046906//tetrapyrrole binding;GO:0097159//organic cyclic compound binding;GO:1901363//heterocyclic compound binding;GO:0005488//binding	GO:0044710//single-organism metabolic process;GO:0046483//heterocycle metabolic process;GO:0046700//heterocycle catabolic process;GO:0044763//single-organism cellular process;GO:0006725//cellular aromatic compound metabolic process;GO:0034641//cellular nitrogen compound metabolic process;GO:0009639//response to red or far red light;GO:0071704//organic substance metabolic process;GO:0051187//cofac…
NC_027758.2	19500701	19500900	*	6.53012e-05	0.00109907	30.9524	ncbi_106396911	Genebody	LOC106396911	PREDICTED: SNW/SKI-interacting protein-like [Brassica napus]	Genetic Information Processing	Transcription	ko03040//Spliceosome	K06063	GO:0031981//nuclear lumen;GO:0070013//intracellular organelle lumen;GO:0043228//non-membrane-bounded organelle;GO:0031974//membrane-enclosed lumen;GO:0044464//cell part;GO:0044446//intracellular organelle part;GO:0044424//intracellular part;GO:0043229//intracellular organelle;GO:0005623//cell;GO:0005622//intracellular;GO:0044422//organelle part;GO:0043226//organelle;GO:0044428//nuclear part;GO:00…	GO:0005488//binding	GO:0046700//heterocycle catabolic process;GO:0042157//lipoprotein metabolic process;GO:0080090//regulation of primary metabolic process;GO:0044265//cellular macromolecule catabolic process;GO:0006355//regulation of transcription, DNA-templated;GO:0046483//heterocycle metabolic process;GO:0006498//N-terminal protein lipidation;GO:0060255//regulation of macromolecule metabolic process;GO:0031365//N…
NC_027758.2	19540901	19541100	*	1.95367e-05	0.00037293	27.0095	ncbi_106396967	Genebody	LOC106396967	BnaA02g18490D [Brassica napus]	-	-	-	-	-	-	-
NC_027758.2	19541001	19541200	*	1.56637e-18	1.54954e-16	43.3962	ncbi_106396967	Genebody	LOC106396967	BnaA02g18490D [Brassica napus]	-	-	-	-	-	-	-
NC_027758.2	19575901	19576100	*	1.34456e-07	3.91264e-06	58.8235	ncbi_106396982	Genebody	LOC106396982	BnaA02g18460D [Brassica napus]	-	-	-	-	-	-	-
NC_027758.2	19599401	19599600	*	8.6463e-13	4.99199e-11	60.8392	ncbi_106396984	Genebody	LOC106396984	PREDICTED: proteasome subunit beta type-3-A [Brassica rapa]	Genetic Information Processing	Folding, sorting and degradation	ko03050//Proteasome	K02735	GO:0005622//intracellular;GO:0005737//cytoplasm;GO:0044424//intracellular part;GO:0043226//organelle;GO:0043227//membrane-bounded organelle;GO:0044464//cell part;GO:0044444//cytoplasmic part;GO:0005623//cell;GO:0043234//protein complex;GO:0043229//intracellular organelle;GO:0016020//membrane;GO:0031090//organelle membrane;GO:0044422//organelle part;GO:0043231//intracellular membrane-bounded organ…	GO:0016787//hydrolase activity;GO:0003824//catalytic activity	GO:0034622//cellular macromolecular complex assembly;GO:0042221//response to chemical;GO:0043170//macromolecule metabolic process;GO:0016042//lipid catabolic process;GO:0044723//single-organism carbohydrate metabolic process;GO:0044267//cellular protein metabolic process;GO:0035966//response to topologically incorrect protein;GO:0044282//small molecule catabolic process;GO:0043632//modification-d…
NC_027758.2	19814001	19814200	*	9.62159e-06	0.000196957	-37.4227	ncbi_106397025	Genebody	LOC106397025	PREDICTED: glutamic acid-rich protein-like isoform X2 [Brassica napus]	-	-	-	-	-	-	GO:0016569//covalent chromatin modification;GO:0010605//negative regulation of macromolecule metabolic process;GO:0018193//peptidyl-amino acid modification;GO:0009892//negative regulation of metabolic process;GO:0050794//regulation of cellular process;GO:0045934//negative regulation of nucleobase-containing compound metabolic process;GO:0006996//organelle organization;GO:0065007//biological regul…
NC_027758.2	20364101	20364300	*	6.23015e-07	1.61627e-05	33.6654	ncbi_106381512	Genebody	LOC106381512	BnaA02g36100D [Brassica napus]	Genetic Information Processing	Transcription	ko03040//Spliceosome	K12854	-	-	-
NC_027758.2	20522801	20523000	*	7.33242e-16	5.74894e-14	43.0556	ncbi_106429695	Genebody	LOC106429695	PREDICTED: probable leucine-rich repeat receptor-like protein kinase At5g49770 isoform X2 [Brassica napus]	-	-	-	-	-	-	-
NC_027758.2	20522901	20523100	*	6.73337e-13	3.93217e-11	50	ncbi_106429695	Genebody	LOC106429695	PREDICTED: probable leucine-rich repeat receptor-like protein kinase At5g49770 isoform X2 [Brassica napus]	-	-	-	-	-	-	-
NC_027758.2	20595101	20595300	*	3.61692e-14	2.40884e-12	36.9191	ncbi_106429678	Genebody	LOC106429678	PREDICTED: glutathione S-transferase T3-like [Brassica napus]	-	-	-	-	-	-	-
NC_027758.2	21624201	21624400	*	9.44886e-11	4.31585e-09	27.3147	ncbi_106398456	Genebody	LOC106398456	PREDICTED: N-alpha-acetyltransferase 15, NatA auxiliary subunit [Brassica napus]	-	-	-	-	-	-	-
NC_027758.2	21624301	21624500	*	3.256e-13	1.96573e-11	33.3333	ncbi_106398456	Genebody	LOC106398456	PREDICTED: N-alpha-acetyltransferase 15, NatA auxiliary subunit [Brassica napus]	-	-	-	-	-	-	-
NC_027758.2	21935701	21935900	*	4.55628e-14	3.00526e-12	-56.4616	ncbi_106388204	Genebody	LOC106388204	BnaC02g27460D [Brassica napus]	Genetic Information Processing	Replication and repair	ko03420//Nucleotide excision repair;ko03030//DNA replication;ko03440//Homologous recombination;ko03430//Mismatch repair	K07466	-	-	-
NC_027758.2	21935801	21936000	*	1.39324e-15	1.06527e-13	-51.3712	ncbi_106388204	Genebody	LOC106388204	BnaC02g27460D [Brassica napus]	Genetic Information Processing	Replication and repair	ko03420//Nucleotide excision repair;ko03030//DNA replication;ko03440//Homologous recombination;ko03430//Mismatch repair	K07466	-	-	-
NC_027758.2	21991401	21991600	*	3.54018e-17	3.12124e-15	45.6747	ncbi_106388206	Genebody	LOC106388206	PREDICTED: dTDP-4-dehydrorhamnose reductase-like isoform X1 [Brassica napus]	-	-	-	-	-	-	-
NC_027758.2	21991501	21991700	*	5.79428e-21	6.94052e-19	59.9282	ncbi_106388206	Genebody	LOC106388206	PREDICTED: dTDP-4-dehydrorhamnose reductase-like isoform X1 [Brassica napus]	-	-	-	-	-	-	-
NC_027758.2	21991601	21991800	*	1.95052e-05	0.000372381	28.9295	ncbi_106388206	Genebody	LOC106388206	PREDICTED: dTDP-4-dehydrorhamnose reductase-like isoform X1 [Brassica napus]	-	-	-	-	-	-	-
NC_027758.2	22123201	22123400	*	6.14177e-06	0.000130916	34.9262	ncbi_106391012	Genebody	BNAA02G21500D	PPR containing protein [Arabidopsis thaliana]	-	-	-	-	-	-	-
NC_027758.2	22123801	22124000	*	9.25311e-13	5.32518e-11	43.5131	ncbi_106391012	Genebody	BNAA02G21500D	PPR containing protein [Arabidopsis thaliana]	-	-	-	-	-	-	-
NC_027758.2	22913001	22913200	*	2.07681e-07	5.85522e-06	-27.2822	ncbi_106437683	Genebody	LOC106437683	PREDICTED: disease resistance protein RRS1-like isoform X1 [Brassica napus]	-	-	-	-	-	-	-
NC_027758.2	22967301	22967500	*	3.33672e-06	7.51887e-05	30.4086	ncbi_106425537	Genebody	LOC106425537	PREDICTED: F-box protein At2g05970-like [Brassica napus]	-	-	-	-	GO:0044464//cell part;GO:0005623//cell;GO:0043229//intracellular organelle;GO:0043227//membrane-bounded organelle;GO:0043231//intracellular membrane-bounded organelle;GO:0044424//intracellular part;GO:0043226//organelle;GO:0005622//intracellular	-	-
NC_027758.2	23451301	23451500	*	6.97474e-06	0.00014706	47.9798	ncbi_106411349	Genebody	LOC106411349	PREDICTED: 3-oxoacyl-[acyl-carrier-protein] synthase I, chloroplastic-like isoform X1 [Brassica napus]	Metabolism	Global and Overview;Metabolism of cofactors and vitamins;Lipid metabolism	ko01212//Fatty acid metabolism;ko00061//Fatty acid biosynthesis;ko00780//Biotin metabolism	K09458	-	-	-
NC_027758.2	23451701	23451900	*	1.25476e-05	0.000250181	43.1174	ncbi_106411349	Genebody	LOC106411349	PREDICTED: 3-oxoacyl-[acyl-carrier-protein] synthase I, chloroplastic-like isoform X1 [Brassica napus]	Metabolism	Global and Overview;Metabolism of cofactors and vitamins;Lipid metabolism	ko01212//Fatty acid metabolism;ko00061//Fatty acid biosynthesis;ko00780//Biotin metabolism	K09458	-	-	-
NC_027758.2	23592201	23592400	*	3.09631e-14	2.07565e-12	36.1345	ncbi_106410675	Genebody	LOC106410675	BnaA02g24500D [Brassica napus]	-	-	-	-	-	-	-
NC_027758.2	23592301	23592500	*	1.28685e-14	8.97351e-13	46.5116	ncbi_106410675	Genebody	LOC106410675	BnaA02g24500D [Brassica napus]	-	-	-	-	-	-	-
NC_027758.2	23656301	23656500	*	0.00343987	0.033507	-32.0794	ncbi_106407331	Genebody	LOC106407331	BnaC09g30680D [Brassica napus]	Genetic Information Processing	Replication and repair	ko03420//Nucleotide excision repair;ko03030//DNA replication;ko03440//Homologous recombination;ko03430//Mismatch repair	K07466	-	-	-
NC_027758.2	23663001	23663200	*	2.20853e-07	6.19587e-06	38.8889	ncbi_106407331	Genebody	LOC106407331	BnaC09g30680D [Brassica napus]	Genetic Information Processing	Replication and repair	ko03420//Nucleotide excision repair;ko03030//DNA replication;ko03440//Homologous recombination;ko03430//Mismatch repair	K07466	-	-	-
NC_027758.2	23663101	23663300	*	2.12945e-05	0.000403127	30.8081	ncbi_106407331	Genebody	LOC106407331	BnaC09g30680D [Brassica napus]	Genetic Information Processing	Replication and repair	ko03420//Nucleotide excision repair;ko03030//DNA replication;ko03440//Homologous recombination;ko03430//Mismatch repair	K07466	-	-	-
NC_027758.2	23663701	23663900	*	1.81224e-10	7.98571e-09	59.7938	ncbi_106407331	Genebody	LOC106407331	BnaC09g30680D [Brassica napus]	Genetic Information Processing	Replication and repair	ko03420//Nucleotide excision repair;ko03030//DNA replication;ko03440//Homologous recombination;ko03430//Mismatch repair	K07466	-	-	-
NC_027758.2	23663801	23664000	*	1.95444e-17	1.76511e-15	62.5	ncbi_106407331	Genebody	LOC106407331	BnaC09g30680D [Brassica napus]	Genetic Information Processing	Replication and repair	ko03420//Nucleotide excision repair;ko03030//DNA replication;ko03440//Homologous recombination;ko03430//Mismatch repair	K07466	-	-	-
NC_027758.2	23663901	23664100	*	6.83886e-23	9.43848e-21	61.2654	ncbi_106407331	Genebody	LOC106407331	BnaC09g30680D [Brassica napus]	Genetic Information Processing	Replication and repair	ko03420//Nucleotide excision repair;ko03030//DNA replication;ko03440//Homologous recombination;ko03430//Mismatch repair	K07466	-	-	-
NC_027758.2	23664001	23664200	*	1.40596e-06	3.413e-05	30.0184	ncbi_106407331	Genebody	LOC106407331	BnaC09g30680D [Brassica napus]	Genetic Information Processing	Replication and repair	ko03420//Nucleotide excision repair;ko03030//DNA replication;ko03440//Homologous recombination;ko03430//Mismatch repair	K07466	-	-	-
NC_027758.2	23664001	23664200	*	1.40596e-06	3.413e-05	30.0184	ncbi_106406955	Genebody	LOC106406955	PREDICTED: transcription factor GTE12-like [Brassica napus]	-	-	-	-	-	-	-
NC_027758.2	23752601	23752800	*	1.22135e-10	5.50237e-09	40.2778	ncbi_111198231	Genebody	LOC111198231	PREDICTED: sugar transporter ERD6-like 18 isoform X2 [Brassica napus]	-	-	-	-	-	-	-
NC_027758.2	23752701	23752900	*	4.35688e-10	1.82786e-08	37.6623	ncbi_111198231	Genebody	LOC111198231	PREDICTED: sugar transporter ERD6-like 18 isoform X2 [Brassica napus]	-	-	-	-	-	-	-
NC_027758.2	23889301	23889500	*	3.45685e-09	1.28223e-07	-29.0283	ncbi_106445745	Genebody	LOC106445745	PREDICTED: kinesin-like protein KIN-10A [Brassica rapa]	-	-	-	-	GO:0044464//cell part;GO:0043226//organelle;GO:0005856//cytoskeleton;GO:0005737//cytoplasm;GO:0043229//intracellular organelle;GO:0044444//cytoplasmic part;GO:0044424//intracellular part;GO:0005623//cell;GO:0015630//microtubule cytoskeleton;GO:0043232//intracellular non-membrane-bounded organelle;GO:0005622//intracellular;GO:0043228//non-membrane-bounded organelle	GO:1901363//heterocyclic compound binding;GO:0032550//purine ribonucleoside binding;GO:0003824//catalytic activity;GO:0001883//purine nucleoside binding;GO:0032549//ribonucleoside binding;GO:0016818//hydrolase activity, acting on acid anhydrides, in phosphorus-containing anhydrides;GO:0036094//small molecule binding;GO:0016787//hydrolase activity;GO:0001882//nucleoside binding;GO:0005488//binding…	GO:0048437//floral organ development;GO:0065007//biological regulation;GO:0050793//regulation of developmental process;GO:0048856//anatomical structure development;GO:0043170//macromolecule metabolic process;GO:0044710//single-organism metabolic process;GO:0018022//peptidyl-lysine methylation;GO:0044237//cellular metabolic process;GO:0016458//gene silencing;GO:0044238//primary metabolic process;G…
NC_027758.2	23992401	23992600	*	0.000137867	0.00213039	-25.7937	ncbi_106445756	Genebody	LOC106445756	PREDICTED: polyadenylate-binding protein-interacting protein 2 [Brassica rapa]	-	-	-	-	GO:0044424//intracellular part;GO:0005622//intracellular;GO:0044464//cell part;GO:0043226//organelle;GO:0043229//intracellular organelle;GO:0043227//membrane-bounded organelle;GO:0005623//cell;GO:0043231//intracellular membrane-bounded organelle	-	-
NC_027758.2	24025501	24025700	*	4.62616e-06	0.000101239	31.4465	ncbi_106448111	Genebody	LOC106448111	PREDICTED: uncharacterized protein LOC106448111 [Brassica napus]	-	-	-	-	-	-	-
NC_027758.2	24057901	24058100	*	1.48363e-11	7.45936e-10	29.2568	ncbi_106445762	Genebody	LOC106445762	PREDICTED: DUF21 domain-containing protein At4g14240-like [Brassica napus]	-	-	-	-	-	-	-
NC_027758.2	24227801	24228000	*	9.75622e-21	1.14897e-18	81.6327	ncbi_106422493	Genebody	LOC106422493	PREDICTED: protein TORNADO 2-like [Brassica napus]	-	-	-	-	GO:0016020//membrane;GO:0030054//cell junction;GO:0044425//membrane part;GO:0005911//cell-cell junction;GO:0031224//intrinsic component of membrane	-	GO:0009987//cellular process;GO:0009725//response to hormone;GO:0016053//organic acid biosynthetic process;GO:0009914//hormone transport;GO:0009653//anatomical structure morphogenesis;GO:0023052//signaling;GO:0050789//regulation of biological process;GO:0032870//cellular response to hormone stimulus;GO:0003006//developmental process involved in reproduction;GO:0007165//signal transduction;GO:0006…
NC_027758.2	24227901	24228100	*	2.57731e-06	5.94017e-05	43.5484	ncbi_106422493	Genebody	LOC106422493	PREDICTED: protein TORNADO 2-like [Brassica napus]	-	-	-	-	GO:0016020//membrane;GO:0030054//cell junction;GO:0044425//membrane part;GO:0005911//cell-cell junction;GO:0031224//intrinsic component of membrane	-	GO:0009987//cellular process;GO:0009725//response to hormone;GO:0016053//organic acid biosynthetic process;GO:0009914//hormone transport;GO:0009653//anatomical structure morphogenesis;GO:0023052//signaling;GO:0050789//regulation of biological process;GO:0032870//cellular response to hormone stimulus;GO:0003006//developmental process involved in reproduction;GO:0007165//signal transduction;GO:0006…
NC_027758.2	24463401	24463600	*	1.47502e-23	2.13636e-21	37.1324	ncbi_106423772	Genebody	LOC106423772	BnaA02g24830D [Brassica napus]	-	-	-	-	-	-	-
NC_027758.2	24663401	24663600	*	1.12674e-05	0.000227241	25.0253	ncbi_106445851	Genebody	LOC106445851	PREDICTED: BSD domain-containing protein 1 [Brassica rapa]	-	-	-	-	GO:0044464//cell part;GO:0043226//organelle;GO:0005737//cytoplasm;GO:0005622//intracellular;GO:0005623//cell;GO:0043229//intracellular organelle;GO:0043227//membrane-bounded organelle;GO:0043231//intracellular membrane-bounded organelle;GO:0044444//cytoplasmic part;GO:0009536//plastid;GO:0044424//intracellular part	-	-
NC_027758.2	24733201	24733400	*	1.5108e-05	0.000295975	26.4706	ncbi_106445844	Genebody	LOC106445844	PREDICTED: probable chlorophyll(ide) b reductase NYC1, chloroplastic [Brassica napus]	Metabolism	Metabolism of cofactors and vitamins	ko00860//Porphyrin and chlorophyll metabolism	K13606	GO:0009507//chloroplast;GO:0043231//intracellular membrane-bounded organelle;GO:0016020//membrane;GO:0009536//plastid;GO:0044446//intracellular organelle part;GO:0044434//chloroplast part;GO:0005622//intracellular;GO:0005623//cell;GO:0043229//intracellular organelle;GO:0044435//plastid part;GO:0043226//organelle;GO:0044425//membrane part;GO:0044464//cell part;GO:0005737//cytoplasm;GO:0044444//cyt…	GO:0016616//oxidoreductase activity, acting on the CH-OH group of donors, NAD or NADP as acceptor;GO:0003824//catalytic activity;GO:0005488//binding;GO:0016614//oxidoreductase activity, acting on CH-OH group of donors;GO:0016491//oxidoreductase activity	GO:0006725//cellular aromatic compound metabolic process;GO:0051187//cofactor catabolic process;GO:0033015//tetrapyrrole catabolic process;GO:1901361//organic cyclic compound catabolic process;GO:0019538//protein metabolic process;GO:0044260//cellular macromolecule metabolic process;GO:0009987//cellular process;GO:0008152//metabolic process;GO:0033013//tetrapyrrole metabolic process;GO:0009056//c…
NC_027758.2	25072101	25072300	*	5.46824e-09	1.97302e-07	43.2432	ncbi_106400552	Genebody	LOC106400552	PREDICTED: coiled-coil domain-containing protein 97-like [Brassica napus]	-	-	-	-	-	-	-
NC_027758.2	25103201	25103400	*	0.00018766	0.00279633	-30.5735	ncbi_106424057	Genebody	LOC106424057	PREDICTED: UPF0481 protein At3g47200-like isoform X1 [Brassica napus]	-	-	-	-	GO:0016020//membrane	-	-
NC_027758.2	25195001	25195200	*	0.00177668	0.0193509	28.0242	ncbi_106400693	Genebody	LOC106400693	PREDICTED: suppressor protein STM1 [Brassica napus]	-	-	-	-	-	-	-
NC_027758.2	25207301	25207500	*	2.0848e-09	7.96947e-08	48.0641	ncbi_106424081	Genebody	LOC106424081	BnaC01g37850D [Brassica napus]	-	-	-	-	-	-	-
NC_027758.2	25207401	25207600	*	1.78351e-11	8.88706e-10	36.9598	ncbi_106424081	Genebody	LOC106424081	BnaC01g37850D [Brassica napus]	-	-	-	-	-	-	-
NC_027758.2	25284501	25284700	*	1.56201e-13	9.7473e-12	63.0952	ncbi_106400730	Genebody	LOC106400730	PREDICTED: probable disease resistance protein At1g58390 isoform X4 [Brassica napus]	-	-	-	-	-	-	-
NC_027758.2	25284601	25284800	*	2.72558e-12	1.48928e-10	42.4072	ncbi_106400730	Genebody	LOC106400730	PREDICTED: probable disease resistance protein At1g58390 isoform X4 [Brassica napus]	-	-	-	-	-	-	-
NC_027758.2	25380801	25381000	*	7.49623e-44	3.31911e-41	-98.9247	ncbi_111206835	Genebody	LOC111206835	BnaA02g25250D [Brassica napus]	-	-	-	-	-	-	-
NC_027758.2	25380901	25381100	*	5.96035e-76	8.88169e-73	-94.5054	ncbi_111206835	Genebody	LOC111206835	BnaA02g25250D [Brassica napus]	-	-	-	-	-	-	-
NC_027758.2	25381001	25381200	*	4.29714e-52	2.7135e-49	-92.0755	ncbi_111206835	Genebody	LOC111206835	BnaA02g25250D [Brassica napus]	-	-	-	-	-	-	-
NC_027758.2	25471301	25471500	*	3.98523e-08	1.26283e-06	-28.0579	ncbi_106400848	Genebody	LOC106400848	BnaC02g32800D [Brassica napus]	-	-	-	-	-	-	-
NC_027758.2	26115201	26115400	*	1.08216e-13	6.86724e-12	50	ncbi_106401298	Genebody	LOC106401298	PREDICTED: ultraviolet-B receptor UVR8 [Brassica napus]	-	-	-	-	-	GO:0005515//protein binding;GO:0051020//GTPase binding;GO:0005488//binding;GO:0019899//enzyme binding;GO:0031267//small GTPase binding;GO:0017016//Ras GTPase binding	-
NC_027758.2	26115301	26115500	*	1.52649e-11	7.66507e-10	39.7059	ncbi_106401298	Genebody	LOC106401298	PREDICTED: ultraviolet-B receptor UVR8 [Brassica napus]	-	-	-	-	-	GO:0005515//protein binding;GO:0051020//GTPase binding;GO:0005488//binding;GO:0019899//enzyme binding;GO:0031267//small GTPase binding;GO:0017016//Ras GTPase binding	-
NC_027758.2	26764901	26765100	*	3.70407e-10	1.56762e-08	28.9002	ncbi_106396775	Genebody	LOC106396775	PREDICTED: subtilisin-like protease SBT1.6 [Brassica napus]	-	-	-	-	-	GO:0003824//catalytic activity;GO:0016787//hydrolase activity	GO:0008152//metabolic process;GO:0071704//organic substance metabolic process;GO:0043170//macromolecule metabolic process;GO:0019538//protein metabolic process;GO:0044238//primary metabolic process
NC_027758.2	26765001	26765200	*	8.15717e-23	1.12026e-20	39.0891	ncbi_106396775	Genebody	LOC106396775	PREDICTED: subtilisin-like protease SBT1.6 [Brassica napus]	-	-	-	-	-	GO:0003824//catalytic activity;GO:0016787//hydrolase activity	GO:0008152//metabolic process;GO:0071704//organic substance metabolic process;GO:0043170//macromolecule metabolic process;GO:0019538//protein metabolic process;GO:0044238//primary metabolic process
NC_027758.2	26765101	26765300	*	3.84364e-14	2.55255e-12	36.296	ncbi_106396775	Genebody	LOC106396775	PREDICTED: subtilisin-like protease SBT1.6 [Brassica napus]	-	-	-	-	-	GO:0003824//catalytic activity;GO:0016787//hydrolase activity	GO:0008152//metabolic process;GO:0071704//organic substance metabolic process;GO:0043170//macromolecule metabolic process;GO:0019538//protein metabolic process;GO:0044238//primary metabolic process
NC_027758.2	26768501	26768700	*	1.27311e-187	2.80431e-183	96.4858	ncbi_106396775	Genebody	LOC106396775	PREDICTED: subtilisin-like protease SBT1.6 [Brassica napus]	-	-	-	-	-	GO:0003824//catalytic activity;GO:0016787//hydrolase activity	GO:0008152//metabolic process;GO:0071704//organic substance metabolic process;GO:0043170//macromolecule metabolic process;GO:0019538//protein metabolic process;GO:0044238//primary metabolic process
NC_027758.2	26768601	26768800	*	3.13942e-275	2.69094e-270	94.1725	ncbi_106396775	Genebody	LOC106396775	PREDICTED: subtilisin-like protease SBT1.6 [Brassica napus]	-	-	-	-	-	GO:0003824//catalytic activity;GO:0016787//hydrolase activity	GO:0008152//metabolic process;GO:0071704//organic substance metabolic process;GO:0043170//macromolecule metabolic process;GO:0019538//protein metabolic process;GO:0044238//primary metabolic process
NC_027758.2	26768701	26768900	*	2.66912e-71	3.41245e-68	83.9839	ncbi_106396775	Genebody	LOC106396775	PREDICTED: subtilisin-like protease SBT1.6 [Brassica napus]	-	-	-	-	-	GO:0003824//catalytic activity;GO:0016787//hydrolase activity	GO:0008152//metabolic process;GO:0071704//organic substance metabolic process;GO:0043170//macromolecule metabolic process;GO:0019538//protein metabolic process;GO:0044238//primary metabolic process
NC_027758.2	26937101	26937300	*	1.26344e-14	8.82122e-13	28.3918	ncbi_106348779	Genebody	LOC106348779	PREDICTED: GRF1-interacting factor 1 [Brassica rapa]	-	-	-	-	-	-	-
NC_027758.2	26994601	26994800	*	7.34961e-05	0.0012212	-40.82	ncbi_106348786	Genebody	LOC106348786	BnaC07g27400D [Brassica napus]	-	-	-	-	-	-	-
NC_027758.2	27115901	27116100	*	0.00275328	0.027875	-28.5568	ncbi_106424274	Genebody	LOC106424274	ribosome biogenesis protein [Arabidopsis thaliana]	-	-	-	-	-	-	-
NC_027758.2	27116201	27116400	*	4.06489e-12	2.17885e-10	-46.4848	ncbi_106424274	Genebody	LOC106424274	ribosome biogenesis protein [Arabidopsis thaliana]	-	-	-	-	-	-	-
NC_027758.2	27116301	27116500	*	5.19629e-14	3.404e-12	-61.0746	ncbi_106424274	Genebody	LOC106424274	ribosome biogenesis protein [Arabidopsis thaliana]	-	-	-	-	-	-	-
NC_027758.2	27116401	27116600	*	2.48703e-13	1.5194e-11	-72.1118	ncbi_106424274	Genebody	LOC106424274	ribosome biogenesis protein [Arabidopsis thaliana]	-	-	-	-	-	-	-
NC_027758.2	27284001	27284200	*	2.94314e-06	6.70152e-05	-40.7407	ncbi_106397596	Genebody	LOC106397596	PREDICTED: LRR receptor-like serine/threonine-protein kinase EFR [Brassica napus]	-	-	-	-	GO:0016020//membrane	GO:0016301//kinase activity;GO:0004672//protein kinase activity;GO:0003824//catalytic activity;GO:0016491//oxidoreductase activity;GO:0016772//transferase activity, transferring phosphorus-containing groups;GO:0016773//phosphotransferase activity, alcohol group as acceptor;GO:0016740//transferase activity	GO:0044237//cellular metabolic process;GO:0008152//metabolic process;GO:0006793//phosphorus metabolic process;GO:0009987//cellular process;GO:0006796//phosphate-containing compound metabolic process
NC_027758.2	27285201	27285400	*	0.00123459	0.014234	25	ncbi_106397596	Genebody	LOC106397596	PREDICTED: LRR receptor-like serine/threonine-protein kinase EFR [Brassica napus]	-	-	-	-	GO:0016020//membrane	GO:0016301//kinase activity;GO:0004672//protein kinase activity;GO:0003824//catalytic activity;GO:0016491//oxidoreductase activity;GO:0016772//transferase activity, transferring phosphorus-containing groups;GO:0016773//phosphotransferase activity, alcohol group as acceptor;GO:0016740//transferase activity	GO:0044237//cellular metabolic process;GO:0008152//metabolic process;GO:0006793//phosphorus metabolic process;GO:0009987//cellular process;GO:0006796//phosphate-containing compound metabolic process
NC_027758.2	27390701	27390900	*	8.82901e-14	5.65153e-12	47.8226	ncbi_106370140	Genebody	LOC106370140	PREDICTED: nucleolar protein 56-like [Brassica napus]	Genetic Information Processing	Translation	ko03008//Ribosome biogenesis in eukaryotes	K14564	GO:0044464//cell part;GO:0043229//intracellular organelle;GO:0044422//organelle part;GO:0043227//membrane-bounded organelle;GO:0044428//nuclear part;GO:0043233//organelle lumen;GO:0005634//nucleus;GO:0044444//cytoplasmic part;GO:0005737//cytoplasm;GO:0044446//intracellular organelle part;GO:0071944//cell periphery;GO:0070013//intracellular organelle lumen;GO:0043231//intracellular membrane-bounde…	-	GO:1901293//nucleoside phosphate biosynthetic process;GO:0009117//nucleotide metabolic process;GO:0009058//biosynthetic process;GO:0090407//organophosphate biosynthetic process;GO:0006725//cellular aromatic compound metabolic process;GO:0043170//macromolecule metabolic process;GO:0034654//nucleobase-containing compound biosynthetic process;GO:0006221//pyrimidine nucleotide biosynthetic process;GO…
NC_027758.2	27390801	27391000	*	8.71822e-07	2.20098e-05	30.2561	ncbi_106370140	Genebody	LOC106370140	PREDICTED: nucleolar protein 56-like [Brassica napus]	Genetic Information Processing	Translation	ko03008//Ribosome biogenesis in eukaryotes	K14564	GO:0044464//cell part;GO:0043229//intracellular organelle;GO:0044422//organelle part;GO:0043227//membrane-bounded organelle;GO:0044428//nuclear part;GO:0043233//organelle lumen;GO:0005634//nucleus;GO:0044444//cytoplasmic part;GO:0005737//cytoplasm;GO:0044446//intracellular organelle part;GO:0071944//cell periphery;GO:0070013//intracellular organelle lumen;GO:0043231//intracellular membrane-bounde…	-	GO:1901293//nucleoside phosphate biosynthetic process;GO:0009117//nucleotide metabolic process;GO:0009058//biosynthetic process;GO:0090407//organophosphate biosynthetic process;GO:0006725//cellular aromatic compound metabolic process;GO:0043170//macromolecule metabolic process;GO:0034654//nucleobase-containing compound biosynthetic process;GO:0006221//pyrimidine nucleotide biosynthetic process;GO…
NC_027758.2	27585201	27585400	*	1.62528e-06	3.89811e-05	-28.4211	ncbi_106371128	Genebody	LOC106371128	BnaA02g29480D [Brassica napus]	-	-	-	-	-	-	-
NC_027758.2	27606101	27606300	*	3.02594e-06	6.87422e-05	37.9599	ncbi_106370151	Genebody	LOC106370151	BnaA02g29430D [Brassica napus]	-	-	-	-	-	-	-
NC_027758.2	27633601	27633800	*	9.32926e-23	1.27563e-20	37.8424	ncbi_106369478	Genebody	LOC106369478	BnaA02g29410D [Brassica napus]	-	-	-	-	-	-	GO:0071840//cellular component organization or biogenesis;GO:0009987//cellular process;GO:0016043//cellular component organization
NC_027758.2	27650701	27650900	*	2.98362e-05	0.000546134	-33.2175	ncbi_106371129	Genebody	LOC106371129	PREDICTED: FACT complex subunit SSRP1 [Brassica rapa]	-	-	-	-	-	-	-
NC_027758.2	27650801	27651000	*	4.30339e-06	9.47769e-05	-39.5906	ncbi_106371129	Genebody	LOC106371129	PREDICTED: FACT complex subunit SSRP1 [Brassica rapa]	-	-	-	-	-	-	-
NC_027758.2	27882901	27883100	*	3.60898e-100	1.06431e-96	-96.0045	ncbi_106424668	Genebody	LOC106424668	BnaA02g29060D [Brassica napus]	-	-	-	-	-	-	-
NC_027758.2	27883001	27883200	*	6.53492e-60	5.53521e-57	-98.5816	ncbi_106424668	Genebody	LOC106424668	BnaA02g29060D [Brassica napus]	-	-	-	-	-	-	-
NC_027758.2	27884501	27884700	*	2.7678e-47	1.42209e-44	-98.7179	ncbi_106424668	Genebody	LOC106424668	BnaA02g29060D [Brassica napus]	-	-	-	-	-	-	-
NC_027758.2	27884601	27884800	*	1.64641e-82	2.99981e-79	-99.2095	ncbi_106424668	Genebody	LOC106424668	BnaA02g29060D [Brassica napus]	-	-	-	-	-	-	-
NC_027758.2	27884701	27884900	*	3.61204e-48	1.929e-45	-97.1264	ncbi_106424668	Genebody	LOC106424668	BnaA02g29060D [Brassica napus]	-	-	-	-	-	-	-
NC_027758.2	27884901	27885100	*	5.40434e-29	1.11441e-26	-86.3636	ncbi_106424668	Genebody	LOC106424668	BnaA02g29060D [Brassica napus]	-	-	-	-	-	-	-
NC_027758.2	27932901	27933100	*	0.00203896	0.0217145	-38.1927	ncbi_106401778	Genebody	LOC106401778	Altered inheritance of mitochondria protein 32 [Noccaea caerulescens]	-	-	-	-	-	-	-
NC_027758.2	27937901	27938100	*	5.24106e-10	2.17529e-08	-34.2925	ncbi_106401786	Genebody	LOC106401786	PREDICTED: uncharacterized CRM domain-containing protein At3g25440, chloroplastic-like [Brassica napus]	-	-	-	-	-	-	-
NC_027758.2	28019601	28019800	*	6.44437e-06	0.000136823	25.3216	ncbi_106424715	Genebody	LOC106424715	PREDICTED: polygalacturonate 4-alpha-galacturonosyltransferase-like [Brassica napus]	Metabolism	Carbohydrate metabolism	ko00500//Starch and sucrose metabolism;ko00520//Amino sugar and nucleotide sugar metabolism	K13648	-	-	-
NC_027758.2	28028201	28028400	*	0.00212789	0.0225023	29.3144	ncbi_106401910	Genebody	LOC106401910	BnaA02g28820D [Brassica napus]	-	-	-	-	GO:0043231//intracellular membrane-bounded organelle;GO:0043226//organelle;GO:0043229//intracellular organelle;GO:0016020//membrane;GO:0044464//cell part;GO:0044422//organelle part;GO:0005623//cell;GO:0043227//membrane-bounded organelle;GO:0031090//organelle membrane;GO:0044424//intracellular part;GO:0005622//intracellular	GO:0016787//hydrolase activity;GO:0003824//catalytic activity	GO:0044237//cellular metabolic process;GO:0044699//single-organism process;GO:0009987//cellular process;GO:0051234//establishment of localization;GO:0044255//cellular lipid metabolic process;GO:0071702//organic substance transport;GO:0044710//single-organism metabolic process;GO:0044238//primary metabolic process;GO:1903509//liposaccharide metabolic process;GO:0044763//single-organism cellular pr…
NC_027758.2	28175101	28175300	*	5.03154e-27	9.18503e-25	71.5217	ncbi_106424745	Genebody	LOC106424745	PREDICTED: mitochondrial import receptor subunit TOM20-3-like [Brassica rapa]	-	-	-	-	GO:0031090//organelle membrane;GO:0043234//protein complex;GO:0044422//organelle part;GO:0044444//cytoplasmic part;GO:0044464//cell part;GO:0043231//intracellular membrane-bounded organelle;GO:0005739//mitochondrion;GO:0043227//membrane-bounded organelle;GO:0031975//envelope;GO:0005740//mitochondrial envelope;GO:0005622//intracellular;GO:0044446//intracellular organelle part;GO:0031967//organelle…	GO:0008565//protein transporter activity;GO:0022891//substrate-specific transmembrane transporter activity;GO:0022857//transmembrane transporter activity;GO:0022892//substrate-specific transporter activity;GO:0005215//transporter activity;GO:0005488//binding;GO:0022884//macromolecule transmembrane transporter activity;GO:0008320//protein transmembrane transporter activity	GO:0006461//protein complex assembly;GO:0044237//cellular metabolic process;GO:0044260//cellular macromolecule metabolic process;GO:0034613//cellular protein localization;GO:0019538//protein metabolic process;GO:0044699//single-organism process;GO:0044267//cellular protein metabolic process;GO:0051179//localization;GO:0044249//cellular biosynthetic process;GO:0044765//single-organism transport;GO…
NC_027758.2	28538401	28538600	*	8.58208e-38	2.84665e-35	76.7408	ncbi_106412424	Genebody	LOC106412424	BnaA05g02600D [Brassica napus]	Genetic Information Processing	Folding, sorting and degradation	ko04141//Protein processing in endoplasmic reticulum	K10666	-	GO:0043167//ion binding;GO:0005488//binding;GO:0046872//metal ion binding;GO:0043169//cation binding;GO:0046914//transition metal ion binding	-
NC_027758.2	28538501	28538700	*	2.17703e-14	1.48249e-12	57.3723	ncbi_106412424	Genebody	LOC106412424	BnaA05g02600D [Brassica napus]	Genetic Information Processing	Folding, sorting and degradation	ko04141//Protein processing in endoplasmic reticulum	K10666	-	GO:0043167//ion binding;GO:0005488//binding;GO:0046872//metal ion binding;GO:0043169//cation binding;GO:0046914//transition metal ion binding	-
NC_027758.2	28565401	28565600	*	3.56848e-62	3.28971e-59	27.5665	ncbi_106422671	Genebody	LOC106422671	PREDICTED: pathogenesis-related protein 5-like [Brassica rapa]	-	-	-	-	-	-	-
NC_027758.2	28565501	28565700	*	1.95168e-54	1.36175e-51	29.6844	ncbi_106422671	Genebody	LOC106422671	PREDICTED: pathogenesis-related protein 5-like [Brassica rapa]	-	-	-	-	-	-	-
NC_027758.2	28928101	28928300	*	3.6246e-07	9.79866e-06	46.826	ncbi_106424839	Genebody	LOC106424839	BnaA02g28020D [Brassica napus]	-	-	-	-	-	-	-
NC_027758.2	28928201	28928400	*	1.39101e-09	5.45187e-08	46.6667	ncbi_106424839	Genebody	LOC106424839	BnaA02g28020D [Brassica napus]	-	-	-	-	-	-	-
NC_027758.2	28956101	28956300	*	2.5224e-10	1.09125e-08	28.7682	ncbi_106424858	Genebody	LOC106424858	PREDICTED: dihomomethionine N-hydroxylase-like [Brassica napus]	-	-	-	-	-	-	-
NC_027758.2	29000601	29000800	*	3.60067e-07	9.73937e-06	-42.8571	ncbi_111209357	Genebody	LOC111209357	BnaCnng00630D [Brassica napus]	-	-	-	-	-	-	-
NC_027758.2	29005501	29005700	*	2.57628e-23	3.67191e-21	94.3396	ncbi_111207239	Genebody	LOC111207239	BnaA10g28220D [Brassica napus]	-	-	-	-	-	GO:0016741//transferase activity, transferring one-carbon groups;GO:0003824//catalytic activity;GO:0016740//transferase activity	GO:0008152//metabolic process
NC_027758.2	29005601	29005800	*	1.8853e-18	1.85245e-16	58.9474	ncbi_111207239	Genebody	LOC111207239	BnaA10g28220D [Brassica napus]	-	-	-	-	-	GO:0016741//transferase activity, transferring one-carbon groups;GO:0003824//catalytic activity;GO:0016740//transferase activity	GO:0008152//metabolic process
NC_027758.2	29517001	29517200	*	3.12933e-19	3.27257e-17	52.6316	ncbi_106402026	Genebody	LOC106402026	PREDICTED: kinesin-like protein FRA1 [Brassica napus]	-	-	-	-	-	-	-
NC_027758.2	29517101	29517300	*	3.04562e-16	2.47241e-14	50	ncbi_106402026	Genebody	LOC106402026	PREDICTED: kinesin-like protein FRA1 [Brassica napus]	-	-	-	-	-	-	-
NC_027758.2	29644201	29644400	*	3.95938e-05	0.000703372	-31.4815	ncbi_106366601	Genebody	LOC106366601	PREDICTED: LRR receptor-like serine/threonine-protein kinase GSO2 isoform X2 [Brassica napus]	-	-	-	-	-	GO:0097159//organic cyclic compound binding;GO:0016740//transferase activity;GO:0004672//protein kinase activity;GO:0032549//ribonucleoside binding;GO:0036094//small molecule binding;GO:0001882//nucleoside binding;GO:0016301//kinase activity;GO:0097367//carbohydrate derivative binding;GO:1901363//heterocyclic compound binding;GO:0016773//phosphotransferase activity, alcohol group as acceptor;GO:0…	GO:0007166//cell surface receptor signaling pathway;GO:0003006//developmental process involved in reproduction;GO:0050789//regulation of biological process;GO:0050896//response to stimulus;GO:0044767//single-organism developmental process;GO:0007165//signal transduction;GO:0032501//multicellular organismal process;GO:0065007//biological regulation;GO:0007275//multicellular organism development;GO…
NC_027758.2	29921501	29921700	*	3.89387e-21	4.72867e-19	-73.2143	ncbi_106435701	Genebody	LOC106435701	PREDICTED: replication protein A 70 kDa DNA-binding subunit B-like isoform X2 [Brassica napus]	Genetic Information Processing	Replication and repair	ko03420//Nucleotide excision repair;ko03030//DNA replication;ko03440//Homologous recombination;ko03430//Mismatch repair	K07466	-	-	-
NC_027758.2	30355101	30355300	*	1.12514e-38	3.89285e-36	48	ncbi_106403348	Genebody	LOC106403348	PREDICTED: FRIGIDA-like protein 3 [Brassica napus]	-	-	-	-	-	-	-
NC_027758.2	30355201	30355400	*	3.52808e-132	2.54776e-128	83.6735	ncbi_106403348	Genebody	LOC106403348	PREDICTED: FRIGIDA-like protein 3 [Brassica napus]	-	-	-	-	-	-	-
NC_027758.2	30355301	30355500	*	4.98518e-121	2.70743e-117	89.3868	ncbi_106403348	Genebody	LOC106403348	PREDICTED: FRIGIDA-like protein 3 [Brassica napus]	-	-	-	-	-	-	-
NC_027758.2	30358701	30358900	*	2.77828e-34	7.74986e-32	-36.4451	ncbi_106403348	Genebody	LOC106403348	PREDICTED: FRIGIDA-like protein 3 [Brassica napus]	-	-	-	-	-	-	-
NC_027758.2	30358801	30359000	*	8.76657e-42	3.5217e-39	-51.7183	ncbi_106403348	Genebody	LOC106403348	PREDICTED: FRIGIDA-like protein 3 [Brassica napus]	-	-	-	-	-	-	-
NC_027758.2	30358901	30359100	*	1.77499e-18	1.74846e-16	-49.1042	ncbi_106403348	Genebody	LOC106403348	PREDICTED: FRIGIDA-like protein 3 [Brassica napus]	-	-	-	-	-	-	-
NC_027758.2	30380301	30380500	*	5.48577e-06	0.000118205	-26.9893	ncbi_106414800	Genebody	LOC106414800	PREDICTED: glutamate receptor 1.2-like [Brassica napus]	-	-	-	-	-	-	-
NC_027758.2	30431201	30431400	*	2.48592e-20	2.8409e-18	46.8627	ncbi_106425145	Genebody	LOC106425145	PREDICTED: transcription factor bHLH78-like isoform X1 [Brassica napus]	-	-	-	-	GO:0043227//membrane-bounded organelle;GO:0044424//intracellular part;GO:0043226//organelle;GO:0043229//intracellular organelle;GO:0005622//intracellular;GO:0043231//intracellular membrane-bounded organelle;GO:0005623//cell;GO:0044464//cell part	GO:0001071//nucleic acid binding transcription factor activity	GO:0034641//cellular nitrogen compound metabolic process;GO:0019438//aromatic compound biosynthetic process;GO:0043170//macromolecule metabolic process;GO:1901615//organic hydroxy compound metabolic process;GO:0034654//nucleobase-containing compound biosynthetic process;GO:0016128//phytosteroid metabolic process;GO:1901576//organic substance biosynthetic process;GO:0044271//cellular nitrogen comp…
NC_027758.2	30431301	30431500	*	1.61499e-11	8.08692e-10	25.0087	ncbi_106425145	Genebody	LOC106425145	PREDICTED: transcription factor bHLH78-like isoform X1 [Brassica napus]	-	-	-	-	GO:0043227//membrane-bounded organelle;GO:0044424//intracellular part;GO:0043226//organelle;GO:0043229//intracellular organelle;GO:0005622//intracellular;GO:0043231//intracellular membrane-bounded organelle;GO:0005623//cell;GO:0044464//cell part	GO:0001071//nucleic acid binding transcription factor activity	GO:0034641//cellular nitrogen compound metabolic process;GO:0019438//aromatic compound biosynthetic process;GO:0043170//macromolecule metabolic process;GO:1901615//organic hydroxy compound metabolic process;GO:0034654//nucleobase-containing compound biosynthetic process;GO:0016128//phytosteroid metabolic process;GO:1901576//organic substance biosynthetic process;GO:0044271//cellular nitrogen comp…
NC_027758.2	30432601	30432800	*	9.05597e-136	7.12706e-132	93.0311	ncbi_106425145	Genebody	LOC106425145	PREDICTED: transcription factor bHLH78-like isoform X1 [Brassica napus]	-	-	-	-	GO:0043227//membrane-bounded organelle;GO:0044424//intracellular part;GO:0043226//organelle;GO:0043229//intracellular organelle;GO:0005622//intracellular;GO:0043231//intracellular membrane-bounded organelle;GO:0005623//cell;GO:0044464//cell part	GO:0001071//nucleic acid binding transcription factor activity	GO:0034641//cellular nitrogen compound metabolic process;GO:0019438//aromatic compound biosynthetic process;GO:0043170//macromolecule metabolic process;GO:1901615//organic hydroxy compound metabolic process;GO:0034654//nucleobase-containing compound biosynthetic process;GO:0016128//phytosteroid metabolic process;GO:1901576//organic substance biosynthetic process;GO:0044271//cellular nitrogen comp…
NC_027758.2	30432701	30432900	*	1.69896e-76	2.56954e-73	93.4211	ncbi_106425145	Genebody	LOC106425145	PREDICTED: transcription factor bHLH78-like isoform X1 [Brassica napus]	-	-	-	-	GO:0043227//membrane-bounded organelle;GO:0044424//intracellular part;GO:0043226//organelle;GO:0043229//intracellular organelle;GO:0005622//intracellular;GO:0043231//intracellular membrane-bounded organelle;GO:0005623//cell;GO:0044464//cell part	GO:0001071//nucleic acid binding transcription factor activity	GO:0034641//cellular nitrogen compound metabolic process;GO:0019438//aromatic compound biosynthetic process;GO:0043170//macromolecule metabolic process;GO:1901615//organic hydroxy compound metabolic process;GO:0034654//nucleobase-containing compound biosynthetic process;GO:0016128//phytosteroid metabolic process;GO:1901576//organic substance biosynthetic process;GO:0044271//cellular nitrogen comp…
NC_027758.2	30746701	30746900	*	0.00349928	0.0339794	29.0123	ncbi_106402974	Genebody	LOC106402974	PREDICTED: zinc finger CCHC domain-containing protein 10-like [Brassica rapa]	-	-	-	-	-	-	-
NC_027758.2	30746801	30747000	*	2.74682e-05	0.000506818	33.8235	ncbi_106402974	Genebody	LOC106402974	PREDICTED: zinc finger CCHC domain-containing protein 10-like [Brassica rapa]	-	-	-	-	-	-	-
NC_027758.2	30752001	30752200	*	1.1507e-06	2.841e-05	50.8446	ncbi_106402964	Genebody	LOC106402964	PREDICTED: serine/threonine-protein phosphatase 4 regulatory subunit 3-like [Brassica napus]	-	-	-	-	-	-	-
NC_027758.2	30752101	30752300	*	1.18661e-09	4.69291e-08	62.0365	ncbi_106402964	Genebody	LOC106402964	PREDICTED: serine/threonine-protein phosphatase 4 regulatory subunit 3-like [Brassica napus]	-	-	-	-	-	-	-
NC_027758.2	30788801	30789000	*	4.81668e-09	1.75153e-07	37.7597	ncbi_106402919	Genebody	LOC106402919	BnaA02g30900D [Brassica napus]	-	-	-	-	-	-	-
NC_027758.2	30788901	30789100	*	1.71976e-07	4.91438e-06	45.0204	ncbi_106402919	Genebody	LOC106402919	BnaA02g30900D [Brassica napus]	-	-	-	-	-	-	-
NC_027758.2	30916001	30916200	*	5.05943e-05	0.000875835	29.6324	ncbi_106402757	Genebody	LOC106402757	BnaA09g32430D [Brassica napus]	-	-	-	-	-	-	-
NC_027758.2	30964701	30964900	*	1.05608e-09	4.20696e-08	42.5926	ncbi_106402649	Genebody	LOC106402649	PREDICTED: histone-lysine N-methyltransferase 2C-like [Brassica napus]	-	-	-	-	-	-	-
NC_027758.2	31403201	31403400	*	3.2778e-06	7.39958e-05	-43.7012	ncbi_106367776	Genebody	LOC106367776	PREDICTED: serine/threonine-protein kinase Nek3-like [Brassica napus]	-	-	-	-	GO:0016020//membrane	GO:0001883//purine nucleoside binding;GO:0097367//carbohydrate derivative binding;GO:0003824//catalytic activity;GO:0001882//nucleoside binding;GO:1901363//heterocyclic compound binding;GO:0016772//transferase activity, transferring phosphorus-containing groups;GO:0032550//purine ribonucleoside binding;GO:0016740//transferase activity;GO:0032549//ribonucleoside binding;GO:0005488//binding;GO:0097…	-
NC_027758.2	31403901	31404100	*	7.60984e-07	1.94304e-05	-48.8095	ncbi_106367776	Genebody	LOC106367776	PREDICTED: serine/threonine-protein kinase Nek3-like [Brassica napus]	-	-	-	-	GO:0016020//membrane	GO:0001883//purine nucleoside binding;GO:0097367//carbohydrate derivative binding;GO:0003824//catalytic activity;GO:0001882//nucleoside binding;GO:1901363//heterocyclic compound binding;GO:0016772//transferase activity, transferring phosphorus-containing groups;GO:0032550//purine ribonucleoside binding;GO:0016740//transferase activity;GO:0032549//ribonucleoside binding;GO:0005488//binding;GO:0097…	-
NC_027758.2	31404001	31404200	*	1.66085e-10	7.35358e-09	-75	ncbi_106367776	Genebody	LOC106367776	PREDICTED: serine/threonine-protein kinase Nek3-like [Brassica napus]	-	-	-	-	GO:0016020//membrane	GO:0001883//purine nucleoside binding;GO:0097367//carbohydrate derivative binding;GO:0003824//catalytic activity;GO:0001882//nucleoside binding;GO:1901363//heterocyclic compound binding;GO:0016772//transferase activity, transferring phosphorus-containing groups;GO:0032550//purine ribonucleoside binding;GO:0016740//transferase activity;GO:0032549//ribonucleoside binding;GO:0005488//binding;GO:0097…	-
NC_027758.2	31554801	31555000	*	7.08352e-08	2.15741e-06	37.2549	ncbi_111207552	Genebody	LOC111207552	BnaA02g31210D [Brassica napus]	-	-	-	-	-	-	-
NC_027758.2	31600601	31600800	*	1.84701e-31	4.41714e-29	-72.2628	ncbi_111203204	Genebody	LOC111203204	weak similarity to C. elegans transposase (TR:g1125840) [Arabidopsis thaliana]	-	-	-	-	-	-	-
NC_027758.2	31605501	31605700	*	0.00318865	0.0314672	-28.2999	ncbi_111207570	Genebody	LOC111207570	PREDICTED: protein DEHYDRATION-INDUCED 19 homolog 6-like isoform X1 [Brassica rapa]	-	-	-	-	GO:0043229//intracellular organelle;GO:0005622//intracellular;GO:0044424//intracellular part;GO:0044464//cell part;GO:0043227//membrane-bounded organelle;GO:0043226//organelle;GO:0005623//cell;GO:0043231//intracellular membrane-bounded organelle	-	GO:0006950//response to stress;GO:0050896//response to stimulus
NC_027758.2	31623201	31623400	*	0.000499064	0.00655345	-33.7589	ncbi_111207574	Genebody	LOC111207574	BnaA02g31440D [Brassica napus]	-	-	-	-	-	-	-
NC_027758.2	32228501	32228700	*	1.31066e-09	5.15654e-08	27.551	ncbi_106403966	Genebody	LOC106403966	PREDICTED: cytochrome P450 71B11 [Brassica napus]	Metabolism	Metabolism of terpenoids and polyketides;Biosynthesis of other secondary metabolites	ko00945//Stilbenoid, diarylheptanoid and gingerol biosynthesis;ko00903//Limonene and pinene degradation	K00517	-	-	-
NC_027758.2	32230801	32231000	*	1.36548e-13	8.5723e-12	-83.3333	ncbi_106403966	Genebody	LOC106403966	PREDICTED: cytochrome P450 71B11 [Brassica napus]	Metabolism	Metabolism of terpenoids and polyketides;Biosynthesis of other secondary metabolites	ko00945//Stilbenoid, diarylheptanoid and gingerol biosynthesis;ko00903//Limonene and pinene degradation	K00517	-	-	-
NC_027758.2	32392401	32392600	*	1.13916e-27	2.16483e-25	77.0471	ncbi_106415136	Genebody	LOC106415136	BnaAnng25920D [Brassica napus]	-	-	-	-	-	-	-
NC_027758.2	32551001	32551200	*	3.47758e-06	7.80927e-05	29.7087	ncbi_106425608	Genebody	LOC106425608	PREDICTED: glutamic acid-rich protein-like [Brassica napus]	-	-	-	-	GO:0043231//intracellular membrane-bounded organelle;GO:0044424//intracellular part;GO:0043226//organelle;GO:0043227//membrane-bounded organelle;GO:0044464//cell part;GO:0005622//intracellular;GO:0005623//cell;GO:0043229//intracellular organelle	GO:0005488//binding;GO:0043167//ion binding;GO:0043169//cation binding	GO:0006812//cation transport;GO:0044699//single-organism process;GO:0051179//localization;GO:0030001//metal ion transport;GO:0006810//transport;GO:0044765//single-organism transport;GO:0051234//establishment of localization;GO:1902578//single-organism localization;GO:0006811//ion transport;GO:0000041//transition metal ion transport
NC_027758.2	32571601	32571800	*	2.19439e-14	1.49401e-12	37.3044	ncbi_106404278	Genebody	LOC106404278	PREDICTED: 1-aminocyclopropane-1-carboxylate oxidase 5-like [Brassica napus]	-	-	-	-	-	GO:0016705//oxidoreductase activity, acting on paired donors, with incorporation or reduction of molecular oxygen;GO:0005488//binding;GO:0003824//catalytic activity;GO:0043169//cation binding;GO:0043167//ion binding;GO:0016491//oxidoreductase activity	GO:1901700//response to oxygen-containing compound;GO:0006082//organic acid metabolic process;GO:0001101//response to acid chemical;GO:0042221//response to chemical;GO:0044699//single-organism process;GO:0070727//cellular macromolecule localization;GO:0044281//small molecule metabolic process;GO:0009751//response to salicylic acid;GO:0019752//carboxylic acid metabolic process;GO:0009607//response…
NC_027758.2	32571901	32572100	*	1.73146e-15	1.31214e-13	66.4916	ncbi_106404278	Genebody	LOC106404278	PREDICTED: 1-aminocyclopropane-1-carboxylate oxidase 5-like [Brassica napus]	-	-	-	-	-	GO:0016705//oxidoreductase activity, acting on paired donors, with incorporation or reduction of molecular oxygen;GO:0005488//binding;GO:0003824//catalytic activity;GO:0043169//cation binding;GO:0043167//ion binding;GO:0016491//oxidoreductase activity	GO:1901700//response to oxygen-containing compound;GO:0006082//organic acid metabolic process;GO:0001101//response to acid chemical;GO:0042221//response to chemical;GO:0044699//single-organism process;GO:0070727//cellular macromolecule localization;GO:0044281//small molecule metabolic process;GO:0009751//response to salicylic acid;GO:0019752//carboxylic acid metabolic process;GO:0009607//response…
NC_027758.2	32641901	32642100	*	4.53191e-12	2.41607e-10	31.2275	ncbi_111207750	Genebody	LOC111207750	PREDICTED: probable disease resistance protein At1g59620 [Brassica rapa]	-	-	-	-	-	-	-
NC_027758.2	32641901	32642100	*	4.53191e-12	2.41607e-10	31.2275	ncbi_111207748	Genebody	LOC111207748	PREDICTED: probable disease resistance protein At1g59620 isoform X2 [Brassica oleracea var. oleracea] [Brassica oleracea]	-	-	-	-	-	-	-
NC_027758.2	32676701	32676900	*	7.76915e-23	1.06801e-20	42.2511	ncbi_106425631	Genebody	LOC106425631	PREDICTED: cysteine-rich repeat secretory protein 12-like isoform X2 [Brassica rapa]	-	-	-	-	GO:0030054//cell junction;GO:0005911//cell-cell junction	-	-
NC_027758.2	32676801	32677000	*	2.12149e-66	2.30371e-63	71.6076	ncbi_106425631	Genebody	LOC106425631	PREDICTED: cysteine-rich repeat secretory protein 12-like isoform X2 [Brassica rapa]	-	-	-	-	GO:0030054//cell junction;GO:0005911//cell-cell junction	-	-
NC_027758.2	32680901	32681100	*	2.69275e-13	1.63911e-11	47.1429	ncbi_106425638	Genebody	LOC106425638	PREDICTED: cysteine-rich repeat secretory protein 12-like [Brassica napus]	-	-	-	-	-	-	-
NC_027758.2	32681001	32681200	*	1.19322e-25	1.99269e-23	62.7104	ncbi_106425638	Genebody	LOC106425638	PREDICTED: cysteine-rich repeat secretory protein 12-like [Brassica napus]	-	-	-	-	-	-	-
NC_027758.2	32684501	32684700	*	9.38891e-157	1.09202e-152	99.2982	ncbi_106425638	Genebody	LOC106425638	PREDICTED: cysteine-rich repeat secretory protein 12-like [Brassica napus]	-	-	-	-	-	-	-
NC_027758.2	32684601	32684800	*	1.37098e-199	3.46513e-195	98.7233	ncbi_106425638	Genebody	LOC106425638	PREDICTED: cysteine-rich repeat secretory protein 12-like [Brassica napus]	-	-	-	-	-	-	-
NC_027758.2	32763701	32763900	*	1.28469e-19	1.38493e-17	97.2222	ncbi_106415253	Genebody	LOC106415253	PREDICTED: S-type anion channel SLAH3-like [Brassica napus]	-	-	-	-	-	-	-
NC_027758.2	33600901	33601100	*	0.000580515	0.00747	-39.2857	ncbi_106435941	Genebody	LOC106435941	PREDICTED: cellulose synthase-like protein D3 [Brassica napus]	-	-	-	-	GO:0044446//intracellular organelle part;GO:0043229//intracellular organelle;GO:0044422//organelle part;GO:0031984//organelle subcompartment;GO:0031224//intrinsic component of membrane;GO:0043231//intracellular membrane-bounded organelle;GO:0005623//cell;GO:0044425//membrane part;GO:0043227//membrane-bounded organelle;GO:0044464//cell part;GO:0044424//intracellular part;GO:0005622//intracellular;…	GO:0019187//beta-1,4-mannosyltransferase activity;GO:0046527//glucosyltransferase activity;GO:0003824//catalytic activity;GO:0016757//transferase activity, transferring glycosyl groups;GO:0016759//cellulose synthase activity;GO:0016740//transferase activity;GO:0000030//mannosyltransferase activity;GO:0016758//transferase activity, transferring hexosyl groups	GO:0006950//response to stress;GO:0044710//single-organism metabolic process;GO:0008152//metabolic process;GO:0009987//cellular process;GO:0044699//single-organism process;GO:0044238//primary metabolic process;GO:0044723//single-organism carbohydrate metabolic process;GO:0005976//polysaccharide metabolic process;GO:0071704//organic substance metabolic process;GO:0070085//glycosylation;GO:0050896/…
NC_027758.2	33741401	33741600	*	6.07419e-08	1.8695e-06	30.3857	ncbi_106416684	Genebody	LOC106416684	PREDICTED: pentatricopeptide repeat-containing protein At3g03580-like [Brassica napus]	-	-	-	-	-	-	-
NC_027758.2	34025601	34025800	*	7.51441e-23	1.03419e-20	-41.1143	ncbi_106404958	Genebody	LOC106404958	PREDICTED: phosphatidylinositol 4-kinase beta 1-like isoform X1 [Brassica napus]	-	-	-	-	-	-	-
NC_027758.2	34129601	34129800	*	1.22615e-07	3.59247e-06	30.3451	ncbi_106404868	Genebody	LOC106404868	PREDICTED: dicarboxylate transporter 2.2, chloroplastic [Brassica napus]	-	-	-	-	GO:0044464//cell part;GO:0016020//membrane;GO:0005737//cytoplasm;GO:0043229//intracellular organelle;GO:0044435//plastid part;GO:0044444//cytoplasmic part;GO:0031975//envelope;GO:0031224//intrinsic component of membrane;GO:0031967//organelle envelope;GO:0005622//intracellular;GO:0043231//intracellular membrane-bounded organelle;GO:0044446//intracellular organelle part;GO:0009536//plastid;GO:00444…	GO:0022892//substrate-specific transporter activity;GO:0015075//ion transmembrane transporter activity;GO:0046943//carboxylic acid transmembrane transporter activity;GO:0015140//malate transmembrane transporter activity;GO:0015556//C4-dicarboxylate transmembrane transporter activity;GO:0005310//dicarboxylic acid transmembrane transporter activity;GO:0022857//transmembrane transporter activity;GO:…	GO:0006835//dicarboxylic acid transport;GO:0006820//anion transport;GO:0015740//C4-dicarboxylate transport;GO:0044765//single-organism transport;GO:0006810//transport;GO:0046942//carboxylic acid transport;GO:0051179//localization;GO:0071702//organic substance transport;GO:0015711//organic anion transport;GO:0030001//metal ion transport;GO:0006811//ion transport;GO:1902578//single-organism localiz…
NC_027758.2	34129701	34129900	*	1.23011e-07	3.60317e-06	36.7742	ncbi_106404868	Genebody	LOC106404868	PREDICTED: dicarboxylate transporter 2.2, chloroplastic [Brassica napus]	-	-	-	-	GO:0044464//cell part;GO:0016020//membrane;GO:0005737//cytoplasm;GO:0043229//intracellular organelle;GO:0044435//plastid part;GO:0044444//cytoplasmic part;GO:0031975//envelope;GO:0031224//intrinsic component of membrane;GO:0031967//organelle envelope;GO:0005622//intracellular;GO:0043231//intracellular membrane-bounded organelle;GO:0044446//intracellular organelle part;GO:0009536//plastid;GO:00444…	GO:0022892//substrate-specific transporter activity;GO:0015075//ion transmembrane transporter activity;GO:0046943//carboxylic acid transmembrane transporter activity;GO:0015140//malate transmembrane transporter activity;GO:0015556//C4-dicarboxylate transmembrane transporter activity;GO:0005310//dicarboxylic acid transmembrane transporter activity;GO:0022857//transmembrane transporter activity;GO:…	GO:0006835//dicarboxylic acid transport;GO:0006820//anion transport;GO:0015740//C4-dicarboxylate transport;GO:0044765//single-organism transport;GO:0006810//transport;GO:0046942//carboxylic acid transport;GO:0051179//localization;GO:0071702//organic substance transport;GO:0015711//organic anion transport;GO:0030001//metal ion transport;GO:0006811//ion transport;GO:1902578//single-organism localiz…
NC_027758.2	34239801	34240000	*	2.79697e-09	1.05078e-07	40.2137	ncbi_106404735	Genebody	LOC106404735	PREDICTED: ethylene-responsive transcription factor ABR1-like [Brassica napus]	-	-	-	-	GO:0043227//membrane-bounded organelle;GO:0043226//organelle;GO:0005623//cell;GO:0044424//intracellular part;GO:0043229//intracellular organelle;GO:0005622//intracellular;GO:0043231//intracellular membrane-bounded organelle;GO:0044464//cell part	GO:0001071//nucleic acid binding transcription factor activity;GO:0097159//organic cyclic compound binding;GO:0005488//binding;GO:0003676//nucleic acid binding;GO:1901363//heterocyclic compound binding	GO:0060255//regulation of macromolecule metabolic process;GO:0009620//response to fungus;GO:0009058//biosynthetic process;GO:0008152//metabolic process;GO:1901700//response to oxygen-containing compound;GO:0050794//regulation of cellular process;GO:0050896//response to stimulus;GO:0019222//regulation of metabolic process;GO:0044237//cellular metabolic process;GO:0009787//regulation of abscisic ac…
NC_027758.2	34239901	34240100	*	4.95893e-10	2.06496e-08	48.8562	ncbi_106404735	Genebody	LOC106404735	PREDICTED: ethylene-responsive transcription factor ABR1-like [Brassica napus]	-	-	-	-	GO:0043227//membrane-bounded organelle;GO:0043226//organelle;GO:0005623//cell;GO:0044424//intracellular part;GO:0043229//intracellular organelle;GO:0005622//intracellular;GO:0043231//intracellular membrane-bounded organelle;GO:0044464//cell part	GO:0001071//nucleic acid binding transcription factor activity;GO:0097159//organic cyclic compound binding;GO:0005488//binding;GO:0003676//nucleic acid binding;GO:1901363//heterocyclic compound binding	GO:0060255//regulation of macromolecule metabolic process;GO:0009620//response to fungus;GO:0009058//biosynthetic process;GO:0008152//metabolic process;GO:1901700//response to oxygen-containing compound;GO:0050794//regulation of cellular process;GO:0050896//response to stimulus;GO:0019222//regulation of metabolic process;GO:0044237//cellular metabolic process;GO:0009787//regulation of abscisic ac…
NC_027758.2	34380801	34381000	*	0.000880612	0.0106714	31.9801	ncbi_106382878	Genebody	LOC106382878	PREDICTED: LMBR1 domain-containing protein 2 homolog A-like [Brassica napus]	-	-	-	-	GO:0005737//cytoplasm;GO:0009536//plastid;GO:0043227//membrane-bounded organelle;GO:0044464//cell part;GO:0043229//intracellular organelle;GO:0043231//intracellular membrane-bounded organelle;GO:0043226//organelle;GO:0044444//cytoplasmic part;GO:0044424//intracellular part;GO:0005622//intracellular;GO:0016020//membrane;GO:0005623//cell;GO:0044425//membrane part;GO:0031224//intrinsic component of …	-	GO:0050794//regulation of cellular process;GO:0042127//regulation of cell proliferation;GO:0044699//single-organism process;GO:0065007//biological regulation;GO:0050789//regulation of biological process;GO:0008283//cell proliferation
NC_027758.2	34407001	34407200	*	3.54527e-08	1.13242e-06	31.061	ncbi_106382875	Genebody	LOC106382875	PREDICTED: protein MIZU-KUSSEI 1 [Brassica rapa]	-	-	-	-	GO:0044464//cell part;GO:0043231//intracellular membrane-bounded organelle;GO:0043229//intracellular organelle;GO:0005622//intracellular;GO:0043226//organelle;GO:0044424//intracellular part;GO:0005623//cell;GO:0043227//membrane-bounded organelle	-	-
NC_027758.2	34407101	34407300	*	8.48968e-15	6.02273e-13	37.3907	ncbi_106382875	Genebody	LOC106382875	PREDICTED: protein MIZU-KUSSEI 1 [Brassica rapa]	-	-	-	-	GO:0044464//cell part;GO:0043231//intracellular membrane-bounded organelle;GO:0043229//intracellular organelle;GO:0005622//intracellular;GO:0043226//organelle;GO:0044424//intracellular part;GO:0005623//cell;GO:0043227//membrane-bounded organelle	-	-
NC_027758.2	34407201	34407400	*	6.30803e-07	1.63494e-05	32.0828	ncbi_106382875	Genebody	LOC106382875	PREDICTED: protein MIZU-KUSSEI 1 [Brassica rapa]	-	-	-	-	GO:0044464//cell part;GO:0043231//intracellular membrane-bounded organelle;GO:0043229//intracellular organelle;GO:0005622//intracellular;GO:0043226//organelle;GO:0044424//intracellular part;GO:0005623//cell;GO:0043227//membrane-bounded organelle	-	-
NC_027758.2	34424001	34424200	*	6.89462e-05	0.00115359	28.8824	ncbi_111208072	Genebody	LOC111208072	BnaAnng03650D [Brassica napus]	-	-	-	-	-	-	-
NC_027758.2	34424101	34424300	*	3.24259e-07	8.84013e-06	31.5846	ncbi_111208072	Genebody	LOC111208072	BnaAnng03650D [Brassica napus]	-	-	-	-	-	-	-
NC_027758.2	34665901	34666100	*	9.33498e-09	3.25858e-07	-29.1516	ncbi_106426090	Genebody	LOC106426090	BnaA09g31340D [Brassica napus]	-	-	-	-	-	-	-
NC_027758.2	34961601	34961800	*	2.04695e-08	6.78488e-07	49.9735	ncbi_106426293	Genebody	LOC106426293	BnaAnng05080D [Brassica napus]	-	-	-	-	-	-	-
NC_027758.2	34961701	34961900	*	2.68566e-07	7.42878e-06	54	ncbi_106426293	Genebody	LOC106426293	BnaAnng05080D [Brassica napus]	-	-	-	-	-	-	-
NC_027758.2	35032301	35032500	*	1.69825e-26	2.99852e-24	61.0455	ncbi_106415848	Genebody	LOC106415848	PREDICTED: vicilin-like seed storage protein At4g36700 [Brassica rapa]	-	-	-	-	-	-	-
NC_027758.2	35118001	35118200	*	6.13323e-06	0.000130758	31.8681	ncbi_106415917	Genebody	LOC106415917	PREDICTED: LOB domain-containing protein 36-like [Brassica napus]	-	-	-	-	-	-	GO:0044767//single-organism developmental process;GO:0048731//system development;GO:0007275//multicellular organism development;GO:0050789//regulation of biological process;GO:0065007//biological regulation;GO:0061458//reproductive system development;GO:0009908//flower development;GO:0060255//regulation of macromolecule metabolic process;GO:0022414//reproductive process;GO:0009653//anatomical str…
NC_027758.2	35215401	35215600	*	4.09509e-12	2.19405e-10	-38.0443	ncbi_106405959	Genebody	LOC106405959	PREDICTED: homeobox-leucine zipper protein ATHB-53-like [Brassica rapa]	-	-	-	-	GO:0044424//intracellular part;GO:0044464//cell part;GO:0043229//intracellular organelle;GO:0005622//intracellular;GO:0043226//organelle;GO:0005623//cell;GO:0043227//membrane-bounded organelle;GO:0043231//intracellular membrane-bounded organelle	GO:1901363//heterocyclic compound binding;GO:0005488//binding;GO:0097159//organic cyclic compound binding;GO:0003677//DNA binding;GO:0003676//nucleic acid binding;GO:0001071//nucleic acid binding transcription factor activity	GO:0009058//biosynthetic process;GO:0071704//organic substance metabolic process;GO:0009987//cellular process;GO:0044249//cellular biosynthetic process;GO:0044237//cellular metabolic process;GO:0044767//single-organism developmental process;GO:0032502//developmental process;GO:0009719//response to endogenous stimulus;GO:0009725//response to hormone;GO:0044699//single-organism process;GO:1901576//…
NC_027758.2	35215501	35215700	*	1.46763e-09	5.73183e-08	-52.3392	ncbi_106405959	Genebody	LOC106405959	PREDICTED: homeobox-leucine zipper protein ATHB-53-like [Brassica rapa]	-	-	-	-	GO:0044424//intracellular part;GO:0044464//cell part;GO:0043229//intracellular organelle;GO:0005622//intracellular;GO:0043226//organelle;GO:0005623//cell;GO:0043227//membrane-bounded organelle;GO:0043231//intracellular membrane-bounded organelle	GO:1901363//heterocyclic compound binding;GO:0005488//binding;GO:0097159//organic cyclic compound binding;GO:0003677//DNA binding;GO:0003676//nucleic acid binding;GO:0001071//nucleic acid binding transcription factor activity	GO:0009058//biosynthetic process;GO:0071704//organic substance metabolic process;GO:0009987//cellular process;GO:0044249//cellular biosynthetic process;GO:0044237//cellular metabolic process;GO:0044767//single-organism developmental process;GO:0032502//developmental process;GO:0009719//response to endogenous stimulus;GO:0009725//response to hormone;GO:0044699//single-organism process;GO:1901576//…
NC_027758.2	35277301	35277500	*	2.74021e-12	1.49671e-10	-61.9565	ncbi_106415967	Genebody	LOC106415967	PREDICTED: dehydrin Rab18-like [Brassica napus]	-	-	-	-	GO:0005737//cytoplasm;GO:0005623//cell;GO:0016020//membrane;GO:0044464//cell part;GO:0044424//intracellular part;GO:0005622//intracellular;GO:0044444//cytoplasmic part	GO:1901363//heterocyclic compound binding;GO:0032550//purine ribonucleoside binding;GO:0097159//organic cyclic compound binding;GO:0097367//carbohydrate derivative binding;GO:0005488//binding;GO:0001882//nucleoside binding;GO:0036094//small molecule binding;GO:0001883//purine nucleoside binding;GO:0032549//ribonucleoside binding	GO:0001101//response to acid chemical;GO:0043200//response to amino acid;GO:0042221//response to chemical;GO:0010033//response to organic substance;GO:0009409//response to cold;GO:0009719//response to endogenous stimulus;GO:1901700//response to oxygen-containing compound;GO:0009266//response to temperature stimulus;GO:1901698//response to nitrogen compound;GO:0010243//response to organonitrogen c…
NC_027759.2	6801	7000	*	9.34921e-05	0.0015104	25.7143	ncbi_106427001	Genebody	LOC106427001	BnaA03g00040D [Brassica napus]	-	-	-	-	-	-	-
NC_027759.2	39401	39600	*	5.47456e-20	6.08694e-18	-36.2866	ncbi_106427148	Genebody	LOC106427148	BnaC03g07070D [Brassica napus]	-	-	-	-	GO:0005737//cytoplasm;GO:0005623//cell;GO:0044444//cytoplasmic part;GO:0043231//intracellular membrane-bounded organelle;GO:0005622//intracellular;GO:0043227//membrane-bounded organelle;GO:0043229//intracellular organelle;GO:0044424//intracellular part;GO:0009536//plastid;GO:0044464//cell part;GO:0043226//organelle	-	GO:0044085//cellular component biogenesis;GO:0071840//cellular component organization or biogenesis
NC_027759.2	39501	39700	*	1.41086e-08	4.7971e-07	-32.019	ncbi_106427148	Genebody	LOC106427148	BnaC03g07070D [Brassica napus]	-	-	-	-	GO:0005737//cytoplasm;GO:0005623//cell;GO:0044444//cytoplasmic part;GO:0043231//intracellular membrane-bounded organelle;GO:0005622//intracellular;GO:0043227//membrane-bounded organelle;GO:0043229//intracellular organelle;GO:0044424//intracellular part;GO:0009536//plastid;GO:0044464//cell part;GO:0043226//organelle	-	GO:0044085//cellular component biogenesis;GO:0071840//cellular component organization or biogenesis
NC_027759.2	39801	40000	*	2.17197e-06	5.08204e-05	32.0464	ncbi_106427148	Genebody	LOC106427148	BnaC03g07070D [Brassica napus]	-	-	-	-	GO:0005737//cytoplasm;GO:0005623//cell;GO:0044444//cytoplasmic part;GO:0043231//intracellular membrane-bounded organelle;GO:0005622//intracellular;GO:0043227//membrane-bounded organelle;GO:0043229//intracellular organelle;GO:0044424//intracellular part;GO:0009536//plastid;GO:0044464//cell part;GO:0043226//organelle	-	GO:0044085//cellular component biogenesis;GO:0071840//cellular component organization or biogenesis
NC_027759.2	40301	40500	*	2.14682e-43	9.3018e-41	96.2963	ncbi_106427148	Genebody	LOC106427148	BnaC03g07070D [Brassica napus]	-	-	-	-	GO:0005737//cytoplasm;GO:0005623//cell;GO:0044444//cytoplasmic part;GO:0043231//intracellular membrane-bounded organelle;GO:0005622//intracellular;GO:0043227//membrane-bounded organelle;GO:0043229//intracellular organelle;GO:0044424//intracellular part;GO:0009536//plastid;GO:0044464//cell part;GO:0043226//organelle	-	GO:0044085//cellular component biogenesis;GO:0071840//cellular component organization or biogenesis
NC_027759.2	40401	40600	*	1.81707e-24	2.79786e-22	90	ncbi_106427148	Genebody	LOC106427148	BnaC03g07070D [Brassica napus]	-	-	-	-	GO:0005737//cytoplasm;GO:0005623//cell;GO:0044444//cytoplasmic part;GO:0043231//intracellular membrane-bounded organelle;GO:0005622//intracellular;GO:0043227//membrane-bounded organelle;GO:0043229//intracellular organelle;GO:0044424//intracellular part;GO:0009536//plastid;GO:0044464//cell part;GO:0043226//organelle	-	GO:0044085//cellular component biogenesis;GO:0071840//cellular component organization or biogenesis
NC_027759.2	40501	40700	*	1.70844e-39	6.15063e-37	89.8876	ncbi_106427148	Genebody	LOC106427148	BnaC03g07070D [Brassica napus]	-	-	-	-	GO:0005737//cytoplasm;GO:0005623//cell;GO:0044444//cytoplasmic part;GO:0043231//intracellular membrane-bounded organelle;GO:0005622//intracellular;GO:0043227//membrane-bounded organelle;GO:0043229//intracellular organelle;GO:0044424//intracellular part;GO:0009536//plastid;GO:0044464//cell part;GO:0043226//organelle	-	GO:0044085//cellular component biogenesis;GO:0071840//cellular component organization or biogenesis
NC_027759.2	40601	40800	*	1.07629e-43	4.72623e-41	88.7373	ncbi_106427148	Genebody	LOC106427148	BnaC03g07070D [Brassica napus]	-	-	-	-	GO:0005737//cytoplasm;GO:0005623//cell;GO:0044444//cytoplasmic part;GO:0043231//intracellular membrane-bounded organelle;GO:0005622//intracellular;GO:0043227//membrane-bounded organelle;GO:0043229//intracellular organelle;GO:0044424//intracellular part;GO:0009536//plastid;GO:0044464//cell part;GO:0043226//organelle	-	GO:0044085//cellular component biogenesis;GO:0071840//cellular component organization or biogenesis
NC_027759.2	149701	149900	*	0.000269825	0.00384039	40.0554	ncbi_106427351	Genebody	LOC106427351	PREDICTED: mRNA-capping enzyme-like [Brassica napus]	Genetic Information Processing	Translation	ko03015//mRNA surveillance pathway	K13917	-	-	-
NC_027759.2	171201	171400	*	5.66504e-08	1.75146e-06	39.8036	ncbi_106427427	Genebody	LOC106427427	PREDICTED: L-type lectin-domain containing receptor kinase VIII.2-like [Brassica napus]	-	-	-	-	-	GO:0005488//binding	GO:1901564//organonitrogen compound metabolic process;GO:0032989//cellular component morphogenesis;GO:0065008//regulation of biological quality;GO:0050896//response to stimulus;GO:0043476//pigment accumulation;GO:0009914//hormone transport;GO:0044272//sulfur compound biosynthetic process;GO:0006520//cellular amino acid metabolic process;GO:0044281//small molecule metabolic process;GO:0009826//uni…
NC_027759.2	218201	218400	*	2.04282e-16	1.68439e-14	-74.6667	ncbi_106441313	Genebody	LOC106441313	nuclease [Arabidopsis thaliana]	-	-	-	-	GO:0005623//cell;GO:0005622//intracellular;GO:0044464//cell part;GO:0043229//intracellular organelle;GO:0043227//membrane-bounded organelle;GO:0043226//organelle;GO:0043231//intracellular membrane-bounded organelle;GO:0044424//intracellular part	-	-
NC_027759.2	219001	219200	*	3.06118e-14	2.05375e-12	-65.3543	ncbi_106441313	Genebody	LOC106441313	nuclease [Arabidopsis thaliana]	-	-	-	-	GO:0005623//cell;GO:0005622//intracellular;GO:0044464//cell part;GO:0043229//intracellular organelle;GO:0043227//membrane-bounded organelle;GO:0043226//organelle;GO:0043231//intracellular membrane-bounded organelle;GO:0044424//intracellular part	-	-
NC_027759.2	219101	219300	*	1.85721e-24	2.85766e-22	-67.2269	ncbi_106441313	Genebody	LOC106441313	nuclease [Arabidopsis thaliana]	-	-	-	-	GO:0005623//cell;GO:0005622//intracellular;GO:0044464//cell part;GO:0043229//intracellular organelle;GO:0043227//membrane-bounded organelle;GO:0043226//organelle;GO:0043231//intracellular membrane-bounded organelle;GO:0044424//intracellular part	-	-
NC_027759.2	219201	219400	*	4.82265e-15	3.50651e-13	-69.1057	ncbi_106441313	Genebody	LOC106441313	nuclease [Arabidopsis thaliana]	-	-	-	-	GO:0005623//cell;GO:0005622//intracellular;GO:0044464//cell part;GO:0043229//intracellular organelle;GO:0043227//membrane-bounded organelle;GO:0043226//organelle;GO:0043231//intracellular membrane-bounded organelle;GO:0044424//intracellular part	-	-
NC_027759.2	308001	308200	*	7.79952e-14	5.02197e-12	53.621	ncbi_106429079	Genebody	LOC106429079	PREDICTED: trafficking protein particle complex subunit 4-like [Brassica rapa]	-	-	-	-	-	-	GO:0044283//small molecule biosynthetic process;GO:0032958//inositol phosphate biosynthetic process;GO:1901617//organic hydroxy compound biosynthetic process;GO:0044763//single-organism cellular process;GO:0009058//biosynthetic process;GO:0046165//alcohol biosynthetic process;GO:0009987//cellular process;GO:0019751//polyol metabolic process;GO:0006066//alcohol metabolic process;GO:0044237//cellul…
NC_027759.2	308101	308300	*	4.51268e-09	1.64794e-07	40.4951	ncbi_106429079	Genebody	LOC106429079	PREDICTED: trafficking protein particle complex subunit 4-like [Brassica rapa]	-	-	-	-	-	-	GO:0044283//small molecule biosynthetic process;GO:0032958//inositol phosphate biosynthetic process;GO:1901617//organic hydroxy compound biosynthetic process;GO:0044763//single-organism cellular process;GO:0009058//biosynthetic process;GO:0046165//alcohol biosynthetic process;GO:0009987//cellular process;GO:0019751//polyol metabolic process;GO:0006066//alcohol metabolic process;GO:0044237//cellul…
NC_027759.2	433401	433600	*	1.36089e-10	6.09404e-09	-39.0625	ncbi_106428863	Genebody	LOC106428863	PREDICTED: E3 ubiquitin-protein ligase UPL4-like isoform X1 [Brassica napus]	Genetic Information Processing	Folding, sorting and degradation	ko04120//Ubiquitin mediated proteolysis	K10590	-	GO:0003824//catalytic activity	GO:0043412//macromolecule modification;GO:0019538//protein metabolic process;GO:0009987//cellular process;GO:0043170//macromolecule metabolic process;GO:0044260//cellular macromolecule metabolic process;GO:0032446//protein modification by small protein conjugation;GO:0006464//cellular protein modification process;GO:0044238//primary metabolic process;GO:0071704//organic substance metabolic proces…
NC_027759.2	438601	438800	*	1.74371e-08	5.84679e-07	61.5385	ncbi_106428854	Genebody	LOC106428854	BnaCnng03140D [Brassica napus]	Genetic Information Processing	Translation	ko03010//Ribosome	K02973	GO:0005622//intracellular;GO:0043232//intracellular non-membrane-bounded organelle;GO:0005737//cytoplasm;GO:0043231//intracellular membrane-bounded organelle;GO:0030529//intracellular ribonucleoprotein complex;GO:0044391//ribosomal subunit;GO:0005840//ribosome;GO:0043228//non-membrane-bounded organelle;GO:0044444//cytoplasmic part;GO:0044422//organelle part;GO:0044464//cell part;GO:0032991//macro…	GO:0046914//transition metal ion binding;GO:0005198//structural molecule activity;GO:0046872//metal ion binding;GO:0005515//protein binding;GO:0043169//cation binding;GO:0043167//ion binding;GO:0005488//binding	GO:0060255//regulation of macromolecule metabolic process;GO:0019222//regulation of metabolic process;GO:0010468//regulation of gene expression;GO:0065007//biological regulation;GO:0050789//regulation of biological process
NC_027759.2	634301	634500	*	2.00227e-21	2.48566e-19	43.7037	ncbi_111214531	Genebody	LOC111214531	PREDICTED: GDSL esterase/lipase At5g03810-like [Brassica napus]	-	-	-	-	-	GO:0016787//hydrolase activity;GO:0016788//hydrolase activity, acting on ester bonds;GO:0003824//catalytic activity	GO:0044699//single-organism process;GO:0006629//lipid metabolic process;GO:0044238//primary metabolic process;GO:0071704//organic substance metabolic process;GO:0044710//single-organism metabolic process;GO:0008152//metabolic process
NC_027759.2	634401	634600	*	2.32787e-40	8.77236e-38	63.8418	ncbi_111214531	Genebody	LOC111214531	PREDICTED: GDSL esterase/lipase At5g03810-like [Brassica napus]	-	-	-	-	-	GO:0016787//hydrolase activity;GO:0016788//hydrolase activity, acting on ester bonds;GO:0003824//catalytic activity	GO:0044699//single-organism process;GO:0006629//lipid metabolic process;GO:0044238//primary metabolic process;GO:0071704//organic substance metabolic process;GO:0044710//single-organism metabolic process;GO:0008152//metabolic process
NC_027759.2	679701	679900	*	1.46438e-79	2.44448e-76	-46.7799	ncbi_106442995	Genebody	LOC106442995	-	-	-	-	-	-	-	-
NC_027759.2	679801	680000	*	3.70075e-71	4.69938e-68	-44.8554	ncbi_106442995	Genebody	LOC106442995	-	-	-	-	-	-	-	-
NC_027759.2	680001	680200	*	6.83742e-67	7.56853e-64	-93.247	ncbi_106442995	Genebody	LOC106442995	-	-	-	-	-	-	-	-
NC_027759.2	700301	700500	*	1.86467e-09	7.18292e-08	-26.6572	ncbi_106428453	Genebody	LOC106428453	PREDICTED: DNA gyrase subunit B, chloroplastic isoform X3 [Brassica napus]	-	-	-	-	-	-	-
NC_027759.2	803801	804000	*	0.000341461	0.00472064	-32.1008	ncbi_106428359	Genebody	LOC106428359	PREDICTED: protein BTR1 isoform X1 [Brassica napus]	-	-	-	-	GO:0005622//intracellular;GO:0044464//cell part;GO:0043229//intracellular organelle;GO:0043231//intracellular membrane-bounded organelle;GO:0043227//membrane-bounded organelle;GO:0043226//organelle;GO:0044424//intracellular part;GO:0005623//cell	GO:0097159//organic cyclic compound binding;GO:1901363//heterocyclic compound binding;GO:0003723//RNA binding;GO:0005488//binding;GO:0003676//nucleic acid binding	GO:0051817//modification of morphology or physiology of other organism involved in symbiotic interaction;GO:0008152//metabolic process;GO:0010467//gene expression;GO:0044260//cellular macromolecule metabolic process;GO:1901360//organic cyclic compound metabolic process;GO:0035821//modification of morphology or physiology of other organism;GO:0019048//modulation by virus of host morphology or phys…
NC_027759.2	851401	851600	*	0.000271865	0.00386619	26.5724	ncbi_106428286	Genebody	LOC106428286	PREDICTED: ACT domain-containing protein ACR12 [Brassica rapa]	-	-	-	-	-	-	-
NC_027759.2	868501	868700	*	1.44847e-05	0.000284928	-35.1351	ncbi_106428248	Genebody	LOC106428248	PREDICTED: 40S ribosomal protein S17-2-like [Brassica rapa]	Genetic Information Processing	Translation	ko03010//Ribosome	K02962	-	-	-
NC_027759.2	868601	868800	*	8.69873e-08	2.60953e-06	-27.8925	ncbi_106428248	Genebody	LOC106428248	PREDICTED: 40S ribosomal protein S17-2-like [Brassica rapa]	Genetic Information Processing	Translation	ko03010//Ribosome	K02962	-	-	-
NC_027759.2	924601	924800	*	1.28364e-14	8.95237e-13	38.9706	ncbi_106428156	Genebody	LOC106428156	PREDICTED: probable pectinesterase/pectinesterase inhibitor 47 [Brassica napus]	Metabolism	Carbohydrate metabolism	ko00500//Starch and sucrose metabolism;ko00040//Pentose and glucuronate interconversions	K01051	GO:0071944//cell periphery;GO:0005623//cell;GO:0030312//external encapsulating structure;GO:0044464//cell part	GO:0052689//carboxylic ester hydrolase activity;GO:0016787//hydrolase activity;GO:0016788//hydrolase activity, acting on ester bonds;GO:0003824//catalytic activity	GO:0043170//macromolecule metabolic process;GO:0009987//cellular process;GO:1901575//organic substance catabolic process;GO:0071704//organic substance metabolic process;GO:0005976//polysaccharide metabolic process;GO:0009056//catabolic process;GO:0016052//carbohydrate catabolic process;GO:0071554//cell wall organization or biogenesis;GO:0008152//metabolic process;GO:0071840//cellular component or…
NC_027759.2	944801	945000	*	1.93355e-11	9.59131e-10	54.4205	ncbi_106442980	Genebody	LOC106442980	PREDICTED: probable protein S-acyltransferase 3 [Brassica napus]	-	-	-	-	-	-	-
NC_027759.2	944901	945100	*	1.93355e-11	9.59131e-10	54.4205	ncbi_106442980	Genebody	LOC106442980	PREDICTED: probable protein S-acyltransferase 3 [Brassica napus]	-	-	-	-	-	-	-
NC_027759.2	945601	945800	*	8.92046e-22	1.13701e-19	35.2509	ncbi_106442980	Genebody	LOC106442980	PREDICTED: probable protein S-acyltransferase 3 [Brassica napus]	-	-	-	-	-	-	-
NC_027759.2	955801	956000	*	1.01506e-12	5.81604e-11	-59.2593	ncbi_106442979	Genebody	LOC106442979	PREDICTED: transcription factor PCL1-like [Brassica napus]	-	-	-	-	-	-	-
NC_027759.2	991801	992000	*	1.55294e-05	0.00030341	34.7515	ncbi_106428021	Genebody	LOC106428021	PREDICTED: ribosomal RNA-processing protein 14-like [Brassica napus]	-	-	-	-	-	-	-
NC_027759.2	992201	992400	*	1.23207e-43	5.39469e-41	32.526	ncbi_106428021	Genebody	LOC106428021	PREDICTED: ribosomal RNA-processing protein 14-like [Brassica napus]	-	-	-	-	-	-	-
NC_027759.2	992401	992600	*	1.44282e-12	8.13566e-11	31.5092	ncbi_106428021	Genebody	LOC106428021	PREDICTED: ribosomal RNA-processing protein 14-like [Brassica napus]	-	-	-	-	-	-	-
NC_027759.2	992501	992700	*	1.2974e-39	4.69956e-37	67.1815	ncbi_106428021	Genebody	LOC106428021	PREDICTED: ribosomal RNA-processing protein 14-like [Brassica napus]	-	-	-	-	-	-	-
NC_027759.2	1119801	1120000	*	3.53983e-12	1.91094e-10	43.4921	ncbi_106441324	Genebody	LOC106441324	PREDICTED: cytosolic sulfotransferase 1-like, partial [Brassica napus]	-	-	-	-	-	-	-
NC_027759.2	1119901	1120100	*	3.51653e-15	2.58844e-13	43.7092	ncbi_106441324	Genebody	LOC106441324	PREDICTED: cytosolic sulfotransferase 1-like, partial [Brassica napus]	-	-	-	-	-	-	-
NC_027759.2	1123501	1123700	*	4.57921e-18	4.35823e-16	-30.7263	ncbi_106427743	Genebody	LOC106427743	PREDICTED: dnaJ homolog subfamily C member 2-like [Brassica napus]	-	-	-	-	GO:0005623//cell;GO:0005622//intracellular;GO:0043229//intracellular organelle;GO:0043231//intracellular membrane-bounded organelle;GO:0044464//cell part;GO:0043226//organelle;GO:0043227//membrane-bounded organelle;GO:0044424//intracellular part	GO:0005488//binding	GO:0044260//cellular macromolecule metabolic process;GO:0044763//single-organism cellular process;GO:0009987//cellular process;GO:0071704//organic substance metabolic process;GO:0044237//cellular metabolic process;GO:0044238//primary metabolic process;GO:0044699//single-organism process;GO:0043170//macromolecule metabolic process;GO:0019538//protein metabolic process;GO:0008152//metabolic process…
NC_027759.2	1131101	1131300	*	4.03363e-10	1.69908e-08	37.3611	ncbi_106427723	Genebody	LOC106427723	PREDICTED: protein SLOW WALKER 1-like [Brassica napus]	Genetic Information Processing	Translation	ko03008//Ribosome biogenesis in eukaryotes	K14549	GO:0043231//intracellular membrane-bounded organelle;GO:0044464//cell part;GO:0043229//intracellular organelle;GO:0043227//membrane-bounded organelle;GO:1902494//catalytic complex;GO:0043228//non-membrane-bounded organelle;GO:0043226//organelle;GO:0044424//intracellular part;GO:0043232//intracellular non-membrane-bounded organelle;GO:0005623//cell;GO:0031461//cullin-RING ubiquitin ligase complex;…	-	GO:0048229//gametophyte development;GO:0044699//single-organism process;GO:0046483//heterocycle metabolic process;GO:0006996//organelle organization;GO:0016070//RNA metabolic process;GO:0006807//nitrogen compound metabolic process;GO:0071704//organic substance metabolic process;GO:0009987//cellular process;GO:0006997//nucleus organization;GO:1901360//organic cyclic compound metabolic process;GO:0…
NC_027759.2	1171101	1171300	*	1.31104e-08	4.4788e-07	-52.381	ncbi_106442968	Genebody	LOC106442968	BnaC03g02530D [Brassica napus]	-	-	-	-	GO:0005622//intracellular;GO:0005623//cell;GO:0043231//intracellular membrane-bounded organelle;GO:0043227//membrane-bounded organelle;GO:0043229//intracellular organelle;GO:0044464//cell part;GO:0044424//intracellular part;GO:0043226//organelle	-	-
NC_027759.2	1171201	1171400	*	3.54899e-12	1.91569e-10	-56.9717	ncbi_106442968	Genebody	LOC106442968	BnaC03g02530D [Brassica napus]	-	-	-	-	GO:0005622//intracellular;GO:0005623//cell;GO:0043231//intracellular membrane-bounded organelle;GO:0043227//membrane-bounded organelle;GO:0043229//intracellular organelle;GO:0044464//cell part;GO:0044424//intracellular part;GO:0043226//organelle	-	-
NC_027759.2	1292001	1292200	*	0.00442477	0.0411628	25.7885	ncbi_106429356	Genebody	LOC106429356	PREDICTED: protein BONZAI 2-like [Brassica rapa]	-	-	-	-	GO:0016020//membrane;GO:0030054//cell junction;GO:0005911//cell-cell junction	GO:0005488//binding	GO:0009987//cellular process;GO:0006950//response to stress;GO:0044237//cellular metabolic process;GO:0008152//metabolic process;GO:0050896//response to stimulus;GO:0006725//cellular aromatic compound metabolic process
NC_027759.2	1695601	1695800	*	1.33879e-19	1.44163e-17	-48.1481	ncbi_111210384	Genebody	LOC111210384	PREDICTED: oleosin-B1-like [Brassica oleracea var. oleracea] [Brassica oleracea]	-	-	-	-	GO:0016020//membrane	GO:0005488//binding	GO:0065007//biological regulation;GO:0051235//maintenance of location;GO:0065008//regulation of biological quality;GO:0051179//localization
NC_027759.2	1777001	1777200	*	9.41389e-44	4.14631e-41	59.9286	ncbi_106385485	Genebody	LOC106385485	BnaA03g02240D [Brassica napus]	-	-	-	-	-	-	-
NC_027759.2	1777101	1777300	*	1.61792e-45	7.70908e-43	60.754	ncbi_106385485	Genebody	LOC106385485	BnaA03g02240D [Brassica napus]	-	-	-	-	-	-	-
NC_027759.2	2009001	2009200	*	2.14347e-09	8.17842e-08	28.5103	ncbi_111210483	Genebody	LOC111210483	BnaA03g02600D [Brassica napus]	-	-	-	-	-	-	-
NC_027759.2	2598201	2598400	*	2.37304e-07	6.6209e-06	37.4892	ncbi_106419788	Genebody	LOC106419788	BnaC03g05070D [Brassica napus]	-	-	-	-	-	-	-
NC_027759.2	2598201	2598400	*	2.37304e-07	6.6209e-06	37.4892	ncbi_106444842	Genebody	LOC106444842	BnaC02g04050D [Brassica napus]	-	-	-	-	-	-	-
NC_027759.2	2598301	2598500	*	3.58316e-07	9.7002e-06	32.0015	ncbi_106444842	Genebody	LOC106444842	BnaC02g04050D [Brassica napus]	-	-	-	-	-	-	-
NC_027759.2	2705801	2706000	*	2.5644e-09	9.68562e-08	56.4007	ncbi_106420217	Genebody	LOC106420217	PREDICTED: disease resistance protein TAO1-like [Brassica napus]	-	-	-	-	-	-	-
NC_027759.2	2705901	2706100	*	0.0015829	0.0175588	38.4902	ncbi_106420217	Genebody	LOC106420217	PREDICTED: disease resistance protein TAO1-like [Brassica napus]	-	-	-	-	-	-	-
NC_027759.2	2707601	2707800	*	1.61589e-16	1.3446e-14	-43.0868	ncbi_106420217	Genebody	LOC106420217	PREDICTED: disease resistance protein TAO1-like [Brassica napus]	-	-	-	-	-	-	-
NC_027759.2	2707701	2707900	*	0.00020059	0.00296398	-26.7698	ncbi_106420217	Genebody	LOC106420217	PREDICTED: disease resistance protein TAO1-like [Brassica napus]	-	-	-	-	-	-	-
NC_027759.2	2737001	2737200	*	9.79224e-06	0.000200056	-38.2979	ncbi_106419912	Genebody	LOC106419912	PREDICTED: probable F-box protein At4g22060 [Brassica napus]	-	-	-	-	-	-	-
NC_027759.2	2742901	2743100	*	1.18107e-19	1.27679e-17	-95.9459	ncbi_106420105	Genebody	LOC106420105	PREDICTED: probable F-box protein At4g22060 [Brassica napus]	-	-	-	-	-	-	-
NC_027759.2	2796501	2796700	*	7.64253e-17	6.54621e-15	-53.9584	ncbi_106419917	Genebody	LOC106419917	BnaA04g28220D [Brassica napus]	-	-	-	-	-	-	-
NC_027759.2	2796601	2796800	*	1.18029e-13	7.45781e-12	-56.7037	ncbi_106419917	Genebody	LOC106419917	BnaA04g28220D [Brassica napus]	-	-	-	-	-	-	-
NC_027759.2	2796701	2796900	*	1.59242e-21	1.99091e-19	-89.6537	ncbi_106419917	Genebody	LOC106419917	BnaA04g28220D [Brassica napus]	-	-	-	-	-	-	-
NC_027759.2	2797401	2797600	*	4.79977e-26	8.21893e-24	-95.7746	ncbi_106419917	Genebody	LOC106419917	BnaA04g28220D [Brassica napus]	-	-	-	-	-	-	-
NC_027759.2	2797501	2797700	*	1.67002e-25	2.76088e-23	-93.9759	ncbi_106419917	Genebody	LOC106419917	BnaA04g28220D [Brassica napus]	-	-	-	-	-	-	-
NC_027759.2	2818801	2819000	*	6.75835e-12	3.53165e-10	55.2632	ncbi_106431899	Genebody	LOC106431899	PREDICTED: zinc finger CCCH domain-containing protein 55-like isoform X1 [Brassica napus]	-	-	-	-	-	-	-
NC_027759.2	2818801	2819000	*	6.75835e-12	3.53165e-10	55.2632	ncbi_106431912	Genebody	LOC106431912	PREDICTED: O-acyltransferase WSD1-like [Brassica napus]	-	-	-	-	GO:0044464//cell part;GO:0043227//membrane-bounded organelle;GO:0043229//intracellular organelle;GO:0005623//cell;GO:0044424//intracellular part;GO:0043231//intracellular membrane-bounded organelle;GO:0005622//intracellular;GO:0043226//organelle	-	GO:0008610//lipid biosynthetic process;GO:0044710//single-organism metabolic process;GO:0006810//transport;GO:0044238//primary metabolic process;GO:0051234//establishment of localization;GO:0008152//metabolic process;GO:0001101//response to acid chemical;GO:0006629//lipid metabolic process;GO:0071704//organic substance metabolic process;GO:0051179//localization;GO:0009058//biosynthetic process;GO…
NC_027759.2	2903501	2903700	*	0.000112699	0.00178226	-28.5714	ncbi_106431914	Genebody	LOC106431914	PREDICTED: vesicle transport protein SFT2B-like isoform X1 [Brassica napus]	-	-	-	-	-	-	-
NC_027759.2	3293201	3293400	*	3.26345e-15	2.40944e-13	25.614	ncbi_106391281	Genebody	LOC106391281	PREDICTED: ubiquitin-conjugating enzyme E2 2-like, partial [Brassica napus]	Genetic Information Processing	Folding, sorting and degradation	ko04120//Ubiquitin mediated proteolysis	K10573	-	-	-
NC_027759.2	3369501	3369700	*	3.50716e-13	2.11077e-11	64.1363	ncbi_106393993	Genebody	LOC106393993	PREDICTED: cell division cycle and apoptosis regulator protein 1-like [Brassica napus]	-	-	-	-	-	-	-
NC_027759.2	3481801	3482000	*	5.43415e-11	2.55582e-09	45.0427	ncbi_106431577	Genebody	LOC106431577	PREDICTED: E3 ubiquitin-protein ligase RGLG2-like isoform X1 [Brassica napus]	-	-	-	-	-	-	-
NC_027759.2	3595301	3595500	*	0.00169497	0.0186019	-28.8889	ncbi_106443116	Genebody	LOC106443116	PREDICTED: probable pectate lyase 19 [Brassica napus]	Metabolism	Carbohydrate metabolism	ko00040//Pentose and glucuronate interconversions	K01728	-	-	-
NC_027759.2	3706601	3706800	*	5.18309e-10	2.15255e-08	31.3451	ncbi_106441449	Genebody	LOC106441449	PREDICTED: pectinesterase inhibitor-like [Brassica napus]	-	-	-	-	GO:0044424//intracellular part;GO:0005623//cell;GO:0043231//intracellular membrane-bounded organelle;GO:0005622//intracellular;GO:0009536//plastid;GO:0043229//intracellular organelle;GO:0043227//membrane-bounded organelle;GO:0044464//cell part;GO:0044444//cytoplasmic part;GO:0043226//organelle;GO:0005737//cytoplasm	-	-
NC_027759.2	3706701	3706900	*	4.13908e-12	2.21665e-10	25.1653	ncbi_106441449	Genebody	LOC106441449	PREDICTED: pectinesterase inhibitor-like [Brassica napus]	-	-	-	-	GO:0044424//intracellular part;GO:0005623//cell;GO:0043231//intracellular membrane-bounded organelle;GO:0005622//intracellular;GO:0009536//plastid;GO:0043229//intracellular organelle;GO:0043227//membrane-bounded organelle;GO:0044464//cell part;GO:0044444//cytoplasmic part;GO:0043226//organelle;GO:0005737//cytoplasm	-	-
NC_027759.2	3706801	3707000	*	1.98635e-13	1.22621e-11	41.1338	ncbi_106441449	Genebody	LOC106441449	PREDICTED: pectinesterase inhibitor-like [Brassica napus]	-	-	-	-	GO:0044424//intracellular part;GO:0005623//cell;GO:0043231//intracellular membrane-bounded organelle;GO:0005622//intracellular;GO:0009536//plastid;GO:0043229//intracellular organelle;GO:0043227//membrane-bounded organelle;GO:0044464//cell part;GO:0044444//cytoplasmic part;GO:0043226//organelle;GO:0005737//cytoplasm	-	-
NC_027759.2	3771201	3771400	*	9.86133e-06	0.000201338	37.037	ncbi_106432187	Genebody	LOC106432187	PREDICTED: probable tRNA (guanine(26)-N(2))-dimethyltransferase 1 [Brassica rapa]	-	-	-	-	-	-	-
NC_027759.2	3922701	3922900	*	1.36455e-06	3.32029e-05	-37.9699	ncbi_111210996	Genebody	LOC111210996	BnaA03g05920D [Brassica napus]	-	-	-	-	GO:0043231//intracellular membrane-bounded organelle;GO:0044464//cell part;GO:0043227//membrane-bounded organelle;GO:0005623//cell;GO:0044444//cytoplasmic part;GO:0005622//intracellular;GO:0043229//intracellular organelle;GO:0005737//cytoplasm;GO:0043226//organelle;GO:0044424//intracellular part	-	GO:0071704//organic substance metabolic process;GO:0008152//metabolic process;GO:0042743//hydrogen peroxide metabolic process;GO:0043412//macromolecule modification;GO:0003006//developmental process involved in reproduction;GO:0044237//cellular metabolic process;GO:0072593//reactive oxygen species metabolic process;GO:0006464//cellular protein modification process;GO:0044267//cellular protein met…
NC_027759.2	3951401	3951600	*	6.55514e-07	1.69353e-05	50.5224	ncbi_111197948	Genebody	LOC111197948	BnaA03g06010D [Brassica napus]	-	-	-	-	GO:0043227//membrane-bounded organelle;GO:0044424//intracellular part;GO:0005622//intracellular;GO:0043229//intracellular organelle;GO:0044464//cell part;GO:0005623//cell;GO:0043226//organelle;GO:0043231//intracellular membrane-bounded organelle	-	-
NC_027759.2	3951501	3951700	*	3.66919e-05	0.000657082	45	ncbi_111197948	Genebody	LOC111197948	BnaA03g06010D [Brassica napus]	-	-	-	-	GO:0043227//membrane-bounded organelle;GO:0044424//intracellular part;GO:0005622//intracellular;GO:0043229//intracellular organelle;GO:0044464//cell part;GO:0005623//cell;GO:0043226//organelle;GO:0043231//intracellular membrane-bounded organelle	-	-
NC_027759.2	3951601	3951800	*	4.93278e-07	1.30308e-05	44.5443	ncbi_111197948	Genebody	LOC111197948	BnaA03g06010D [Brassica napus]	-	-	-	-	GO:0043227//membrane-bounded organelle;GO:0044424//intracellular part;GO:0005622//intracellular;GO:0043229//intracellular organelle;GO:0044464//cell part;GO:0005623//cell;GO:0043226//organelle;GO:0043231//intracellular membrane-bounded organelle	-	-
NC_027759.2	3951701	3951900	*	2.52049e-06	5.81938e-05	31.6444	ncbi_111197948	Genebody	LOC111197948	BnaA03g06010D [Brassica napus]	-	-	-	-	GO:0043227//membrane-bounded organelle;GO:0044424//intracellular part;GO:0005622//intracellular;GO:0043229//intracellular organelle;GO:0044464//cell part;GO:0005623//cell;GO:0043226//organelle;GO:0043231//intracellular membrane-bounded organelle	-	-
NC_027759.2	3993401	3993600	*	3.86235e-11	1.84997e-09	-46.6157	ncbi_111211020	Genebody	LOC111211020	PREDICTED: glutamate decarboxylase 1 [Brassica oleracea var. oleracea] [Brassica oleracea]	Metabolism	Metabolism of other amino acids;Amino acid metabolism;Carbohydrate metabolism	ko00250//Alanine, aspartate and glutamate metabolism;ko00410//beta-Alanine metabolism;ko00650//Butanoate metabolism;ko00430//Taurine and hypotaurine metabolism	K01580	GO:0005737//cytoplasm;GO:0044444//cytoplasmic part;GO:0044424//intracellular part;GO:0005622//intracellular;GO:0044464//cell part;GO:0005623//cell	GO:0005515//protein binding;GO:0043168//anion binding;GO:0016831//carboxy-lyase activity;GO:0016829//lyase activity;GO:0043167//ion binding;GO:0003824//catalytic activity;GO:0016830//carbon-carbon lyase activity;GO:0005488//binding	GO:0006810//transport;GO:0042221//response to chemical;GO:0032502//developmental process;GO:0034765//regulation of ion transmembrane transport;GO:0051049//regulation of transport;GO:0009987//cellular process;GO:0015698//inorganic anion transport;GO:0048869//cellular developmental process;GO:0048468//cell development;GO:0044765//single-organism transport;GO:0040007//growth;GO:0010038//response to …
NC_027759.2	4008501	4008700	*	1.51047e-15	1.15111e-13	81.1321	ncbi_106441518	Genebody	LOC106441518	PREDICTED: uncharacterized mitochondrial protein AtMg00810-like [Brassica napus]	-	-	-	-	-	-	-
NC_027759.2	4050601	4050800	*	5.41236e-14	3.53902e-12	33.3155	ncbi_106433593	Genebody	LOC106433593	PREDICTED: AT-rich interactive domain-containing protein 4B-like [Brassica napus]	-	-	-	-	GO:0043226//organelle;GO:0005622//intracellular;GO:0044424//intracellular part;GO:0043231//intracellular membrane-bounded organelle;GO:0043227//membrane-bounded organelle;GO:0043229//intracellular organelle;GO:0005623//cell;GO:0044464//cell part	-	-
NC_027759.2	4050701	4050900	*	4.7262e-14	3.11239e-12	33.1801	ncbi_106433593	Genebody	LOC106433593	PREDICTED: AT-rich interactive domain-containing protein 4B-like [Brassica napus]	-	-	-	-	GO:0043226//organelle;GO:0005622//intracellular;GO:0044424//intracellular part;GO:0043231//intracellular membrane-bounded organelle;GO:0043227//membrane-bounded organelle;GO:0043229//intracellular organelle;GO:0005623//cell;GO:0044464//cell part	-	-
NC_027759.2	4051101	4051300	*	0.00168501	0.0185103	26.5899	ncbi_106433593	Genebody	LOC106433593	PREDICTED: AT-rich interactive domain-containing protein 4B-like [Brassica napus]	-	-	-	-	GO:0043226//organelle;GO:0005622//intracellular;GO:0044424//intracellular part;GO:0043231//intracellular membrane-bounded organelle;GO:0043227//membrane-bounded organelle;GO:0043229//intracellular organelle;GO:0005623//cell;GO:0044464//cell part	-	-
NC_027759.2	4051601	4051800	*	0.000713517	0.00892281	31.7073	ncbi_106433593	Genebody	LOC106433593	PREDICTED: AT-rich interactive domain-containing protein 4B-like [Brassica napus]	-	-	-	-	GO:0043226//organelle;GO:0005622//intracellular;GO:0044424//intracellular part;GO:0043231//intracellular membrane-bounded organelle;GO:0043227//membrane-bounded organelle;GO:0043229//intracellular organelle;GO:0005623//cell;GO:0044464//cell part	-	-
NC_027759.2	4053801	4054000	*	2.08272e-06	4.89157e-05	37.2399	ncbi_106433593	Genebody	LOC106433593	PREDICTED: AT-rich interactive domain-containing protein 4B-like [Brassica napus]	-	-	-	-	GO:0043226//organelle;GO:0005622//intracellular;GO:0044424//intracellular part;GO:0043231//intracellular membrane-bounded organelle;GO:0043227//membrane-bounded organelle;GO:0043229//intracellular organelle;GO:0005623//cell;GO:0044464//cell part	-	-
NC_027759.2	4362201	4362400	*	9.11438e-05	0.00147925	38.3446	ncbi_106434122	Genebody	LOC106434122	PREDICTED: protein FAR1-RELATED SEQUENCE 12-like [Brassica napus]	-	-	-	-	GO:0043227//membrane-bounded organelle;GO:0005623//cell;GO:0044424//intracellular part;GO:0005622//intracellular;GO:0044464//cell part;GO:0043231//intracellular membrane-bounded organelle;GO:0043226//organelle;GO:0043229//intracellular organelle	GO:0043167//ion binding;GO:0043169//cation binding;GO:0046914//transition metal ion binding;GO:0046872//metal ion binding;GO:0005488//binding	GO:0009628//response to abiotic stimulus;GO:0050896//response to stimulus;GO:0009416//response to light stimulus;GO:0009314//response to radiation
NC_027759.2	4456801	4457000	*	3.73201e-05	0.000667228	26.5306	ncbi_106434266	Genebody	LOC106434266	BnaA03g07580D [Brassica napus]	-	-	-	-	GO:0044424//intracellular part;GO:0005622//intracellular;GO:0044444//cytoplasmic part;GO:0005623//cell;GO:0005737//cytoplasm;GO:0044464//cell part	GO:0017016//Ras GTPase binding;GO:0005515//protein binding;GO:0046872//metal ion binding;GO:0043167//ion binding;GO:0043169//cation binding;GO:0008289//lipid binding;GO:0051020//GTPase binding;GO:0031267//small GTPase binding;GO:0005488//binding;GO:0019899//enzyme binding;GO:0046914//transition metal ion binding	GO:0006725//cellular aromatic compound metabolic process;GO:0046700//heterocycle catabolic process;GO:0044238//primary metabolic process;GO:0034613//cellular protein localization;GO:0006807//nitrogen compound metabolic process;GO:0070727//cellular macromolecule localization;GO:0044699//single-organism process;GO:0065007//biological regulation;GO:0090304//nucleic acid metabolic process;GO:0044260/…
NC_027759.2	4515601	4515800	*	9.6461e-09	3.36064e-07	37.1608	ncbi_106434378	Genebody	LOC106434378	PREDICTED: dolichyl-diphosphooligosaccharide--protein glycosyltransferase subunit STT3A-like [Brassica napus]	Genetic Information Processing;Metabolism	Folding, sorting and degradation;Glycan biosynthesis and metabolism	ko04141//Protein processing in endoplasmic reticulum;ko00510//N-Glycan biosynthesis	K07151	GO:0044422//organelle part;GO:0044464//cell part;GO:0043231//intracellular membrane-bounded organelle;GO:0016020//membrane;GO:0043226//organelle;GO:0005622//intracellular;GO:0009536//plastid;GO:0044424//intracellular part;GO:0044425//membrane part;GO:0043229//intracellular organelle;GO:0031224//intrinsic component of membrane;GO:0005623//cell;GO:0044444//cytoplasmic part;GO:0043227//membrane-boun…	GO:0016740//transferase activity;GO:0016758//transferase activity, transferring hexosyl groups;GO:0003824//catalytic activity;GO:0016757//transferase activity, transferring glycosyl groups	GO:0006952//defense response;GO:0033554//cellular response to stress;GO:0009628//response to abiotic stimulus;GO:0046483//heterocycle metabolic process;GO:0016072//rRNA metabolic process;GO:0043170//macromolecule metabolic process;GO:0051704//multi-organism process;GO:0044260//cellular macromolecule metabolic process;GO:0006807//nitrogen compound metabolic process;GO:0043207//response to external…
NC_027759.2	4515701	4515900	*	1.02578e-09	4.09221e-08	49.7924	ncbi_106434378	Genebody	LOC106434378	PREDICTED: dolichyl-diphosphooligosaccharide--protein glycosyltransferase subunit STT3A-like [Brassica napus]	Genetic Information Processing;Metabolism	Folding, sorting and degradation;Glycan biosynthesis and metabolism	ko04141//Protein processing in endoplasmic reticulum;ko00510//N-Glycan biosynthesis	K07151	GO:0044422//organelle part;GO:0044464//cell part;GO:0043231//intracellular membrane-bounded organelle;GO:0016020//membrane;GO:0043226//organelle;GO:0005622//intracellular;GO:0009536//plastid;GO:0044424//intracellular part;GO:0044425//membrane part;GO:0043229//intracellular organelle;GO:0031224//intrinsic component of membrane;GO:0005623//cell;GO:0044444//cytoplasmic part;GO:0043227//membrane-boun…	GO:0016740//transferase activity;GO:0016758//transferase activity, transferring hexosyl groups;GO:0003824//catalytic activity;GO:0016757//transferase activity, transferring glycosyl groups	GO:0006952//defense response;GO:0033554//cellular response to stress;GO:0009628//response to abiotic stimulus;GO:0046483//heterocycle metabolic process;GO:0016072//rRNA metabolic process;GO:0043170//macromolecule metabolic process;GO:0051704//multi-organism process;GO:0044260//cellular macromolecule metabolic process;GO:0006807//nitrogen compound metabolic process;GO:0043207//response to external…
NC_027759.2	4726601	4726800	*	5.41072e-05	0.00092952	31.899	ncbi_106383541	Genebody	LOC106383541	PREDICTED: U-box domain-containing protein 51-like [Brassica napus]	-	-	-	-	-	GO:0003824//catalytic activity	-
NC_027759.2	4728201	4728400	*	3.58908e-08	1.14554e-06	-56	ncbi_106383541	Genebody	LOC106383541	PREDICTED: U-box domain-containing protein 51-like [Brassica napus]	-	-	-	-	-	GO:0003824//catalytic activity	-
NC_027759.2	4728301	4728500	*	9.21666e-06	0.000189388	-26.8293	ncbi_106383541	Genebody	LOC106383541	PREDICTED: U-box domain-containing protein 51-like [Brassica napus]	-	-	-	-	-	GO:0003824//catalytic activity	-
NC_027759.2	4731301	4731500	*	9.70611e-05	0.00156152	47.8114	ncbi_106434756	Genebody	LOC106434756	PREDICTED: protein S-acyltransferase 24-like [Brassica napus]	-	-	-	-	-	-	-
NC_027759.2	4731401	4731600	*	0.00166086	0.0182873	35.0694	ncbi_106434756	Genebody	LOC106434756	PREDICTED: protein S-acyltransferase 24-like [Brassica napus]	-	-	-	-	-	-	-
NC_027759.2	4791601	4791800	*	6.57447e-07	1.69803e-05	33.8682	ncbi_106434858	Genebody	LOC106434858	BnaC03g10160D [Brassica napus]	-	-	-	-	GO:0044424//intracellular part;GO:0043227//membrane-bounded organelle;GO:0005622//intracellular;GO:0043229//intracellular organelle;GO:0005623//cell;GO:0043231//intracellular membrane-bounded organelle;GO:0044464//cell part;GO:0043226//organelle	-	-
NC_027759.2	4907601	4907800	*	1.01874e-11	5.21889e-10	50.817	ncbi_106435023	Genebody	LOC106435023	PREDICTED: LOW QUALITY PROTEIN: 5-methyltetrahydropteroyltriglutamate--homocysteine methyltransferase 3, chloroplastic-like [Brassica napus]	Metabolism	Global and Overview;Amino acid metabolism;Metabolism of other amino acids	ko01230//Biosynthesis of amino acids;ko00270//Cysteine and methionine metabolism;ko00450//Selenocompound metabolism	K00549	-	-	-
NC_027759.2	5147901	5148100	*	9.63379e-07	2.41255e-05	31.8881	ncbi_106345414	Genebody	BNACNNG68960D	serine-rich protein-like protein [Arabidopsis thaliana]	-	-	-	-	-	-	-
NC_027759.2	5409401	5409600	*	0.000194499	0.00288627	39.3747	ncbi_106454112	Genebody	LOC106454112	PREDICTED: protein PHOTOPERIOD-INDEPENDENT EARLY FLOWERING 1-like [Brassica napus]	-	-	-	-	GO:0005622//intracellular;GO:0043231//intracellular membrane-bounded organelle;GO:0043226//organelle;GO:0005623//cell;GO:0044422//organelle part;GO:0044464//cell part;GO:0043234//protein complex;GO:0070603//SWI/SNF superfamily-type complex;GO:0044428//nuclear part;GO:0032991//macromolecular complex;GO:0030312//external encapsulating structure;GO:0044446//intracellular organelle part;GO:0043227//m…	GO:0032550//purine ribonucleoside binding;GO:0097159//organic cyclic compound binding;GO:0032549//ribonucleoside binding;GO:0003824//catalytic activity;GO:0001883//purine nucleoside binding;GO:0003676//nucleic acid binding;GO:0016818//hydrolase activity, acting on acid anhydrides, in phosphorus-containing anhydrides;GO:0036094//small molecule binding;GO:1901363//heterocyclic compound binding;GO:0…	GO:0044702//single organism reproductive process;GO:0009607//response to biotic stimulus;GO:0007275//multicellular organism development;GO:0048869//cellular developmental process;GO:0071822//protein complex subunit organization;GO:0022610//biological adhesion;GO:0030036//actin cytoskeleton organization;GO:0048646//anatomical structure formation involved in morphogenesis;GO:0048468//cell developme…
NC_027759.2	5409501	5409700	*	0.000912309	0.0109972	34.5174	ncbi_106454112	Genebody	LOC106454112	PREDICTED: protein PHOTOPERIOD-INDEPENDENT EARLY FLOWERING 1-like [Brassica napus]	-	-	-	-	GO:0005622//intracellular;GO:0043231//intracellular membrane-bounded organelle;GO:0043226//organelle;GO:0005623//cell;GO:0044422//organelle part;GO:0044464//cell part;GO:0043234//protein complex;GO:0070603//SWI/SNF superfamily-type complex;GO:0044428//nuclear part;GO:0032991//macromolecular complex;GO:0030312//external encapsulating structure;GO:0044446//intracellular organelle part;GO:0043227//m…	GO:0032550//purine ribonucleoside binding;GO:0097159//organic cyclic compound binding;GO:0032549//ribonucleoside binding;GO:0003824//catalytic activity;GO:0001883//purine nucleoside binding;GO:0003676//nucleic acid binding;GO:0016818//hydrolase activity, acting on acid anhydrides, in phosphorus-containing anhydrides;GO:0036094//small molecule binding;GO:1901363//heterocyclic compound binding;GO:0…	GO:0044702//single organism reproductive process;GO:0009607//response to biotic stimulus;GO:0007275//multicellular organism development;GO:0048869//cellular developmental process;GO:0071822//protein complex subunit organization;GO:0022610//biological adhesion;GO:0030036//actin cytoskeleton organization;GO:0048646//anatomical structure formation involved in morphogenesis;GO:0048468//cell developme…
NC_027759.2	5503001	5503200	*	4.89157e-05	0.000849728	36.6667	ncbi_106345427	Genebody	LOC106345427	PREDICTED: transcription repressor MYB6-like [Brassica napus]	-	-	-	-	GO:0005623//cell;GO:0043226//organelle;GO:0043229//intracellular organelle;GO:0043231//intracellular membrane-bounded organelle;GO:0044424//intracellular part;GO:0044464//cell part;GO:0005622//intracellular;GO:0043227//membrane-bounded organelle	GO:1901363//heterocyclic compound binding;GO:0005488//binding;GO:0003676//nucleic acid binding;GO:0097159//organic cyclic compound binding;GO:0001071//nucleic acid binding transcription factor activity	GO:0065007//biological regulation;GO:0010468//regulation of gene expression;GO:0019222//regulation of metabolic process;GO:0050789//regulation of biological process;GO:0060255//regulation of macromolecule metabolic process
NC_027759.2	5550201	5550400	*	0.000578621	0.00744965	37.6068	ncbi_106345431	Genebody	LOC106345431	PREDICTED: fasciclin-like arabinogalactan protein 14 [Brassica napus]	-	-	-	-	GO:0016020//membrane;GO:0044425//membrane part;GO:0031224//intrinsic component of membrane	-	-
NC_027759.2	5550301	5550500	*	0.000185805	0.00277161	44.5055	ncbi_106345431	Genebody	LOC106345431	PREDICTED: fasciclin-like arabinogalactan protein 14 [Brassica napus]	-	-	-	-	GO:0016020//membrane;GO:0044425//membrane part;GO:0031224//intrinsic component of membrane	-	-
NC_027759.2	5658901	5659100	*	0.000429655	0.00576754	29.1667	ncbi_106452400	Genebody	LOC106452400	PREDICTED: protein cornichon homolog 1 [Brassica napus]	-	-	-	-	GO:0016020//membrane;GO:0031224//intrinsic component of membrane;GO:0044425//membrane part	-	GO:1902582//single-organism intracellular transport;GO:0051234//establishment of localization;GO:0050794//regulation of cellular process;GO:0051179//localization;GO:0016192//vesicle-mediated transport;GO:1902578//single-organism localization;GO:0007165//signal transduction;GO:0048193//Golgi vesicle transport;GO:0044699//single-organism process;GO:0050896//response to stimulus;GO:0065007//biologic…
NC_027759.2	6368001	6368200	*	8.62882e-20	9.43518e-18	-71.0498	ncbi_106419691	Genebody	LOC106419691	BnaA03g08790D [Brassica napus]	-	-	-	-	-	-	-
NC_027759.2	6529501	6529700	*	8.42299e-12	4.35409e-10	75	ncbi_106419513	Genebody	LOC106419513	PREDICTED: 40S ribosomal protein S15a-like [Brassica napus]	Genetic Information Processing	Translation	ko03010//Ribosome	K02957	GO:0043231//intracellular membrane-bounded organelle;GO:0044464//cell part;GO:0016020//membrane;GO:0043229//intracellular organelle;GO:0043228//non-membrane-bounded organelle;GO:1990904//ribonucleoprotein complex;GO:0071944//cell periphery;GO:0043232//intracellular non-membrane-bounded organelle;GO:0030529//intracellular ribonucleoprotein complex;GO:0043226//organelle;GO:0044444//cytoplasmic part…	-	-
NC_027759.2	6531401	6531600	*	3.78718e-67	4.23733e-64	82.4008	ncbi_106419515	Genebody	LOC106419515	PREDICTED: gibberellin-regulated protein 10-like [Brassica napus]	-	-	-	-	-	-	GO:0050896//response to stimulus;GO:0044763//single-organism cellular process;GO:0065007//biological regulation;GO:0071396//cellular response to lipid;GO:0071229//cellular response to acid chemical;GO:0071370//cellular response to gibberellin stimulus;GO:0010476//gibberellin mediated signaling pathway;GO:0070887//cellular response to chemical stimulus;GO:0009987//cellular process;GO:0001101//resp…
NC_027759.2	6533901	6534100	*	2.62878e-10	1.13447e-08	68.0556	ncbi_106419534	Genebody	LOC106419534	PREDICTED: ras-related protein RABE1c-like isoform X1 [Brassica napus]	Cellular Processes	Transport and catabolism	ko04144//Endocytosis	K07901	GO:0030054//cell junction;GO:0044464//cell part;GO:0044424//intracellular part;GO:0044444//cytoplasmic part;GO:0005623//cell;GO:0005737//cytoplasm;GO:0043229//intracellular organelle;GO:0043227//membrane-bounded organelle;GO:0016020//membrane;GO:0043226//organelle;GO:0005911//cell-cell junction;GO:0043231//intracellular membrane-bounded organelle;GO:0005622//intracellular	GO:0032549//ribonucleoside binding;GO:0001883//purine nucleoside binding;GO:0097159//organic cyclic compound binding;GO:0032550//purine ribonucleoside binding;GO:0036094//small molecule binding;GO:0097367//carbohydrate derivative binding;GO:0001882//nucleoside binding;GO:1901363//heterocyclic compound binding;GO:0005488//binding	GO:0044699//single-organism process;GO:0044763//single-organism cellular process;GO:0006810//transport;GO:0051234//establishment of localization;GO:0051179//localization;GO:0009987//cellular process
NC_027759.2	6534001	6534200	*	3.86475e-16	3.10686e-14	68.5526	ncbi_106419534	Genebody	LOC106419534	PREDICTED: ras-related protein RABE1c-like isoform X1 [Brassica napus]	Cellular Processes	Transport and catabolism	ko04144//Endocytosis	K07901	GO:0030054//cell junction;GO:0044464//cell part;GO:0044424//intracellular part;GO:0044444//cytoplasmic part;GO:0005623//cell;GO:0005737//cytoplasm;GO:0043229//intracellular organelle;GO:0043227//membrane-bounded organelle;GO:0016020//membrane;GO:0043226//organelle;GO:0005911//cell-cell junction;GO:0043231//intracellular membrane-bounded organelle;GO:0005622//intracellular	GO:0032549//ribonucleoside binding;GO:0001883//purine nucleoside binding;GO:0097159//organic cyclic compound binding;GO:0032550//purine ribonucleoside binding;GO:0036094//small molecule binding;GO:0097367//carbohydrate derivative binding;GO:0001882//nucleoside binding;GO:1901363//heterocyclic compound binding;GO:0005488//binding	GO:0044699//single-organism process;GO:0044763//single-organism cellular process;GO:0006810//transport;GO:0051234//establishment of localization;GO:0051179//localization;GO:0009987//cellular process
NC_027759.2	6687701	6687900	*	4.25628e-05	0.000750617	-38.5781	ncbi_106436074	Genebody	LOC106436074	PREDICTED: UDP-glucuronic acid decarboxylase 3 [Brassica rapa]	Metabolism	Carbohydrate metabolism	ko00500//Starch and sucrose metabolism;ko00520//Amino sugar and nucleotide sugar metabolism	K08678	GO:0044464//cell part;GO:0044444//cytoplasmic part;GO:0005623//cell;GO:0016020//membrane;GO:0005622//intracellular;GO:0044424//intracellular part;GO:0005737//cytoplasm	GO:0016831//carboxy-lyase activity;GO:0016830//carbon-carbon lyase activity;GO:0005488//binding;GO:0048037//cofactor binding;GO:0016829//lyase activity;GO:0003824//catalytic activity	GO:0046483//heterocycle metabolic process;GO:0044271//cellular nitrogen compound biosynthetic process;GO:0018130//heterocycle biosynthetic process;GO:0034284//response to monosaccharide;GO:0009987//cellular process;GO:1901362//organic cyclic compound biosynthetic process;GO:0034285//response to disaccharide;GO:1901700//response to oxygen-containing compound;GO:0019321//pentose metabolic process;G…
NC_027759.2	6728301	6728500	*	0.000300423	0.00422031	30	ncbi_106443257	Genebody	LOC106443257	BnaA03g09680D [Brassica napus]	-	-	-	-	-	GO:0043169//cation binding;GO:0046914//transition metal ion binding;GO:0046872//metal ion binding;GO:0043167//ion binding;GO:0005488//binding	-
NC_027759.2	6799001	6799200	*	2.86633e-11	1.39417e-09	-50.8717	ncbi_106435924	Genebody	LOC106435924	PREDICTED: probable phytol kinase 2, chloroplastic [Brassica napus]	Metabolism	Metabolism of terpenoids and polyketides	ko00900//Terpenoid backbone biosynthesis	K15892	-	-	-
NC_027759.2	6850301	6850500	*	0.000471745	0.00624179	36.9458	ncbi_106435803	Genebody	LOC106435803	PREDICTED: exocyst complex component EXO70B1-like [Brassica napus]	-	-	-	-	GO:0016020//membrane;GO:0043229//intracellular organelle;GO:0032991//macromolecular complex;GO:0043234//protein complex;GO:0005623//cell;GO:0016023//cytoplasmic, membrane-bounded vesicle;GO:0031988//membrane-bounded vesicle;GO:0043226//organelle;GO:0030139//endocytic vesicle;GO:0005622//intracellular;GO:0031982//vesicle;GO:0043231//intracellular membrane-bounded organelle;GO:0044444//cytoplasmic …	-	GO:0009755//hormone-mediated signaling pathway;GO:0006810//transport;GO:0065007//biological regulation;GO:0023052//signaling;GO:0009987//cellular process;GO:0009719//response to endogenous stimulus;GO:0022406//membrane docking;GO:0071495//cellular response to endogenous stimulus;GO:0009725//response to hormone;GO:0042221//response to chemical;GO:0010033//response to organic substance;GO:0051234//…
NC_027759.2	6887501	6887700	*	3.40836e-12	1.84279e-10	26.0609	ncbi_106435742	Genebody	LOC106435742	PREDICTED: protein NETWORKED 4A-like [Brassica napus]	-	-	-	-	-	-	-
NC_027759.2	6887601	6887800	*	5.8338e-11	2.73302e-09	29.4992	ncbi_106435742	Genebody	LOC106435742	PREDICTED: protein NETWORKED 4A-like [Brassica napus]	-	-	-	-	-	-	-
[truncated: 36,626 more rows]

## Sheet: Table S3.2
chr	start	end	strand	pvalue	qvalue	meth.diff	GeneID	position	Symbol	Description	KEGG_A_class	KEGG_B_class	Pathway	K_ID	GO Component	GO Function	GO Process
[truncated: 29,650 more rows]

## Sheet: Table S3.3
chr	start	end	strand	pvalue	qvalue	meth.diff	GeneID	position	Symbol	Description	KEGG_A_class	KEGG_B_class	Pathway	K_ID	GO Component	GO Function	GO Process
[truncated: 40,871 more rows]

[truncated: 6 more sheets: Table S3.4, Table S3.5, Table S3.6, Table S3.7, Table S3.8, Table S3.9]
