# Supplementary material for: Integrated methylome and transcriptome analysis unravel the cold tolerance mechanism in winter rapeseed(Brassica napus L.)
Source: BMC Plant Biol. 2022 Aug 26;22:414. doi: 10.1186/s12870-022-03797-1 (PMC9414130; doi:10.1186/s12870-022-03797-1)
Supplement: Supplementary file 4 — Additional file 4. Table S4.1 The data of RNA-seq in two cultivars of rapeseed. Table S4.2 Number of differentially expression genes between two cultivars of rapeseed. Table S4.3 Correlation analysis between the three replicates of RNA-seq all libraries. [file 12870_2022_3797_MOESM4_ESM.xlsx]

## Sheet: Table S4.1
Sample	Total Reads	Unmapped Reads	Unique Mapped Reads	Multiple Mapped reads	Mapping Ratio
NSt0-1	43000564	8747080 (20.34%)	28834014 (67.05%)	5419470 (12.60%)	0.7966
NSt0-2	53251096	10730253 (20.15%)	35810735 (67.25%)	6710108 (12.60%)	0.7985
NSt0-3	48442230	9718316 (20.06%)	32545032 (67.18%)	6178882 (12.76%)	0.7994
NFt0-1	52598624	9836938 (18.70%)	35916636 (68.28%)	6845050 (13.01%)	0.813
NFt0-2	59416840	11697114 (19.69%)	40235030 (67.72%)	7484696 (12.60%)	0.8031
NFt0-3	43337624	8873110 (20.47%)	29051062 (67.03%)	5413452 (12.49%)	0.7953
NSt1-1	46377624	9640367 (20.79%)	30918261 (66.67%)	5818996 (12.55%)	0.7921
NSt1-2	40011998	8404678 (21.01%)	26563614 (66.39%)	5043706 (12.61%)	0.7899
NSt1-3	42536446	8928023 (20.99%)	28266453 (66.45%)	5341970 (12.56%)	0.7901
NFt1-1	46200942	8538549 (18.48%)	31561837 (68.31%)	6100556 (13.20%)	0.8152
NFt1-2	43214354	8119180 (18.79%)	29442148 (68.13%)	5653026 (13.08%)	0.8121
NFt1-3	42693912	7980057 (18.69%)	29152651 (68.28%)	5561204 (13.03%)	0.8131
NSt2-1	38527650	8437581 (21.90%)	25252015 (65.54%)	4838054 (12.56%)	0.781
NSt2-2	40968520	9059686 (22.11%)	26864988 (65.57%)	5043846 (12.31%)	0.7789
NSt2-3	48529936	10722513 (22.09%)	31881411 (65.69%)	5926012 (12.21%)	0.7791
NFt2-1	45629542	8834627 (19.36%)	30929517 (67.78%)	5865398 (12.85%)	0.8064
NFt2-2	46520814	8880592 (19.09%)	31647598 (68.03%)	5992624 (12.88%)	0.8091
NFt2-3	49694758	9530895 (19.18%)	33743311 (67.90%)	6420552 (12.92%)	0.8082

## Sheet: Table S4.2
	up	down	ALL
NFt0-vs-NSt0	9204	7237	16441
NFt1-vs-NSt1	11345	6192	17537
NFt2-vs-NSt2	10222	9416	19638

## Sheet: Table S4.3
Sample	NSt0-1	NSt0-2	NSt0-3	NFt0-1	NFt0-2	NFt0-3	NSt1-1	NSt1-2	NSt1-3	NFt1-1	NFt1-2	NFt1-3	NSt2-1	NSt2-2	NSt2-3	NFt2-1	NFt2-2	NFt2-3
NSt0-1	1	0.999465	0.99954	0.665874	0.673083	0.690475	0.843334	0.840906	0.842979	0.600042	0.597793	0.588134	0.432816	0.431343	0.431331	0.457922	0.453436	0.459419
NSt0-2	0.999465	1	0.999444	0.665255	0.673285	0.691889	0.841979	0.839897	0.841918	0.599006	0.596843	0.586907	0.431548	0.430315	0.430299	0.456022	0.451686	0.457637
NSt0-3	0.99954	0.999444	1	0.665114	0.672486	0.689941	0.841371	0.839227	0.841025	0.598378	0.596128	0.58634	0.43164	0.430214	0.430179	0.455746	0.451362	0.457327
NFt0-1	0.665874	0.665255	0.665114	1	0.998617	0.9694	0.627896	0.619464	0.627048	0.926823	0.92706	0.927509	0.259615	0.25876	0.260345	0.671255	0.671876	0.683917
NFt0-2	0.673083	0.673285	0.672486	0.998617	1	0.971558	0.630714	0.622822	0.630019	0.923361	0.923593	0.92309	0.260449	0.259679	0.261198	0.6685	0.669039	0.681005
NFt0-3	0.690475	0.691889	0.689941	0.9694	0.971558	1	0.640455	0.632695	0.641522	0.90124	0.902219	0.899784	0.262899	0.262744	0.264226	0.652387	0.653246	0.665179
NSt1-1	0.843334	0.841979	0.841371	0.627896	0.630714	0.640455	1	0.999164	0.999247	0.706086	0.703616	0.695289	0.72397	0.72286	0.723397	0.684238	0.680554	0.685169
NSt1-2	0.840906	0.839897	0.839227	0.619464	0.622822	0.632695	0.999164	1	0.998902	0.699145	0.69672	0.688124	0.729718	0.728698	0.729222	0.682807	0.679215	0.683658
NSt1-3	0.842979	0.841918	0.841025	0.627048	0.630019	0.641522	0.999247	0.998902	1	0.705219	0.703087	0.694806	0.723617	0.723159	0.723628	0.683203	0.680057	0.684355
NFt1-1	0.600042	0.599006	0.598378	0.926823	0.923361	0.90124	0.706086	0.699145	0.705219	1	0.999691	0.999073	0.369342	0.368622	0.370552	0.788896	0.789399	0.800113
NFt1-2	0.597793	0.596843	0.596128	0.92706	0.923593	0.902219	0.703616	0.69672	0.703087	0.999691	1	0.999255	0.367602	0.367046	0.369008	0.788567	0.78931	0.800075
NFt1-3	0.588134	0.586907	0.58634	0.927509	0.92309	0.899784	0.695289	0.688124	0.694806	0.999073	0.999255	1	0.359699	0.35913	0.361069	0.783089	0.783877	0.795032
NSt2-1	0.432816	0.431548	0.43164	0.259615	0.260449	0.262899	0.72397	0.729718	0.723617	0.369342	0.367602	0.359699	1	0.999158	0.999148	0.680918	0.678844	0.674184
NSt2-2	0.431343	0.430315	0.430214	0.25876	0.259679	0.262744	0.72286	0.728698	0.723159	0.368622	0.367046	0.35913	0.999158	1	0.99963	0.680595	0.679102	0.673859
NSt2-3	0.431331	0.430299	0.430179	0.260345	0.261198	0.264226	0.723397	0.729222	0.723628	0.370552	0.369008	0.361069	0.999148	0.99963	1	0.680976	0.679446	0.674225
NFt2-1	0.457922	0.456022	0.455746	0.671255	0.6685	0.652387	0.684238	0.682807	0.683203	0.788896	0.788567	0.783089	0.680918	0.680595	0.680976	1	0.999154	0.998919
NFt2-2	0.453436	0.451686	0.451362	0.671876	0.669039	0.653246	0.680554	0.679215	0.680057	0.789399	0.78931	0.783877	0.678844	0.679102	0.679446	0.999154	1	0.998884
NFt2-3	0.459419	0.457637	0.457327	0.683917	0.681005	0.665179	0.685169	0.683658	0.684355	0.800113	0.800075	0.795032	0.674184	0.673859	0.674225	0.998919	0.998884	1
