# Supplementary material for: Integrated methylome and transcriptome analysis unravel the cold tolerance mechanism in winter rapeseed(Brassica napus L.)
Source: BMC Plant Biol. 2022 Aug 26;22:414. doi: 10.1186/s12870-022-03797-1 (PMC9414130; doi:10.1186/s12870-022-03797-1)
Supplement: Supplementary file 5 — Additional file 5. Table S5.1 The DEGs between two cultivars in control. Table S5.2 The DEGs between two cultivars in treatment1. Table S5.3 The DEGs between two cultivars in treatment2. [file 12870_2022_3797_MOESM5_ESM.xlsx]

## Sheet: Table S5.1
id	NFt0_count	NSt0_count	NFt0_fpkm	NSt0_fpkm	log2(FC)	Pvalue	FDR	significant	Symbol	Description	KEGG_A_class	KEGG_B_class	Pathway	K_ID	GO Component	GO Function	GO Process
ncbi_106345162	34.3333	0	1.71333	0.001	-10.7426	9.43062e-15	1.9172e-13	yes	LOC106345162	PREDICTED: fumarylacetoacetase-like [Brassica napus]	Metabolism	Amino acid metabolism	ko00350//Tyrosine metabolism	K01555	-	-	-
ncbi_106345163	116.667	44	9.17	3.61	-1.34492	0.000339094	0.00173931	yes	LOC106345163	PREDICTED: upstream activation factor subunit UAF30-like [Brassica rapa]	-	-	-	-	GO:0043231//intracellular membrane-bounded organelle;GO:0005623//cell;GO:0044464//cell part;GO:0043226//organelle;GO:0043229//intracellular organelle;GO:0005622//intracellular;GO:0044424//intracellular part;GO:0043227//membrane-bounded organelle	-	-
ncbi_106345167	9.66667	25.6667	0.486667	1.45	1.57505	0.00143546	0.00626574	yes	LOC106345167	PREDICTED: flowering-promoting factor 1-like protein 2 [Brassica napus]	-	-	-	-	GO:0005622//intracellular;GO:0044464//cell part;GO:0005623//cell;GO:0043231//intracellular membrane-bounded organelle;GO:0043229//intracellular organelle;GO:0044424//intracellular part;GO:0043226//organelle;GO:0043227//membrane-bounded organelle	-	-
ncbi_106345174	7.66667	19.6667	0.456667	1.33	1.54221	0.00496275	0.0184423	yes	LOC106345174	PREDICTED: 1,4-dihydroxy-2-naphthoyl-CoA thioesterase 1 [Brassica napus]	-	-	-	-	-	-	-
ncbi_106345176	11.1233	27.2267	0.123333	0.343333	1.47705	0.0100913	0.0337552	yes	LOC106345176	PREDICTED: calcium-transporting ATPase 9, plasma membrane-type-like [Brassica napus]	-	-	-	-	-	-	-
ncbi_106345182	159.35	46.2967	11.7833	3.71	-1.66726	5.40869e-07	4.75858e-06	yes	LOC106345182	PREDICTED: signal peptidase complex-like protein DTM1 isoform X1 [Raphanus sativus]	-	-	-	-	GO:0044425//membrane part;GO:0016020//membrane;GO:0031224//intrinsic component of membrane	GO:0003824//catalytic activity;GO:0016787//hydrolase activity	GO:0071704//organic substance metabolic process;GO:0010467//gene expression;GO:0051604//protein maturation;GO:0019538//protein metabolic process;GO:0006508//proteolysis;GO:0044238//primary metabolic process;GO:0016485//protein processing;GO:0043170//macromolecule metabolic process;GO:0008152//metabolic process
ncbi_106345183	110.627	50.3833	6.24	3.09	-1.01394	0.000909249	0.00418657	yes	LOC106345183	PREDICTED: transmembrane protein 136-like isoform X1 [Brassica napus]	-	-	-	-	-	-	-
ncbi_106345214	0	4.33333	0.001	0.16	7.32193	0.00170905	0.00730382	yes	LOC106345214	PREDICTED: FBD-associated F-box protein At4g10400-like [Brassica napus]	-	-	-	-	-	-	-
ncbi_106345217	0	16.2633	0.001	0.64	9.32193	4.85845e-08	4.95858e-07	yes	LOC106345217	BnaC01g32210D [Brassica napus]	-	-	-	-	GO:0005622//intracellular;GO:0043231//intracellular membrane-bounded organelle;GO:0043227//membrane-bounded organelle;GO:0043226//organelle;GO:0044464//cell part;GO:0005623//cell;GO:0044424//intracellular part;GO:0043229//intracellular organelle	GO:0003676//nucleic acid binding;GO:0001071//nucleic acid binding transcription factor activity;GO:0003677//DNA binding;GO:0005488//binding;GO:0043169//cation binding;GO:1901363//heterocyclic compound binding;GO:0097159//organic cyclic compound binding;GO:0046872//metal ion binding;GO:0046914//transition metal ion binding;GO:0043167//ion binding	GO:0010468//regulation of gene expression;GO:0050789//regulation of biological process;GO:0044260//cellular macromolecule metabolic process;GO:0009058//biosynthetic process;GO:0071704//organic substance metabolic process;GO:0044237//cellular metabolic process;GO:0060255//regulation of macromolecule metabolic process;GO:0009059//macromolecule biosynthetic process;GO:0065007//biological regulation;…
ncbi_106345222	438.223	45.48	15.7333	1.81333	-3.11711	5.70802e-29	3.01487e-27	yes	LOC106345222	PREDICTED: GDSL esterase/lipase At1g33811 [Brassica rapa]	-	-	-	-	-	GO:0016787//hydrolase activity;GO:0016788//hydrolase activity, acting on ester bonds;GO:0003824//catalytic activity	GO:0032502//developmental process;GO:0044238//primary metabolic process;GO:0044710//single-organism metabolic process;GO:0071704//organic substance metabolic process;GO:0048856//anatomical structure development;GO:0007275//multicellular organism development;GO:0044707//single-multicellular organism process;GO:0009653//anatomical structure morphogenesis;GO:0009886//post-embryonic morphogenesis;GO:…
ncbi_106345238	17.3333	37.3333	0.95	2.29667	1.27354	0.00487328	0.0181662	yes	LOC106345238	PREDICTED: RING-H2 finger protein ATL78-like [Brassica napus]	-	-	-	-	-	-	-
ncbi_106345241	17.2567	338.423	0.283333	6.16	4.44236	4.84774e-48	7.11621e-46	yes	LOC106345241	PREDICTED: sucrose synthase 3-like [Brassica napus]	Metabolism	Carbohydrate metabolism	ko00500//Starch and sucrose metabolism	K00695	GO:0005622//intracellular;GO:0043231//intracellular membrane-bounded organelle;GO:0043226//organelle;GO:0044444//cytoplasmic part;GO:0044424//intracellular part;GO:0009536//plastid;GO:0043227//membrane-bounded organelle;GO:0044464//cell part;GO:0043229//intracellular organelle;GO:0005737//cytoplasm;GO:0005623//cell	GO:0016740//transferase activity;GO:0003824//catalytic activity;GO:0035251//UDP-glucosyltransferase activity;GO:0016758//transferase activity, transferring hexosyl groups;GO:0046527//glucosyltransferase activity;GO:0008194//UDP-glycosyltransferase activity;GO:0016757//transferase activity, transferring glycosyl groups	GO:1901576//organic substance biosynthetic process;GO:0005976//polysaccharide metabolic process;GO:0044763//single-organism cellular process;GO:0006629//lipid metabolic process;GO:0042221//response to chemical;GO:0006643//membrane lipid metabolic process;GO:0044042//glucan metabolic process;GO:0009247//glycolipid biosynthetic process;GO:1901700//response to oxygen-containing compound;GO:0044264//…
ncbi_106345261	7.5	0.333333	0.31	0.0166667	-4.21723	0.000476148	0.00235354	yes	LOC106345261	PREDICTED: protein SLOW GREEN 1, chloroplastic [Brassica napus]	-	-	-	-	-	-	-
ncbi_106345265	21.0933	50.9033	1.62	4.30667	1.41058	0.000251371	0.00133022	yes	LOC106345265	BnaA08g15240D [Brassica napus]	-	-	-	-	GO:0043231//intracellular membrane-bounded organelle;GO:0043226//organelle;GO:0044464//cell part;GO:0043229//intracellular organelle;GO:0044424//intracellular part;GO:0005623//cell;GO:0005622//intracellular;GO:0043227//membrane-bounded organelle	-	GO:0009891//positive regulation of biosynthetic process;GO:0051707//response to other organism;GO:0006605//protein targeting;GO:0070727//cellular macromolecule localization;GO:0043207//response to external biotic stimulus;GO:0071310//cellular response to organic substance;GO:0050896//response to stimulus;GO:1901701//cellular response to oxygen-containing compound;GO:0051716//cellular response to …
ncbi_106345266	27.3333	136.29	1.15667	6.35	2.45678	3.50081e-15	7.3772e-14	yes	LOC106345266	PREDICTED: transcription factor BEE 2-like [Brassica napus]	-	-	-	-	-	-	-
ncbi_106345267	0	7.33333	0.001	0.213333	7.73697	4.68436e-05	0.000292753	yes	LOC106345267	PREDICTED: U-box domain-containing protein 5-like [Brassica napus]	-	-	-	-	-	-	-
ncbi_106345279	64.8133	992.437	3.5	57.2233	4.03118	2.37372e-51	4.1315e-49	yes	LOC106345279	PREDICTED: 60S ribosomal protein L19-3-like [Brassica napus]	Genetic Information Processing	Translation	ko03010//Ribosome	K02885	-	-	-
ncbi_106345280	0	3.33333	0.001	0.13	7.02237	0.00730349	0.0256451	yes	LOC106345280	PREDICTED: B3 domain-containing protein REM14-like [Brassica napus]	-	-	-	-	GO:0043226//organelle;GO:0044424//intracellular part;GO:0044464//cell part;GO:0043231//intracellular membrane-bounded organelle;GO:0043229//intracellular organelle;GO:0005622//intracellular;GO:0043227//membrane-bounded organelle;GO:0005623//cell	-	-
ncbi_106345283	119.37	272.353	7.54333	18.8133	1.31848	2.73211e-07	2.51432e-06	yes	LOC106345283	PREDICTED: protein CAJ1 [Brassica oleracea var. oleracea] [Brassica oleracea]	-	-	-	-	-	-	GO:0009987//cellular process;GO:0009628//response to abiotic stimulus;GO:0044260//cellular macromolecule metabolic process;GO:0008152//metabolic process;GO:0071704//organic substance metabolic process;GO:0050896//response to stimulus;GO:0044238//primary metabolic process;GO:0044267//cellular protein metabolic process;GO:0043170//macromolecule metabolic process;GO:0019538//protein metabolic proces…
ncbi_106345289	11	85.6667	0.723333	5.48333	2.92232	1.60619e-07	1.52636e-06	yes	LOC106345289	PREDICTED: transcription factor HY5-like isoform X1 [Brassica rapa]	Organismal Systems	Environmental adaptation	ko04712//Circadian rhythm - plant	K16241	GO:0043231//intracellular membrane-bounded organelle;GO:0043226//organelle;GO:0005622//intracellular;GO:0005623//cell;GO:0044464//cell part;GO:0043227//membrane-bounded organelle;GO:0044424//intracellular part;GO:0043229//intracellular organelle	GO:0001071//nucleic acid binding transcription factor activity;GO:0005488//binding	GO:0007154//cell communication;GO:0034645//cellular macromolecule biosynthetic process;GO:0042221//response to chemical;GO:0050789//regulation of biological process;GO:0009628//response to abiotic stimulus;GO:0009583//detection of light stimulus;GO:0009581//detection of external stimulus;GO:0010468//regulation of gene expression;GO:0051716//cellular response to stimulus;GO:0008152//metabolic proc…
ncbi_106345294	13	0	0.226667	0.001	-7.82443	9.4198e-08	9.26043e-07	yes	LOC106345294	BnaA05g22570D [Brassica napus]	Organismal Systems	Environmental adaptation	ko04626//Plant-pathogen interaction	K05391	-	-	-
ncbi_106345300	0	29.7067	0.001	1.81	10.8218	5.6515e-14	1.07926e-12	yes	LOC106345300	BnaC09g38570D [Brassica napus]	-	-	-	-	-	-	-
ncbi_106345301	25.2733	218.663	0.803333	7.37333	3.19825	6.41707e-25	2.60299e-23	yes	LOC106345301	PREDICTED: programmed cell death protein 2 [Brassica napus]	-	-	-	-	GO:0005623//cell;GO:0044424//intracellular part;GO:0044464//cell part;GO:0005622//intracellular	GO:0043169//cation binding;GO:0005488//binding;GO:0043167//ion binding	-
ncbi_106345313	1.33333	25.03	0.0466667	1.07333	4.52356	1.77401e-09	2.17115e-08	yes	LOC106345313	PREDICTED: syntaxin-42 [Brassica napus]	Genetic Information Processing	Folding, sorting and degradation	ko04130//SNARE interactions in vesicular transport	K08489	GO:0005622//intracellular;GO:0044446//intracellular organelle part;GO:0005798//Golgi-associated vesicle;GO:0044464//cell part;GO:0005623//cell;GO:0031984//organelle subcompartment;GO:0043227//membrane-bounded organelle;GO:0012505//endomembrane system;GO:0044422//organelle part;GO:0043226//organelle;GO:0044431//Golgi apparatus part;GO:0043231//intracellular membrane-bounded organelle;GO:0016023//c…	GO:0005488//binding	GO:0048583//regulation of response to stimulus;GO:0016043//cellular component organization;GO:0009987//cellular process;GO:0016192//vesicle-mediated transport;GO:0042221//response to chemical;GO:0061024//membrane organization;GO:0009719//response to endogenous stimulus;GO:0006810//transport;GO:0006605//protein targeting;GO:0050789//regulation of biological process;GO:0071702//organic substance tr…
ncbi_106345323	37.9733	263.553	0.403333	3.15667	2.96836	5.48229e-23	1.99219e-21	yes	LOC106345323	PREDICTED: xanthine dehydrogenase 1-like isoform X1 [Brassica napus]	Metabolism;Cellular Processes	Biosynthesis of other secondary metabolites;Nucleotide metabolism;Transport and catabolism	ko00230//Purine metabolism;ko04146//Peroxisome;ko00232//Caffeine metabolism	K00106	-	-	-
ncbi_106345339	20.6667	57.3333	1.6	4.89667	1.61373	9.64164e-06	6.8933e-05	yes	LOC106345339	PREDICTED: histidine-containing phosphotransfer protein 4-like isoform X1 [Brassica napus]	Environmental Information Processing	Signal transduction	ko04075//Plant hormone signal transduction	K14490	GO:0005737//cytoplasm;GO:0043227//membrane-bounded organelle;GO:0043226//organelle;GO:0043229//intracellular organelle;GO:0044424//intracellular part;GO:0043231//intracellular membrane-bounded organelle;GO:0005623//cell;GO:0044444//cytoplasmic part;GO:0044464//cell part;GO:0005622//intracellular	GO:0016740//transferase activity;GO:0004871//signal transducer activity;GO:0003824//catalytic activity	GO:0050896//response to stimulus;GO:0007165//signal transduction;GO:0065007//biological regulation;GO:0044763//single-organism cellular process;GO:0048583//regulation of response to stimulus;GO:0051716//cellular response to stimulus;GO:0044699//single-organism process;GO:0071310//cellular response to organic substance;GO:0032870//cellular response to hormone stimulus;GO:0044700//single organism s…
ncbi_106345341	0.666667	10.94	0.0266667	0.506667	4.24793	0.000136053	0.000765593	yes	LOC106345341	PREDICTED: replication protein A 70 kDa DNA-binding subunit B-like [Brassica rapa]	Genetic Information Processing	Replication and repair	ko03420//Nucleotide excision repair;ko03030//DNA replication;ko03440//Homologous recombination;ko03430//Mismatch repair	K07466	-	-	-
ncbi_106345362	5.66667	15	0.296667	0.876667	1.56319	0.0130888	0.0420457	yes	LOC106345362	PREDICTED: BON1-associated protein 2-like [Brassica napus]	-	-	-	-	-	-	-
ncbi_106345366	59.6667	137	3.70667	8.88333	1.26098	0.00011922	0.000680964	yes	BNAA04G26600D	BnaA05g05300D [Brassica napus]	-	-	-	-	-	-	-
ncbi_106345382	0	3.66667	0.001	0.08	6.32193	0.00341189	0.0133519	yes	LOC106345382	PREDICTED: TSA1-like protein [Brassica napus]	-	-	-	-	-	-	-
ncbi_106345388	7	0	0.336667	0.001	-8.39518	0.00031707	0.00163855	yes	LOC106345388	PREDICTED: LOW QUALITY PROTEIN: probable lipid phosphate phosphatase beta, partial [Brassica napus]	-	-	-	-	-	-	-
ncbi_106345395	11.3333	1.33333	0.716667	0.09	-2.99331	0.000942156	0.00431874	yes	LOC106345395	PREDICTED: serine/arginine-rich SC35-like splicing factor SCL30A isoform X2 [Brassica rapa]	Genetic Information Processing	Transcription	ko03040//Spliceosome	K12900	GO:0005634//nucleus;GO:0043226//organelle;GO:0043229//intracellular organelle;GO:0016604//nuclear body;GO:0044446//intracellular organelle part;GO:0005623//cell;GO:0044444//cytoplasmic part;GO:0043227//membrane-bounded organelle;GO:0005737//cytoplasm;GO:0044428//nuclear part;GO:0043231//intracellular membrane-bounded organelle;GO:0005654//nucleoplasm;GO:0044451//nucleoplasm part;GO:0005622//intra…	GO:0003676//nucleic acid binding;GO:1901363//heterocyclic compound binding;GO:0005488//binding;GO:0097159//organic cyclic compound binding	GO:0044699//single-organism process;GO:0006464//cellular protein modification process;GO:1903506//regulation of nucleic acid-templated transcription;GO:0019219//regulation of nucleobase-containing compound metabolic process;GO:0071359//cellular response to dsRNA;GO:0016070//RNA metabolic process;GO:0051252//regulation of RNA metabolic process;GO:0071407//cellular response to organic cyclic compou…
ncbi_106345398	0	4.00667	0.001	0.0966667	6.59495	0.00506498	0.0187728	yes	LOC106345398	PREDICTED: IQ domain-containing protein IQM2 [Brassica rapa]	-	-	-	-	GO:0044464//cell part;GO:0044424//intracellular part;GO:0043229//intracellular organelle;GO:0043226//organelle;GO:0043231//intracellular membrane-bounded organelle;GO:0005623//cell;GO:0043227//membrane-bounded organelle;GO:0005622//intracellular	-	-
ncbi_106345400	138	263.02	8.47333	17.1733	1.01917	0.000186451	0.00101562	yes	LOC106345400	PREDICTED: PRA1 family protein F3-like [Brassica napus]	-	-	-	-	-	-	-
ncbi_106345403	0	25.9133	0.001	1.17667	10.2005	2.71898e-13	4.91152e-12	yes	LOC106345403	BnaA05g33920D [Brassica napus]	-	-	-	-	-	-	-
ncbi_106345404	0	26.1167	0.001	0.866667	9.75933	3.07258e-13	5.52532e-12	yes	LOC106345404	PREDICTED: histone H4-like [Raphanus sativus]	-	-	-	-	-	-	-
ncbi_106345412	9	1.33333	0.73	0.106667	-2.77479	0.00565003	0.0206297	yes	LOC106345412	BnaA05g26070D [Brassica napus]	-	-	-	-	-	-	-
ncbi_106345413	0	48.8267	0.001	0.8	9.64386	6.70555e-20	1.96867e-18	yes	LOC106345413	PREDICTED: chloroplastic group IIA intron splicing facilitator CRS1, chloroplastic-like [Brassica napus]	-	-	-	-	-	-	-
ncbi_106345432	45.3333	0	2.03333	0.001	-10.9896	1.17689e-18	3.17048e-17	yes	BNAA05G26540D	BnaC03g37740D [Brassica napus]	-	-	-	-	GO:0044464//cell part;GO:0043227//membrane-bounded organelle;GO:0005623//cell;GO:0005622//intracellular;GO:0043231//intracellular membrane-bounded organelle;GO:0043229//intracellular organelle;GO:0043226//organelle;GO:0044424//intracellular part	-	-
ncbi_106345436	417.47	133.917	31.63	10.3633	-1.60981	3.29994e-05	0.000212902	yes	LOC106345436	PREDICTED: V-type proton ATPase subunit G1 [Brassica rapa]	Cellular Processes;Metabolism	Transport and catabolism;Energy metabolism	ko00190//Oxidative phosphorylation;ko04145//Phagosome	K02152	-	-	-
ncbi_106345440	0	5.44667	0.001	0.223333	7.80305	0.000312976	0.00161976	yes	LOC106345440	PREDICTED: tetraspanin-6-like [Brassica napus]	-	-	-	-	-	-	-
ncbi_106345464	0	6.33333	0.001	0.283333	8.14636	8.33588e-05	0.00049405	yes	LOC106345464	PREDICTED: transcription factor DIVARICATA [Brassica napus]	-	-	-	-	GO:0044464//cell part;GO:0043231//intracellular membrane-bounded organelle;GO:0005623//cell;GO:0005622//intracellular;GO:0043227//membrane-bounded organelle;GO:0043229//intracellular organelle;GO:0043226//organelle;GO:0044424//intracellular part	GO:0005488//binding;GO:1901363//heterocyclic compound binding;GO:0001071//nucleic acid binding transcription factor activity;GO:0003676//nucleic acid binding;GO:0097159//organic cyclic compound binding	GO:0042221//response to chemical;GO:0010033//response to organic substance;GO:0050896//response to stimulus
ncbi_106345476	40.27	0	2.61667	0.001	-11.3535	5.01885e-15	1.04237e-13	yes	LOC106345476	PREDICTED: wound-induced protein 1-like [Brassica napus]	-	-	-	-	-	-	-
ncbi_106345480	3.36667	0	0.226667	0.001	-7.82443	0.00744451	0.0260615	yes	LOC106345480	PREDICTED: RING-H2 finger protein ATL74 [Brassica oleracea var. oleracea] [Brassica oleracea]	-	-	-	-	-	-	-
ncbi_106345493	125.787	41.1633	2.61	0.966667	-1.43296	1.6456e-05	0.000112336	yes	LOC106345493	PREDICTED: probable protein S-acyltransferase 20 [Brassica oleracea var. oleracea] [Brassica oleracea]	-	-	-	-	GO:0031988//membrane-bounded vesicle;GO:0043226//organelle;GO:0044422//organelle part;GO:0043227//membrane-bounded organelle;GO:0044425//membrane part;GO:0031090//organelle membrane;GO:0031982//vesicle;GO:0031224//intrinsic component of membrane;GO:0016020//membrane;GO:0012506//vesicle membrane	GO:0016409//palmitoyltransferase activity;GO:0005488//binding;GO:0043169//cation binding;GO:0043167//ion binding;GO:0046872//metal ion binding;GO:0016740//transferase activity;GO:0016746//transferase activity, transferring acyl groups;GO:0003824//catalytic activity;GO:0016747//transferase activity, transferring acyl groups other than amino-acyl groups;GO:0046914//transition metal ion binding	-
ncbi_106345503	96.3533	20.3333	6.96333	1.51667	-2.19887	8.47495e-07	7.22428e-06	yes	LOC106345503	PREDICTED: dihydroneopterin aldolase 1-like isoform X1 [Brassica oleracea var. oleracea] [Brassica oleracea]	Metabolism	Metabolism of cofactors and vitamins	ko00790//Folate biosynthesis	K01633	GO:0005623//cell;GO:0043227//membrane-bounded organelle;GO:0009536//plastid;GO:0005737//cytoplasm;GO:0044444//cytoplasmic part;GO:0043229//intracellular organelle;GO:0044424//intracellular part;GO:0044464//cell part;GO:0043226//organelle;GO:0005622//intracellular;GO:0043231//intracellular membrane-bounded organelle	GO:0016829//lyase activity;GO:0016832//aldehyde-lyase activity;GO:0003824//catalytic activity;GO:0016830//carbon-carbon lyase activity	GO:0051188//cofactor biosynthetic process;GO:0044283//small molecule biosynthetic process;GO:0009057//macromolecule catabolic process;GO:0019752//carboxylic acid metabolic process;GO:0044237//cellular metabolic process;GO:0009058//biosynthetic process;GO:1901360//organic cyclic compound metabolic process;GO:0006520//cellular amino acid metabolic process;GO:0008652//cellular amino acid biosyntheti…
ncbi_106345517	24.3333	4.33333	0.966667	0.18	-2.42502	0.000206571	0.0011136	yes	LOC106345517	PREDICTED: GDSL esterase/lipase CPRD49 [Brassica oleracea var. oleracea] [Brassica oleracea]	-	-	-	-	GO:0005576//extracellular region	GO:0016788//hydrolase activity, acting on ester bonds;GO:0003824//catalytic activity;GO:0016787//hydrolase activity	GO:0044699//single-organism process;GO:0044238//primary metabolic process;GO:0071704//organic substance metabolic process;GO:0008152//metabolic process;GO:0044710//single-organism metabolic process;GO:0006629//lipid metabolic process
ncbi_106345525	0.333333	6.66667	0.01	0.186667	4.22239	0.00199452	0.00836658	yes	LOC106345525	PREDICTED: histone-lysine N-methyltransferase EHMT1-like [Raphanus sativus]	-	-	-	-	-	-	-
ncbi_106345529	1	11.3333	0.0133333	0.176667	3.72792	3.93698e-05	0.000250001	yes	LOC106345529	PREDICTED: villin-5-like [Brassica napus]	-	-	-	-	-	-	-
ncbi_106345564	116.333	19.6667	9.12667	1.60667	-2.50602	2.54633e-11	3.81783e-10	yes	LOC106345564	PREDICTED: 40S ribosomal protein S17-3-like [Brassica napus]	Genetic Information Processing	Translation	ko03010//Ribosome	K02962	GO:1990904//ribonucleoprotein complex;GO:0043232//intracellular non-membrane-bounded organelle;GO:0032991//macromolecular complex;GO:0005840//ribosome;GO:0005737//cytoplasm;GO:0030529//intracellular ribonucleoprotein complex;GO:0044464//cell part;GO:0005623//cell;GO:0043226//organelle;GO:0043227//membrane-bounded organelle;GO:0044444//cytoplasmic part;GO:0044446//intracellular organelle part;GO:0…	GO:0005198//structural molecule activity	GO:0010467//gene expression;GO:0009987//cellular process;GO:0072521//purine-containing compound metabolic process;GO:0006139//nucleobase-containing compound metabolic process;GO:0044238//primary metabolic process;GO:0043412//macromolecule modification;GO:0009058//biosynthetic process;GO:0071704//organic substance metabolic process;GO:0034641//cellular nitrogen compound metabolic process;GO:000675…
ncbi_106345570	1.33333	9.66667	0.0466667	0.383333	3.03814	0.000924179	0.00424727	yes	LOC106345570	PREDICTED: dehydration-responsive element-binding protein 2B-like [Brassica napus]	-	-	-	-	-	GO:1901363//heterocyclic compound binding;GO:0005488//binding;GO:0003676//nucleic acid binding;GO:0003677//DNA binding;GO:0000975//regulatory region DNA binding;GO:0097159//organic cyclic compound binding;GO:0001067//regulatory region nucleic acid binding	GO:0043170//macromolecule metabolic process;GO:0071704//organic substance metabolic process;GO:0050896//response to stimulus;GO:0044767//single-organism developmental process;GO:0008152//metabolic process;GO:0044707//single-multicellular organism process;GO:0032501//multicellular organismal process;GO:0007275//multicellular organism development;GO:0006950//response to stress;GO:0009628//response …
ncbi_106345573	3.33333	31.6667	0.0666667	0.71	3.41278	1.21327e-07	1.17507e-06	yes	LOC106345573	PREDICTED: U-box domain-containing protein 15-like [Brassica napus]	-	-	-	-	-	-	-
ncbi_106345598	210	617	13.8433	44.63	1.68882	1.47111e-13	2.71668e-12	yes	LOC106345598	PREDICTED: pathogenesis-related protein PR-4-like [Brassica oleracea var. oleracea] [Brassica oleracea]	-	-	-	-	-	-	-
ncbi_106345609	76.8333	21.48	6.41667	1.85667	-1.78911	5.1412e-05	0.000318692	yes	LOC106345609	PREDICTED: signal recognition particle 9 kDa protein-like isoform X1 [Brassica napus]	Genetic Information Processing	Folding, sorting and degradation	ko03060//Protein export	K03109	GO:0032991//macromolecular complex;GO:0030529//intracellular ribonucleoprotein complex;GO:0044444//cytoplasmic part;GO:0005623//cell;GO:0048500//signal recognition particle;GO:0044424//intracellular part;GO:0005622//intracellular;GO:0044464//cell part;GO:1990904//ribonucleoprotein complex;GO:0005737//cytoplasm	GO:0005488//binding;GO:0003676//nucleic acid binding;GO:1901363//heterocyclic compound binding;GO:0097159//organic cyclic compound binding;GO:0003723//RNA binding	GO:0071840//cellular component organization or biogenesis;GO:0031326//regulation of cellular biosynthetic process;GO:0016043//cellular component organization;GO:0080090//regulation of primary metabolic process;GO:0044699//single-organism process;GO:0006448//regulation of translational elongation;GO:0034613//cellular protein localization;GO:0070727//cellular macromolecule localization;GO:0006605//…
ncbi_106345610	14.41	77.94	0.48	2.85333	2.57154	5.57542e-11	8.09205e-10	yes	LOC106345610	PREDICTED: transcription factor TCP15-like [Brassica napus]	-	-	-	-	-	-	-
ncbi_106345627	0	5	0.001	0.253333	7.98489	0.00054453	0.0026493	yes	LOC106345627	PREDICTED: bidirectional sugar transporter SWEET8-like [Brassica napus]	-	-	-	-	-	-	-
ncbi_106345637	8.66667	0	0.43	0.001	-8.74819	1.36691e-05	9.48596e-05	yes	LOC106345637	PREDICTED: bifunctional L-3-cyanoalanine synthase/cysteine synthase D1-like [Brassica napus]	Metabolism	Amino acid metabolism;Global and Overview;Energy metabolism	ko01200//Carbon metabolism;ko01230//Biosynthesis of amino acids;ko00270//Cysteine and methionine metabolism;ko00920//Sulfur metabolism	K01738	-	GO:0016846//carbon-sulfur lyase activity;GO:0016829//lyase activity;GO:0016835//carbon-oxygen lyase activity;GO:0003824//catalytic activity	GO:0000097//sulfur amino acid biosynthetic process;GO:0043436//oxoacid metabolic process;GO:0009987//cellular process;GO:1901566//organonitrogen compound biosynthetic process;GO:0044283//small molecule biosynthetic process;GO:0008652//cellular amino acid biosynthetic process;GO:0044237//cellular metabolic process;GO:0071840//cellular component organization or biogenesis;GO:0044281//small molecule…
ncbi_106345643	202.667	87.6667	7.14333	3.38667	-1.07673	1.95026e-05	0.000131404	yes	LOC106345643	PREDICTED: 5'-3' exonuclease-like [Brassica napus]	-	-	-	-	GO:0043226//organelle;GO:0044464//cell part;GO:0043229//intracellular organelle;GO:0044424//intracellular part;GO:0043227//membrane-bounded organelle;GO:0005623//cell;GO:0043231//intracellular membrane-bounded organelle;GO:0005622//intracellular	GO:0004518//nuclease activity;GO:0003824//catalytic activity;GO:0016788//hydrolase activity, acting on ester bonds;GO:0016787//hydrolase activity	-
ncbi_106345653	177.667	63.28	11.3133	4.32667	-1.3867	1.05663e-06	8.88366e-06	yes	LOC106345653	PREDICTED: PITH domain-containing protein At3g04780 [Brassica rapa]	-	-	-	-	-	-	GO:0009987//cellular process
ncbi_106345658	0	3	0.001	0.173333	7.43741	0.0101367	0.0338851	yes	LOC106345658	PREDICTED: UDP-glycosyltransferase 90A2 [Brassica oleracea var. oleracea] [Brassica oleracea]	-	-	-	-	-	-	-
ncbi_106345690	0	49.9567	0.001	2.39	11.2228	2.12022e-20	6.4235e-19	yes	LOC106345690	PREDICTED: salicylate/benzoate carboxyl methyltransferase-like [Brassica rapa]	-	-	-	-	-	-	-
ncbi_106345698	5.66667	38.6667	0.26	1.85333	2.83354	1.04583e-07	1.02181e-06	yes	LOC106345698	PREDICTED: homeobox-leucine zipper protein ATHB-7-like [Brassica napus]	-	-	-	-	GO:0043229//intracellular organelle;GO:0043231//intracellular membrane-bounded organelle;GO:0044424//intracellular part;GO:0005623//cell;GO:0044464//cell part;GO:0043226//organelle;GO:0043227//membrane-bounded organelle;GO:0005622//intracellular	GO:1901363//heterocyclic compound binding;GO:0003676//nucleic acid binding;GO:0005488//binding;GO:0003677//DNA binding;GO:0097159//organic cyclic compound binding;GO:0001071//nucleic acid binding transcription factor activity	GO:0007154//cell communication;GO:0051716//cellular response to stimulus;GO:0048519//negative regulation of biological process;GO:0009719//response to endogenous stimulus;GO:0009755//hormone-mediated signaling pathway;GO:0009987//cellular process;GO:0010556//regulation of macromolecule biosynthetic process;GO:0006970//response to osmotic stress;GO:0051252//regulation of RNA metabolic process;GO:0…
ncbi_106345699	32.9733	9.66667	1.76	0.513333	-1.77761	0.00984446	0.0330461	yes	LOC106345699	PREDICTED: auxin-responsive protein SAUR32-like [Brassica rapa]	Environmental Information Processing	Signal transduction	ko04075//Plant hormone signal transduction	K14488	-	-	-
ncbi_106345733	926.97	4269.42	21.87	111.39	2.34859	3.48156e-26	1.53728e-24	yes	LOC106345733	PREDICTED: beta-D-glucopyranosyl abscisate beta-glucosidase-like [Brassica napus]	Metabolism	Metabolism of terpenoids and polyketides	ko00906//Carotenoid biosynthesis	K15748	GO:0005783//endoplasmic reticulum;GO:0043226//organelle;GO:0043227//membrane-bounded organelle;GO:0005737//cytoplasm;GO:0044422//organelle part;GO:0005911//cell-cell junction;GO:0012505//endomembrane system;GO:0044446//intracellular organelle part;GO:0043229//intracellular organelle;GO:0044432//endoplasmic reticulum part;GO:0009536//plastid;GO:0044464//cell part;GO:0042579//microbody;GO:0005622//…	GO:0005515//protein binding;GO:0003824//catalytic activity;GO:0016787//hydrolase activity;GO:0015926//glucosidase activity;GO:0008422//beta-glucosidase activity;GO:0016798//hydrolase activity, acting on glycosyl bonds;GO:0004553//hydrolase activity, hydrolyzing O-glycosyl compounds;GO:0005488//binding	GO:0006461//protein complex assembly;GO:0065008//regulation of biological quality;GO:0044238//primary metabolic process;GO:0065003//macromolecular complex assembly;GO:0022607//cellular component assembly;GO:0042592//homeostatic process;GO:0050789//regulation of biological process;GO:0010646//regulation of cell communication;GO:0044763//single-organism cellular process;GO:0050794//regulation of ce…
ncbi_106345753	579.747	1135.15	10.5967	23.2467	1.13341	4.55323e-06	3.43628e-05	yes	LOC106345753	PREDICTED: probable acyl-activating enzyme 18, peroxisomal [Brassica napus]	-	-	-	-	-	-	-
ncbi_106345757	46.6667	12.47	0.773333	0.236667	-1.70823	0.000316839	0.00163746	yes	LOC106345757	PREDICTED: LOW QUALITY PROTEIN: phospholipase D epsilon-like [Brassica napus]	Metabolism;Cellular Processes	Lipid metabolism;Transport and catabolism	ko04144//Endocytosis;ko00564//Glycerophospholipid metabolism;ko00565//Ether lipid metabolism	K01115	GO:0044424//intracellular part;GO:0005622//intracellular;GO:0044464//cell part;GO:0005623//cell;GO:0016020//membrane	GO:0046872//metal ion binding;GO:0043167//ion binding;GO:0016788//hydrolase activity, acting on ester bonds;GO:0005488//binding;GO:0004620//phospholipase activity;GO:0016787//hydrolase activity;GO:0043169//cation binding;GO:0003824//catalytic activity;GO:0016298//lipase activity	GO:0044255//cellular lipid metabolic process;GO:0031669//cellular response to nutrient levels;GO:0040007//growth;GO:0007154//cell communication;GO:0050789//regulation of biological process;GO:0044707//single-multicellular organism process;GO:0050896//response to stimulus;GO:0006644//phospholipid metabolic process;GO:0048856//anatomical structure development;GO:0019637//organophosphate metabolic p…
ncbi_106345760	23.5967	52	0.563333	1.38333	1.29609	0.000608973	0.00293022	yes	LOC106345760	PREDICTED: beta-fructofuranosidase, insoluble isoenzyme CWINV3-like [Brassica napus]	Metabolism	Carbohydrate metabolism	ko00500//Starch and sucrose metabolism;ko00052//Galactose metabolism	K01193	GO:0043229//intracellular organelle;GO:0005623//cell;GO:0030312//external encapsulating structure;GO:0044424//intracellular part;GO:0044464//cell part;GO:0043231//intracellular membrane-bounded organelle;GO:0005622//intracellular;GO:0071944//cell periphery;GO:0043226//organelle;GO:0043227//membrane-bounded organelle;GO:0005576//extracellular region	GO:0016798//hydrolase activity, acting on glycosyl bonds;GO:0003824//catalytic activity;GO:0004553//hydrolase activity, hydrolyzing O-glycosyl compounds;GO:0016787//hydrolase activity	GO:0044238//primary metabolic process;GO:0008152//metabolic process
ncbi_106345762	514.173	45.43	11.6267	1.16	-3.32524	5.12954e-25	2.10154e-23	yes	LOC106345762	PREDICTED: dihydrolipoyllysine-residue acetyltransferase component 3 of pyruvate dehydrogenase complex, mitochondrial-like [Brassica napus]	Metabolism	Carbohydrate metabolism;Global and Overview	ko01200//Carbon metabolism;ko00010//Glycolysis / Gluconeogenesis;ko00620//Pyruvate metabolism;ko00020//Citrate cycle (TCA cycle)	K00627	GO:0044422//organelle part;GO:0044429//mitochondrial part;GO:0005622//intracellular;GO:0044424//intracellular part;GO:0044464//cell part;GO:0043226//organelle;GO:0005623//cell;GO:0043231//intracellular membrane-bounded organelle;GO:0005737//cytoplasm;GO:0043229//intracellular organelle;GO:0044446//intracellular organelle part;GO:0005739//mitochondrion;GO:0043227//membrane-bounded organelle;GO:004…	GO:0016417//S-acyltransferase activity;GO:0016747//transferase activity, transferring acyl groups other than amino-acyl groups;GO:0003824//catalytic activity;GO:0016418//S-acetyltransferase activity;GO:0016740//transferase activity;GO:0016746//transferase activity, transferring acyl groups;GO:0016407//acetyltransferase activity	GO:0032787//monocarboxylic acid metabolic process;GO:0043436//oxoacid metabolic process;GO:0050896//response to stimulus;GO:0044763//single-organism cellular process;GO:0071704//organic substance metabolic process;GO:0042221//response to chemical;GO:0019752//carboxylic acid metabolic process;GO:0006082//organic acid metabolic process;GO:0006090//pyruvate metabolic process;GO:0010038//response to …
ncbi_106345773	119.333	45.3333	4.49667	1.87667	-1.26068	1.07181e-05	7.5883e-05	yes	LOC106345773	PREDICTED: E3 ubiquitin-protein ligase RING1-like [Brassica napus]	-	-	-	-	-	-	-
ncbi_106345780	157.667	5.33333	4.38333	0.17	-4.68842	6.94152e-33	4.60407e-31	yes	LOC106345780	PREDICTED: uncharacterized WD repeat-containing protein C2A9.03-like [Brassica napus]	-	-	-	-	-	-	-
ncbi_106345785	0	4.97667	0.001	0.153333	7.26053	0.00704701	0.0248759	yes	LOC106345785	PREDICTED: senescence/dehydration-associated protein At3g51250-like [Brassica rapa]	Cellular Processes	Transport and catabolism	ko04144//Endocytosis	K19366	GO:0016020//membrane	-	GO:0042221//response to chemical;GO:0050896//response to stimulus;GO:0001101//response to acid chemical;GO:0009266//response to temperature stimulus;GO:0006950//response to stress;GO:0009408//response to heat;GO:0009628//response to abiotic stimulus
ncbi_106345796	319.833	118.313	8.08333	3.06333	-1.39985	2.50174e-08	2.64238e-07	yes	LOC106345796	BnaA06g00710D [Brassica napus]	-	-	-	-	-	-	-
ncbi_106345804	319.833	118.313	8.08333	3.06333	-1.39985	2.50257e-08	2.6429e-07	yes	LOC106345804	BnaA06g00710D [Brassica napus]	-	-	-	-	-	-	-
ncbi_106345808	447.673	179.46	20.0333	8.65667	-1.21052	6.88462e-06	5.04217e-05	yes	LOC106345808	PREDICTED: proteasome subunit alpha type-5-A-like [Brassica napus]	Genetic Information Processing	Folding, sorting and degradation	ko03050//Proteasome	K02729	GO:1990904//ribonucleoprotein complex;GO:0030529//intracellular ribonucleoprotein complex;GO:0044424//intracellular part;GO:0032991//macromolecular complex;GO:0043229//intracellular organelle;GO:0043231//intracellular membrane-bounded organelle;GO:0043227//membrane-bounded organelle;GO:0043232//intracellular non-membrane-bounded organelle;GO:0044464//cell part;GO:0043234//protein complex;GO:00160…	GO:0016787//hydrolase activity;GO:0016788//hydrolase activity, acting on ester bonds;GO:0004518//nuclease activity;GO:0003824//catalytic activity	GO:0070646//protein modification by small protein removal;GO:0009416//response to light stimulus;GO:0006508//proteolysis;GO:0046483//heterocycle metabolic process;GO:0006082//organic acid metabolic process;GO:0006461//protein complex assembly;GO:0043170//macromolecule metabolic process;GO:0016043//cellular component organization;GO:0071704//organic substance metabolic process;GO:0032787//monocarb…
ncbi_106345818	3882.18	11265.3	146.247	469.997	1.68425	9.48414e-15	1.92757e-13	yes	LOC106345818	PREDICTED: GDSL esterase/lipase At1g54020-like isoform X1 [Brassica napus]	-	-	-	-	GO:0044464//cell part;GO:0005623//cell;GO:0043227//membrane-bounded organelle;GO:0043231//intracellular membrane-bounded organelle;GO:0043229//intracellular organelle;GO:0044424//intracellular part;GO:0005622//intracellular;GO:0043226//organelle	GO:0003824//catalytic activity;GO:0016787//hydrolase activity;GO:0016788//hydrolase activity, acting on ester bonds	GO:0008152//metabolic process;GO:0044238//primary metabolic process;GO:0071704//organic substance metabolic process;GO:0044710//single-organism metabolic process;GO:0044699//single-organism process;GO:0006629//lipid metabolic process
ncbi_106345827	0.333333	6	0.0266667	0.406667	3.93074	0.00460861	0.0173106	yes	BNAA06G01350D	PREDICTED: dormancy-associated protein homolog 4 [Brassica rapa]	-	-	-	-	GO:0044464//cell part;GO:0005622//intracellular;GO:0005623//cell;GO:0043226//organelle;GO:0043231//intracellular membrane-bounded organelle;GO:0044424//intracellular part;GO:0043227//membrane-bounded organelle;GO:0043229//intracellular organelle	-	-
ncbi_106345832	242.55	53.1767	5.05	1.22	-2.0494	1.25982e-10	1.76065e-09	yes	LOC106345832	PREDICTED: polyadenylate-binding protein-interacting protein 3-like isoform X1 [Brassica napus]	-	-	-	-	-	-	-
ncbi_106345837	60.16	134.52	1.80333	4.64333	1.36449	2.5244e-05	0.000166838	yes	LOC106345837	PREDICTED: protein trichome birefringence-like 28 isoform X1 [Brassica oleracea var. oleracea] [Brassica oleracea]	-	-	-	-	GO:0044425//membrane part;GO:0016020//membrane;GO:0031224//intrinsic component of membrane	-	GO:0009628//response to abiotic stimulus;GO:0050896//response to stimulus;GO:0009409//response to cold;GO:0009266//response to temperature stimulus;GO:0006950//response to stress
ncbi_106345838	32.2367	121.89	0.74	3.06667	2.05107	1.23068e-11	1.9062e-10	yes	LOC106345838	PREDICTED: zinc finger CCCH domain-containing protein 29-like [Brassica oleracea var. oleracea] [Brassica oleracea]	-	-	-	-	GO:0043226//organelle;GO:0043227//membrane-bounded organelle;GO:0005623//cell;GO:0005622//intracellular;GO:0043231//intracellular membrane-bounded organelle;GO:0043229//intracellular organelle;GO:0044424//intracellular part;GO:0044464//cell part	GO:0005488//binding;GO:0043167//ion binding;GO:0001071//nucleic acid binding transcription factor activity;GO:0043169//cation binding	GO:0015031//protein transport;GO:0007165//signal transduction;GO:0043207//response to external biotic stimulus;GO:0050794//regulation of cellular process;GO:0051649//establishment of localization in cell;GO:0051179//localization;GO:0046907//intracellular transport;GO:0060255//regulation of macromolecule metabolic process;GO:1902582//single-organism intracellular transport;GO:0050896//response to …
ncbi_106345839	5.95	0	0.0866667	0.001	-6.43741	0.0056819	0.0207296	yes	LOC106345839	BnaC03g22450D [Brassica napus]	-	-	-	-	-	-	-
ncbi_106345841	264.003	543.97	7.35667	15.6567	1.08965	2.52684e-07	2.33702e-06	yes	LOC106345841	BnaA05g10620D [Brassica napus]	-	-	-	-	-	-	-
ncbi_106345846	26	76.6667	0.583333	1.83667	1.6547	5.31723e-05	0.000328557	yes	LOC106345846	PREDICTED: uncharacterized protein LOC106345846 isoform X5 [Brassica napus]	-	-	-	-	-	-	-
ncbi_106345849	17.5567	2.66667	0.246667	0.0433333	-2.50901	0.0033207	0.013037	yes	LOC106345849	PREDICTED: alpha,alpha-trehalose-phosphate synthase [UDP-forming] 1 isoform X2 [Brassica napus]	Metabolism	Carbohydrate metabolism	ko00500//Starch and sucrose metabolism	K16055	GO:0030312//external encapsulating structure;GO:0043226//organelle;GO:0043231//intracellular membrane-bounded organelle;GO:0043227//membrane-bounded organelle;GO:0044424//intracellular part;GO:0005622//intracellular;GO:0043229//intracellular organelle;GO:0005623//cell;GO:0044464//cell part;GO:0071944//cell periphery	GO:0046527//glucosyltransferase activity;GO:0016740//transferase activity;GO:0008194//UDP-glycosyltransferase activity;GO:0035251//UDP-glucosyltransferase activity;GO:0016757//transferase activity, transferring glycosyl groups;GO:0003824//catalytic activity;GO:0016758//transferase activity, transferring hexosyl groups	GO:0051716//cellular response to stimulus;GO:0009756//carbohydrate mediated signaling;GO:0071840//cellular component organization or biogenesis;GO:0071554//cell wall organization or biogenesis;GO:0003006//developmental process involved in reproduction;GO:0009743//response to carbohydrate;GO:0045229//external encapsulating structure organization;GO:0050794//regulation of cellular process;GO:001604…
ncbi_106345851	10.6367	0.773333	0.25	0.0166667	-3.90689	5.31687e-05	0.000328557	yes	LOC106345851	PREDICTED: ABC transporter E family member 1 isoform X1 [Brassica oleracea var. oleracea] [Brassica oleracea]	-	-	-	-	-	-	-
ncbi_106345852	22	90.7267	0.5	2.23	2.15704	4.97751e-09	5.76444e-08	yes	LOC106345852	PREDICTED: feruloyl CoA ortho-hydroxylase 1-like [Brassica oleracea var. oleracea] [Brassica oleracea]	-	-	-	-	-	-	-
ncbi_106345853	112.517	204.187	1.41	2.97	1.07477	0.00865791	0.0296373	yes	LOC106345853	BnaC02g04700D [Brassica napus]	-	-	-	-	-	-	-
ncbi_106345857	71	169.333	2.86	7.60333	1.41062	2.31474e-07	2.15417e-06	yes	LOC106345857	PREDICTED: cytochrome b-c1 complex subunit Rieske-4, mitochondrial-like [Brassica napus]	Metabolism	Energy metabolism	ko00190//Oxidative phosphorylation	K00411	GO:0044424//intracellular part;GO:0044422//organelle part;GO:0005739//mitochondrion;GO:0043229//intracellular organelle;GO:0005623//cell;GO:0044464//cell part;GO:0044446//intracellular organelle part;GO:0031975//envelope;GO:0016020//membrane;GO:0043226//organelle;GO:0044444//cytoplasmic part;GO:0043227//membrane-bounded organelle;GO:0044455//mitochondrial membrane part;GO:0044429//mitochondrial p…	GO:0043167//ion binding;GO:0022891//substrate-specific transmembrane transporter activity;GO:0005215//transporter activity;GO:0022892//substrate-specific transporter activity;GO:0008324//cation transmembrane transporter activity;GO:0051540//metal cluster binding;GO:0015078//hydrogen ion transmembrane transporter activity;GO:0022857//transmembrane transporter activity;GO:0015077//monovalent inorga…	GO:0044699//single-organism process;GO:0044710//single-organism metabolic process;GO:0008152//metabolic process
ncbi_106345866	22.9533	73.0533	0.516667	1.84667	1.83762	7.27862e-07	6.26975e-06	yes	LOC106345866	PREDICTED: protein FRIGIDA-like [Brassica napus]	-	-	-	-	-	-	-
ncbi_106345868	0	29.03	0.001	1.18667	10.2127	6.14533e-06	4.54221e-05	yes	LOC106345868	PREDICTED: superoxide dismutase [Fe] 2, chloroplastic isoform X1 [Brassica napus]	Cellular Processes	Transport and catabolism	ko04146//Peroxisome	K04564	GO:0005623//cell;GO:0044435//plastid part;GO:0009507//chloroplast;GO:0031984//organelle subcompartment;GO:0043228//non-membrane-bounded organelle;GO:0044422//organelle part;GO:0044424//intracellular part;GO:0043227//membrane-bounded organelle;GO:0042646//plastid nucleoid;GO:0043231//intracellular membrane-bounded organelle;GO:0005737//cytoplasm;GO:0009532//plastid stroma;GO:0009295//nucleoid;GO:0…	GO:0043167//ion binding;GO:0005488//binding;GO:0003824//catalytic activity;GO:0016209//antioxidant activity;GO:0043169//cation binding	GO:0034645//cellular macromolecule biosynthetic process;GO:0010468//regulation of gene expression;GO:0080090//regulation of primary metabolic process;GO:0031326//regulation of cellular biosynthetic process;GO:0044271//cellular nitrogen compound biosynthetic process;GO:0016070//RNA metabolic process;GO:0009314//response to radiation;GO:0072593//reactive oxygen species metabolic process;GO:0009628/…
ncbi_106345875	67.2967	118.987	1.52333	3.10333	1.02659	0.00670177	0.02384	yes	LOC106345875	BnaA03g13240D [Brassica napus]	-	-	-	-	GO:0044425//membrane part;GO:0016020//membrane;GO:0031224//intrinsic component of membrane	-	-
ncbi_106345882	120.333	5.68	7.20333	0.373333	-4.27013	1.81543e-16	4.23387e-15	yes	LOC106345882	PREDICTED: 23.5 kDa heat shock protein, mitochondrial-like [Brassica rapa]	Genetic Information Processing	Folding, sorting and degradation	ko04141//Protein processing in endoplasmic reticulum	K13993	GO:0044424//intracellular part;GO:0005622//intracellular;GO:0043229//intracellular organelle;GO:0044464//cell part;GO:0043231//intracellular membrane-bounded organelle;GO:0043226//organelle;GO:0005623//cell;GO:0043227//membrane-bounded organelle	-	GO:1901700//response to oxygen-containing compound;GO:0043170//macromolecule metabolic process;GO:0009314//response to radiation;GO:0009628//response to abiotic stimulus;GO:0050896//response to stimulus;GO:0051716//cellular response to stimulus;GO:0006979//response to oxidative stress;GO:0044267//cellular protein metabolic process;GO:0006950//response to stress;GO:0009642//response to light inten…
ncbi_106345884	422.01	1703.48	31.6967	137.753	2.11968	2.88835e-18	7.58921e-17	yes	LOC106345884	PREDICTED: non-specific lipid-transfer protein 3-like [Brassica rapa]	-	-	-	-	-	-	-
ncbi_106345887	298.6	78.4867	17.2733	4.76333	-1.8585	4.95666e-08	5.05219e-07	yes	LOC106345887	PREDICTED: protein LOW PSII ACCUMULATION 2, chloroplastic-like [Brassica napus]	-	-	-	-	GO:0043227//membrane-bounded organelle;GO:0031224//intrinsic component of membrane;GO:0043229//intracellular organelle;GO:0009579//thylakoid;GO:0044435//plastid part;GO:0005623//cell;GO:0034357//photosynthetic membrane;GO:0031976//plastid thylakoid;GO:0009507//chloroplast;GO:0005622//intracellular;GO:0031984//organelle subcompartment;GO:0005737//cytoplasm;GO:0044434//chloroplast part;GO:0043231//…	-	GO:0050794//regulation of cellular process;GO:0071840//cellular component organization or biogenesis;GO:0016043//cellular component organization;GO:0044763//single-organism cellular process;GO:0043207//response to external biotic stimulus;GO:0009767//photosynthetic electron transport chain;GO:0044085//cellular component biogenesis;GO:0043933//macromolecular complex subunit organization;GO:0065003…
ncbi_106345892	11.6667	0	0.446667	0.001	-8.80305	4.15311e-07	3.71868e-06	yes	LOC106345892	PREDICTED: 65-kDa microtubule-associated protein 3-like [Brassica napus]	-	-	-	-	GO:0043228//non-membrane-bounded organelle;GO:0044446//intracellular organelle part;GO:0005737//cytoplasm;GO:0044424//intracellular part;GO:0044444//cytoplasmic part;GO:0099512//supramolecular fiber;GO:0005623//cell;GO:0005856//cytoskeleton;GO:0043232//intracellular non-membrane-bounded organelle;GO:0044430//cytoskeletal part;GO:0044422//organelle part;GO:0099513//polymeric cytoskeletal fiber;GO:…	GO:0015631//tubulin binding;GO:0005515//protein binding;GO:0005488//binding;GO:0008092//cytoskeletal protein binding	GO:0018022//peptidyl-lysine methylation;GO:0044702//single organism reproductive process;GO:0009605//response to external stimulus;GO:0090304//nucleic acid metabolic process;GO:0016568//chromatin modification;GO:0044085//cellular component biogenesis;GO:0006261//DNA-dependent DNA replication;GO:0006461//protein complex assembly;GO:0009653//anatomical structure morphogenesis;GO:0044711//single-org…
ncbi_106345898	5.33333	0.666667	0.263333	0.04	-2.71882	0.0151785	0.0474792	yes	LOC106345898	PREDICTED: MADS-box protein AGL72-like [Brassica rapa]	-	-	-	-	-	-	-
ncbi_106345899	0.82	6.88667	0.0133333	0.153333	3.52356	0.0038925	0.0149529	yes	LOC106345899	PREDICTED: pentatricopeptide repeat-containing protein At3g20730-like [Brassica napus]	-	-	-	-	-	-	-
ncbi_106345912	48.3333	100.667	1.99667	4.57333	1.19565	6.91309e-05	0.000416869	yes	LOC106345912	PREDICTED: lectin-like protein At1g53070 [Brassica napus]	-	-	-	-	-	-	-
ncbi_106345917	654.553	2189.9	14.44	55.0067	1.92954	4.45176e-10	5.85745e-09	yes	LOC106345917	BnaA06g01060D [Brassica napus]	-	-	-	-	-	-	-
ncbi_106345920	354.85	660.207	11.3367	23.0933	1.02648	1.8601e-06	1.50091e-05	yes	LOC106345920	PREDICTED: LOW QUALITY PROTEIN: protein DJ-1 homolog B-like [Brassica napus]	-	-	-	-	-	-	-
ncbi_106345921	219.333	95	7.96333	3.61667	-1.13871	0.000257083	0.00135713	yes	LOC106345921	PREDICTED: DNA ligase 1-like [Brassica napus]	-	-	-	-	-	-	-
ncbi_106345937	788	33.3333	32.9133	1.53333	-4.42393	1.51399e-59	3.9133e-57	yes	LOC106345937	PREDICTED: fatty-acid-binding protein 3-like [Brassica napus]	-	-	-	-	-	-	-
ncbi_106345952	45.3233	17.3	2.21667	0.96	-1.20729	0.00371538	0.014365	yes	LOC106345952	PREDICTED: PXMP2/4 family protein 2-like isoform X1 [Brassica napus]	Cellular Processes	Transport and catabolism	ko04146//Peroxisome	K13348	GO:0043231//intracellular membrane-bounded organelle;GO:0043226//organelle;GO:0044424//intracellular part;GO:0043229//intracellular organelle;GO:0042579//microbody;GO:0043227//membrane-bounded organelle;GO:0044438//microbody part;GO:0005622//intracellular;GO:0044444//cytoplasmic part;GO:0044464//cell part;GO:0005737//cytoplasm;GO:0044422//organelle part;GO:0005777//peroxisome;GO:0044439//peroxiso…	-	-
ncbi_106345954	150.52	307.847	1.39333	3.07333	1.14126	5.43101e-06	4.0504e-05	yes	LOC106345954	PREDICTED: disease resistance protein TAO1-like [Brassica napus]	-	-	-	-	-	-	-
ncbi_106345957	519.987	6.48	36.99	0.486667	-6.24806	3.6433e-62	1.04982e-59	yes	LOC106345957	PREDICTED: 40S ribosomal protein S16-3-like [Brassica napus]	Genetic Information Processing	Translation	ko03010//Ribosome	K02960	-	-	-
ncbi_106345958	702.997	90.1833	22.81	3.35333	-2.766	4.80004e-17	1.16775e-15	yes	LOC106345958	PREDICTED: GDSL esterase/lipase LTL1-like [Brassica rapa]	-	-	-	-	-	GO:0016788//hydrolase activity, acting on ester bonds;GO:0016787//hydrolase activity;GO:0003824//catalytic activity	GO:0010038//response to metal ion;GO:0009653//anatomical structure morphogenesis;GO:0032501//multicellular organismal process;GO:0009628//response to abiotic stimulus;GO:0044710//single-organism metabolic process;GO:0044767//single-organism developmental process;GO:0007275//multicellular organism development;GO:0006629//lipid metabolic process;GO:0010035//response to inorganic substance;GO:000110…
ncbi_106345966	16.9933	4.99667	0.523333	0.17	-1.6222	0.00943074	0.0318995	yes	LOC106345966	PREDICTED: F-box protein DOR-like [Brassica napus]	-	-	-	-	-	-	-
ncbi_106345979	2717.33	7997.33	183.23	590.037	1.68715	9.27635e-15	1.88633e-13	yes	BNAC03G71690D	PREDICTED: uncharacterized protein LOC106331516 [Brassica oleracea var. oleracea] [Brassica oleracea]	-	-	-	-	-	-	GO:0010035//response to inorganic substance;GO:0051716//cellular response to stimulus;GO:0070887//cellular response to chemical stimulus;GO:0042221//response to chemical;GO:0050896//response to stimulus;GO:0034599//cellular response to oxidative stress;GO:0010039//response to iron ion;GO:0000302//response to reactive oxygen species;GO:0009987//cellular process;GO:0010033//response to organic subs…
ncbi_106345985	93.3133	34.99	2.21	0.923333	-1.25912	8.79629e-05	0.000518809	yes	LOC106345985	PREDICTED: heterogeneous nuclear ribonucleoprotein 1 [Brassica napus]	Genetic Information Processing	Translation	ko03015//mRNA surveillance pathway	K14411	GO:0043229//intracellular organelle;GO:0043231//intracellular membrane-bounded organelle;GO:0005622//intracellular;GO:0005623//cell;GO:0043227//membrane-bounded organelle;GO:0044464//cell part;GO:0043226//organelle;GO:0044424//intracellular part	GO:0005488//binding;GO:0097159//organic cyclic compound binding;GO:0003676//nucleic acid binding;GO:1901363//heterocyclic compound binding	-
ncbi_106345992	117.667	41.6667	9.12333	3.41	-1.41979	0.000100837	0.000586339	yes	LOC106345992	PREDICTED: probable histone H2A.2 [Brassica rapa]	-	-	-	-	-	-	-
ncbi_106345998	70.4167	341.747	2.46	13.2767	2.43216	8.38173e-21	2.62734e-19	yes	LOC106345998	PREDICTED: GDSL esterase/lipase At5g55050 [Brassica napus]	-	-	-	-	-	-	-
ncbi_106346031	47.2167	130.84	1.11	2.57333	1.21308	6.69449e-08	6.71789e-07	yes	LOC106346031	PREDICTED: probable LRR receptor-like serine/threonine-protein kinase At1g51820 [Brassica napus]	-	-	-	-	GO:0030054//cell junction;GO:0016020//membrane;GO:0005911//cell-cell junction	GO:0016740//transferase activity;GO:0003824//catalytic activity;GO:0016772//transferase activity, transferring phosphorus-containing groups	GO:0071705//nitrogen compound transport;GO:1902578//single-organism localization;GO:0071702//organic substance transport;GO:0015849//organic acid transport;GO:0042886//amide transport;GO:0015833//peptide transport;GO:0051179//localization;GO:0044699//single-organism process;GO:0046942//carboxylic acid transport;GO:0044765//single-organism transport;GO:0006811//ion transport;GO:0006820//anion tran…
ncbi_106346052	199.333	81.3333	5.67667	2.49667	-1.18504	7.20204e-06	5.25782e-05	yes	BNAA06G02220D	BnaC06g04700D [Brassica napus]	-	-	-	-	-	-	-
ncbi_106346061	11.79	0	0.456667	0.001	-8.835	3.11605e-06	2.4248e-05	yes	LOC106346061	PREDICTED: splicing factor U2af large subunit B-like [Brassica napus]	Genetic Information Processing	Transcription	ko03040//Spliceosome	K12837	-	-	-
ncbi_106346062	13	1	0.206667	0.0166667	-3.63227	2.27202e-05	0.000151314	yes	LOC106346062	PREDICTED: ABC transporter G family member 13-like isoform X1 [Brassica napus]	-	-	-	-	-	-	-
ncbi_106346065	44.93	17.2433	2.06333	0.84	-1.29652	0.00162517	0.00698909	yes	LOC106346065	PREDICTED: nifU-like protein 5, mitochondrial [Brassica napus]	-	-	-	-	GO:0043227//membrane-bounded organelle;GO:0043231//intracellular membrane-bounded organelle;GO:0044464//cell part;GO:0005622//intracellular;GO:0005623//cell;GO:0043229//intracellular organelle;GO:0043226//organelle;GO:0044424//intracellular part	GO:0051540//metal cluster binding;GO:0005488//binding	GO:0008152//metabolic process;GO:0009058//biosynthetic process
ncbi_106346066	300.14	908.227	24.9433	83.5467	1.74393	8.58608e-15	1.75008e-13	yes	LOC106346066	PREDICTED: photosystem II 5 kDa protein, chloroplastic-like [Brassica napus]	-	-	-	-	GO:0043231//intracellular membrane-bounded organelle;GO:0009579//thylakoid;GO:0044434//chloroplast part;GO:0043226//organelle;GO:0044435//plastid part;GO:0009536//plastid;GO:0043227//membrane-bounded organelle;GO:0044444//cytoplasmic part;GO:0005622//intracellular;GO:0044464//cell part;GO:0044424//intracellular part;GO:0044446//intracellular organelle part;GO:0031978//plastid thylakoid lumen;GO:0…	-	GO:0000302//response to reactive oxygen species;GO:0050896//response to stimulus;GO:0009628//response to abiotic stimulus;GO:1901700//response to oxygen-containing compound;GO:0009411//response to UV;GO:0009416//response to light stimulus;GO:0006979//response to oxidative stress;GO:0042221//response to chemical;GO:0006950//response to stress;GO:0009314//response to radiation
ncbi_106346075	319.333	140.333	17.4467	8.11333	-1.10458	6.29177e-05	0.000382606	yes	LOC106346075	BnaA06g02530D [Brassica napus]	-	-	-	-	-	-	-
ncbi_106346080	6.96667	16.4867	0.196667	0.51	1.37474	0.0141106	0.0447142	yes	LOC106346080	PREDICTED: probable protein phosphatase 2C 35 [Brassica napus]	-	-	-	-	-	-	-
ncbi_106346084	94.9333	34.1167	2.04	0.84	-1.28011	0.00013723	0.000771824	yes	LOC106346084	PREDICTED: beta-glucosidase-like SFR2, chloroplastic [Brassica napus]	-	-	-	-	GO:0009526//plastid envelope;GO:0005737//cytoplasm;GO:0044444//cytoplasmic part;GO:0042170//plastid membrane;GO:0043231//intracellular membrane-bounded organelle;GO:0043227//membrane-bounded organelle;GO:0005623//cell;GO:0019867//outer membrane;GO:0098805//whole membrane;GO:0005622//intracellular;GO:0031967//organelle envelope;GO:0031090//organelle membrane;GO:0016020//membrane;GO:0009536//plasti…	GO:0016798//hydrolase activity, acting on glycosyl bonds;GO:0016758//transferase activity, transferring hexosyl groups;GO:0016740//transferase activity;GO:0003824//catalytic activity;GO:0016757//transferase activity, transferring glycosyl groups;GO:0004553//hydrolase activity, hydrolyzing O-glycosyl compounds;GO:0008422//beta-glucosidase activity;GO:0016787//hydrolase activity;GO:0015926//glucosi…	GO:0008152//metabolic process;GO:0044249//cellular biosynthetic process;GO:0050896//response to stimulus;GO:1901657//glycosyl compound metabolic process;GO:0005975//carbohydrate metabolic process;GO:0009266//response to temperature stimulus;GO:0019757//glycosinolate metabolic process;GO:0009987//cellular process;GO:0006950//response to stress;GO:0044711//single-organism biosynthetic process;GO:00…
ncbi_106346093	94	30.3333	2.86333	1.01	-1.50334	6.48848e-06	4.77407e-05	yes	LOC106346093	PREDICTED: INO80 complex subunit B-like [Brassica napus]	-	-	-	-	-	-	-
ncbi_106346099	69.5167	15.3333	2.12	0.503333	-2.07448	1.63902e-07	1.55604e-06	yes	LOC106346099	PREDICTED: uncharacterized serine-rich protein C215.13-like [Raphanus sativus]	-	-	-	-	GO:0044464//cell part;GO:0043231//intracellular membrane-bounded organelle;GO:0043229//intracellular organelle;GO:0005623//cell;GO:0043227//membrane-bounded organelle;GO:0043226//organelle;GO:0005622//intracellular;GO:0044424//intracellular part	-	-
ncbi_106346100	315.24	690.273	4.40667	10.7667	1.28881	9.33391e-08	9.18527e-07	yes	LOC106346100	PREDICTED: serine/threonine-protein phosphatase 4 regulatory subunit 3-like isoform X1 [Brassica napus]	-	-	-	-	-	-	-
ncbi_106346105	21.8167	48	0.74	1.8	1.2824	0.00210439	0.00876747	yes	LOC106346105	PREDICTED: uncharacterized serine-rich protein C215.13-like [Raphanus sativus]	-	-	-	-	GO:0044424//intracellular part;GO:0043226//organelle;GO:0043231//intracellular membrane-bounded organelle;GO:0044464//cell part;GO:0005622//intracellular;GO:0043227//membrane-bounded organelle;GO:0005623//cell;GO:0043229//intracellular organelle	-	-
ncbi_106346107	0.353333	72.9533	0.0166667	2.83667	7.41109	4.62545e-25	1.90103e-23	yes	LOC106346107	PREDICTED: ubiquitin-like-specific protease 1A isoform X1 [Brassica napus]	-	-	-	-	-	-	-
ncbi_106346109	6.45333	1	0.396667	0.0633333	-2.64689	0.0133673	0.042805	yes	LOC106346109	PREDICTED: pre-mRNA-splicing factor cwf23 [Brassica rapa]	-	-	-	-	-	-	-
ncbi_106346110	46.4733	237.387	2.26333	12.3167	2.44409	7.59528e-16	1.69221e-14	yes	LOC106346110	PREDICTED: protein DEHYDRATION-INDUCED 19 homolog 4-like [Brassica napus]	-	-	-	-	-	-	-
ncbi_106346112	203	38	13.5767	2.73333	-2.3124	6.42278e-14	1.22116e-12	yes	LOC106346112	PREDICTED: thioredoxin-like protein CITRX, chloroplastic [Brassica napus]	-	-	-	-	GO:0044424//intracellular part;GO:0005622//intracellular;GO:0005737//cytoplasm;GO:0009536//plastid;GO:0044464//cell part;GO:0043229//intracellular organelle;GO:0043226//organelle;GO:0043227//membrane-bounded organelle;GO:0044444//cytoplasmic part;GO:0043231//intracellular membrane-bounded organelle;GO:0005623//cell	GO:0003824//catalytic activity;GO:0016667//oxidoreductase activity, acting on a sulfur group of donors;GO:0015036//disulfide oxidoreductase activity;GO:0016668//oxidoreductase activity, acting on a sulfur group of donors, NAD(P) as acceptor;GO:0016651//oxidoreductase activity, acting on NAD(P)H;GO:0016491//oxidoreductase activity;GO:0005488//binding	GO:0050789//regulation of biological process;GO:0051171//regulation of nitrogen compound metabolic process;GO:2001141//regulation of RNA biosynthetic process;GO:0065008//regulation of biological quality;GO:0006355//regulation of transcription, DNA-templated;GO:1902582//single-organism intracellular transport;GO:0051234//establishment of localization;GO:0080090//regulation of primary metabolic pro…
ncbi_106346115	1068.65	72.8867	105.743	7.61333	-3.79589	4.81531e-36	3.79955e-34	yes	LOC106346115	PREDICTED: 60S ribosomal protein L29-1-like [Brassica rapa]	Genetic Information Processing	Translation	ko03010//Ribosome	K02905	GO:0005623//cell;GO:0030529//intracellular ribonucleoprotein complex;GO:0044446//intracellular organelle part;GO:0032991//macromolecular complex;GO:0005737//cytoplasm;GO:0044424//intracellular part;GO:0043226//organelle;GO:0015934//large ribosomal subunit;GO:0044422//organelle part;GO:1990904//ribonucleoprotein complex;GO:0043229//intracellular organelle;GO:0043228//non-membrane-bounded organelle…	GO:0005198//structural molecule activity	GO:0071840//cellular component organization or biogenesis;GO:0016070//RNA metabolic process;GO:0006139//nucleobase-containing compound metabolic process;GO:0071704//organic substance metabolic process;GO:0006725//cellular aromatic compound metabolic process;GO:1901360//organic cyclic compound metabolic process;GO:0034641//cellular nitrogen compound metabolic process;GO:0006807//nitrogen compound …
ncbi_106346123	62	28	1.48333	0.71	-1.06295	0.00421325	0.0160236	yes	LOC106346123	BnaCnng34380D, partial [Brassica napus]	-	-	-	-	-	-	-
ncbi_106346127	197.473	69.3033	3.89	1.53667	-1.33997	3.3821e-06	2.61327e-05	yes	LOC106346127	PREDICTED: LOW QUALITY PROTEIN: probable receptor-like protein kinase At1g49730 [Brassica napus]	-	-	-	-	GO:0016020//membrane	GO:0005488//binding;GO:0032550//purine ribonucleoside binding;GO:0016740//transferase activity;GO:0001882//nucleoside binding;GO:0097159//organic cyclic compound binding;GO:0036094//small molecule binding;GO:0001883//purine nucleoside binding;GO:0097367//carbohydrate derivative binding;GO:0032549//ribonucleoside binding;GO:0016772//transferase activity, transferring phosphorus-containing groups;G…	GO:0044238//primary metabolic process;GO:0008152//metabolic process;GO:0044237//cellular metabolic process;GO:0019538//protein metabolic process;GO:0071704//organic substance metabolic process;GO:0043170//macromolecule metabolic process;GO:0036211//protein modification process;GO:0043412//macromolecule modification;GO:0044267//cellular protein metabolic process;GO:0006464//cellular protein modifi…
ncbi_106346130	79.2367	0	2.22333	0.001	-11.1185	7.38362e-07	6.35246e-06	yes	LOC106346130	BnaA06g03020D [Brassica napus]	-	-	-	-	-	-	-
ncbi_106346133	4	0	0.0966667	0.001	-6.59495	0.0137695	0.0438391	yes	LOC106346133	PREDICTED: cytochrome P450 72A15-like [Brassica napus]	-	-	-	-	-	-	-
ncbi_106346136	29.3333	1.33333	1.05	0.05	-4.39232	1.82791e-08	1.96999e-07	yes	LOC106346136	PREDICTED: probable carboxylesterase 4 [Brassica napus]	-	-	-	-	-	-	-
ncbi_106346141	20.3667	0.79	1.2	0.0633333	-4.24393	1.14556e-06	9.58652e-06	yes	LOC106346141	PREDICTED: zinc finger protein ZOP1 isoform X1 [Brassica rapa]	-	-	-	-	-	-	-
ncbi_106346143	5.83333	0.5	0.186667	0.02	-3.22239	0.0098434	0.0330454	yes	LOC106346143	PREDICTED: cyclin-dependent kinase inhibitor 7-like isoform X1 [Brassica napus]	-	-	-	-	GO:0005623//cell;GO:0043073//germ cell nucleus;GO:0043229//intracellular organelle;GO:0043227//membrane-bounded organelle;GO:0005634//nucleus;GO:0043231//intracellular membrane-bounded organelle;GO:0005622//intracellular;GO:0044464//cell part;GO:0043226//organelle;GO:0044424//intracellular part	GO:0098772//molecular function regulator;GO:0005515//protein binding;GO:0019887//protein kinase regulator activity;GO:0030234//enzyme regulator activity;GO:0005488//binding;GO:0019207//kinase regulator activity;GO:0016538//cyclin-dependent protein serine/threonine kinase regulator activity	GO:0043086//negative regulation of catalytic activity;GO:0031400//negative regulation of protein modification process;GO:0044260//cellular macromolecule metabolic process;GO:0044237//cellular metabolic process;GO:0060255//regulation of macromolecule metabolic process;GO:0006807//nitrogen compound metabolic process;GO:0044249//cellular biosynthetic process;GO:0042326//negative regulation of phosph…
ncbi_106346149	72.8133	8.52	1.17333	0.16	-2.87447	2.3209e-06	1.84838e-05	yes	LOC106346149	PREDICTED: DNA polymerase kappa-like [Brassica napus]	-	-	-	-	-	-	-
ncbi_106346150	11	0	0.383333	0.001	-8.58246	2.10824e-06	1.68992e-05	yes	LOC106346150	PREDICTED: F-box protein At1g49990-like [Brassica napus]	-	-	-	-	-	-	-
ncbi_106346153	0	6.56	0.001	0.53	9.04985	0.000177531	0.000971413	yes	LOC106346153	PREDICTED: ribosomal RNA small subunit methyltransferase E-like [Brassica napus]	-	-	-	-	-	-	-
ncbi_106346155	35.3333	9.56333	1.55333	0.45	-1.78737	0.000207523	0.00111842	yes	LOC106346155	PREDICTED: ribosomal RNA small subunit methyltransferase E-like [Brassica napus]	-	-	-	-	-	-	-
ncbi_106346156	6248.01	1682.35	178.287	52.7667	-1.7565	2.28466e-16	5.27601e-15	yes	LOC106346156	Tubulin/FtsZ family protein [Arabidopsis thaliana]	Cellular Processes	Transport and catabolism	ko04145//Phagosome	K07374	GO:0044444//cytoplasmic part;GO:0043232//intracellular non-membrane-bounded organelle;GO:0043231//intracellular membrane-bounded organelle;GO:0016020//membrane;GO:0005856//cytoskeleton;GO:0043234//protein complex;GO:0032991//macromolecular complex;GO:0043227//membrane-bounded organelle;GO:0043226//organelle;GO:0044424//intracellular part;GO:0030312//external encapsulating structure;GO:0005623//ce…	GO:0005198//structural molecule activity;GO:0005488//binding	GO:0032989//cellular component morphogenesis;GO:0006793//phosphorus metabolic process;GO:0065003//macromolecular complex assembly;GO:0043170//macromolecule metabolic process;GO:0032502//developmental process;GO:0050896//response to stimulus;GO:0006637//acyl-CoA metabolic process;GO:0044257//cellular protein catabolic process;GO:0040007//growth;GO:0051234//establishment of localization;GO:0010035/…
ncbi_106346157	783.593	246.523	39.7167	13.1733	-1.59212	1.09733e-08	1.22102e-07	yes	LOC106346157	BnaA06g37710D [Brassica napus]	-	-	-	-	GO:0005623//cell;GO:0044435//plastid part;GO:0043226//organelle;GO:0044422//organelle part;GO:0044424//intracellular part;GO:0009507//chloroplast;GO:0044444//cytoplasmic part;GO:0044464//cell part;GO:0044434//chloroplast part;GO:0005737//cytoplasm;GO:0043227//membrane-bounded organelle;GO:0005622//intracellular;GO:0043231//intracellular membrane-bounded organelle;GO:0044446//intracellular organel…	-	-
ncbi_106346162	19.9533	120.623	0.316667	2.14333	2.75882	4.34533e-14	8.35982e-13	yes	LOC106346162	PREDICTED: probable disease resistance protein At1g15890 [Brassica napus]	Organismal Systems	Environmental adaptation	ko04626//Plant-pathogen interaction	K13459	-	-	-
ncbi_106346169	377.77	157.57	4.34	2.02667	-1.09859	4.35193e-05	0.000273869	yes	LOC106346169	PREDICTED: myosin-3-like [Brassica napus]	-	-	-	-	-	-	-
ncbi_106346174	503.163	187.33	30.7867	12.26	-1.32835	3.77955e-08	3.91628e-07	yes	LOC106346174	PREDICTED: non-symbiotic hemoglobin 2 [Brassica rapa]	-	-	-	-	GO:0005623//cell;GO:0044464//cell part;GO:0005622//intracellular;GO:0044424//intracellular part	GO:0046906//tetrapyrrole binding;GO:0043169//cation binding;GO:0005488//binding;GO:0005215//transporter activity;GO:0022892//substrate-specific transporter activity;GO:0046872//metal ion binding;GO:1901363//heterocyclic compound binding;GO:0046914//transition metal ion binding;GO:0097159//organic cyclic compound binding;GO:0043167//ion binding	GO:0044765//single-organism transport;GO:0006638//neutral lipid metabolic process;GO:0008152//metabolic process;GO:0019752//carboxylic acid metabolic process;GO:0009725//response to hormone;GO:0044710//single-organism metabolic process;GO:0006629//lipid metabolic process;GO:1902578//single-organism localization;GO:0051179//localization;GO:0051234//establishment of localization;GO:0006641//triglyc…
ncbi_106346180	175.487	23.62	3.76333	0.56	-2.74851	1.59154e-14	3.16522e-13	yes	LOC106346180	PREDICTED: glycerol-3-phosphate dehydrogenase SDP6, mitochondrial-like [Brassica napus]	Metabolism	Lipid metabolism	ko00564//Glycerophospholipid metabolism	K00111	GO:0044464//cell part;GO:0031975//envelope;GO:0044446//intracellular organelle part;GO:0016020//membrane;GO:0044422//organelle part;GO:0043226//organelle;GO:0005622//intracellular;GO:0043231//intracellular membrane-bounded organelle;GO:0043229//intracellular organelle;GO:0043227//membrane-bounded organelle;GO:0044424//intracellular part;GO:0019866//organelle inner membrane;GO:0031967//organelle e…	GO:0004368//glycerol-3-phosphate dehydrogenase activity;GO:0052590//sn-glycerol-3-phosphate:ubiquinone oxidoreductase activity;GO:0016491//oxidoreductase activity;GO:0016901//oxidoreductase activity, acting on the CH-OH group of donors, quinone or similar compound as acceptor;GO:0016614//oxidoreductase activity, acting on CH-OH group of donors;GO:0003824//catalytic activity	GO:0009058//biosynthetic process;GO:1901135//carbohydrate derivative metabolic process;GO:0006811//ion transport;GO:0044711//single-organism biosynthetic process;GO:0044710//single-organism metabolic process;GO:0044763//single-organism cellular process;GO:0051234//establishment of localization;GO:0019400//alditol metabolic process;GO:0019318//hexose metabolic process;GO:0006793//phosphorus metabo…
ncbi_106346183	76.6033	358.357	2.48667	13.0533	2.39213	1.33953e-19	3.85418e-18	yes	LOC106346183	PREDICTED: ATPase ASNA1 homolog 2-like [Brassica napus]	-	-	-	-	-	-	-
ncbi_106346185	162.263	1119.71	6.06333	47.7267	2.97661	5.8275e-19	1.60106e-17	yes	LOC106346185	PREDICTED: probable calcium-binding protein CML49 [Brassica napus]	Organismal Systems	Environmental adaptation	ko04626//Plant-pathogen interaction	K13448	-	-	-
ncbi_106346195	12.42	0	0.513333	0.001	-9.00375	1.94513e-07	1.82681e-06	yes	LOC106346195	PREDICTED: serine/threonine-protein phosphatase PP2A-2 catalytic subunit [Brassica oleracea var. oleracea] [Brassica oleracea]	Genetic Information Processing	Translation	ko03015//mRNA surveillance pathway	K04382	GO:0044464//cell part;GO:0005623//cell;GO:0005737//cytoplasm;GO:0044444//cytoplasmic part;GO:0043231//intracellular membrane-bounded organelle;GO:0043226//organelle;GO:0016020//membrane;GO:0044424//intracellular part;GO:0043227//membrane-bounded organelle;GO:0043229//intracellular organelle;GO:0005622//intracellular	GO:0016788//hydrolase activity, acting on ester bonds;GO:0016791//phosphatase activity;GO:0042578//phosphoric ester hydrolase activity;GO:0043169//cation binding;GO:0016787//hydrolase activity;GO:0004721//phosphoprotein phosphatase activity;GO:0005488//binding;GO:0003824//catalytic activity;GO:0043167//ion binding	GO:0016043//cellular component organization;GO:0051641//cellular localization;GO:0019750//chloroplast localization;GO:0019538//protein metabolic process;GO:0042157//lipoprotein metabolic process;GO:0006498//N-terminal protein lipidation;GO:0051234//establishment of localization;GO:0051179//localization;GO:0009059//macromolecule biosynthetic process;GO:0044249//cellular biosynthetic process;GO:004…
ncbi_106346201	46	10.6667	1.13	0.286667	-1.97888	5.68524e-06	4.22704e-05	yes	LOC106346201	BnaA06g06190D [Brassica napus]	-	-	-	-	-	-	GO:0051179//localization;GO:0015711//organic anion transport;GO:0006810//transport;GO:0006820//anion transport;GO:0044699//single-organism process;GO:0006811//ion transport;GO:0051234//establishment of localization;GO:0071702//organic substance transport;GO:0015849//organic acid transport;GO:0046942//carboxylic acid transport;GO:0044765//single-organism transport;GO:1902578//single-organism local…
ncbi_106346213	83.81	162.783	3	6.42	1.09761	0.000123065	0.000700665	yes	LOC106346213	PREDICTED: mitogen-activated protein kinase 1 [Brassica rapa]	-	-	-	-	GO:0005622//intracellular;GO:0043227//membrane-bounded organelle;GO:0043226//organelle;GO:0043231//intracellular membrane-bounded organelle;GO:0005623//cell;GO:0044424//intracellular part;GO:0043229//intracellular organelle;GO:0044464//cell part	GO:0016772//transferase activity, transferring phosphorus-containing groups;GO:1901363//heterocyclic compound binding;GO:0004672//protein kinase activity;GO:0001883//purine nucleoside binding;GO:0004702//receptor signaling protein serine/threonine kinase activity;GO:0016301//kinase activity;GO:0005488//binding;GO:0032549//ribonucleoside binding;GO:0036094//small molecule binding;GO:0003824//catal…	GO:0019222//regulation of metabolic process;GO:0033036//macromolecule localization;GO:0001101//response to acid chemical;GO:0050789//regulation of biological process;GO:0051707//response to other organism;GO:0060255//regulation of macromolecule metabolic process;GO:0006625//protein targeting to peroxisome;GO:0051246//regulation of protein metabolic process;GO:0003006//developmental process involv…
ncbi_106346218	81.41	29.5033	2.46333	0.996667	-1.30543	0.00146491	0.00637997	yes	LOC106346218	PREDICTED: branched-chain-amino-acid aminotransferase 2, chloroplastic-like [Brassica rapa]	Metabolism	Global and Overview;Amino acid metabolism;Metabolism of cofactors and vitamins	ko01230//Biosynthesis of amino acids;ko00270//Cysteine and methionine metabolism;ko01210//2-Oxocarboxylic acid metabolism;ko00280//Valine, leucine and isoleucine degradation;ko00770//Pantothenate and CoA biosynthesis;ko00290//Valine, leucine and isoleucine biosynthesis	K00826	GO:0044464//cell part;GO:0044424//intracellular part;GO:0005737//cytoplasm;GO:0043226//organelle;GO:0005622//intracellular;GO:0044444//cytoplasmic part;GO:0043227//membrane-bounded organelle;GO:0043231//intracellular membrane-bounded organelle;GO:0043229//intracellular organelle;GO:0009536//plastid;GO:0005623//cell	GO:0008483//transaminase activity;GO:0003824//catalytic activity;GO:0016740//transferase activity;GO:0004084//branched-chain-amino-acid transaminase activity;GO:0016769//transferase activity, transferring nitrogenous groups	GO:0019752//carboxylic acid metabolic process;GO:0050896//response to stimulus;GO:0044281//small molecule metabolic process;GO:0006520//cellular amino acid metabolic process;GO:0009081//branched-chain amino acid metabolic process;GO:0034284//response to monosaccharide;GO:0044763//single-organism cellular process;GO:0009404//toxin metabolic process;GO:1901700//response to oxygen-containing compoun…
ncbi_106346221	847.897	93.0967	27.0067	3.15333	-3.09837	8.28851e-34	5.71173e-32	yes	LOC106346221	PREDICTED: branched-chain-amino-acid aminotransferase 1, mitochondrial-like isoform X1 [Brassica napus]	Metabolism	Amino acid metabolism;Global and Overview;Metabolism of cofactors and vitamins	ko01230//Biosynthesis of amino acids;ko00270//Cysteine and methionine metabolism;ko01210//2-Oxocarboxylic acid metabolism;ko00280//Valine, leucine and isoleucine degradation;ko00770//Pantothenate and CoA biosynthesis;ko00290//Valine, leucine and isoleucine biosynthesis	K00826	GO:0044424//intracellular part;GO:0043227//membrane-bounded organelle;GO:0043226//organelle;GO:0005623//cell;GO:0043231//intracellular membrane-bounded organelle;GO:0043229//intracellular organelle;GO:0044464//cell part;GO:0005622//intracellular	GO:0004084//branched-chain-amino-acid transaminase activity;GO:0016769//transferase activity, transferring nitrogenous groups;GO:0003824//catalytic activity;GO:0016740//transferase activity;GO:0005488//binding;GO:0008483//transaminase activity	GO:0006807//nitrogen compound metabolic process;GO:1901564//organonitrogen compound metabolic process;GO:0044237//cellular metabolic process;GO:0009081//branched-chain amino acid metabolic process;GO:0006520//cellular amino acid metabolic process;GO:0044699//single-organism process;GO:1901605//alpha-amino acid metabolic process;GO:0019752//carboxylic acid metabolic process;GO:0006551//leucine met…
ncbi_106346229	99	191.667	4.95333	10.3633	1.06502	2.31753e-05	0.000154095	yes	LOC106346229	PREDICTED: TRAF-type zinc finger domain-containing protein 1 isoform X1 [Brassica rapa]	-	-	-	-	-	-	-
ncbi_106346243	112.877	395.8	2.76667	10.81	1.96615	1.16914e-14	2.36199e-13	yes	LOC106346243	BnaA06g05720D [Brassica napus]	-	-	-	-	-	-	-
ncbi_106346247	57.39	107	1.76	3.68333	1.06544	0.000407192	0.00204744	yes	LOC106346247	BnaA06g05700D [Brassica napus]	Metabolism	Global and Overview;Amino acid metabolism	ko01230//Biosynthesis of amino acids;ko01210//2-Oxocarboxylic acid metabolism;ko00220//Arginine biosynthesis	K14677	GO:0044464//cell part;GO:0005623//cell;GO:0009536//plastid;GO:0005737//cytoplasm;GO:0043226//organelle;GO:0044424//intracellular part;GO:0043229//intracellular organelle;GO:0043227//membrane-bounded organelle;GO:0043231//intracellular membrane-bounded organelle;GO:0005622//intracellular;GO:0044444//cytoplasmic part	-	-
ncbi_106346257	5	0	0.186667	0.001	-7.54432	0.00208926	0.00871422	yes	LOC106346257	BnaC05g07110D [Brassica napus]	-	-	-	-	-	-	GO:0050789//regulation of biological process;GO:0048583//regulation of response to stimulus;GO:0002376//immune system process;GO:0031349//positive regulation of defense response;GO:0031347//regulation of defense response;GO:0050778//positive regulation of immune response;GO:0048584//positive regulation of response to stimulus;GO:0065007//biological regulation;GO:0045088//regulation of innate immu…
ncbi_106346259	110.333	7.13333	7.56333	0.536667	-3.81692	1.71084e-20	5.21777e-19	yes	BNAA06G05550D	BnaCnng19780D [Brassica napus]	-	-	-	-	-	-	-
ncbi_106346266	5.66667	30.6667	0.196667	1.20667	2.6172	1.66519e-06	1.35502e-05	yes	LOC106346266	PREDICTED: calcium uniporter protein 6, mitochondrial-like [Brassica napus]	-	-	-	-	GO:0031090//organelle membrane;GO:0043231//intracellular membrane-bounded organelle;GO:0043229//intracellular organelle;GO:0009536//plastid;GO:0044446//intracellular organelle part;GO:0031224//intrinsic component of membrane;GO:0044424//intracellular part;GO:0031975//envelope;GO:0019866//organelle inner membrane;GO:0044425//membrane part;GO:0005622//intracellular;GO:0043226//organelle;GO:0044464/…	-	GO:0030001//metal ion transport;GO:0006812//cation transport;GO:0006816//calcium ion transport;GO:0006810//transport;GO:0072511//divalent inorganic cation transport;GO:1902578//single-organism localization;GO:0051179//localization;GO:0044765//single-organism transport;GO:0006811//ion transport;GO:0070838//divalent metal ion transport;GO:0044699//single-organism process;GO:0051234//establishment o…
ncbi_106346267	1001.78	2750	11.27	34.2667	1.60432	1.29348e-12	2.19247e-11	yes	LOC106346267	PREDICTED: phytochrome A [Brassica napus]	Organismal Systems	Environmental adaptation	ko04712//Circadian rhythm - plant	K12120	-	-	-
ncbi_106346270	24.3333	748.063	1	32.52	5.02326	3.17545e-65	1.08357e-62	yes	LOC106346270	PREDICTED: cinnamoyl-CoA reductase 1-like isoform X1 [Brassica napus]	-	-	-	-	-	-	-
ncbi_106346275	356.447	758.253	9.20667	21.91	1.25084	2.11005e-07	1.97313e-06	yes	LOC106346275	PREDICTED: probable receptor-like protein kinase At5g18500 [Brassica rapa]	-	-	-	-	-	-	-
ncbi_106346277	30.9967	8.15	1.01333	0.303333	-1.74013	0.00473622	0.0177172	yes	LOC106346277	PREDICTED: PLASMODESMATA CALLOSE-BINDING PROTEIN 4-like [Brassica napus]	-	-	-	-	-	-	-
ncbi_106346283	1629.96	597.857	92.86	36.12	-1.36226	3.45923e-07	3.12835e-06	yes	LOC106346283	BnaA06g05360D [Brassica napus]	-	-	-	-	GO:0005576//extracellular region	-	GO:1901566//organonitrogen compound biosynthetic process;GO:0019752//carboxylic acid metabolic process;GO:0044711//single-organism biosynthetic process;GO:0044249//cellular biosynthetic process;GO:0006790//sulfur compound metabolic process;GO:0044237//cellular metabolic process;GO:0071704//organic substance metabolic process;GO:0044281//small molecule metabolic process;GO:0046394//carboxylic acid…
ncbi_106346284	156.84	54.5833	3.99333	1.52	-1.39352	8.38381e-07	7.15364e-06	yes	LOC106346284	PREDICTED: rhodanese-like domain-containing protein 6 isoform X1 [Brassica napus]	-	-	-	-	GO:0043226//organelle;GO:0043229//intracellular organelle;GO:0005622//intracellular;GO:0044424//intracellular part;GO:0043231//intracellular membrane-bounded organelle;GO:0043227//membrane-bounded organelle;GO:0044464//cell part;GO:0005623//cell	-	-
ncbi_106346287	10.3333	0	0.556667	0.001	-9.12067	3.28733e-06	2.54663e-05	yes	LOC106346287	PREDICTED: transcription factor bHLH149 [Brassica napus]	-	-	-	-	-	-	-
ncbi_106346290	27.3333	4.66667	0.746667	0.14	-2.41504	6.9748e-05	0.000420232	yes	LOC106346290	PREDICTED: pentatricopeptide repeat-containing protein At1g09190 [Brassica napus]	-	-	-	-	-	-	-
ncbi_106346292	82.6667	2.33333	3.70333	0.12	-4.94772	1.38209e-21	4.57178e-20	yes	LOC106346292	PREDICTED: serine/arginine-rich splicing factor SR30-like [Brassica napus]	Genetic Information Processing	Transcription	ko03040//Spliceosome	K12890	-	-	-
ncbi_106346307	47	8.66667	0.62	0.13	-2.25376	7.37019e-06	5.3705e-05	yes	LOC106346307	PREDICTED: myosin-binding protein 1 [Brassica napus]	-	-	-	-	-	-	-
ncbi_106346322	227.333	516.753	7.44667	18.7633	1.33325	4.77342e-09	5.53798e-08	yes	LOC106346322	PREDICTED: thioredoxin-like 1-1, chloroplastic [Brassica napus]	-	-	-	-	-	-	-
ncbi_106346333	69.3333	315.17	2.8	14.6333	2.38576	3.16572e-12	5.19065e-11	yes	LOC106346333	PREDICTED: putative axial regulator YABBY 2 isoform X2 [Brassica rapa]	-	-	-	-	-	-	-
ncbi_106346349	0.706667	6.82667	0.0166667	0.203333	3.60881	0.00213744	0.0088871	yes	LOC106346349	PREDICTED: zinc finger protein WIP3-like [Brassica napus]	-	-	-	-	GO:0044425//membrane part;GO:0043227//membrane-bounded organelle;GO:0012505//endomembrane system;GO:0016020//membrane;GO:0044464//cell part;GO:0031224//intrinsic component of membrane;GO:0031090//organelle membrane;GO:0005622//intracellular;GO:0005623//cell;GO:0044424//intracellular part;GO:0043226//organelle;GO:0043231//intracellular membrane-bounded organelle;GO:0043229//intracellular organelle…	GO:0046872//metal ion binding;GO:0005488//binding;GO:0046914//transition metal ion binding;GO:0043169//cation binding;GO:0043167//ion binding;GO:0001071//nucleic acid binding transcription factor activity;GO:0097159//organic cyclic compound binding	GO:0048513//animal organ development;GO:0099402//plant organ development;GO:0044237//cellular metabolic process;GO:0051179//localization;GO:0071704//organic substance metabolic process;GO:0034645//cellular macromolecule biosynthetic process;GO:0044260//cellular macromolecule metabolic process;GO:1901576//organic substance biosynthetic process;GO:0060255//regulation of macromolecule metabolic proc…
ncbi_106346354	11	43	0.47	1.97667	2.07234	4.70019e-06	3.54066e-05	yes	LOC106346354	PREDICTED: histone H2B.2-like [Brassica napus]	-	-	-	-	GO:0005623//cell;GO:0043231//intracellular membrane-bounded organelle;GO:0044424//intracellular part;GO:0043227//membrane-bounded organelle;GO:0005622//intracellular;GO:0043229//intracellular organelle;GO:0043226//organelle;GO:0044464//cell part	-	-
ncbi_106346360	0.666667	7	0.0166667	0.203333	3.60881	0.00171364	0.00732061	yes	LOC106346360	PREDICTED: high-affinity nitrate transporter 2.1-like [Brassica napus]	Metabolism	Energy metabolism	ko00910//Nitrogen metabolism	K02575	GO:0031224//intrinsic component of membrane;GO:0016020//membrane;GO:0044425//membrane part	GO:0022892//substrate-specific transporter activity;GO:0005215//transporter activity;GO:0015075//ion transmembrane transporter activity;GO:0022857//transmembrane transporter activity;GO:0008509//anion transmembrane transporter activity;GO:0022891//substrate-specific transmembrane transporter activity;GO:0015103//inorganic anion transmembrane transporter activity	GO:0015698//inorganic anion transport;GO:0048528//post-embryonic root development;GO:0006820//anion transport;GO:0006810//transport;GO:0006807//nitrogen compound metabolic process;GO:2001057//reactive nitrogen species metabolic process;GO:0051234//establishment of localization;GO:0001101//response to acid chemical;GO:0044767//single-organism developmental process;GO:0009987//cellular process;GO:0…
ncbi_106346374	36.64	91.49	0.486667	1.39	1.51408	1.54458e-05	0.000105998	yes	LOC106346374	BnaA06g04400D [Brassica napus]	-	-	-	-	-	-	-
ncbi_106346380	31.9067	3.48667	0.773333	0.0866667	-3.15754	0.00593671	0.0215179	yes	LOC106346380	BnaC02g38090D [Brassica napus]	-	-	-	-	-	-	-
ncbi_106346389	714.333	259.083	18.9	7.53333	-1.32703	1.57932e-09	1.94235e-08	yes	LOC106346389	PREDICTED: 3-ketoacyl-CoA synthase 3-like [Brassica napus]	Metabolism	Lipid metabolism	ko00062//Fatty acid elongation	K15397	-	-	-
ncbi_106346396	58.6667	998	2.41667	44.4533	4.2012	1.11064e-50	1.86627e-48	yes	LOC106346396	PREDICTED: probable 3-hydroxyisobutyrate dehydrogenase-like 1, mitochondrial [Brassica napus]	-	-	-	-	GO:0043227//membrane-bounded organelle;GO:0043231//intracellular membrane-bounded organelle;GO:0044444//cytoplasmic part;GO:0005623//cell;GO:0044464//cell part;GO:0043226//organelle;GO:0005737//cytoplasm;GO:0043229//intracellular organelle;GO:0044424//intracellular part;GO:0005622//intracellular	GO:0016616//oxidoreductase activity, acting on the CH-OH group of donors, NAD or NADP as acceptor;GO:0003824//catalytic activity;GO:0036094//small molecule binding;GO:0097159//organic cyclic compound binding;GO:1901363//heterocyclic compound binding;GO:0005488//binding;GO:0016491//oxidoreductase activity;GO:0048037//cofactor binding;GO:0016614//oxidoreductase activity, acting on CH-OH group of do…	GO:0006807//nitrogen compound metabolic process;GO:0072524//pyridine-containing compound metabolic process;GO:0008152//metabolic process;GO:0006732//coenzyme metabolic process;GO:0044281//small molecule metabolic process;GO:0044248//cellular catabolic process;GO:0006796//phosphate-containing compound metabolic process;GO:0009117//nucleotide metabolic process;GO:0009056//catabolic process;GO:00464…
ncbi_106346397	170.48	410.557	10.3467	26.22	1.3415	1.31162e-05	9.13319e-05	yes	LOC106346397	PREDICTED: cell wall / vacuolar inhibitor of fructosidase 1 [Brassica rapa]	-	-	-	-	-	-	-
ncbi_106346407	13.7467	90.9233	1.29667	8.82667	2.76706	3.48552e-11	5.15349e-10	yes	LOC106346407	BnaA06g04010D [Brassica napus]	-	-	-	-	GO:0043227//membrane-bounded organelle;GO:0005623//cell;GO:0005622//intracellular;GO:0043231//intracellular membrane-bounded organelle;GO:0043229//intracellular organelle;GO:0044424//intracellular part;GO:0044464//cell part;GO:0043226//organelle	-	-
ncbi_106346410	37.1167	3.25667	1.78	0.17	-3.38827	7.30613e-08	7.29216e-07	yes	LOC106346410	PREDICTED: probable sugar phosphate/phosphate translocator At1g48230 isoform X2 [Brassica napus]	-	-	-	-	-	-	-
ncbi_106346420	1140.78	437.16	29.0667	12.1767	-1.25525	5.58797e-09	6.42075e-08	yes	LOC106346420	PREDICTED: sterol 14-demethylase [Brassica napus]	Metabolism	Lipid metabolism	ko00100//Steroid biosynthesis	K05917	GO:0005622//intracellular;GO:0043229//intracellular organelle;GO:0044464//cell part;GO:0044425//membrane part;GO:0016020//membrane;GO:0005623//cell;GO:0043227//membrane-bounded organelle;GO:0043231//intracellular membrane-bounded organelle;GO:0043226//organelle;GO:0044424//intracellular part;GO:0031224//intrinsic component of membrane	GO:0097159//organic cyclic compound binding;GO:0003824//catalytic activity;GO:1901363//heterocyclic compound binding;GO:0005488//binding;GO:0016740//transferase activity;GO:0016491//oxidoreductase activity;GO:0016741//transferase activity, transferring one-carbon groups;GO:0046906//tetrapyrrole binding;GO:0004497//monooxygenase activity;GO:0016709//oxidoreductase activity, acting on paired donors…	GO:0044237//cellular metabolic process;GO:0044281//small molecule metabolic process;GO:0006790//sulfur compound metabolic process;GO:0009058//biosynthetic process;GO:0044260//cellular macromolecule metabolic process;GO:0044710//single-organism metabolic process;GO:0000097//sulfur amino acid biosynthetic process;GO:0008652//cellular amino acid biosynthetic process;GO:0000096//sulfur amino acid met…
ncbi_106346421	131.417	269.553	7.06	15.2633	1.11233	4.57077e-05	0.000286206	yes	BNAA06G07300D	BnaC08g41900D [Brassica napus]	-	-	-	-	GO:0009536//plastid;GO:0043229//intracellular organelle;GO:0044424//intracellular part;GO:0005622//intracellular;GO:0043226//organelle;GO:0044464//cell part;GO:0043227//membrane-bounded organelle;GO:0043231//intracellular membrane-bounded organelle;GO:0005737//cytoplasm;GO:0044444//cytoplasmic part;GO:0005623//cell	-	-
ncbi_106346427	6.66667	0	0.26	0.001	-8.02237	0.000144778	0.000810526	yes	LOC106346427	BnaA06g07360D [Brassica napus]	Metabolism	Carbohydrate metabolism	ko00620//Pyruvate metabolism	K01759	-	-	-
ncbi_106346436	363.5	914.367	12.9367	35.7467	1.46634	3.01094e-11	4.47904e-10	yes	LOC106346436	PREDICTED: AP2/ERF and B3 domain-containing transcription factor RAV1 [Brassica napus]	-	-	-	-	GO:0043226//organelle;GO:0005622//intracellular;GO:0043231//intracellular membrane-bounded organelle;GO:0044464//cell part;GO:0044424//intracellular part;GO:0043229//intracellular organelle;GO:0043227//membrane-bounded organelle;GO:0005623//cell	GO:0097159//organic cyclic compound binding;GO:1901363//heterocyclic compound binding;GO:0003676//nucleic acid binding;GO:0005488//binding	GO:0044700//single organism signaling;GO:0042221//response to chemical;GO:0048731//system development;GO:0009791//post-embryonic development;GO:0007165//signal transduction;GO:0009893//positive regulation of metabolic process;GO:0032502//developmental process;GO:0000160//phosphorelay signal transduction system;GO:0051716//cellular response to stimulus;GO:0048569//post-embryonic organ development;…
ncbi_106346440	5.45333	15.6667	0.0633333	0.196667	1.63472	0.00698564	0.0247018	yes	LOC106346440	PREDICTED: probable phospholipid-transporting ATPase 11 [Brassica rapa]	-	-	-	-	-	-	-
ncbi_106346444	183.227	0	4.69333	0.001	-12.1964	1.74394e-49	2.74102e-47	yes	LOC106346444	BnaA09g11000D [Brassica napus]	-	-	-	-	-	-	-
ncbi_106346459	38.5067	73.1167	1	2.12667	1.08859	0.00622388	0.0224001	yes	LOC106346459	PREDICTED: transcription factor SCREAM2-like isoform X2 [Brassica napus]	-	-	-	-	-	-	-
ncbi_106346462	232.723	29.2333	8.18	1.15	-2.83047	1.00499e-20	3.12756e-19	yes	LOC106346462	BnaA06g33690D [Brassica napus]	-	-	-	-	-	-	-
ncbi_106346464	102.55	191.937	3.15667	6.75667	1.09791	0.00547528	0.0200802	yes	LOC106346464	probable WRKY transcription factor 3 [Brassica napus]	-	-	-	-	GO:0043226//organelle;GO:0043231//intracellular membrane-bounded organelle;GO:0043229//intracellular organelle;GO:0044424//intracellular part;GO:0044464//cell part;GO:0005622//intracellular;GO:0005623//cell;GO:0043227//membrane-bounded organelle	GO:0005488//binding;GO:0001071//nucleic acid binding transcription factor activity;GO:1901363//heterocyclic compound binding;GO:0097159//organic cyclic compound binding;GO:0003676//nucleic acid binding;GO:0003677//DNA binding	GO:1901576//organic substance biosynthetic process;GO:0010468//regulation of gene expression;GO:0060255//regulation of macromolecule metabolic process;GO:0009059//macromolecule biosynthetic process;GO:0044249//cellular biosynthetic process;GO:0019222//regulation of metabolic process;GO:0071704//organic substance metabolic process;GO:0065007//biological regulation;GO:0044237//cellular metabolic pr…
ncbi_106346466	171.387	352.497	4.23333	9.7	1.19619	4.80195e-07	4.25848e-06	yes	LOC106346466	PREDICTED: probable WRKY transcription factor 3 [Brassica napus]	-	-	-	-	GO:0043231//intracellular membrane-bounded organelle;GO:0043226//organelle;GO:0005622//intracellular;GO:0043229//intracellular organelle;GO:0044464//cell part;GO:0043227//membrane-bounded organelle;GO:0005623//cell;GO:0044424//intracellular part	GO:1901363//heterocyclic compound binding;GO:0001071//nucleic acid binding transcription factor activity;GO:0005488//binding;GO:0003677//DNA binding;GO:0003676//nucleic acid binding;GO:0097159//organic cyclic compound binding	GO:0060255//regulation of macromolecule metabolic process;GO:0044260//cellular macromolecule metabolic process;GO:0009059//macromolecule biosynthetic process;GO:0034645//cellular macromolecule biosynthetic process;GO:0043170//macromolecule metabolic process;GO:0019222//regulation of metabolic process;GO:0050789//regulation of biological process;GO:0071704//organic substance metabolic process;GO:0…
ncbi_106346469	158.333	13.3333	3.27667	0.316667	-3.37119	3.27599e-18	8.56723e-17	yes	LOC106346469	PREDICTED: protein IQ-DOMAIN 31-like [Brassica napus]	-	-	-	-	GO:0043234//protein complex;GO:0032991//macromolecular complex;GO:0044424//intracellular part;GO:0016020//membrane;GO:0005623//cell;GO:0044464//cell part;GO:0005622//intracellular	-	-
ncbi_106346483	31	151.333	1.18333	6.27	2.40561	2.02757e-16	4.70465e-15	yes	LOC106346483	PREDICTED: zinc finger protein AZF2-like [Brassica napus]	-	-	-	-	-	-	-
ncbi_106346493	206.79	679.193	10.4	36.6667	1.81789	2.73415e-13	4.93549e-12	yes	LOC106346493	PREDICTED: photosynthetic NDH subunit of lumenal location 2, chloroplastic [Brassica napus]	Metabolism	Energy metabolism	ko00195//Photosynthesis	K08901	-	-	-
ncbi_106346505	49	115.333	1.16667	3.07	1.39585	1.90867e-05	0.000128792	yes	LOC106346505	PREDICTED: protein indeterminate-domain 9-like [Brassica napus]	-	-	-	-	-	-	-
ncbi_106346506	169.603	354.15	4.89	11.35	1.21479	2.64289e-07	2.43711e-06	yes	LOC106346506	PREDICTED: IAA-amino acid hydrolase ILR1-like 4 [Brassica napus]	-	-	-	-	GO:0043227//membrane-bounded organelle;GO:0043226//organelle;GO:0043231//intracellular membrane-bounded organelle;GO:0044424//intracellular part;GO:0005737//cytoplasm;GO:0016020//membrane;GO:0005623//cell;GO:0043229//intracellular organelle;GO:0009536//plastid;GO:0044444//cytoplasmic part;GO:0044432//endoplasmic reticulum part;GO:0005783//endoplasmic reticulum;GO:0012505//endomembrane system;GO:0…	GO:0003824//catalytic activity;GO:0010178//IAA-amino acid conjugate hydrolase activity;GO:0016810//hydrolase activity, acting on carbon-nitrogen (but not peptide) bonds;GO:0016787//hydrolase activity;GO:0070011//peptidase activity, acting on L-amino acid peptides;GO:0008233//peptidase activity	GO:0050896//response to stimulus;GO:0019538//protein metabolic process;GO:0071704//organic substance metabolic process;GO:0044238//primary metabolic process;GO:0006950//response to stress;GO:0043170//macromolecule metabolic process;GO:0008152//metabolic process
ncbi_106346512	78.85	155.3	3.48667	7.48667	1.10248	5.14037e-05	0.000318666	yes	LOC106346512	PREDICTED: probable xyloglucan endotransglucosylase/hydrolase protein 23 isoform X1 [Brassica napus]	-	-	-	-	GO:0071944//cell periphery;GO:0005576//extracellular region;GO:0030312//external encapsulating structure;GO:0005622//intracellular;GO:0044424//intracellular part;GO:0043227//membrane-bounded organelle;GO:0043229//intracellular organelle;GO:0043231//intracellular membrane-bounded organelle;GO:0044464//cell part;GO:0005623//cell;GO:0043226//organelle	GO:0016757//transferase activity, transferring glycosyl groups;GO:0016758//transferase activity, transferring hexosyl groups;GO:0016740//transferase activity;GO:0003824//catalytic activity;GO:0016787//hydrolase activity	GO:0071840//cellular component organization or biogenesis;GO:0044238//primary metabolic process;GO:0071704//organic substance metabolic process;GO:0043170//macromolecule metabolic process;GO:0005976//polysaccharide metabolic process;GO:0009987//cellular process;GO:0016043//cellular component organization;GO:0005975//carbohydrate metabolic process;GO:0044042//glucan metabolic process;GO:0008152//m…
ncbi_106346513	250.243	92.27	14.37	5.68333	-1.33825	1.89536e-06	1.52872e-05	yes	LOC106346513	PREDICTED: CASP-like protein 2C1 [Brassica napus]	-	-	-	-	-	-	-
ncbi_106346524	391	103.62	17.01	4.86	-1.80735	5.80473e-12	9.2982e-11	yes	LOC106346524	PREDICTED: two-component response regulator ARR4-like [Brassica napus]	Environmental Information Processing	Signal transduction	ko04075//Plant hormone signal transduction	K14492	GO:0044464//cell part;GO:0043227//membrane-bounded organelle;GO:0043229//intracellular organelle;GO:0044424//intracellular part;GO:0005623//cell;GO:0043231//intracellular membrane-bounded organelle;GO:0043226//organelle;GO:0005622//intracellular	GO:0003824//catalytic activity;GO:0016301//kinase activity;GO:0016772//transferase activity, transferring phosphorus-containing groups;GO:0016773//phosphotransferase activity, alcohol group as acceptor;GO:0004672//protein kinase activity;GO:0004871//signal transducer activity;GO:0005488//binding;GO:0016740//transferase activity	GO:0050789//regulation of biological process;GO:0010033//response to organic substance;GO:0006886//intracellular protein transport;GO:0006468//protein phosphorylation;GO:0060255//regulation of macromolecule metabolic process;GO:0065007//biological regulation;GO:0019538//protein metabolic process;GO:0044699//single-organism process;GO:0009058//biosynthetic process;GO:0006793//phosphorus metabolic …
ncbi_106346533	1	15.4167	0.04	0.783333	4.29155	1.30317e-06	1.08159e-05	yes	LOC106346533	PREDICTED: tropinone reductase homolog At1g07440-like [Brassica napus]	Metabolism	Biosynthesis of other secondary metabolites	ko00960//Tropane, piperidine and pyridine alkaloid biosynthesis	K08081	-	-	-
ncbi_106346553	160	21	3.96333	0.583333	-2.76432	1.84943e-14	3.66034e-13	yes	LOC106346553	PREDICTED: cytochrome P450 78A5 [Brassica napus]	Metabolism	Biosynthesis of other secondary metabolites;Metabolism of terpenoids and polyketides	ko00945//Stilbenoid, diarylheptanoid and gingerol biosynthesis;ko00903//Limonene and pinene degradation	K00517	GO:0043231//intracellular membrane-bounded organelle;GO:0031224//intrinsic component of membrane;GO:0044425//membrane part;GO:0043226//organelle;GO:0043229//intracellular organelle;GO:0016020//membrane;GO:0043227//membrane-bounded organelle;GO:0044424//intracellular part;GO:0044464//cell part;GO:0005623//cell;GO:0005622//intracellular	GO:0005488//binding	GO:0044707//single-multicellular organism process;GO:0044699//single-organism process;GO:0003006//developmental process involved in reproduction;GO:0048646//anatomical structure formation involved in morphogenesis;GO:0048645//organ formation;GO:0044710//single-organism metabolic process;GO:0009653//anatomical structure morphogenesis;GO:0022414//reproductive process;GO:0032502//developmental proce…
ncbi_106346557	0	123	0.001	2.56667	11.3257	1.83033e-40	1.82566e-38	yes	LOC106346557	PREDICTED: coiled-coil domain-containing protein SCD2-like isoform X1 [Brassica napus]	-	-	-	-	-	-	-
ncbi_106346558	80.3467	525.95	3.12667	22.5333	2.84936	5.89797e-25	2.40119e-23	yes	LOC106346558	PREDICTED: magnesium protoporphyrin IX methyltransferase, chloroplastic-like [Brassica napus]	Metabolism	Metabolism of cofactors and vitamins	ko00860//Porphyrin and chlorophyll metabolism	K03428	GO:0009507//chloroplast;GO:0031090//organelle membrane;GO:0043229//intracellular organelle;GO:0009526//plastid envelope;GO:0009579//thylakoid;GO:0016020//membrane;GO:0044444//cytoplasmic part;GO:0044434//chloroplast part;GO:0009536//plastid;GO:0043226//organelle;GO:0043227//membrane-bounded organelle;GO:0031967//organelle envelope;GO:0031975//envelope;GO:0043231//intracellular membrane-bounded or…	GO:0008171//O-methyltransferase activity;GO:0003824//catalytic activity;GO:0016741//transferase activity, transferring one-carbon groups;GO:0008168//methyltransferase activity;GO:0016740//transferase activity	GO:1901576//organic substance biosynthetic process;GO:0044237//cellular metabolic process;GO:0019438//aromatic compound biosynthetic process;GO:0090304//nucleic acid metabolic process;GO:0033013//tetrapyrrole metabolic process;GO:0016072//rRNA metabolic process;GO:0016310//phosphorylation;GO:0051186//cofactor metabolic process;GO:1901564//organonitrogen compound metabolic process;GO:0033014//tetr…
ncbi_106346569	15.6367	32.3067	0.513333	1.11667	1.12123	0.0115973	0.0379669	yes	LOC106346569	BnaC01g17090D [Brassica napus]	-	-	-	-	-	-	-
ncbi_106346572	129.35	7	7.30667	0.41	-4.15552	1.72634e-18	4.60109e-17	yes	LOC106346572	PREDICTED: 23.6 kDa heat shock protein, mitochondrial [Brassica oleracea var. oleracea] [Brassica oleracea]	Genetic Information Processing	Folding, sorting and degradation	ko04141//Protein processing in endoplasmic reticulum	K13993	GO:0044464//cell part;GO:0044424//intracellular part;GO:0043231//intracellular membrane-bounded organelle;GO:0005622//intracellular;GO:0043229//intracellular organelle;GO:0043227//membrane-bounded organelle;GO:0005623//cell;GO:0043226//organelle	-	GO:0009642//response to light intensity;GO:0019538//protein metabolic process;GO:0009987//cellular process;GO:0044267//cellular protein metabolic process;GO:0010035//response to inorganic substance;GO:0071704//organic substance metabolic process;GO:0043170//macromolecule metabolic process;GO:0044237//cellular metabolic process;GO:0044238//primary metabolic process;GO:0033554//cellular response to…
ncbi_106346576	1207.02	3296.97	36.2367	109.41	1.59422	4.01779e-13	7.13184e-12	yes	LOC106346576	PREDICTED: cystine lyase CORI3-like [Brassica napus]	Metabolism	Metabolism of cofactors and vitamins;Biosynthesis of other secondary metabolites;Amino acid metabolism;Global and Overview	ko01230//Biosynthesis of amino acids;ko00270//Cysteine and methionine metabolism;ko00400//Phenylalanine, tyrosine and tryptophan biosynthesis;ko00360//Phenylalanine metabolism;ko00130//Ubiquinone and other terpenoid-quinone biosynthesis;ko00350//Tyrosine metabolism;ko00960//Tropane, piperidine and pyridine alkaloid biosynthesis;ko00950//Isoquinoline alkaloid biosynthesis	K00815	GO:0044464//cell part;GO:0005623//cell;GO:0043229//intracellular organelle;GO:0043231//intracellular membrane-bounded organelle;GO:0043227//membrane-bounded organelle;GO:0044424//intracellular part;GO:0005576//extracellular region;GO:0005622//intracellular;GO:0043226//organelle	GO:0016829//lyase activity;GO:0070529//L-tryptophan aminotransferase activity;GO:0008483//transaminase activity;GO:0043168//anion binding;GO:0016740//transferase activity;GO:0070547//L-tyrosine aminotransferase activity;GO:0003824//catalytic activity;GO:0016846//carbon-sulfur lyase activity;GO:0047635//alanine-oxo-acid transaminase activity;GO:0016769//transferase activity, transferring nitrogeno…	GO:1901659//glycosyl compound biosynthetic process;GO:0050794//regulation of cellular process;GO:0019637//organophosphate metabolic process;GO:0006732//coenzyme metabolic process;GO:0048856//anatomical structure development;GO:0001101//response to acid chemical;GO:0046483//heterocycle metabolic process;GO:0044763//single-organism cellular process;GO:0019757//glycosinolate metabolic process;GO:004…
ncbi_106346584	3.42667	15.0233	0.103333	0.53	2.35869	0.00108374	0.00488591	yes	LOC106346584	PREDICTED: salicylate/benzoate carboxyl methyltransferase-like isoform X1 [Brassica napus]	-	-	-	-	-	-	-
ncbi_106346585	9.66667	75	0.183333	1.46	2.99343	4.98033e-13	8.76441e-12	yes	LOC106346585	PREDICTED: probable LRR receptor-like serine/threonine-protein kinase At1g14390 [Brassica napus]	-	-	-	-	-	-	-
ncbi_106346592	1	110.667	0.02	2.78667	7.1224	1.43301e-34	1.04293e-32	yes	LOC106346592	PREDICTED: ankyrin repeat, PH and SEC7 domain containing protein secG-like [Brassica napus]	-	-	-	-	-	-	-
ncbi_106346618	355.31	97.6467	23.0067	6.59333	-1.80297	1.97948e-08	2.12362e-07	yes	LOC106346618	PREDICTED: protein PLANT CADMIUM RESISTANCE 2-like [Brassica rapa]	-	-	-	-	-	-	-
ncbi_106346623	3.45333	194.82	0.173333	8.79	5.66424	2.21538e-25	9.24176e-24	yes	LOC106346623	transmembrane protein [Arabidopsis thaliana]	-	-	-	-	-	-	-
ncbi_106346632	83.1833	150.247	0.8	1.60667	1.006	0.000138224	0.000776686	yes	LOC106346632	PREDICTED: DNA-directed RNA polymerase IV subunit 1-like [Brassica napus]	-	-	-	-	-	-	-
ncbi_106346634	46.1667	88.1667	1.29	2.67333	1.05127	0.000633231	0.0030325	yes	LOC106346634	PREDICTED: 5'-adenylylsulfate reductase 1, chloroplastic [Brassica napus]	Metabolism	Energy metabolism	ko00920//Sulfur metabolism	K05907	GO:0044424//intracellular part;GO:0043227//membrane-bounded organelle;GO:0031984//organelle subcompartment;GO:0009536//plastid;GO:0044435//plastid part;GO:0043226//organelle;GO:0043229//intracellular organelle;GO:0009532//plastid stroma;GO:0044422//organelle part;GO:0044444//cytoplasmic part;GO:0044464//cell part;GO:0043231//intracellular membrane-bounded organelle;GO:0044446//intracellular organ…	GO:0051536//iron-sulfur cluster binding;GO:0005488//binding;GO:0043167//ion binding;GO:0003824//catalytic activity;GO:0016671//oxidoreductase activity, acting on a sulfur group of donors, disulfide as acceptor;GO:0016667//oxidoreductase activity, acting on a sulfur group of donors;GO:0016491//oxidoreductase activity;GO:0051540//metal cluster binding;GO:0043169//cation binding	GO:1901135//carbohydrate derivative metabolic process;GO:0006082//organic acid metabolic process;GO:0019748//secondary metabolic process;GO:0046394//carboxylic acid biosynthetic process;GO:0006520//cellular amino acid metabolic process;GO:0034641//cellular nitrogen compound metabolic process;GO:1901137//carbohydrate derivative biosynthetic process;GO:0044237//cellular metabolic process;GO:0019725…
ncbi_106346637	1.16667	20.37	0.0233333	0.456667	4.29068	0.00399998	0.0153226	yes	LOC106346637	PREDICTED: mediator of RNA polymerase II transcription subunit 15a-like isoform X1 [Brassica napus]	-	-	-	-	-	-	-
ncbi_106346638	46.5	83.8333	1.11333	2.23333	1.00431	0.00131264	0.00579465	yes	LOC106346638	PREDICTED: mediator of RNA polymerase II transcription subunit 15a-like [Brassica napus]	-	-	-	-	-	-	-
ncbi_106346639	102	2	7.03	0.146667	-5.58291	5.02493e-19	1.3883e-17	yes	BNAA06G10410D	zinc-ribbon domain protein [Arabidopsis thaliana]	-	-	-	-	GO:0005622//intracellular;GO:0005623//cell;GO:0044424//intracellular part;GO:0043227//membrane-bounded organelle;GO:0043231//intracellular membrane-bounded organelle;GO:0044464//cell part;GO:0043229//intracellular organelle;GO:0043226//organelle	-	GO:0009416//response to light stimulus;GO:0042221//response to chemical;GO:0008152//metabolic process;GO:0006950//response to stress;GO:0009987//cellular process;GO:0050896//response to stimulus;GO:0044237//cellular metabolic process;GO:0009628//response to abiotic stimulus;GO:1901700//response to oxygen-containing compound;GO:0044238//primary metabolic process;GO:0044267//cellular protein metabo…
ncbi_106346642	369.667	786.953	7.79333	18.38	1.23782	1.85162e-07	1.74404e-06	yes	LOC106346642	PREDICTED: F-box/LRR-repeat protein 14-like [Brassica napus]	-	-	-	-	-	-	-
ncbi_106346649	2	9.46	0.02	0.113333	2.5025	0.00268111	0.0108219	yes	LOC106346649	PREDICTED: ABC transporter G family member 40 [Brassica napus]	-	-	-	-	-	-	-
ncbi_106346658	118.5	49.3333	3.51333	1.61667	-1.11982	9.81044e-05	0.000571946	yes	LOC106346658	PREDICTED: probable amino-acid racemase [Brassica napus]	-	-	-	-	GO:0005737//cytoplasm;GO:0043229//intracellular organelle;GO:0009536//plastid;GO:0043227//membrane-bounded organelle;GO:0044464//cell part;GO:0043226//organelle;GO:0043231//intracellular membrane-bounded organelle;GO:0005623//cell;GO:0005622//intracellular;GO:0044424//intracellular part;GO:0044444//cytoplasmic part	GO:0016854//racemase and epimerase activity;GO:0016855//racemase and epimerase activity, acting on amino acids and derivatives;GO:0016853//isomerase activity;GO:0003824//catalytic activity	-
ncbi_106346660	40.1567	80.82	1.44667	3.24333	1.16474	0.000901026	0.0041519	yes	BNAA06G10140D	BnaA06g10150D [Brassica napus]	-	-	-	-	-	-	-
ncbi_106346667	94.56	240.31	2.62	7.21333	1.4611	2.94645e-09	3.50998e-08	yes	LOC106346667	PREDICTED: U-box domain-containing protein 25-like [Brassica napus]	-	-	-	-	GO:0044464//cell part;GO:0005622//intracellular;GO:0005623//cell;GO:0044424//intracellular part	GO:0003824//catalytic activity	GO:0036211//protein modification process;GO:0044237//cellular metabolic process;GO:0019538//protein metabolic process;GO:0010243//response to organonitrogen compound;GO:0042221//response to chemical;GO:0008152//metabolic process;GO:0070647//protein modification by small protein conjugation or removal;GO:0044260//cellular macromolecule metabolic process;GO:0009987//cellular process;GO:0010033//res…
ncbi_106346668	3	0	0.11	0.001	-6.78136	0.0116563	0.0381247	yes	LOC106346668	BnaA06g10000D [Brassica napus]	-	-	-	-	-	GO:0003676//nucleic acid binding;GO:1901363//heterocyclic compound binding;GO:0097159//organic cyclic compound binding;GO:0005488//binding;GO:0003677//DNA binding	GO:0034645//cellular macromolecule biosynthetic process;GO:0044237//cellular metabolic process;GO:0009987//cellular process;GO:0044260//cellular macromolecule metabolic process;GO:1901576//organic substance biosynthetic process;GO:0071704//organic substance metabolic process;GO:0008152//metabolic process;GO:0009058//biosynthetic process;GO:0043170//macromolecule metabolic process;GO:0009059//macr…
ncbi_106346672	979.557	1724.29	8.89	17.9067	1.01024	0.000235887	0.00125563	yes	LOC106346672	PREDICTED: protein TSS-like isoform X1 [Brassica napus]	-	-	-	-	-	-	-
ncbi_106346681	112.413	424.577	1.10667	4.82667	2.12481	1.05459e-08	1.17513e-07	yes	LOC106346681	PREDICTED: ABC transporter G family member 35-like [Brassica napus]	-	-	-	-	-	-	-
ncbi_106346684	60.63	134.83	1.82333	4.29	1.2344	3.73621e-05	0.000238127	yes	LOC106346684	PREDICTED: ABSCISIC ACID-INSENSITIVE 5-like protein 7 [Brassica napus]	Environmental Information Processing	Signal transduction	ko04075//Plant hormone signal transduction	K14432	-	-	-
ncbi_106346690	116.333	373.667	5.46667	19.3367	1.82261	1.96432e-14	3.87391e-13	yes	LOC106346690	PREDICTED: zinc finger A20 and AN1 domain-containing stress-associated protein 6-like [Brassica napus]	-	-	-	-	-	-	-
ncbi_106346699	342.283	128.047	9.70667	3.94	-1.30078	1.44882e-07	1.38596e-06	yes	LOC106346699	PREDICTED: polyadenylate-binding protein RBP47B-like [Brassica napus]	-	-	-	-	-	-	-
ncbi_106346716	52.3333	160	4.80667	15.4233	1.68201	1.25991e-07	1.21827e-06	yes	LOC106346716	PREDICTED: VQ motif-containing protein 1-like [Brassica napus]	-	-	-	-	-	-	-
ncbi_106346722	81	2	3.06	0.0833333	-5.19849	5.48754e-22	1.85902e-20	yes	LOC106346722	PREDICTED: bZIP transcription factor 44-like [Brassica rapa]	-	-	-	-	-	-	-
ncbi_106346739	129.333	51.0333	3	1.34333	-1.15915	0.0011981	0.00533929	yes	LOC106346739	PREDICTED: dol-P-Man:Man(6)GlcNAc(2)-PP-Dol alpha-1,2-mannosyltransferase-like [Brassica napus]	Metabolism	Glycan biosynthesis and metabolism	ko00510//N-Glycan biosynthesis	K03846	-	-	-
ncbi_106346742	197.707	78.8333	5.22333	2.28333	-1.19383	2.30948e-06	1.83985e-05	yes	LOC106346742	BnaC05g12880D [Brassica napus]	-	-	-	-	GO:0005623//cell;GO:0005622//intracellular;GO:0043226//organelle;GO:0043231//intracellular membrane-bounded organelle;GO:0030529//intracellular ribonucleoprotein complex;GO:0044424//intracellular part;GO:0043227//membrane-bounded organelle;GO:0032991//macromolecular complex;GO:0044464//cell part;GO:1990904//ribonucleoprotein complex;GO:0043229//intracellular organelle	-	GO:0006793//phosphorus metabolic process;GO:0071704//organic substance metabolic process;GO:1901360//organic cyclic compound metabolic process;GO:0055086//nucleobase-containing small molecule metabolic process;GO:0044699//single-organism process;GO:1901293//nucleoside phosphate biosynthetic process;GO:0009058//biosynthetic process;GO:1901362//organic cyclic compound biosynthetic process;GO:190157…
ncbi_106346756	13.3333	1.66667	0.216667	0.03	-2.85244	0.000264341	0.00139204	yes	LOC106346756	BnaA06g11160D [Brassica napus]	-	-	-	-	-	-	GO:0044699//single-organism process;GO:0009987//cellular process;GO:0044763//single-organism cellular process
ncbi_106346774	0	7.44	0.001	0.21	7.71425	0.00154962	0.0067031	yes	LOC106346774	PREDICTED: organic cation/carnitine transporter 6-like [Brassica napus]	-	-	-	-	GO:0044422//organelle part;GO:0031224//intrinsic component of membrane;GO:0044425//membrane part;GO:0044424//intracellular part;GO:0005774//vacuolar membrane;GO:0043226//organelle;GO:0098805//whole membrane;GO:0043229//intracellular organelle;GO:0005737//cytoplasm;GO:0044437//vacuolar part;GO:0044444//cytoplasmic part;GO:0005622//intracellular;GO:0005773//vacuole;GO:0044446//intracellular organel…	GO:0001882//nucleoside binding;GO:0032550//purine ribonucleoside binding;GO:0005215//transporter activity;GO:0001883//purine nucleoside binding;GO:0005488//binding;GO:0097367//carbohydrate derivative binding;GO:0022857//transmembrane transporter activity;GO:0036094//small molecule binding;GO:0032549//ribonucleoside binding;GO:0097159//organic cyclic compound binding;GO:0022892//substrate-specific…	GO:0006812//cation transport;GO:0006820//anion transport;GO:0006970//response to osmotic stress;GO:0006810//transport;GO:0051179//localization;GO:0009414//response to water deprivation;GO:0044699//single-organism process;GO:0009651//response to salt stress;GO:0009415//response to water;GO:0051234//establishment of localization;GO:1902578//single-organism localization;GO:0010035//response to inorg…
ncbi_106346790	16.6667	5.33333	1.69	0.593333	-1.51011	0.0151615	0.0474298	yes	BNAA06G10790D	BnaC08g38500D [Brassica napus]	-	-	-	-	GO:0044424//intracellular part;GO:0005622//intracellular;GO:0043226//organelle;GO:0043227//membrane-bounded organelle;GO:0044464//cell part;GO:0043229//intracellular organelle;GO:0043231//intracellular membrane-bounded organelle;GO:0005623//cell	-	-
ncbi_106346793	205.573	48.6667	4.32333	1.13333	-1.93157	8.49611e-13	1.46111e-11	yes	LOC106346793	PREDICTED: heat shock 70 kDa protein 5-like [Brassica napus]	Genetic Information Processing;Cellular Processes	Transcription;Folding, sorting and degradation;Transport and catabolism	ko04141//Protein processing in endoplasmic reticulum;ko03040//Spliceosome;ko04144//Endocytosis	K03283	GO:0016020//membrane;GO:0005622//intracellular;GO:0009536//plastid;GO:0044424//intracellular part;GO:0044464//cell part;GO:0030312//external encapsulating structure;GO:0071944//cell periphery;GO:0005737//cytoplasm;GO:0043229//intracellular organelle;GO:0043231//intracellular membrane-bounded organelle;GO:0043226//organelle;GO:0044444//cytoplasmic part;GO:0005623//cell;GO:0043227//membrane-bounded…	-	GO:0033554//cellular response to stress;GO:0000302//response to reactive oxygen species;GO:0009607//response to biotic stimulus;GO:0009642//response to light intensity;GO:0009628//response to abiotic stimulus;GO:1901700//response to oxygen-containing compound;GO:0042221//response to chemical;GO:0006979//response to oxidative stress;GO:0044260//cellular macromolecule metabolic process;GO:0051704//…
ncbi_106346797	10.0867	30.39	0.36	1.29	1.8413	0.00142374	0.00622049	yes	LOC106346797	PREDICTED: metal transporter Nramp6 [Brassica rapa]	-	-	-	-	GO:0031224//intrinsic component of membrane;GO:0016020//membrane;GO:0044425//membrane part	GO:0008509//anion transmembrane transporter activity;GO:0022890//inorganic cation transmembrane transporter activity;GO:0005215//transporter activity;GO:0008324//cation transmembrane transporter activity;GO:0022891//substrate-specific transmembrane transporter activity;GO:0046873//metal ion transmembrane transporter activity;GO:0022892//substrate-specific transporter activity;GO:0022857//transmem…	GO:0044699//single-organism process;GO:0051234//establishment of localization;GO:0070838//divalent metal ion transport;GO:0006811//ion transport;GO:0000041//transition metal ion transport;GO:0050801//ion homeostasis;GO:0055076//transition metal ion homeostasis;GO:0006810//transport;GO:0030001//metal ion transport;GO:0065007//biological regulation;GO:0042592//homeostatic process;GO:0019725//cellul…
ncbi_106346799	1019.01	382.763	69.5833	28.08	-1.3092	8.18793e-08	8.11709e-07	yes	LOC106346799	PREDICTED: 40S ribosomal protein S12-1 [Brassica rapa]	Genetic Information Processing	Translation	ko03010//Ribosome	K02951	-	-	-
ncbi_106346803	60.6667	13.71	2.87	0.713333	-2.0084	1.3574e-06	1.1231e-05	yes	BNAA06G10550D	BnaC05g12100D [Brassica napus]	-	-	-	-	GO:0044464//cell part;GO:0005622//intracellular;GO:0005737//cytoplasm;GO:0043227//membrane-bounded organelle;GO:0005739//mitochondrion;GO:0043226//organelle;GO:0044424//intracellular part;GO:0005623//cell;GO:0044444//cytoplasmic part;GO:0043231//intracellular membrane-bounded organelle;GO:0044446//intracellular organelle part;GO:0044429//mitochondrial part;GO:0044422//organelle part;GO:0043229//i…	-	-
ncbi_106346811	80.5	150.297	1.31	2.79667	1.09414	0.00124019	0.0055095	yes	LOC106346811	BnaA06g10420D [Brassica napus]	-	-	-	-	-	-	-
ncbi_106346812	46.5	83.8333	1.11333	2.23333	1.00431	0.00131049	0.00578679	yes	LOC106346812	PREDICTED: mediator of RNA polymerase II transcription subunit 15a-like [Brassica napus]	-	-	-	-	-	-	-
ncbi_106346813	52	12.4467	1.7	0.443333	-1.93907	2.26264e-06	1.80438e-05	yes	LOC106346813	BnaC05g12030D [Brassica napus]	-	-	-	-	-	-	-
ncbi_106346819	136.997	447.957	3.25333	7.28333	1.16268	1.31127e-11	2.02537e-10	yes	LOC106346819	PREDICTED: peptide chain release factor PrfB2, chloroplastic-like [Brassica napus]	-	-	-	-	-	-	-
ncbi_106346832	511	956.333	8.74667	18.8267	1.10597	0.00271772	0.0109501	yes	LOC106346832	PREDICTED: receptor-like protein 12 [Brassica napus]	-	-	-	-	-	GO:0016740//transferase activity;GO:0003824//catalytic activity;GO:0016772//transferase activity, transferring phosphorus-containing groups	GO:0044699//single-organism process;GO:0051641//cellular localization;GO:1902578//single-organism localization;GO:0045089//positive regulation of innate immune response;GO:0006605//protein targeting;GO:0009607//response to biotic stimulus;GO:0023052//signaling;GO:0002253//activation of immune response;GO:0048518//positive regulation of biological process;GO:0046907//intracellular transport;GO:005…
ncbi_106346837	65.0433	20.3333	1.63	0.553333	-1.55865	4.96646e-05	0.000308968	yes	LOC106346837	PREDICTED: probable zinc metallopeptidase EGY3, chloroplastic [Brassica napus]	-	-	-	-	GO:0005737//cytoplasm;GO:0031975//envelope;GO:0016020//membrane;GO:0031090//organelle membrane;GO:0044444//cytoplasmic part;GO:0044424//intracellular part;GO:0044446//intracellular organelle part;GO:0031224//intrinsic component of membrane;GO:0005622//intracellular;GO:0043229//intracellular organelle;GO:0031967//organelle envelope;GO:0043227//membrane-bounded organelle;GO:0044422//organelle part;…	GO:0003824//catalytic activity;GO:0070011//peptidase activity, acting on L-amino acid peptides;GO:0016787//hydrolase activity;GO:0008233//peptidase activity	GO:0071704//organic substance metabolic process;GO:0043170//macromolecule metabolic process;GO:0009628//response to abiotic stimulus;GO:0000302//response to reactive oxygen species;GO:0009416//response to light stimulus;GO:0006950//response to stress;GO:0006979//response to oxidative stress;GO:0044238//primary metabolic process;GO:0009642//response to light intensity;GO:0008152//metabolic process…
ncbi_106346839	1475.15	604.587	93.0867	40.1633	-1.2127	6.5905e-06	4.84318e-05	yes	LOC106346839	PREDICTED: basic transcription factor 3 [Brassica rapa]	-	-	-	-	-	GO:0005488//binding	GO:0019222//regulation of metabolic process;GO:0009059//macromolecule biosynthetic process;GO:0008152//metabolic process;GO:0044249//cellular biosynthetic process;GO:0060255//regulation of macromolecule metabolic process;GO:0043170//macromolecule metabolic process;GO:0010468//regulation of gene expression;GO:0050789//regulation of biological process;GO:0065007//biological regulation;GO:0009628//r…
ncbi_106346843	3.05667	41.3333	0.123333	1.87	3.9224	1.19527e-11	1.85319e-10	yes	LOC106346843	PREDICTED: probable aquaporin TIP3-2 [Brassica napus]	-	-	-	-	GO:0044422//organelle part;GO:0005622//intracellular;GO:0005737//cytoplasm;GO:0005623//cell;GO:0043231//intracellular membrane-bounded organelle;GO:0043226//organelle;GO:0044444//cytoplasmic part;GO:0005773//vacuole;GO:0043227//membrane-bounded organelle;GO:0031224//intrinsic component of membrane;GO:0043229//intracellular organelle;GO:0031090//organelle membrane;GO:0016020//membrane;GO:0044464//…	-	GO:0051179//localization;GO:0051234//establishment of localization
ncbi_106346845	1	14.98	0.0233333	0.32	3.77761	4.97449e-06	3.73356e-05	yes	LOC106346845	PREDICTED: histone-lysine N-methyltransferase, H3 lysine-9 specific SUVH7-like [Brassica napus]	Metabolism	Amino acid metabolism	ko00310//Lysine degradation	K11420	-	-	-
ncbi_106346846	3	27.02	0.06	0.616667	3.36146	6.77279e-08	6.79208e-07	yes	LOC106346846	PREDICTED: histone-lysine N-methyltransferase, H3 lysine-9 specific SUVH7-like [Brassica napus]	Metabolism	Amino acid metabolism	ko00310//Lysine degradation	K11420	-	-	-
ncbi_106346850	99.0367	19.9467	1.29	0.286667	-2.16993	2.41402e-08	2.55389e-07	yes	LOC106346850	PREDICTED: leucine-rich repeat receptor-like protein kinase PEPR2 [Brassica rapa]	-	-	-	-	-	-	-
ncbi_106346854	4.66667	17.0667	0.07	0.303333	2.11548	0.0018923	0.00798908	yes	LOC106346854	Pentatricopeptide repeat (PPR-like) superfamily protein [Arabidopsis thaliana]	-	-	-	-	-	-	-
ncbi_106346855	11.0133	27.3567	0.346667	0.906667	1.38702	0.00246272	0.0100426	yes	LOC106346855	PREDICTED: heterogeneous nuclear ribonucleoprotein 1 [Brassica rapa]	Genetic Information Processing	Transcription	ko03040//Spliceosome	K12741	GO:0044464//cell part;GO:0005622//intracellular;GO:0005623//cell;GO:0044424//intracellular part	GO:0005488//binding;GO:0097159//organic cyclic compound binding;GO:1901363//heterocyclic compound binding;GO:0003676//nucleic acid binding	-
ncbi_106346871	39.6667	0	0.776667	0.001	-9.60115	0.000693722	0.00328759	yes	LOC106346871	PREDICTED: phosphoinositide phosphatase SAC5-like [Brassica napus]	-	-	-	-	-	-	-
ncbi_106346874	77.3533	152.29	2.10333	4.51333	1.10152	1.79029e-05	0.000121393	yes	LOC106346874	PREDICTED: equilibrative nucleotide transporter 3 [Brassica oleracea var. oleracea] [Brassica oleracea]	-	-	-	-	GO:0044425//membrane part;GO:0031224//intrinsic component of membrane;GO:0016020//membrane	GO:0005215//transporter activity;GO:0022891//substrate-specific transmembrane transporter activity;GO:0022857//transmembrane transporter activity;GO:0015932//nucleobase-containing compound transmembrane transporter activity;GO:0022892//substrate-specific transporter activity	GO:0071705//nitrogen compound transport;GO:1901264//carbohydrate derivative transport;GO:0015931//nucleobase-containing compound transport;GO:0071702//organic substance transport;GO:0006810//transport;GO:0051179//localization;GO:0051234//establishment of localization;GO:1902578//single-organism localization;GO:0044765//single-organism transport;GO:0015858//nucleoside transport;GO:0044699//single-…
ncbi_106346878	293.333	564.277	7.87333	16.62	1.07787	9.58518e-07	8.11756e-06	yes	LOC106346878	PREDICTED: UDP-glycosyltransferase 71B2-like [Brassica napus]	-	-	-	-	-	GO:0008194//UDP-glycosyltransferase activity;GO:0016740//transferase activity;GO:0003824//catalytic activity;GO:0016757//transferase activity, transferring glycosyl groups	-
ncbi_106346887	171.977	438.66	4.08333	11.49	1.49256	2.18188e-08	2.32633e-07	yes	LOC106346887	PREDICTED: probable serine/threonine-protein kinase WNK6 [Brassica rapa]	-	-	-	-	GO:0044424//intracellular part;GO:0043226//organelle;GO:0043227//membrane-bounded organelle;GO:0005623//cell;GO:0043229//intracellular organelle;GO:0043231//intracellular membrane-bounded organelle;GO:0044464//cell part;GO:0005622//intracellular	GO:0016740//transferase activity;GO:0001882//nucleoside binding;GO:0016772//transferase activity, transferring phosphorus-containing groups;GO:0097159//organic cyclic compound binding;GO:0016301//kinase activity;GO:0003824//catalytic activity;GO:0032550//purine ribonucleoside binding;GO:0001883//purine nucleoside binding;GO:0005488//binding;GO:0032549//ribonucleoside binding;GO:0036094//small mol…	GO:0006464//cellular protein modification process;GO:0036211//protein modification process;GO:0009987//cellular process;GO:0043412//macromolecule modification;GO:0019538//protein metabolic process;GO:0044267//cellular protein metabolic process;GO:0008152//metabolic process;GO:0043170//macromolecule metabolic process;GO:0044238//primary metabolic process;GO:0071704//organic substance metabolic pro…
ncbi_106346902	43	83	1.39333	2.95333	1.0838	0.00048056	0.00237324	yes	LOC106346902	PREDICTED: protein REVEILLE 7-like [Brassica napus]	-	-	-	-	GO:0030312//external encapsulating structure;GO:0043231//intracellular membrane-bounded organelle;GO:0043227//membrane-bounded organelle;GO:0044424//intracellular part;GO:0009505//plant-type cell wall;GO:0044464//cell part;GO:0005622//intracellular;GO:0043229//intracellular organelle;GO:0071944//cell periphery;GO:0005618//cell wall;GO:0043226//organelle;GO:0005623//cell	GO:0003676//nucleic acid binding;GO:0005198//structural molecule activity;GO:1901363//heterocyclic compound binding;GO:0001071//nucleic acid binding transcription factor activity;GO:0097159//organic cyclic compound binding;GO:0005488//binding	GO:0022414//reproductive process;GO:0060255//regulation of macromolecule metabolic process;GO:0071840//cellular component organization or biogenesis;GO:0065008//regulation of biological quality;GO:0052386//cell wall thickening;GO:0009888//tissue development;GO:0048856//anatomical structure development;GO:0010033//response to organic substance;GO:0048229//gametophyte development;GO:0042545//cell w…
ncbi_106346904	37.54	77.11	0.823333	1.81333	1.1391	0.00315069	0.0124569	yes	LOC106346904	PREDICTED: probable serine/threonine-protein kinase At1g18390 [Brassica napus]	-	-	-	-	GO:0016020//membrane	GO:0003824//catalytic activity;GO:0016772//transferase activity, transferring phosphorus-containing groups;GO:0016740//transferase activity	GO:1901698//response to nitrogen compound;GO:0050896//response to stimulus;GO:0002376//immune system process;GO:0019748//secondary metabolic process;GO:0044700//single organism signaling;GO:0010033//response to organic substance;GO:0010243//response to organonitrogen compound;GO:0023052//signaling;GO:0065007//biological regulation;GO:0050789//regulation of biological process;GO:0050794//regulatio…
ncbi_106346911	1609.09	659.113	90.9267	39.9667	-1.18591	5.92429e-07	5.17766e-06	yes	LOC106346911	PREDICTED: 60S ribosomal protein L6-1-like [Brassica napus]	Genetic Information Processing	Translation	ko03010//Ribosome	K02934	-	-	-
ncbi_106346914	11	24.3333	0.423333	0.996667	1.23532	0.0106926	0.035451	yes	LOC106346914	PREDICTED: cytosolic sulfotransferase 17 [Brassica napus]	-	-	-	-	GO:0044424//intracellular part;GO:0005623//cell;GO:0005622//intracellular;GO:0044464//cell part	GO:0016740//transferase activity;GO:0016782//transferase activity, transferring sulfur-containing groups;GO:0008146//sulfotransferase activity;GO:0003824//catalytic activity	GO:0044711//single-organism biosynthetic process;GO:0009683//indoleacetic acid metabolic process;GO:0044281//small molecule metabolic process;GO:0050896//response to stimulus;GO:0009058//biosynthetic process;GO:0043436//oxoacid metabolic process;GO:0019758//glycosinolate biosynthetic process;GO:0009850//auxin metabolic process;GO:1901137//carbohydrate derivative biosynthetic process;GO:0046394//c…
ncbi_106346917	131.113	373.76	2.90667	9.21333	1.66436	1.94696e-11	2.9614e-10	yes	LOC106346917	PREDICTED: rab9 effector protein with kelch motifs-like [Brassica napus]	-	-	-	-	-	-	-
ncbi_106346925	26.3333	74	1.15	3.51	1.60984	1.5531e-06	1.27058e-05	yes	LOC106346925	PREDICTED: transcription repressor MYB6-like [Brassica rapa]	-	-	-	-	-	-	-
ncbi_106346926	276.333	531.667	8.46667	17.4767	1.04556	7.28742e-06	5.31766e-05	yes	LOC106346926	BnaA06g12890D [Brassica napus]	-	-	-	-	GO:0044444//cytoplasmic part;GO:0005623//cell;GO:0043226//organelle;GO:0044424//intracellular part;GO:0005622//intracellular;GO:0043229//intracellular organelle;GO:0044464//cell part;GO:0005737//cytoplasm;GO:0043227//membrane-bounded organelle;GO:0043231//intracellular membrane-bounded organelle;GO:0009536//plastid	-	GO:0006886//intracellular protein transport;GO:0071702//organic substance transport;GO:0010033//response to organic substance;GO:0050896//response to stimulus;GO:1902582//single-organism intracellular transport;GO:0015031//protein transport;GO:0006950//response to stress;GO:0019222//regulation of metabolic process;GO:0046907//intracellular transport;GO:0043067//regulation of programmed cell death…
ncbi_106346943	136	12.44	4.58667	0.496667	-3.2071	1.45872e-19	4.18319e-18	yes	LOC106346943	PREDICTED: protein YeeZ-like isoform X2 [Brassica napus]	-	-	-	-	GO:0043229//intracellular organelle;GO:0005737//cytoplasm;GO:0005623//cell;GO:0043226//organelle;GO:0009536//plastid;GO:0043227//membrane-bounded organelle;GO:0044444//cytoplasmic part;GO:0005622//intracellular;GO:0044424//intracellular part;GO:0044464//cell part;GO:0043231//intracellular membrane-bounded organelle	GO:0048037//cofactor binding;GO:0005488//binding	-
ncbi_106346945	773.253	291.54	31.53	12.86	-1.29383	1.29972e-08	1.42884e-07	yes	LOC106346945	PREDICTED: chlorophyllase-1-like [Brassica napus]	Metabolism	Metabolism of cofactors and vitamins	ko00860//Porphyrin and chlorophyll metabolism	K08099	GO:0043229//intracellular organelle;GO:0005622//intracellular;GO:0005623//cell;GO:0044424//intracellular part;GO:0043226//organelle;GO:0043231//intracellular membrane-bounded organelle;GO:0043227//membrane-bounded organelle;GO:0044464//cell part	GO:0052689//carboxylic ester hydrolase activity;GO:0016788//hydrolase activity, acting on ester bonds;GO:0003824//catalytic activity;GO:0016787//hydrolase activity	GO:0009620//response to fungus;GO:0050789//regulation of biological process;GO:0043067//regulation of programmed cell death;GO:0009725//response to hormone;GO:0034613//cellular protein localization;GO:0001101//response to acid chemical;GO:0006605//protein targeting;GO:0019439//aromatic compound catabolic process;GO:0046483//heterocycle metabolic process;GO:0009755//hormone-mediated signaling path…
ncbi_106346946	1628.43	3519.4	54.41	130.15	1.25823	4.11822e-08	4.24092e-07	yes	LOC106346946	PREDICTED: bifunctional nuclease 2 [Brassica napus]	-	-	-	-	-	-	-
ncbi_106346949	85.8567	207.353	3.74333	9.81333	1.39042	5.02034e-08	5.1124e-07	yes	LOC106346949	PREDICTED: isoflavone reductase homolog P3-like [Brassica napus]	-	-	-	-	-	-	-
ncbi_106346966	15.3333	36.4533	0.49	1.19	1.28011	0.00763861	0.0266026	yes	LOC106346966	PREDICTED: methyltransferase-like protein 2 [Brassica napus]	-	-	-	-	GO:0043226//organelle;GO:0043229//intracellular organelle;GO:0043231//intracellular membrane-bounded organelle;GO:0043227//membrane-bounded organelle;GO:0005623//cell;GO:0044424//intracellular part;GO:0005622//intracellular;GO:0044464//cell part	GO:0003824//catalytic activity;GO:0016740//transferase activity;GO:0008168//methyltransferase activity;GO:0016741//transferase activity, transferring one-carbon groups	GO:0006725//cellular aromatic compound metabolic process;GO:0008152//metabolic process;GO:0009987//cellular process;GO:0044237//cellular metabolic process
ncbi_106346968	141	591.333	6.95	31.61	2.1853	6.24444e-21	1.98376e-19	yes	LOC106346968	PREDICTED: pathogenesis-related protein 5-like isoform X1 [Brassica rapa]	-	-	-	-	-	-	-
ncbi_106346969	33.8633	83.7133	1.64333	4.66	1.5037	0.000193289	0.0010489	yes	LOC106346969	PREDICTED: pathogenesis-related protein 5-like [Brassica napus]	-	-	-	-	-	-	-
ncbi_106346991	426.87	74.35	4.42	0.876667	-2.33395	2.68306e-13	4.85227e-12	yes	LOC106346991	PREDICTED: filament-like plant protein 4 [Brassica napus]	-	-	-	-	GO:0044424//intracellular part;GO:0005623//cell;GO:0005622//intracellular;GO:0044464//cell part;GO:0016020//membrane	-	-
ncbi_106347015	34.4233	62.2933	0.706667	1.45	1.03695	0.00836949	0.0288125	yes	LOC106347015	PREDICTED: CBS domain-containing protein CBSCBSPB5-like [Brassica napus]	-	-	-	-	-	GO:0036094//small molecule binding;GO:1901265//nucleoside phosphate binding;GO:0017076//purine nucleotide binding;GO:0005488//binding;GO:0097159//organic cyclic compound binding;GO:1901363//heterocyclic compound binding;GO:0000166//nucleotide binding	-
ncbi_106347021	121.273	36.53	3.66	1.19333	-1.61685	1.01936e-07	9.9783e-07	yes	LOC106347021	PREDICTED: protein TOO MANY MOUTHS-like [Brassica napus]	-	-	-	-	GO:0005622//intracellular;GO:0031224//intrinsic component of membrane;GO:0005623//cell;GO:0044425//membrane part;GO:0043231//intracellular membrane-bounded organelle;GO:0043226//organelle;GO:0044464//cell part;GO:0043229//intracellular organelle;GO:0044424//intracellular part;GO:0043227//membrane-bounded organelle;GO:0016020//membrane	GO:0005488//binding;GO:0060089//molecular transducer activity	GO:0051704//multi-organism process;GO:0044702//single organism reproductive process;GO:0000003//reproduction;GO:0009908//flower development;GO:0007275//multicellular organism development;GO:0003006//developmental process involved in reproduction;GO:0061458//reproductive system development;GO:0044699//single-organism process;GO:0009653//anatomical structure morphogenesis;GO:0044767//single-organis…
ncbi_106347036	288.443	103.05	7.96333	3.11	-1.35646	1.33152e-08	1.4603e-07	yes	LOC106347036	PREDICTED: purple acid phosphatase 10-like [Brassica oleracea var. oleracea] [Brassica oleracea]	-	-	-	-	GO:0030312//external encapsulating structure;GO:0005622//intracellular;GO:0044444//cytoplasmic part;GO:0044424//intracellular part;GO:0030054//cell junction;GO:0005618//cell wall;GO:0005911//cell-cell junction;GO:0005623//cell;GO:0071944//cell periphery;GO:0044464//cell part;GO:0005737//cytoplasm	GO:0003824//catalytic activity;GO:0043169//cation binding;GO:0016787//hydrolase activity;GO:0043167//ion binding;GO:0016791//phosphatase activity;GO:0042578//phosphoric ester hydrolase activity;GO:0005488//binding;GO:0016788//hydrolase activity, acting on ester bonds	GO:0009605//response to external stimulus;GO:0007154//cell communication;GO:0006950//response to stress;GO:0051716//cellular response to stimulus;GO:0009987//cellular process;GO:0033554//cellular response to stress;GO:0009267//cellular response to starvation;GO:0009991//response to extracellular stimulus;GO:0044763//single-organism cellular process;GO:0031669//cellular response to nutrient levels…
ncbi_106347054	73.0433	270.99	2.83	11.2133	1.98634	1.00104e-13	1.87622e-12	yes	LOC106347054	PREDICTED: NAC transcription factor 29-like [Brassica napus]	-	-	-	-	-	-	-
ncbi_106347057	137.773	2.01667	3.76667	0.0666667	-5.82018	6.72629e-33	4.46512e-31	yes	LOC106347057	BnaC02g30860D [Brassica napus]	-	-	-	-	-	-	-
ncbi_106347067	3.33333	10.2967	0.14	0.476667	1.76755	0.0159993	0.0496593	yes	LOC106347067	BnaA06g14180D [Brassica napus]	-	-	-	-	GO:0031224//intrinsic component of membrane;GO:0044425//membrane part;GO:0016020//membrane	GO:0005048//signal sequence binding;GO:0005488//binding;GO:0033218//amide binding;GO:0042277//peptide binding	GO:0070972//protein localization to endoplasmic reticulum;GO:0032507//maintenance of protein location in cell;GO:0051220//cytoplasmic sequestering of protein;GO:0051651//maintenance of location in cell;GO:0033036//macromolecule localization;GO:0033365//protein localization to organelle;GO:1902578//single-organism localization;GO:0070727//cellular macromolecule localization;GO:0065008//regulation …
ncbi_106347068	95	39.5	4.52	1.93333	-1.22523	0.0029909	0.0119202	yes	LOC106347068	PREDICTED: DNA ligase 1-like [Brassica oleracea var. oleracea] [Brassica oleracea]	-	-	-	-	GO:0043229//intracellular organelle;GO:0005622//intracellular;GO:0043227//membrane-bounded organelle;GO:0005623//cell;GO:0043226//organelle;GO:0043231//intracellular membrane-bounded organelle;GO:0044424//intracellular part;GO:0044464//cell part	-	-
ncbi_106347087	111	47	2.73667	1.30667	-1.06653	0.0016905	0.0072293	yes	LOC106347087	PREDICTED: pentatricopeptide repeat-containing protein At1g20300, mitochondrial [Brassica napus]	-	-	-	-	GO:0005622//intracellular;GO:0044464//cell part;GO:0005623//cell;GO:0043229//intracellular organelle;GO:0044424//intracellular part;GO:0043227//membrane-bounded organelle;GO:0043231//intracellular membrane-bounded organelle;GO:0043226//organelle	-	-
ncbi_106347116	833.527	301.423	47.6167	18.2333	-1.38489	1.37257e-07	1.31722e-06	yes	LOC106347116	BnaC01g17650D [Brassica napus]	Genetic Information Processing	Translation	ko03010//Ribosome	K02947	-	-	-
ncbi_106347117	12.47	0	0.526667	0.001	-9.04075	0.00686007	0.0243263	yes	LOC106347117	BnaC01g17680D [Brassica napus]	-	-	-	-	-	-	-
ncbi_106347131	309.757	124.267	8.91333	3.92667	-1.18266	4.66155e-07	4.14105e-06	yes	LOC106347131	PREDICTED: ureide permease 5-like [Brassica napus]	-	-	-	-	GO:0043226//organelle;GO:0043231//intracellular membrane-bounded organelle;GO:0031224//intrinsic component of membrane;GO:0044424//intracellular part;GO:0044464//cell part;GO:0005623//cell;GO:0044425//membrane part;GO:0016020//membrane;GO:0043227//membrane-bounded organelle;GO:0005622//intracellular;GO:0043229//intracellular organelle	GO:0005350//pyrimidine nucleobase transmembrane transporter activity;GO:0005345//purine nucleobase transmembrane transporter activity;GO:0005215//transporter activity;GO:0015205//nucleobase transmembrane transporter activity;GO:0022857//transmembrane transporter activity;GO:0022892//substrate-specific transporter activity;GO:0042887//amide transmembrane transporter activity;GO:0022891//substrate-…	GO:0044237//cellular metabolic process;GO:0009314//response to radiation;GO:0055085//transmembrane transport;GO:0006605//protein targeting;GO:0043574//peroxisomal transport;GO:1902580//single-organism cellular localization;GO:0071702//organic substance transport;GO:0009628//response to abiotic stimulus;GO:0009987//cellular process;GO:0016482//cytoplasmic transport;GO:0044710//single-organism meta…
ncbi_106347132	7	62.4667	0.2	1.79	3.16189	4.11128e-09	4.81284e-08	yes	LOC106347132	PREDICTED: reticuline oxidase-like protein [Brassica napus]	-	-	-	-	-	GO:0003824//catalytic activity;GO:1901265//nucleoside phosphate binding;GO:1901363//heterocyclic compound binding;GO:0097159//organic cyclic compound binding;GO:0016616//oxidoreductase activity, acting on the CH-OH group of donors, NAD or NADP as acceptor;GO:0016614//oxidoreductase activity, acting on CH-OH group of donors;GO:0005488//binding;GO:0000166//nucleotide binding;GO:0016491//oxidoreduct…	GO:0002376//immune system process;GO:1901698//response to nitrogen compound;GO:0050896//response to stimulus;GO:0008152//metabolic process;GO:0010243//response to organonitrogen compound;GO:0002252//immune effector process;GO:0042221//response to chemical;GO:0044710//single-organism metabolic process;GO:0044699//single-organism process;GO:0009719//response to endogenous stimulus;GO:0010033//respo…
ncbi_106347137	28.88	57.42	0.506667	1.10667	1.12711	0.00613574	0.0221239	yes	LOC106347137	PREDICTED: proline-rich receptor-like protein kinase PERK10 [Brassica napus]	-	-	-	-	-	-	-
ncbi_106347149	186.463	489.363	2.81	8.60667	1.61488	0.000172963	0.000948792	yes	LOC106347149	PREDICTED: mediator of RNA polymerase II transcription subunit 25-like [Brassica napus]	-	-	-	-	-	-	-
ncbi_106347158	3.35	29.61	0.13	1.13333	3.12399	8.95716e-07	7.61031e-06	yes	LOC106347158	PREDICTED: ethylene-responsive transcription factor ERF116-like [Brassica napus]	-	-	-	-	-	-	-
ncbi_106347161	10.3333	24.6667	1.38333	3.55333	1.36102	0.00514609	0.0190399	yes	LOC106347161	PREDICTED: tetraketide alpha-pyrone reductase 2 [Brassica rapa]	-	-	-	-	-	GO:0003824//catalytic activity;GO:0005488//binding;GO:0048037//cofactor binding	-
ncbi_106347167	1772.06	3411.69	51.0067	107.383	1.07401	2.92059e-07	2.67543e-06	yes	LOC106347167	PREDICTED: zinc finger protein CONSTANS-LIKE 16-like [Brassica rapa]	-	-	-	-	-	-	-
ncbi_106347172	43	80.6667	1.03	2.19333	1.09048	0.00218882	0.00907405	yes	BNAA09G28480D	Metallo-hydrolase/oxidoreductase superfamily protein [Arabidopsis thaliana]	-	-	-	-	GO:0043227//membrane-bounded organelle;GO:0044424//intracellular part;GO:0043231//intracellular membrane-bounded organelle;GO:0005623//cell;GO:0043229//intracellular organelle;GO:0005622//intracellular;GO:0043226//organelle;GO:0044464//cell part	GO:0003824//catalytic activity	-
ncbi_106347188	54.0667	110.877	1.41	3.23	1.19584	6.80579e-05	0.000411004	yes	LOC106347188	BnaA05g10010D [Brassica napus]	-	-	-	-	-	-	-
ncbi_106347214	253.97	68.6367	14.1133	3.97	-1.82985	4.00176e-07	3.59019e-06	yes	LOC106347214	PREDICTED: cyclin-dependent kinase inhibitor 2-like [Brassica napus]	-	-	-	-	-	GO:0005488//binding;GO:0019887//protein kinase regulator activity;GO:0098772//molecular function regulator;GO:0030234//enzyme regulator activity;GO:0004857//enzyme inhibitor activity;GO:0019207//kinase regulator activity;GO:0016538//cyclin-dependent protein serine/threonine kinase regulator activity	GO:0006725//cellular aromatic compound metabolic process;GO:0032269//negative regulation of cellular protein metabolic process;GO:1901576//organic substance biosynthetic process;GO:0042325//regulation of phosphorylation;GO:0006260//DNA replication;GO:0050794//regulation of cellular process;GO:0045859//regulation of protein kinase activity;GO:0010563//negative regulation of phosphorus metabolic pr…
ncbi_106347219	18.4333	50.4533	1.03667	2.91	1.48907	0.0100323	0.0335823	yes	LOC106347219	PREDICTED: glutathione S-transferase U12-like [Brassica napus]	Metabolism	Metabolism of other amino acids	ko00480//Glutathione metabolism	K00799	-	-	-
ncbi_106347222	0	10.1333	0.001	0.226667	7.82443	0.00947381	0.0320229	yes	LOC106347222	PREDICTED: zinc finger BED domain-containing protein RICESLEEPER 1-like [Brassica napus]	-	-	-	-	-	-	-
ncbi_106347223	8.66667	50.02	0.35	2.14667	2.61667	1.67058e-08	1.80845e-07	yes	LOC106347223	PREDICTED: serine/threonine-protein phosphatase PP2A-5 catalytic subunit-like [Brassica napus]	Genetic Information Processing	Translation	ko03015//mRNA surveillance pathway	K04382	GO:0005622//intracellular;GO:0044424//intracellular part;GO:0005623//cell;GO:0044464//cell part	GO:0003824//catalytic activity;GO:0005488//binding;GO:0016788//hydrolase activity, acting on ester bonds;GO:0004721//phosphoprotein phosphatase activity;GO:0043169//cation binding;GO:0016791//phosphatase activity;GO:0042578//phosphoric ester hydrolase activity;GO:0043167//ion binding;GO:0016787//hydrolase activity	GO:0010817//regulation of hormone levels;GO:0009914//hormone transport;GO:0060918//auxin transport;GO:0044765//single-organism transport;GO:0051179//localization;GO:0006810//transport;GO:0009926//auxin polar transport;GO:0065007//biological regulation;GO:0044699//single-organism process;GO:0065008//regulation of biological quality;GO:0051234//establishment of localization;GO:1902578//single-organ…
ncbi_106347225	102.333	697.047	1.09	8.48333	2.9603	4.55461e-21	1.45824e-19	yes	LOC106347225	PREDICTED: paired amphipathic helix protein Sin3-like 4 [Brassica napus]	-	-	-	-	-	-	-
ncbi_106347226	125.727	397.35	1.54667	5.50333	1.83114	7.39389e-12	1.17112e-10	yes	LOC106347226	PREDICTED: DEAD-box ATP-dependent RNA helicase ISE2, chloroplastic-like [Brassica napus]	-	-	-	-	GO:0044435//plastid part;GO:0044464//cell part;GO:0005623//cell;GO:0043232//intracellular non-membrane-bounded organelle;GO:0043227//membrane-bounded organelle;GO:0043226//organelle;GO:0005737//cytoplasm;GO:0044446//intracellular organelle part;GO:0043231//intracellular membrane-bounded organelle;GO:0043229//intracellular organelle;GO:0044424//intracellular part;GO:0009532//plastid stroma;GO:0030…	GO:0003824//catalytic activity;GO:0016817//hydrolase activity, acting on acid anhydrides;GO:0036094//small molecule binding;GO:0016787//hydrolase activity;GO:0032550//purine ribonucleoside binding;GO:0016462//pyrophosphatase activity;GO:1901363//heterocyclic compound binding;GO:0001883//purine nucleoside binding;GO:0042623//ATPase activity, coupled;GO:0097159//organic cyclic compound binding;GO:0…	GO:0010496//intercellular transport;GO:0051234//establishment of localization;GO:0043412//macromolecule modification;GO:0051179//localization;GO:0010468//regulation of gene expression;GO:1901360//organic cyclic compound metabolic process;GO:0090304//nucleic acid metabolic process;GO:0016070//RNA metabolic process;GO:0050789//regulation of biological process;GO:0009987//cellular process;GO:0010605…
ncbi_106347227	58.8567	184.85	1.77333	5.97667	1.75288	1.02436e-10	1.4456e-09	yes	LOC106347227	PREDICTED: pyruvate dehydrogenase E1 component subunit alpha-2, mitochondrial-like [Brassica napus]	Metabolism	Carbohydrate metabolism;Global and Overview	ko01200//Carbon metabolism;ko00010//Glycolysis / Gluconeogenesis;ko00620//Pyruvate metabolism;ko00020//Citrate cycle (TCA cycle)	K00161	GO:0043229//intracellular organelle;GO:0043226//organelle;GO:0005739//mitochondrion;GO:0044444//cytoplasmic part;GO:0005622//intracellular;GO:0044424//intracellular part;GO:0005623//cell;GO:0043231//intracellular membrane-bounded organelle;GO:0005737//cytoplasm;GO:0044422//organelle part;GO:0044429//mitochondrial part;GO:0044446//intracellular organelle part;GO:0043227//membrane-bounded organelle…	GO:0005488//binding;GO:0046914//transition metal ion binding;GO:0043167//ion binding;GO:0046872//metal ion binding;GO:0016491//oxidoreductase activity;GO:0043169//cation binding;GO:0004738//pyruvate dehydrogenase activity;GO:0016903//oxidoreductase activity, acting on the aldehyde or oxo group of donors;GO:0003824//catalytic activity	GO:0006970//response to osmotic stress;GO:0006753//nucleoside phosphate metabolic process;GO:0006739//NADP metabolic process;GO:0019752//carboxylic acid metabolic process;GO:0032787//monocarboxylic acid metabolic process;GO:0006725//cellular aromatic compound metabolic process;GO:1901700//response to oxygen-containing compound;GO:0010033//response to organic substance;GO:0006139//nucleobase-conta…
ncbi_106347228	12.6667	125.667	0.376667	4.28333	3.50737	5.16418e-20	1.52767e-18	yes	LOC106347228	PREDICTED: probable galacturonosyltransferase-like 9 isoform X1 [Brassica napus]	-	-	-	-	GO:0044425//membrane part;GO:0016020//membrane;GO:0031224//intrinsic component of membrane;GO:0043227//membrane-bounded organelle;GO:0043231//intracellular membrane-bounded organelle;GO:0043226//organelle;GO:0005623//cell;GO:0044464//cell part;GO:0044424//intracellular part;GO:0043229//intracellular organelle;GO:0005622//intracellular	GO:0016740//transferase activity;GO:0016757//transferase activity, transferring glycosyl groups;GO:0008194//UDP-glycosyltransferase activity;GO:0003824//catalytic activity	GO:0044238//primary metabolic process;GO:0005975//carbohydrate metabolic process;GO:0009058//biosynthetic process;GO:0045229//external encapsulating structure organization;GO:0043170//macromolecule metabolic process;GO:0016051//carbohydrate biosynthetic process;GO:0044699//single-organism process;GO:0071704//organic substance metabolic process;GO:0044723//single-organism carbohydrate metabolic pr…
ncbi_106347231	53.3333	419.867	1.29333	11.3167	3.12928	1.55388e-31	9.51169e-30	yes	LOC106347231	PREDICTED: histone H3.v1-like [Brassica napus]	-	-	-	-	GO:0043229//intracellular organelle;GO:0043227//membrane-bounded organelle;GO:0043226//organelle;GO:0044424//intracellular part;GO:0005623//cell;GO:0043231//intracellular membrane-bounded organelle;GO:0005622//intracellular;GO:0044464//cell part	-	-
ncbi_106347232	3.66667	118.157	0.06	2.22	5.20945	3.91322e-27	1.83626e-25	yes	LOC106347232	PREDICTED: formin-like protein 8 [Brassica oleracea var. oleracea] [Brassica oleracea]	-	-	-	-	GO:0016020//membrane;GO:0031224//intrinsic component of membrane;GO:0044425//membrane part;GO:0030054//cell junction	GO:0005488//binding;GO:0005515//protein binding;GO:0008092//cytoskeletal protein binding;GO:0003779//actin binding	GO:0044765//single-organism transport;GO:0048589//developmental growth;GO:0009987//cellular process;GO:1902589//single-organism organelle organization;GO:0009719//response to endogenous stimulus;GO:0044763//single-organism cellular process;GO:0043933//macromolecular complex subunit organization;GO:0030036//actin cytoskeleton organization;GO:0044710//single-organism metabolic process;GO:0009653//a…
ncbi_106347233	10.6667	37.5767	0.303333	1.20333	1.98806	1.18214e-05	8.30973e-05	yes	LOC106347233	PREDICTED: zinc finger MYND domain-containing protein 15 [Brassica oleracea var. oleracea] [Brassica oleracea]	-	-	-	-	-	-	-
ncbi_106347234	88.8767	614.56	2.18667	16.62	2.92612	8.53162e-34	5.87406e-32	yes	LOC106347234	BnaC06g31270D [Brassica napus]	-	-	-	-	-	-	-
ncbi_106347235	29.6667	138	0.89	4.46	2.32517	1.38888e-14	2.78353e-13	yes	LOC106347235	PREDICTED: metalloendoproteinase 2-MMP isoform X1 [Brassica napus]	-	-	-	-	GO:0016020//membrane;GO:0044425//membrane part;GO:0031224//intrinsic component of membrane	GO:0003824//catalytic activity;GO:0043167//ion binding;GO:0046914//transition metal ion binding;GO:0070011//peptidase activity, acting on L-amino acid peptides;GO:0008233//peptidase activity;GO:0005488//binding;GO:0043169//cation binding;GO:0046872//metal ion binding;GO:0004175//endopeptidase activity;GO:0016787//hydrolase activity	GO:0071704//organic substance metabolic process;GO:0008152//metabolic process;GO:0019538//protein metabolic process;GO:0044238//primary metabolic process;GO:0043170//macromolecule metabolic process
ncbi_106347244	8.33333	503.657	0.18	11.6467	6.01578	1.48186e-68	5.59663e-66	yes	LOC106347244	BnaCnng38980D [Brassica napus]	-	-	-	-	-	-	-
ncbi_106347262	515.763	1044.83	12.9767	30.3967	1.22799	1.35154e-05	9.38344e-05	yes	LOC106347262	PREDICTED: catalase-3 [Brassica rapa]	Cellular Processes;Metabolism	Global and Overview;Transport and catabolism;Amino acid metabolism;Carbohydrate metabolism	ko01200//Carbon metabolism;ko04146//Peroxisome;ko00630//Glyoxylate and dicarboxylate metabolism;ko00380//Tryptophan metabolism	K03781	GO:0030312//external encapsulating structure;GO:0043227//membrane-bounded organelle;GO:0005840//ribosome;GO:0005576//extracellular region;GO:0009526//plastid envelope;GO:0044435//plastid part;GO:0043231//intracellular membrane-bounded organelle;GO:0043228//non-membrane-bounded organelle;GO:0030529//intracellular ribonucleoprotein complex;GO:0031090//organelle membrane;GO:0043226//organelle;GO:000…	GO:0008514//organic anion transmembrane transporter activity;GO:0043167//ion binding;GO:0046943//carboxylic acid transmembrane transporter activity;GO:0004601//peroxidase activity;GO:0015075//ion transmembrane transporter activity;GO:0016209//antioxidant activity;GO:0022892//substrate-specific transporter activity;GO:0022891//substrate-specific transmembrane transporter activity;GO:0043169//catio…	GO:0006586//indolalkylamine metabolic process;GO:0009607//response to biotic stimulus;GO:0009850//auxin metabolic process;GO:0031668//cellular response to extracellular stimulus;GO:0034754//cellular hormone metabolic process;GO:0050896//response to stimulus;GO:0006820//anion transport;GO:1901360//organic cyclic compound metabolic process;GO:0042592//homeostatic process;GO:0042743//hydrogen peroxi…
ncbi_106347265	19.5133	0	0.606667	0.001	-9.24476	5.19174e-09	5.9938e-08	yes	LOC106347265	BnaC05g15930D [Brassica napus]	-	-	-	-	-	-	-
ncbi_106347272	9.15667	361.833	0.653333	26	5.31455	2.9669e-46	4.00742e-44	yes	LOC106347272	PREDICTED: glycine-rich RNA-binding protein 10-like [Brassica napus]	-	-	-	-	GO:0043229//intracellular organelle;GO:0044424//intracellular part;GO:0005737//cytoplasm;GO:0044464//cell part;GO:0005576//extracellular region;GO:0043233//organelle lumen;GO:0005634//nucleus;GO:0030312//external encapsulating structure;GO:0043226//organelle;GO:0016020//membrane;GO:0031974//membrane-enclosed lumen;GO:0043228//non-membrane-bounded organelle;GO:0043232//intracellular non-membrane-b…	GO:0016491//oxidoreductase activity;GO:1901363//heterocyclic compound binding;GO:0046983//protein dimerization activity;GO:0016620//oxidoreductase activity, acting on the aldehyde or oxo group of donors, NAD or NADP as acceptor;GO:0097159//organic cyclic compound binding;GO:0003676//nucleic acid binding;GO:0016903//oxidoreductase activity, acting on the aldehyde or oxo group of donors;GO:0003824/…	GO:0006725//cellular aromatic compound metabolic process;GO:0006970//response to osmotic stress;GO:0070727//cellular macromolecule localization;GO:0010035//response to inorganic substance;GO:0000375//RNA splicing, via transesterification reactions;GO:0006952//defense response;GO:0044255//cellular lipid metabolic process;GO:0044281//small molecule metabolic process;GO:0043170//macromolecule metabo…
ncbi_106347277	0	5.84667	0.001	0.393333	8.61961	0.000151759	0.000844747	yes	LOC106347277	PREDICTED: auxin-responsive protein SAUR62-like [Brassica napus]	-	-	-	-	-	-	-
ncbi_106347282	1272.33	2822	56.4367	131.46	1.21992	9.9244e-06	7.0779e-05	yes	LOC106347282	dehydrin ERD10-like [Brassica napus]	-	-	-	-	GO:0043227//membrane-bounded organelle;GO:0044444//cytoplasmic part;GO:0005622//intracellular;GO:0043231//intracellular membrane-bounded organelle;GO:0043226//organelle;GO:0005623//cell;GO:0005737//cytoplasm;GO:0044424//intracellular part;GO:0005911//cell-cell junction;GO:0043229//intracellular organelle;GO:0030054//cell junction;GO:0044464//cell part	GO:0008092//cytoskeletal protein binding;GO:0005488//binding;GO:0005515//protein binding	GO:0009791//post-embryonic development;GO:0007275//multicellular organism development;GO:0032501//multicellular organismal process;GO:0009266//response to temperature stimulus;GO:0009409//response to cold;GO:0010035//response to inorganic substance;GO:0044707//single-multicellular organism process;GO:0044767//single-organism developmental process;GO:0006970//response to osmotic stress;GO:0044699/…
ncbi_106347294	29.3633	11.4933	1.07667	0.456667	-1.23736	0.0116205	0.0380252	yes	LOC106347294	PREDICTED: aldose 1-epimerase-like [Brassica napus]	Metabolism	Carbohydrate metabolism	ko00010//Glycolysis / Gluconeogenesis;ko00052//Galactose metabolism	K01785	-	-	-
ncbi_106347299	239.72	542.047	8.53	21.32	1.32159	5.76748e-09	6.62018e-08	yes	LOC106347299	BnaA06g14840D [Brassica napus]	-	-	-	-	-	-	-
ncbi_106347300	88.6667	751.333	3.96667	36.5033	3.20203	2.82188e-38	2.51195e-36	yes	LOC106347300	PREDICTED: protein MIZU-KUSSEI 1-like isoform X1 [Brassica napus]	-	-	-	-	-	-	-
ncbi_106347301	9.50333	2	0.31	0.07	-2.14684	0.0150581	0.0471786	yes	LOC106347301	PREDICTED: surfeit locus protein 1-like [Brassica napus]	-	-	-	-	GO:0043226//organelle;GO:0044464//cell part;GO:0019866//organelle inner membrane;GO:0031224//intrinsic component of membrane;GO:0044422//organelle part;GO:0044446//intracellular organelle part;GO:0044425//membrane part;GO:0043231//intracellular membrane-bounded organelle;GO:0031967//organelle envelope;GO:0005622//intracellular;GO:0031090//organelle membrane;GO:0043229//intracellular organelle;GO:…	-	GO:0022607//cellular component assembly;GO:0043623//cellular protein complex assembly;GO:0009987//cellular process;GO:0044085//cellular component biogenesis;GO:0034622//cellular macromolecular complex assembly;GO:0071822//protein complex subunit organization;GO:0070271//protein complex biogenesis;GO:0006461//protein complex assembly;GO:0071840//cellular component organization or biogenesis;GO:006…
ncbi_106347302	13.71	179.09	0.583333	8.63	3.88697	2.95161e-25	1.22474e-23	yes	LOC106347302	PREDICTED: signal peptide peptidase-like 1 [Brassica napus]	-	-	-	-	-	-	-
ncbi_106347303	370	123.333	10.0733	3.80333	-1.4052	3.57941e-06	2.74718e-05	yes	LOC106347303	BnaA06g14880D [Brassica napus]	-	-	-	-	-	-	-
ncbi_106347305	32.91	86.7533	2.06667	5.89667	1.51259	2.18437e-05	0.000145927	yes	LOC106347305	PREDICTED: UPF0047 protein YjbQ-like [Brassica napus]	-	-	-	-	-	-	-
ncbi_106347323	50.8267	5.77333	1.59	0.186667	-3.09049	6.1537e-10	7.95421e-09	yes	LOC106347323	PREDICTED: glucan endo-1,3-beta-glucosidase 12-like isoform X1 [Brassica napus]	-	-	-	-	GO:0016020//membrane	GO:0003824//catalytic activity;GO:0016798//hydrolase activity, acting on glycosyl bonds;GO:0016787//hydrolase activity	GO:0044238//primary metabolic process;GO:0008152//metabolic process
ncbi_106347332	47.6667	4.42	1.35	0.14	-3.26946	1.60148e-06	1.30783e-05	yes	LOC106347332	PREDICTED: extensin-3 [Brassica napus]	-	-	-	-	GO:0005618//cell wall;GO:0009505//plant-type cell wall;GO:0044464//cell part;GO:0071944//cell periphery;GO:0005623//cell;GO:0030312//external encapsulating structure	GO:0005198//structural molecule activity	GO:0044265//cellular macromolecule catabolic process;GO:0050896//response to stimulus;GO:0009987//cellular process;GO:0045229//external encapsulating structure organization;GO:0071555//cell wall organization;GO:0043623//cellular protein complex assembly;GO:0032502//developmental process;GO:0048869//cellular developmental process;GO:0044248//cellular catabolic process;GO:0009056//catabolic process…
ncbi_106347336	0	332.333	0.001	7.21	12.8158	1.55104e-76	8.8082e-74	yes	LOC106347336	PREDICTED: wall-associated receptor kinase 2-like [Brassica napus]	-	-	-	-	-	-	-
ncbi_106347338	54.85	196.667	1.06667	4.62667	2.11686	1.71717e-11	2.62059e-10	yes	LOC106347338	PREDICTED: wall-associated receptor kinase 2-like isoform X1 [Brassica rapa]	-	-	-	-	-	-	-
ncbi_106347340	0.333333	9.89	0.02	0.74	5.20945	8.71849e-06	6.27249e-05	yes	LOC106347340	At1g21220 [Arabidopsis thaliana]	-	-	-	-	-	-	-
ncbi_106347343	55.1833	103.073	1.63667	3.31667	1.01897	0.000412389	0.00207086	yes	LOC106347343	sequence-specific DNA binding transcription factor [Arabidopsis thaliana]	-	-	-	-	GO:0005622//intracellular;GO:0043229//intracellular organelle;GO:0043226//organelle;GO:0005623//cell;GO:0044424//intracellular part;GO:0043231//intracellular membrane-bounded organelle;GO:0044464//cell part;GO:0043227//membrane-bounded organelle	GO:0001071//nucleic acid binding transcription factor activity	GO:0060255//regulation of macromolecule metabolic process;GO:0010468//regulation of gene expression;GO:0019222//regulation of metabolic process;GO:0050789//regulation of biological process;GO:0065007//biological regulation
ncbi_106347347	126.257	12.9867	4.46	0.49	-3.18619	6.78198e-18	1.73796e-16	yes	LOC106347347	PREDICTED: caffeic acid 3-O-methyltransferase-like [Brassica napus]	Metabolism	Biosynthesis of other secondary metabolites	ko00940//Phenylpropanoid biosynthesis	K13066	-	-	-
ncbi_106347348	201.633	16.3333	6.94333	0.62	-3.48529	6.19679e-28	3.09843e-26	yes	LOC106347348	PREDICTED: caffeic acid 3-O-methyltransferase-like [Brassica napus]	Metabolism	Biosynthesis of other secondary metabolites	ko00940//Phenylpropanoid biosynthesis	K13066	-	-	-
ncbi_106347354	0	32.7	0.001	1.54	10.5887	3.01867e-12	4.96208e-11	yes	LOC106347354	PREDICTED: TOM1-like protein 2 [Brassica napus]	-	-	-	-	GO:0044464//cell part;GO:0043229//intracellular organelle;GO:0005623//cell;GO:0005737//cytoplasm;GO:0005622//intracellular;GO:0043231//intracellular membrane-bounded organelle;GO:0043227//membrane-bounded organelle;GO:0012505//endomembrane system;GO:0043226//organelle;GO:0005794//Golgi apparatus;GO:0044424//intracellular part;GO:0044444//cytoplasmic part	GO:0022892//substrate-specific transporter activity;GO:0005215//transporter activity	GO:0044765//single-organism transport;GO:0045184//establishment of protein localization;GO:0046907//intracellular transport;GO:0051234//establishment of localization;GO:0006810//transport;GO:0051649//establishment of localization in cell;GO:0048193//Golgi vesicle transport;GO:1902582//single-organism intracellular transport;GO:0071702//organic substance transport;GO:0044699//single-organism proce…
ncbi_106347356	508.39	1019.29	13.2567	29.0333	1.13099	2.2308e-07	2.07979e-06	yes	LOC106347356	PREDICTED: 2-oxoisovalerate dehydrogenase subunit alpha 1, mitochondrial-like [Brassica napus]	Metabolism	Amino acid metabolism;Carbohydrate metabolism	ko00280//Valine, leucine and isoleucine degradation;ko00640//Propanoate metabolism	K00166	GO:0043226//organelle;GO:0005739//mitochondrion;GO:0043227//membrane-bounded organelle;GO:0044422//organelle part;GO:0005622//intracellular;GO:0044464//cell part;GO:0043229//intracellular organelle;GO:0005737//cytoplasm;GO:0044429//mitochondrial part;GO:0044444//cytoplasmic part;GO:0043231//intracellular membrane-bounded organelle;GO:0044446//intracellular organelle part;GO:0044424//intracellular…	GO:0016491//oxidoreductase activity;GO:0003824//catalytic activity;GO:0043169//cation binding;GO:0043167//ion binding;GO:0016624//oxidoreductase activity, acting on the aldehyde or oxo group of donors, disulfide as acceptor;GO:0016903//oxidoreductase activity, acting on the aldehyde or oxo group of donors;GO:0005488//binding	GO:0051716//cellular response to stimulus;GO:0031668//cellular response to extracellular stimulus;GO:0009267//cellular response to starvation;GO:0044763//single-organism cellular process;GO:0031667//response to nutrient levels;GO:0008152//metabolic process;GO:0071496//cellular response to external stimulus;GO:1901700//response to oxygen-containing compound;GO:0044710//single-organism metabolic pr…
ncbi_106347358	109.62	300.12	2.24667	6.66333	1.56846	6.665e-11	9.61334e-10	yes	LOC106347358	PREDICTED: scarecrow-like protein 1 [Brassica napus]	-	-	-	-	GO:0043226//organelle;GO:0044464//cell part;GO:0043227//membrane-bounded organelle;GO:0005623//cell;GO:0043231//intracellular membrane-bounded organelle;GO:0005622//intracellular;GO:0043229//intracellular organelle;GO:0044424//intracellular part	-	GO:0009058//biosynthetic process;GO:0050789//regulation of biological process;GO:0034645//cellular macromolecule biosynthetic process;GO:0044237//cellular metabolic process;GO:0071704//organic substance metabolic process;GO:0043170//macromolecule metabolic process;GO:0044260//cellular macromolecule metabolic process;GO:0060255//regulation of macromolecule metabolic process;GO:0009987//cellular pr…
ncbi_106347365	72.6667	185.273	1.82333	5.18667	1.50823	1.30336e-08	1.43224e-07	yes	LOC106347365	PREDICTED: probable acyl-activating enzyme 9 [Brassica rapa]	-	-	-	-	-	GO:0003824//catalytic activity	GO:0043436//oxoacid metabolic process;GO:0044710//single-organism metabolic process;GO:0019752//carboxylic acid metabolic process;GO:0044763//single-organism cellular process;GO:0006082//organic acid metabolic process;GO:0044237//cellular metabolic process;GO:0032787//monocarboxylic acid metabolic process;GO:0044699//single-organism process;GO:0071704//organic substance metabolic process;GO:00442…
ncbi_106347367	13.0533	2.66667	0.4	0.09	-2.152	0.0022641	0.00934378	yes	LOC106347367	BnaA06g15290D [Brassica napus]	-	-	-	-	GO:0044464//cell part;GO:0005622//intracellular;GO:0044424//intracellular part;GO:0043226//organelle;GO:0043227//membrane-bounded organelle;GO:0043231//intracellular membrane-bounded organelle;GO:0005623//cell;GO:0043229//intracellular organelle	-	-
ncbi_106347368	126.333	261.667	2.00333	4.68667	1.22616	2.40292e-05	0.000159445	yes	LOC106347368	PREDICTED: probable receptor-like protein kinase At3g17420 [Brassica napus]	-	-	-	-	-	-	-
ncbi_106347369	1650.7	560.26	57.2867	21.0933	-1.44141	8.20557e-11	1.17073e-09	yes	LOC106347369	plastid transcriptionally active 6 [Arabis alpina]	-	-	-	-	GO:0000229//cytoplasmic chromosome;GO:0043229//intracellular organelle;GO:0009536//plastid;GO:0005623//cell;GO:0005737//cytoplasm;GO:0043227//membrane-bounded organelle;GO:0005622//intracellular;GO:0044424//intracellular part;GO:0043228//non-membrane-bounded organelle;GO:0044444//cytoplasmic part;GO:0005694//chromosome;GO:0043226//organelle;GO:0044464//cell part;GO:0043231//intracellular membrane…	-	GO:0051171//regulation of nitrogen compound metabolic process;GO:0044699//single-organism process;GO:0044763//single-organism cellular process;GO:0090304//nucleic acid metabolic process;GO:0006725//cellular aromatic compound metabolic process;GO:0044238//primary metabolic process;GO:0044802//single-organism membrane organization;GO:0009887//organ morphogenesis;GO:0080090//regulation of primary me…
ncbi_106347383	230.603	74.12	3.45333	1.23333	-1.48543	2.97399e-08	3.11497e-07	yes	LOC106347383	PREDICTED: centromere-associated protein E-like [Brassica napus]	-	-	-	-	-	-	-
ncbi_106347397	692.667	183.067	19.8167	5.77	-1.78007	2.86454e-15	6.09417e-14	yes	LOC106347397	PREDICTED: branched-chain-amino-acid aminotransferase 3, chloroplastic-like [Brassica napus]	Metabolism	Global and Overview;Amino acid metabolism;Metabolism of cofactors and vitamins	ko01230//Biosynthesis of amino acids;ko00270//Cysteine and methionine metabolism;ko01210//2-Oxocarboxylic acid metabolism;ko00280//Valine, leucine and isoleucine degradation;ko00770//Pantothenate and CoA biosynthesis;ko00290//Valine, leucine and isoleucine biosynthesis	K00826	-	-	-
ncbi_106347405	4	0.333333	0.183333	0.0166667	-3.45943	0.0138391	0.0440241	yes	LOC106347405	PREDICTED: probable 2-oxoglutarate-dependent dioxygenase At3g49630 isoform X1 [Brassica napus]	-	-	-	-	-	-	-
ncbi_106347408	583.81	98.85	20.8467	3.76667	-2.46846	2.64386e-14	5.15269e-13	yes	LOC106347408	PREDICTED: tRNA-dihydrouridine(20) synthase [NAD(P)+]-like [Brassica napus]	-	-	-	-	-	-	-
ncbi_106347418	121.733	385.84	3.13667	11.1967	1.83577	4.00233e-11	5.88852e-10	yes	LOC106347418	PREDICTED: NAC domain-containing protein 62-like [Brassica napus]	-	-	-	-	GO:0044424//intracellular part;GO:0043229//intracellular organelle;GO:0043226//organelle;GO:0005623//cell;GO:0044464//cell part;GO:0005622//intracellular;GO:0043231//intracellular membrane-bounded organelle;GO:0043227//membrane-bounded organelle;GO:0016020//membrane	GO:0001071//nucleic acid binding transcription factor activity	GO:0008152//metabolic process;GO:0032501//multicellular organismal process;GO:0044237//cellular metabolic process;GO:0009987//cellular process;GO:0009628//response to abiotic stimulus;GO:0023052//signaling;GO:0009058//biosynthetic process;GO:0009409//response to cold;GO:0009266//response to temperature stimulus;GO:0051716//cellular response to stimulus;GO:0044707//single-multicellular organism pr…
ncbi_106347422	153.44	358.31	5.02333	12.9533	1.36661	4.69825e-09	5.45483e-08	yes	LOC106347422	PREDICTED: polyadenylate-binding protein-interacting protein 10-like [Brassica napus]	-	-	-	-	GO:0043226//organelle;GO:0043229//intracellular organelle;GO:0044424//intracellular part;GO:0005623//cell;GO:0005622//intracellular;GO:0043227//membrane-bounded organelle;GO:0044464//cell part;GO:0043231//intracellular membrane-bounded organelle	GO:0097159//organic cyclic compound binding;GO:0003676//nucleic acid binding;GO:1901363//heterocyclic compound binding;GO:0005488//binding	-
ncbi_106347423	1.33333	8.33333	0.0266667	0.17	2.67243	0.00181013	0.0076868	yes	LOC106347423	PREDICTED: CDPK-related kinase 6-like [Brassica napus]	-	-	-	-	-	-	-
ncbi_106347425	43.93	15.84	1.51333	0.616667	-1.29517	0.00255886	0.010384	yes	LOC106347425	purple acid phosphatase 17-like [Brassica napus]	-	-	-	-	GO:0044464//cell part;GO:0005623//cell	GO:0016788//hydrolase activity, acting on ester bonds;GO:0042578//phosphoric ester hydrolase activity;GO:0003824//catalytic activity;GO:0043167//ion binding;GO:0043169//cation binding;GO:0016791//phosphatase activity;GO:0004721//phosphoprotein phosphatase activity;GO:0016787//hydrolase activity;GO:0005488//binding	GO:0071704//organic substance metabolic process;GO:0008610//lipid biosynthetic process;GO:0009605//response to external stimulus;GO:0034641//cellular nitrogen compound metabolic process;GO:0031667//response to nutrient levels;GO:0009267//cellular response to starvation;GO:0044260//cellular macromolecule metabolic process;GO:0090304//nucleic acid metabolic process;GO:0044271//cellular nitrogen com…
ncbi_106347433	211.107	92.2233	3.60667	1.75333	-1.04057	7.14886e-05	0.000429423	yes	LOC106347433	PREDICTED: pentatricopeptide repeat-containing protein At3g49170, chloroplastic [Brassica napus]	-	-	-	-	-	-	-
ncbi_106347437	1604.2	3014.16	55.5833	116.817	1.07152	4.44611e-06	3.36228e-05	yes	LOC106347437	PREDICTED: peroxidase 34-like [Brassica rapa]	Metabolism	Biosynthesis of other secondary metabolites	ko00940//Phenylpropanoid biosynthesis	K00430	GO:0043226//organelle;GO:0044444//cytoplasmic part;GO:0044424//intracellular part;GO:0016020//membrane;GO:0031090//organelle membrane;GO:0043231//intracellular membrane-bounded organelle;GO:0043229//intracellular organelle;GO:0043227//membrane-bounded organelle;GO:0044422//organelle part;GO:0030312//external encapsulating structure;GO:0005576//extracellular region;GO:0005622//intracellular;GO:000…	GO:0043169//cation binding;GO:0043167//ion binding;GO:1901363//heterocyclic compound binding;GO:0016209//antioxidant activity;GO:0046906//tetrapyrrole binding;GO:0097159//organic cyclic compound binding;GO:0005488//binding	GO:0008152//metabolic process;GO:0050776//regulation of immune response;GO:0009987//cellular process;GO:0009605//response to external stimulus;GO:0051701//interaction with host;GO:0052510//positive regulation by organism of defense response of other organism involved in symbiotic interaction;GO:0048856//anatomical structure development;GO:0052255//modulation by organism of defense response of oth…
ncbi_106347444	211.917	446.127	4.29667	10.2267	1.25105	1.54545e-07	1.47061e-06	yes	LOC106347444	PREDICTED: probable cyclic nucleotide-gated ion channel 20, chloroplastic [Brassica napus]	Organismal Systems	Environmental adaptation	ko04626//Plant-pathogen interaction	K05391	GO:0044435//plastid part;GO:0031224//intrinsic component of membrane;GO:0016020//membrane;GO:0044422//organelle part;GO:0043226//organelle;GO:0044434//chloroplast part;GO:0044464//cell part;GO:0043227//membrane-bounded organelle;GO:0043231//intracellular membrane-bounded organelle;GO:0043229//intracellular organelle;GO:0044444//cytoplasmic part;GO:0005622//intracellular;GO:0005623//cell;GO:004444…	GO:0022857//transmembrane transporter activity;GO:0022891//substrate-specific transmembrane transporter activity;GO:1901265//nucleoside phosphate binding;GO:0097159//organic cyclic compound binding;GO:0005488//binding;GO:0022892//substrate-specific transporter activity;GO:0015075//ion transmembrane transporter activity;GO:0030551//cyclic nucleotide binding;GO:0005215//transporter activity;GO:0000…	GO:0033554//cellular response to stress;GO:0051234//establishment of localization;GO:0071702//organic substance transport;GO:0007165//signal transduction;GO:0009755//hormone-mediated signaling pathway;GO:1901698//response to nitrogen compound;GO:0018958//phenol-containing compound metabolic process;GO:0070887//cellular response to chemical stimulus;GO:0009627//systemic acquired resistance;GO:0043…
ncbi_106347457	78.6733	596.75	1.81667	15.2367	3.06818	4.33569e-06	3.28293e-05	yes	LOC106347457	PREDICTED: coiled-coil domain-containing protein SCD2 isoform X1 [Brassica napus]	-	-	-	-	-	-	-
ncbi_106347458	4.38333	14.9967	0.09	0.373333	2.05247	0.00401566	0.0153736	yes	LOC106347458	BnaA01g27860D [Brassica napus]	Organismal Systems	Environmental adaptation	ko04626//Plant-pathogen interaction	K05391	-	-	-
ncbi_106347469	101	27.6667	3.18667	0.926667	-1.78193	4.41279e-07	3.93625e-06	yes	LOC106347469	PREDICTED: calcium uniporter protein 5, mitochondrial-like [Brassica oleracea var. oleracea] [Brassica oleracea]	-	-	-	-	-	-	-
ncbi_106347471	21.0167	144.74	1.32333	10.0567	2.9259	9.62873e-20	2.80151e-18	yes	LOC106347471	PREDICTED: nitrilase 2-like [Brassica napus]	Metabolism	Amino acid metabolism;Energy metabolism;Metabolism of other amino acids	ko00460//Cyanoamino acid metabolism;ko00380//Tryptophan metabolism;ko00910//Nitrogen metabolism	K01501	-	GO:0003824//catalytic activity;GO:0016787//hydrolase activity	-
ncbi_106347472	58.7267	118	3.13667	6.70333	1.09565	0.000204611	0.0011041	yes	LOC106347472	BnaC06g13410D [Brassica napus]	-	-	-	-	-	-	-
ncbi_106347475	47	91	1.07667	2.28	1.08246	0.000258327	0.00136321	yes	LOC106347475	PREDICTED: BTB/POZ domain-containing protein At5g60050 [Brassica oleracea var. oleracea] [Brassica oleracea]	-	-	-	-	-	-	GO:0071704//organic substance metabolic process;GO:0044237//cellular metabolic process;GO:0070647//protein modification by small protein conjugation or removal;GO:0008152//metabolic process;GO:0032446//protein modification by small protein conjugation;GO:0019538//protein metabolic process;GO:0044238//primary metabolic process;GO:0044267//cellular protein metabolic process;GO:0009987//cellular pro…
ncbi_106347480	23.4033	46.6933	0.41	0.92	1.16601	0.005782	0.0210414	yes	LOC106347480	BnaA02g06610D [Brassica napus]	Genetic Information Processing	Translation	ko03013//RNA transport;ko03008//Ribosome biogenesis in eukaryotes	K03539	-	-	-
ncbi_106347483	49.1667	106.167	1.76667	3.96	1.16447	0.000180196	0.000984715	yes	LOC106347483	PREDICTED: pyridoxine/pyridoxamine 5'-phosphate oxidase 2 isoform X2 [Brassica oleracea var. oleracea] [Brassica oleracea]	-	-	-	-	-	GO:0097367//carbohydrate derivative binding;GO:1901265//nucleoside phosphate binding;GO:0032553//ribonucleotide binding;GO:0036094//small molecule binding;GO:0005488//binding;GO:0000166//nucleotide binding;GO:0097159//organic cyclic compound binding;GO:1901363//heterocyclic compound binding	GO:0008152//metabolic process;GO:0044710//single-organism metabolic process;GO:0044699//single-organism process
ncbi_106347485	49.1667	106.167	1.76667	3.96	1.16447	0.000180026	0.000983855	yes	LOC106347485	PREDICTED: pyridoxine/pyridoxamine 5'-phosphate oxidase 2 isoform X2 [Brassica oleracea var. oleracea] [Brassica oleracea]	-	-	-	-	-	GO:0032553//ribonucleotide binding;GO:0000166//nucleotide binding;GO:1901363//heterocyclic compound binding;GO:0097367//carbohydrate derivative binding;GO:0097159//organic cyclic compound binding;GO:0005488//binding;GO:0036094//small molecule binding;GO:1901265//nucleoside phosphate binding	GO:0044699//single-organism process;GO:0044710//single-organism metabolic process;GO:0008152//metabolic process
ncbi_106347486	241.49	540.097	7.65667	18.15	1.24518	8.90394e-07	7.56591e-06	yes	LOC106347486	PREDICTED: F-box protein At4g00755-like [Brassica napus]	-	-	-	-	GO:0005622//intracellular;GO:0044464//cell part;GO:0043227//membrane-bounded organelle;GO:0043229//intracellular organelle;GO:0043226//organelle;GO:0044424//intracellular part;GO:0043231//intracellular membrane-bounded organelle;GO:0005623//cell	-	-
ncbi_106347490	95.6667	292	3.68667	12.39	1.74879	1.21637e-12	2.06716e-11	yes	LOC106347490	PREDICTED: xyloglucan endotransglucosylase/hydrolase protein 31 [Brassica napus]	-	-	-	-	-	-	-
ncbi_106347498	88.3333	24.3333	4.80667	1.41667	-1.76254	1.80542e-06	1.46133e-05	yes	LOC106347498	PREDICTED: classical arabinogalactan protein 9 [Brassica napus]	-	-	-	-	-	-	-
ncbi_106347499	38.9233	5.46667	1.67	0.243333	-2.77884	2.07944e-07	1.94637e-06	yes	LOC106347499	PREDICTED: ultraviolet-B receptor UVR8-like [Brassica rapa]	-	-	-	-	-	-	-
ncbi_106347503	207.647	484.99	6.16333	16.1733	1.39183	3.64237e-08	3.77991e-07	yes	LOC106347503	PREDICTED: isovaleryl-CoA dehydrogenase, mitochondrial [Brassica napus]	Metabolism	Amino acid metabolism	ko00280//Valine, leucine and isoleucine degradation	K00253	GO:0043227//membrane-bounded organelle;GO:0044429//mitochondrial part;GO:0044446//intracellular organelle part;GO:0005623//cell;GO:0005739//mitochondrion;GO:0044422//organelle part;GO:0044464//cell part;GO:0043226//organelle;GO:0044444//cytoplasmic part;GO:0043229//intracellular organelle;GO:0005737//cytoplasm;GO:0043231//intracellular membrane-bounded organelle;GO:0005622//intracellular;GO:00444…	GO:1901363//heterocyclic compound binding;GO:0032549//ribonucleoside binding;GO:0001883//purine nucleoside binding;GO:0001882//nucleoside binding;GO:0005488//binding;GO:0003995//acyl-CoA dehydrogenase activity;GO:0097367//carbohydrate derivative binding;GO:0036094//small molecule binding;GO:1901265//nucleoside phosphate binding;GO:0097159//organic cyclic compound binding;GO:0016491//oxidoreductas…	GO:0044710//single-organism metabolic process;GO:0006807//nitrogen compound metabolic process;GO:0034285//response to disaccharide;GO:0050896//response to stimulus;GO:1901700//response to oxygen-containing compound;GO:0008152//metabolic process;GO:0044282//small molecule catabolic process;GO:0009746//response to hexose;GO:0009987//cellular process;GO:0044763//single-organism cellular process;GO:1…
ncbi_106347504	605.447	1.73	11.65	0.0366667	-8.31165	6.26051e-77	3.58143e-74	yes	LOC106347504	PREDICTED: L-type lectin-domain containing receptor kinase I.3-like [Brassica napus]	-	-	-	-	-	-	-
ncbi_106347511	198.173	540.717	2.92333	9.24	1.66028	2.4947e-05	0.000165099	yes	LOC106347511	BnaA06g18460D [Brassica napus]	Genetic Information Processing	Folding, sorting and degradation	ko03018//RNA degradation	K10643	GO:0005623//cell;GO:0043226//organelle;GO:0043231//intracellular membrane-bounded organelle;GO:0030054//cell junction;GO:0044424//intracellular part;GO:0044464//cell part;GO:0005911//cell-cell junction;GO:0043227//membrane-bounded organelle;GO:0005622//intracellular;GO:0043229//intracellular organelle	GO:0043167//ion binding;GO:1901363//heterocyclic compound binding;GO:0003676//nucleic acid binding;GO:0043169//cation binding;GO:0097159//organic cyclic compound binding;GO:0005488//binding;GO:0046914//transition metal ion binding;GO:0046872//metal ion binding	-
ncbi_106347512	607.717	1214.5	25.8233	56.56	1.13111	1.77445e-07	1.67765e-06	yes	LOC106347512	mitogen-activated protein kinase 3 [Brassica napus]	-	-	-	-	GO:0043231//intracellular membrane-bounded organelle;GO:0043226//organelle;GO:0043229//intracellular organelle;GO:0044424//intracellular part;GO:0005622//intracellular;GO:0043227//membrane-bounded organelle;GO:0044464//cell part;GO:0005623//cell	GO:0016772//transferase activity, transferring phosphorus-containing groups;GO:0016301//kinase activity;GO:0003824//catalytic activity;GO:0001882//nucleoside binding;GO:1901363//heterocyclic compound binding;GO:0005488//binding;GO:0097159//organic cyclic compound binding;GO:0004871//signal transducer activity;GO:0001883//purine nucleoside binding;GO:0036094//small molecule binding;GO:0016740//tra…	GO:0032270//positive regulation of cellular protein metabolic process;GO:0050794//regulation of cellular process;GO:0044249//cellular biosynthetic process;GO:0080134//regulation of response to stress;GO:0043410//positive regulation of MAPK cascade;GO:0007389//pattern specification process;GO:0044765//single-organism transport;GO:0090558//plant epidermis development;GO:0009404//toxin metabolic pro…
ncbi_106347513	24.8067	63.5733	0.533333	1.51667	1.50779	0.000220323	0.00118069	yes	LOC106347513	PREDICTED: protein NRT1/ PTR FAMILY 2.7 [Brassica napus]	-	-	-	-	-	-	-
ncbi_106347515	164.343	331.793	2.14	4.78	1.1594	1.29389e-06	1.07446e-05	yes	LOC106347515	BnaC03g55710D [Brassica napus]	-	-	-	-	-	-	GO:0048285//organelle fission;GO:0043170//macromolecule metabolic process;GO:0008152//metabolic process;GO:0044699//single-organism process;GO:0051276//chromosome organization;GO:0065007//biological regulation;GO:0016043//cellular component organization;GO:0071704//organic substance metabolic process;GO:0034641//cellular nitrogen compound metabolic process;GO:0051321//meiotic cell cycle;GO:004470…
ncbi_106347518	90.3333	207.333	3.22	8.11667	1.33383	1.18498e-07	1.14911e-06	yes	LOC106347518	PREDICTED: jmjC domain-containing protein 7-like isoform X2 [Brassica napus]	-	-	-	-	-	-	-
ncbi_106347522	145.307	1042.65	1.72667	13.0367	2.91651	7.41812e-06	5.40289e-05	yes	LOC106347522	BnaA09g30260D [Brassica napus]	-	-	-	-	-	-	-
ncbi_106347523	168.507	677.78	9.27333	40.05	2.11064	1.52113e-18	4.06914e-17	yes	LOC106347523	PREDICTED: actin-depolymerizing factor 2 [Brassica rapa]	-	-	-	-	GO:0044464//cell part;GO:0043226//organelle;GO:0044424//intracellular part;GO:0005622//intracellular;GO:0043227//membrane-bounded organelle;GO:0016020//membrane;GO:0043231//intracellular membrane-bounded organelle;GO:0005623//cell;GO:0043229//intracellular organelle	-	GO:0071840//cellular component organization or biogenesis;GO:0033036//macromolecule localization;GO:0008154//actin polymerization or depolymerization;GO:0009653//anatomical structure morphogenesis;GO:0044763//single-organism cellular process;GO:0071702//organic substance transport;GO:0046907//intracellular transport;GO:0016192//vesicle-mediated transport;GO:0044767//single-organism developmental …
ncbi_106347524	15.6667	65.3333	1.24667	5.78667	2.21466	1.04245e-08	1.1626e-07	yes	LOC106347524	PREDICTED: histone H2B.7 [Brassica rapa]	-	-	-	-	GO:0043226//organelle;GO:0044424//intracellular part;GO:0043232//intracellular non-membrane-bounded organelle;GO:0043229//intracellular organelle;GO:0043231//intracellular membrane-bounded organelle;GO:0005622//intracellular;GO:0005623//cell;GO:0043228//non-membrane-bounded organelle;GO:0043227//membrane-bounded organelle;GO:0044464//cell part	GO:0005488//binding;GO:1901363//heterocyclic compound binding;GO:0005515//protein binding;GO:0097159//organic cyclic compound binding;GO:0046983//protein dimerization activity;GO:0003676//nucleic acid binding	-
ncbi_106347525	19.0333	1.1	1.91667	0.103333	-4.21322	1.74098e-05	0.000118338	yes	LOC106347525	histone H4 [Zea mays]	-	-	-	-	GO:0005911//cell-cell junction;GO:0009536//plastid;GO:0044464//cell part;GO:0005622//intracellular;GO:0043227//membrane-bounded organelle;GO:0005623//cell;GO:0043228//non-membrane-bounded organelle;GO:0016020//membrane;GO:0043231//intracellular membrane-bounded organelle;GO:0044422//organelle part;GO:0043232//intracellular non-membrane-bounded organelle;GO:0043229//intracellular organelle;GO:0031…	GO:0005488//binding;GO:0097159//organic cyclic compound binding;GO:0005515//protein binding;GO:0046983//protein dimerization activity;GO:1901363//heterocyclic compound binding;GO:0003676//nucleic acid binding	GO:0034728//nucleosome organization;GO:0043933//macromolecular complex subunit organization;GO:0071824//protein-DNA complex subunit organization;GO:0051276//chromosome organization;GO:0009987//cellular process;GO:0016043//cellular component organization;GO:0006325//chromatin organization;GO:0071840//cellular component organization or biogenesis;GO:0006996//organelle organization;GO:0071822//prote…
ncbi_106347532	146.7	349.77	2.52667	6.88	1.44517	1.39211e-05	9.64962e-05	yes	LOC106347532	PREDICTED: E3 UFM1-protein ligase 1 homolog isoform X1 [Brassica napus]	-	-	-	-	-	GO:0003824//catalytic activity	GO:0010410//hemicellulose metabolic process;GO:0044036//cell wall macromolecule metabolic process;GO:0005975//carbohydrate metabolic process;GO:0005976//polysaccharide metabolic process;GO:0044237//cellular metabolic process;GO:0010383//cell wall polysaccharide metabolic process;GO:0043170//macromolecule metabolic process;GO:0044260//cellular macromolecule metabolic process;GO:0044238//primary me…
ncbi_106347540	177.073	327.62	7.40333	14.9333	1.01229	1.21991e-05	8.55433e-05	yes	LOC106347540	PREDICTED: epsin-like [Brassica napus]	Cellular Processes	Transport and catabolism	ko04144//Endocytosis	K12471	-	-	-
ncbi_106347544	85.3333	0	3.11667	0.001	-11.6058	3.96088e-21	1.27234e-19	yes	LOC106347544	PREDICTED: uncharacterized RING finger protein C4G3.12c [Brassica oleracea var. oleracea] [Brassica oleracea]	-	-	-	-	-	-	-
ncbi_106347545	93.5967	261.103	3.31333	9.94	1.58496	3.36639e-10	4.48474e-09	yes	LOC106347545	PREDICTED: E3 ubiquitin-protein ligase RING1-like [Brassica napus]	-	-	-	-	-	-	-
ncbi_106347549	11.4	38.3333	0.346667	1.32	1.92892	0.000471036	0.0023308	yes	LOC106347549	PREDICTED: UDP-glycosyltransferase 76E5-like [Brassica napus]	-	-	-	-	-	GO:0003824//catalytic activity;GO:0016757//transferase activity, transferring glycosyl groups;GO:0016740//transferase activity	-
ncbi_106347555	40	0	1.73	0.001	-10.7566	1.85016e-17	4.61657e-16	yes	LOC106347555	Histone-lysine N-methyltransferase ATX2 [Noccaea caerulescens]	-	-	-	-	-	-	GO:0032269//negative regulation of cellular protein metabolic process;GO:0050794//regulation of cellular process;GO:0034641//cellular nitrogen compound metabolic process;GO:0045087//innate immune response;GO:0006417//regulation of translation;GO:0060255//regulation of macromolecule metabolic process;GO:0043331//response to dsRNA;GO:0032501//multicellular organismal process;GO:0035194//posttranscr…
ncbi_106347557	221.81	80.48	10.59	3.98	-1.41186	1.81541e-06	1.46869e-05	yes	LOC106347557	PREDICTED: pentatricopeptide repeat-containing protein At3g46870 isoform X2 [Brassica napus]	-	-	-	-	GO:0043227//membrane-bounded organelle;GO:0043231//intracellular membrane-bounded organelle;GO:0043226//organelle;GO:0044464//cell part;GO:0044424//intracellular part;GO:0005623//cell;GO:0043229//intracellular organelle;GO:0009536//plastid;GO:0044444//cytoplasmic part;GO:0005737//cytoplasm;GO:0005622//intracellular	GO:0043167//ion binding;GO:0046872//metal ion binding;GO:0005488//binding;GO:0046914//transition metal ion binding;GO:0043169//cation binding	-
ncbi_106347560	33.3333	12	2.09	0.816667	-1.35568	0.00408753	0.0156142	yes	LOC106347560	PREDICTED: deoxyuridine 5'-triphosphate nucleotidohydrolase-like [Brassica napus]	Metabolism	Nucleotide metabolism	ko00240//Pyrimidine metabolism	K01520	-	GO:0003824//catalytic activity	GO:0046483//heterocycle metabolic process;GO:0006753//nucleoside phosphate metabolic process;GO:0006796//phosphate-containing compound metabolic process;GO:0034641//cellular nitrogen compound metabolic process;GO:0044699//single-organism process;GO:0006807//nitrogen compound metabolic process;GO:0009211//pyrimidine deoxyribonucleoside triphosphate metabolic process;GO:0019637//organophosphate met…
ncbi_106347562	71.3133	17.6667	2.25	0.59	-1.93114	7.60738e-07	6.53125e-06	yes	LOC106347562	PREDICTED: transcription termination factor MTERF2, chloroplastic [Brassica rapa]	-	-	-	-	GO:0043229//intracellular organelle;GO:0044464//cell part;GO:0043227//membrane-bounded organelle;GO:0005622//intracellular;GO:0005623//cell;GO:0043226//organelle;GO:0043231//intracellular membrane-bounded organelle;GO:0044424//intracellular part	-	GO:0010468//regulation of gene expression;GO:0050789//regulation of biological process;GO:0065007//biological regulation;GO:0019222//regulation of metabolic process;GO:0060255//regulation of macromolecule metabolic process
ncbi_106347565	356.047	2226.35	5.91667	39.88	2.75281	2.13144e-24	8.40489e-23	yes	LOC106347565	PREDICTED: alpha-glucan phosphorylase 2, cytosolic-like isoform X1 [Brassica napus]	Metabolism	Carbohydrate metabolism	ko00500//Starch and sucrose metabolism	K00688	GO:0005737//cytoplasm;GO:0044464//cell part;GO:0043229//intracellular organelle;GO:0005622//intracellular;GO:0043227//membrane-bounded organelle;GO:0005623//cell;GO:0043226//organelle;GO:0044444//cytoplasmic part;GO:0044424//intracellular part;GO:0043231//intracellular membrane-bounded organelle;GO:0009536//plastid	GO:0016757//transferase activity, transferring glycosyl groups;GO:0004645//phosphorylase activity;GO:0003824//catalytic activity;GO:0005488//binding;GO:0043167//ion binding;GO:0016758//transferase activity, transferring hexosyl groups;GO:0043168//anion binding;GO:0016740//transferase activity	GO:0044264//cellular polysaccharide metabolic process;GO:0044262//cellular carbohydrate metabolic process;GO:0071704//organic substance metabolic process;GO:0044042//glucan metabolic process;GO:0006073//cellular glucan metabolic process;GO:0044237//cellular metabolic process;GO:0044238//primary metabolic process;GO:0006950//response to stress;GO:0043170//macromolecule metabolic process;GO:0042221…
ncbi_106347566	106.16	192.627	2.52333	5.20667	1.04503	0.000579821	0.0028033	yes	LOC106347566	PREDICTED: probable anion transporter 4, chloroplastic [Brassica napus]	-	-	-	-	GO:0005737//cytoplasm;GO:0031967//organelle envelope;GO:0043226//organelle;GO:0044435//plastid part;GO:0043227//membrane-bounded organelle;GO:0031975//envelope;GO:0044464//cell part;GO:0009536//plastid;GO:0043229//intracellular organelle;GO:0044424//intracellular part;GO:0044446//intracellular organelle part;GO:0031224//intrinsic component of membrane;GO:0042170//plastid membrane;GO:0044444//cyto…	GO:0022804//active transmembrane transporter activity;GO:0015075//ion transmembrane transporter activity;GO:0022892//substrate-specific transporter activity;GO:0022891//substrate-specific transmembrane transporter activity;GO:0015291//secondary active transmembrane transporter activity;GO:0022857//transmembrane transporter activity;GO:0005215//transporter activity;GO:0008509//anion transmembrane …	GO:0044699//single-organism process;GO:0006810//transport;GO:1902578//single-organism localization;GO:0051234//establishment of localization;GO:0044763//single-organism cellular process;GO:0006811//ion transport;GO:0044765//single-organism transport;GO:0051179//localization;GO:0006820//anion transport;GO:0006812//cation transport;GO:0015698//inorganic anion transport;GO:0009987//cellular process
ncbi_106347576	18.6933	59.9467	0.503333	1.83	1.86226	1.14804e-05	8.09123e-05	yes	LOC106347576	BnaA01g19160D [Brassica napus]	-	-	-	-	GO:0043229//intracellular organelle;GO:0005623//cell;GO:0044424//intracellular part;GO:0043226//organelle;GO:0005622//intracellular;GO:0043227//membrane-bounded organelle;GO:0043231//intracellular membrane-bounded organelle;GO:0044464//cell part	-	-
ncbi_106347582	4	49.3333	0.176667	2.18333	3.62743	7.0065e-12	1.11384e-10	yes	LOC106347582	BnaCnng01030D [Brassica napus]	-	-	-	-	-	-	-
ncbi_106347590	54.2567	0.93	1.83667	0.0333333	-5.78398	8.58024e-15	1.74935e-13	yes	LOC106347590	PREDICTED: UPF0725 protein At3g19520-like isoform X2 [Brassica napus]	-	-	-	-	-	-	-
ncbi_106347611	1799.78	556.123	31.4633	10.9567	-1.52186	5.04523e-08	5.13573e-07	yes	LOC106347611	PREDICTED: two pore calcium channel protein 1 [Brassica napus]	-	-	-	-	GO:0005773//vacuole;GO:0044424//intracellular part;GO:0031090//organelle membrane;GO:0031224//intrinsic component of membrane;GO:0005623//cell;GO:0044422//organelle part;GO:0016020//membrane;GO:0043229//intracellular organelle;GO:0043227//membrane-bounded organelle;GO:0044464//cell part;GO:0044444//cytoplasmic part;GO:0005737//cytoplasm;GO:0005622//intracellular;GO:0044425//membrane part;GO:00432…	GO:0015075//ion transmembrane transporter activity;GO:0022838//substrate-specific channel activity;GO:0022891//substrate-specific transmembrane transporter activity;GO:0015267//channel activity;GO:0043169//cation binding;GO:0022803//passive transmembrane transporter activity;GO:0005215//transporter activity;GO:0022857//transmembrane transporter activity;GO:0005262//calcium channel activity;GO:001…	GO:0051234//establishment of localization;GO:0010565//regulation of cellular ketone metabolic process;GO:0044767//single-organism developmental process;GO:0016043//cellular component organization;GO:0044707//single-multicellular organism process;GO:0050794//regulation of cellular process;GO:0034220//ion transmembrane transport;GO:0032502//developmental process;GO:0006970//response to osmotic stre…
ncbi_106347613	4655.33	1850	285.637	123.863	-1.20543	8.36491e-09	9.43733e-08	yes	LOC106347613	PREDICTED: thioredoxin M2, chloroplastic-like [Brassica napus]	-	-	-	-	-	-	-
ncbi_106347616	146.663	41.4733	6.72	2.1	-1.67807	2.01596e-09	2.4526e-08	yes	LOC106347616	PREDICTED: E3 ubiquitin-protein ligase RMA1-like [Brassica napus]	Genetic Information Processing	Folding, sorting and degradation	ko04141//Protein processing in endoplasmic reticulum	K10666	GO:0016020//membrane;GO:0044424//intracellular part;GO:0044464//cell part;GO:0005622//intracellular;GO:0044422//organelle part;GO:0043227//membrane-bounded organelle;GO:0031090//organelle membrane;GO:0031224//intrinsic component of membrane;GO:0005623//cell;GO:0043231//intracellular membrane-bounded organelle;GO:0044425//membrane part;GO:0043226//organelle;GO:0043229//intracellular organelle	GO:0016740//transferase activity;GO:0043169//cation binding;GO:0019787//ubiquitin-like protein transferase activity;GO:0046872//metal ion binding;GO:0046914//transition metal ion binding;GO:0043167//ion binding;GO:0005488//binding;GO:0003824//catalytic activity	GO:0044260//cellular macromolecule metabolic process;GO:1901575//organic substance catabolic process;GO:0045184//establishment of protein localization;GO:0044765//single-organism transport;GO:0071704//organic substance metabolic process;GO:1902578//single-organism localization;GO:0071702//organic substance transport;GO:0043170//macromolecule metabolic process;GO:0044257//cellular protein cataboli…
ncbi_106347624	2.83333	82.7067	0.126667	4.12	5.02354	1.28132e-23	4.83687e-22	yes	LOC106347624	PREDICTED: non-heme chloroperoxidase CPO-A1-like [Brassica napus]	-	-	-	-	-	GO:0003824//catalytic activity	-
ncbi_106347631	33	108.333	1.54	5.58667	1.85906	1.13366e-09	1.41818e-08	yes	LOC106347631	PREDICTED: pectinesterase 1-like [Brassica napus]	-	-	-	-	-	-	-
ncbi_106347643	17.3333	36	0.53	1.21667	1.19887	0.00431272	0.0163482	yes	BNAA01G21180D	PREDICTED: uncharacterized acetyltransferase At3g50280-like [Brassica napus]	-	-	-	-	-	GO:0003824//catalytic activity;GO:0016740//transferase activity;GO:0016746//transferase activity, transferring acyl groups	-
ncbi_106347646	18.3333	55.1667	0.313333	1.03	1.71687	8.85378e-06	6.36469e-05	yes	LOC106347646	PREDICTED: probable L-type lectin-domain containing receptor kinase I.6 [Brassica rapa]	-	-	-	-	-	-	-
ncbi_106347667	39.5733	115.217	1.17333	3.92	1.74024	4.50868e-07	4.01258e-06	yes	LOC106347667	PREDICTED: serine/threonine-protein kinase D6PK [Brassica rapa]	-	-	-	-	-	-	-
ncbi_106347673	818.717	1752.53	13.4	33.6533	1.32852	0.000753222	0.00353745	yes	LOC106347673	PREDICTED: puromycin-sensitive aminopeptidase-like [Brassica napus]	Metabolism	Metabolism of other amino acids	ko00480//Glutathione metabolism	K01256	GO:0044422//organelle part;GO:0044464//cell part;GO:0044424//intracellular part;GO:0043227//membrane-bounded organelle;GO:0044444//cytoplasmic part;GO:0044446//intracellular organelle part;GO:0005576//extracellular region;GO:0005622//intracellular;GO:0009532//plastid stroma;GO:0031967//organelle envelope;GO:0005623//cell;GO:0031975//envelope;GO:0005737//cytoplasm;GO:0043231//intracellular membran…	GO:0046872//metal ion binding;GO:0043169//cation binding;GO:0003824//catalytic activity;GO:0005488//binding;GO:0008233//peptidase activity;GO:0043167//ion binding;GO:0070011//peptidase activity, acting on L-amino acid peptides;GO:0016787//hydrolase activity;GO:0046914//transition metal ion binding	GO:0042221//response to chemical;GO:0044699//single-organism process;GO:0044238//primary metabolic process;GO:0006089//lactate metabolic process;GO:0019752//carboxylic acid metabolic process;GO:0019538//protein metabolic process;GO:0010035//response to inorganic substance;GO:0071704//organic substance metabolic process;GO:0010038//response to metal ion;GO:0050896//response to stimulus;GO:0008152/…
ncbi_106347679	0	10.95	0.001	0.29	8.17991	0.0074989	0.0262047	yes	LOC106347679	PREDICTED: ALBINO3-like protein 3, mitochondrial isoform X1 [Brassica napus]	-	-	-	-	-	-	-
ncbi_106347683	25.6733	7.67333	0.56	0.193333	-1.53434	0.00495296	0.0184138	yes	LOC106347683	BnaC04g10960D [Brassica napus]	-	-	-	-	-	-	-
ncbi_106347692	20.1467	96.9133	1.02667	5.29	2.3653	1.21442e-11	1.88138e-10	yes	LOC106347692	BnaA06g38910D [Brassica napus]	-	-	-	-	-	-	-
ncbi_106347707	1.33333	274	0.0533333	11.67	7.77355	2.01943e-63	6.21003e-61	yes	LOC106347707	PREDICTED: 2-oxoglutarate-dependent dioxygenase tropC-like isoform X1 [Brassica rapa]	-	-	-	-	-	-	-
ncbi_106347708	8.87	23.3333	0.436667	1.29667	1.5702	0.00362984	0.0140752	yes	LOC106347708	PREDICTED: formin-A-like isoform X1 [Brassica napus]	-	-	-	-	-	-	-
ncbi_106347713	3.07667	12.71	0.0733333	0.336667	2.19878	0.00422167	0.0160478	yes	LOC106347713	PREDICTED: asparagine synthetase [glutamine-hydrolyzing]-like [Brassica napus]	Metabolism	Amino acid metabolism	ko00250//Alanine, aspartate and glutamate metabolism	K01953	-	-	-
ncbi_106347720	690.827	2010.49	35.3233	109.417	1.63114	1.07989e-10	1.51955e-09	yes	LOC106347720	annexin D1-like [Brassica napus]	-	-	-	-	GO:0009532//plastid stroma;GO:0009536//plastid;GO:0043226//organelle;GO:0005576//extracellular region;GO:0044464//cell part;GO:0016020//membrane;GO:0044444//cytoplasmic part;GO:0030054//cell junction;GO:0044435//plastid part;GO:0044424//intracellular part;GO:0005773//vacuole;GO:0005737//cytoplasm;GO:0043227//membrane-bounded organelle;GO:0044422//organelle part;GO:0043231//intracellular membrane-…	GO:0043169//cation binding;GO:0016209//antioxidant activity;GO:1901363//heterocyclic compound binding;GO:0043168//anion binding;GO:0097159//organic cyclic compound binding;GO:0032550//purine ribonucleoside binding;GO:0043167//ion binding;GO:0032549//ribonucleoside binding;GO:0005543//phospholipid binding;GO:0001883//purine nucleoside binding;GO:0097367//carbohydrate derivative binding;GO:0046872/…	GO:0001101//response to acid chemical;GO:0044710//single-organism metabolic process;GO:0006325//chromatin organization;GO:0008610//lipid biosynthetic process;GO:0034220//ion transmembrane transport;GO:0009414//response to water deprivation;GO:0019752//carboxylic acid metabolic process;GO:0006807//nitrogen compound metabolic process;GO:0008652//cellular amino acid biosynthetic process;GO:0006629//…
ncbi_106347721	205.753	818.933	2.74	12.4533	2.18428	1.02564e-10	1.44662e-09	yes	LOC106347721	PREDICTED: probable LRR receptor-like serine/threonine-protein kinase At4g08850 [Brassica napus]	-	-	-	-	-	-	-
ncbi_106347723	1.78667	12.63	0.0566667	0.37	2.70695	0.00530274	0.0195322	yes	LOC106347723	PREDICTED: transcription factor ICE1-like [Brassica napus]	-	-	-	-	-	-	-
ncbi_106347724	2040.03	695.987	85.4433	31.5167	-1.43885	1.31022e-10	1.82486e-09	yes	LOC106347724	PREDICTED: momilactone A synthase [Brassica napus]	-	-	-	-	-	GO:0003824//catalytic activity	GO:0032502//developmental process;GO:0044237//cellular metabolic process;GO:0071704//organic substance metabolic process;GO:0008152//metabolic process;GO:0044260//cellular macromolecule metabolic process;GO:0009888//tissue development;GO:0043170//macromolecule metabolic process;GO:0010087//phloem or xylem histogenesis;GO:0048856//anatomical structure development;GO:0009987//cellular process
ncbi_106347735	66	237	1.73667	6.87333	1.98469	5.69128e-14	1.08633e-12	yes	LOC106347735	PREDICTED: double-stranded RNA-binding protein 3-like isoform X2 [Brassica napus]	-	-	-	-	-	-	GO:0070887//cellular response to chemical stimulus;GO:0014070//response to organic cyclic compound;GO:0044260//cellular macromolecule metabolic process;GO:0051716//cellular response to stimulus;GO:0009987//cellular process;GO:0008152//metabolic process;GO:0034641//cellular nitrogen compound metabolic process;GO:0016441//posttranscriptional gene silencing;GO:0002252//immune effector process;GO:001…
ncbi_106347745	32.4	97.15	1.10333	3.61	1.71013	4.56858e-07	4.06264e-06	yes	LOC106347745	PREDICTED: dynamin-related protein 4C-like [Brassica oleracea var. oleracea] [Brassica oleracea]	-	-	-	-	-	-	-
ncbi_106347746	1.16667	35.5433	0.04	1.52667	5.25424	0.000259448	0.00136831	yes	LOC106347746	PREDICTED: methylthioribose kinase-like [Brassica napus]	Metabolism	Amino acid metabolism	ko00270//Cysteine and methionine metabolism	K00899	GO:0005737//cytoplasm;GO:0005622//intracellular;GO:0044444//cytoplasmic part;GO:0005623//cell;GO:0044464//cell part;GO:0044424//intracellular part	GO:0016740//transferase activity;GO:0016301//kinase activity;GO:0016772//transferase activity, transferring phosphorus-containing groups;GO:0005515//protein binding;GO:0003824//catalytic activity;GO:0005488//binding	GO:1901605//alpha-amino acid metabolic process;GO:1901564//organonitrogen compound metabolic process;GO:0006807//nitrogen compound metabolic process;GO:0016053//organic acid biosynthetic process;GO:0071265//L-methionine biosynthetic process;GO:0009086//methionine biosynthetic process;GO:0000097//sulfur amino acid biosynthetic process;GO:1901607//alpha-amino acid biosynthetic process;GO:0070887//c…
ncbi_106347749	261.873	33.1967	6.67	0.93	-2.84238	1.83828e-21	6.03716e-20	yes	LOC106347749	PREDICTED: protein MID1-COMPLEMENTING ACTIVITY 1-like [Brassica napus]	-	-	-	-	-	-	-
ncbi_106347750	0.733333	19.9933	0.04	1.06333	4.73245	7.91082e-08	7.86141e-07	yes	LOC106347750	PREDICTED: bifunctional L-3-cyanoalanine synthase/cysteine synthase-like [Brassica napus]	Metabolism	Energy metabolism;Amino acid metabolism;Global and Overview	ko01200//Carbon metabolism;ko01230//Biosynthesis of amino acids;ko00270//Cysteine and methionine metabolism;ko00920//Sulfur metabolism	K01738	-	-	-
ncbi_106347752	1.33333	122.157	0.0266667	2.35333	6.46352	5.38271e-35	4.0113e-33	yes	LOC106347752	PREDICTED: ADP-ribosylation factor GTPase-activating protein AGD1-like isoform X1 [Brassica napus]	Cellular Processes	Transport and catabolism	ko04144//Endocytosis	K12489	GO:0043231//intracellular membrane-bounded organelle;GO:0044464//cell part;GO:0043226//organelle;GO:0043227//membrane-bounded organelle;GO:0005623//cell;GO:0044424//intracellular part;GO:0043229//intracellular organelle;GO:0005622//intracellular	GO:0043167//ion binding;GO:0098772//molecular function regulator;GO:0030234//enzyme regulator activity;GO:0043169//cation binding;GO:0060589//nucleoside-triphosphatase regulator activity;GO:0046872//metal ion binding;GO:0046914//transition metal ion binding;GO:0005488//binding;GO:0030695//GTPase regulator activity;GO:0008289//lipid binding	GO:0009966//regulation of signal transduction;GO:0046578//regulation of Ras protein signal transduction;GO:0065009//regulation of molecular function;GO:0051234//establishment of localization;GO:0050794//regulation of cellular process;GO:0043087//regulation of GTPase activity;GO:1902531//regulation of intracellular signal transduction;GO:0051336//regulation of hydrolase activity;GO:0065007//biolog…
ncbi_106347753	90.5733	171.8	1.88333	4.06333	1.10938	0.000342797	0.00175553	yes	LOC106347753	PREDICTED: signal recognition particle subunit SRP68-like [Brassica napus]	Genetic Information Processing	Folding, sorting and degradation	ko03060//Protein export	K03107	-	-	-
ncbi_106347757	31.6667	8.46	1.65667	0.49	-1.75743	0.000185035	0.00100854	yes	LOC106347757	PREDICTED: protein FLX-like 4 [Brassica rapa]	-	-	-	-	-	-	-
ncbi_106347758	39.6667	5.66667	0.676667	0.11	-2.62094	2.4693e-07	2.28816e-06	yes	LOC106347758	PREDICTED: protein BONZAI 1 [Brassica rapa]	-	-	-	-	GO:0043227//membrane-bounded organelle;GO:0043231//intracellular membrane-bounded organelle;GO:0005622//intracellular;GO:0005623//cell;GO:0016020//membrane;GO:0043229//intracellular organelle;GO:0044464//cell part;GO:0044424//intracellular part;GO:0043226//organelle	-	-
ncbi_106347759	31.6667	8.46	1.65667	0.49	-1.75743	0.000185013	0.00100849	yes	LOC106347759	PREDICTED: protein FLX-like 4 [Brassica rapa]	-	-	-	-	-	-	-
ncbi_106347761	77	4.66667	5.73667	0.37	-3.95462	1.43183e-15	3.13179e-14	yes	LOC106347761	PREDICTED: mitochondrial import inner membrane translocase subunit Tim16 [Brassica rapa]	-	-	-	-	GO:0032991//macromolecular complex;GO:0043234//protein complex	-	GO:0044699//single-organism process;GO:0044765//single-organism transport;GO:1902578//single-organism localization;GO:0006810//transport;GO:0051179//localization;GO:0015031//protein transport;GO:0033036//macromolecule localization;GO:0006839//mitochondrial transport;GO:0051234//establishment of localization;GO:0051649//establishment of localization in cell;GO:1902582//single-organism intracellula…
ncbi_106347766	209.667	428	5.51	12.4533	1.17641	2.89502e-07	2.65451e-06	yes	LOC106347766	BnaCnng24580D [Brassica napus]	-	-	-	-	-	-	-
ncbi_106347777	4	54.1333	0.203333	2.85667	3.81241	8.38983e-14	1.58086e-12	yes	LOC106347777	BnaA06g21190D [Brassica napus]	-	-	-	-	-	-	-
ncbi_106347780	42.6667	110.077	1.27	3.52667	1.47348	9.29811e-07	7.88535e-06	yes	LOC106347780	PREDICTED: NAC domain-containing protein 62-like [Brassica napus]	-	-	-	-	-	-	-
ncbi_106347782	68.0533	386.53	2.55	16.2933	2.67571	1.04469e-23	3.96284e-22	yes	LOC106347782	PREDICTED: serine/arginine-rich splicing factor SR34A [Brassica napus]	Genetic Information Processing	Transcription	ko03040//Spliceosome	K12890	-	-	-
ncbi_106347783	70.72	24.97	5.19667	1.88	-1.46685	0.0013405	0.00590324	yes	LOC106347783	PREDICTED: myosin heavy chain, muscle [Brassica oleracea var. oleracea] [Brassica oleracea]	-	-	-	-	GO:0043226//organelle;GO:0043229//intracellular organelle;GO:0043231//intracellular membrane-bounded organelle;GO:0044464//cell part;GO:0005622//intracellular;GO:0044424//intracellular part;GO:0043227//membrane-bounded organelle;GO:0005623//cell	-	-
ncbi_106347787	14.0867	4.34	0.45	0.15	-1.58496	0.0144879	0.0456735	yes	LOC106347787	PREDICTED: transcription factor MYB30 [Brassica rapa]	-	-	-	-	-	-	-
ncbi_106347790	46.0867	14.1933	0.563333	0.186667	-1.59352	0.000100159	0.000582744	yes	LOC106347790	PREDICTED: structural maintenance of chromosomes protein 2-1-like [Brassica napus]	-	-	-	-	GO:0044464//cell part;GO:0043228//non-membrane-bounded organelle;GO:0005622//intracellular;GO:0043231//intracellular membrane-bounded organelle;GO:0044424//intracellular part;GO:0043227//membrane-bounded organelle;GO:0005623//cell;GO:0000793//condensed chromosome;GO:0043229//intracellular organelle;GO:0043232//intracellular non-membrane-bounded organelle;GO:0043226//organelle;GO:0005694//chromoso…	GO:0005488//binding;GO:0032549//ribonucleoside binding;GO:0036094//small molecule binding;GO:0001882//nucleoside binding;GO:0097367//carbohydrate derivative binding;GO:0032550//purine ribonucleoside binding;GO:0097159//organic cyclic compound binding;GO:1901363//heterocyclic compound binding;GO:0001883//purine nucleoside binding	GO:0044237//cellular metabolic process;GO:0006807//nitrogen compound metabolic process;GO:0036211//protein modification process;GO:0071407//cellular response to organic cyclic compound;GO:0044710//single-organism metabolic process;GO:0016458//gene silencing;GO:0016571//histone methylation;GO:0003006//developmental process involved in reproduction;GO:0032259//methylation;GO:0032506//cytokinetic pr…
ncbi_106347792	531.34	1036.28	10.4167	22.47	1.10911	1.58517e-06	1.29519e-05	yes	LOC106347792	PREDICTED: protein LNK1 isoform X1 [Brassica rapa]	-	-	-	-	-	-	-
ncbi_106347811	10.3333	2.66667	0.846667	0.22	-1.94429	0.0131373	0.0421638	yes	LOC106347811	BnaA10g07530D [Brassica napus]	-	-	-	-	-	GO:0005488//binding	-
ncbi_106347814	5.76333	0.333333	0.173333	0.01	-4.11548	0.00367719	0.0142411	yes	LOC106347814	PREDICTED: multidrug and toxin extrusion protein 2-like [Brassica napus]	-	-	-	-	-	-	-
ncbi_106347825	51.3	111	2.74667	6.31333	1.20072	0.000184998	0.00100849	yes	LOC106347825	PREDICTED: 40S ribosomal protein S9-2 isoform X1 [Brassica napus]	Genetic Information Processing	Translation	ko03010//Ribosome	K02997	GO:0044424//intracellular part;GO:0015935//small ribosomal subunit;GO:1990904//ribonucleoprotein complex;GO:0043231//intracellular membrane-bounded organelle;GO:0005737//cytoplasm;GO:0032991//macromolecular complex;GO:0043227//membrane-bounded organelle;GO:0030054//cell junction;GO:0030529//intracellular ribonucleoprotein complex;GO:0043226//organelle;GO:0044422//organelle part;GO:0005623//cell;G…	GO:0003723//RNA binding;GO:0003676//nucleic acid binding;GO:0097159//organic cyclic compound binding;GO:0005198//structural molecule activity;GO:0005488//binding;GO:1901363//heterocyclic compound binding	GO:0071704//organic substance metabolic process;GO:0043170//macromolecule metabolic process;GO:0010467//gene expression;GO:0008152//metabolic process
ncbi_106347833	14.3333	114.933	0.506667	4.49667	3.14975	7.89839e-17	1.89486e-15	yes	LOC106347833	PREDICTED: probable inactive poly [ADP-ribose] polymerase SRO5 [Brassica rapa]	-	-	-	-	-	-	-
ncbi_106347834	11.6667	3	0.36	0.1	-1.848	0.013075	0.0420055	yes	LOC106347834	PREDICTED: neurofilament heavy polypeptide [Brassica rapa]	-	-	-	-	GO:0016020//membrane;GO:0005622//intracellular;GO:0005737//cytoplasm;GO:0005623//cell;GO:0043229//intracellular organelle;GO:0044424//intracellular part;GO:0043231//intracellular membrane-bounded organelle;GO:0043227//membrane-bounded organelle;GO:0009536//plastid;GO:0044444//cytoplasmic part;GO:0043226//organelle;GO:0044464//cell part	-	-
ncbi_106347835	115.633	268.183	1.56333	4.09667	1.38983	1.54452e-06	1.26449e-05	yes	LOC106347835	PREDICTED: transportin MOS14 [Brassica rapa]	-	-	-	-	-	-	-
ncbi_106347839	82.4	254.63	1.79667	6.1	1.76349	9.33819e-13	1.60168e-11	yes	LOC106347839	PREDICTED: calmodulin-binding protein 60 A [Brassica rapa]	-	-	-	-	-	-	-
ncbi_106347840	287.477	50.31	6.09	1.16333	-2.38818	5.36751e-20	1.58361e-18	yes	LOC106347840	PREDICTED: HIPL2 protein [Brassica rapa]	-	-	-	-	GO:0031225//anchored component of membrane;GO:0031224//intrinsic component of membrane;GO:0044425//membrane part;GO:0016020//membrane	GO:0016491//oxidoreductase activity;GO:0048037//cofactor binding;GO:0003824//catalytic activity;GO:0005488//binding;GO:0016614//oxidoreductase activity, acting on CH-OH group of donors	GO:0008152//metabolic process;GO:0044710//single-organism metabolic process;GO:0044238//primary metabolic process;GO:0044699//single-organism process
ncbi_106347844	2700.09	4947.36	55.51	115.737	1.06003	0.000212932	0.00114448	yes	LOC106347844	PREDICTED: protein NRT1/ PTR FAMILY 2.11-like [Brassica rapa]	-	-	-	-	-	-	-
ncbi_106347846	129.443	8.02667	2.58	0.173333	-3.89575	1.70164e-23	6.37101e-22	yes	LOC106347846	PREDICTED: LRR receptor-like serine/threonine-protein kinase FEI 2 [Brassica napus]	-	-	-	-	-	-	-
ncbi_106347848	235.863	68.3533	10.48	3.36	-1.64111	2.42772e-10	3.28542e-09	yes	BNAA06G22230D	Integral membrane HPP family protein [Arabidopsis thaliana]	-	-	-	-	GO:0044464//cell part;GO:0043227//membrane-bounded organelle;GO:0043226//organelle;GO:0019866//organelle inner membrane;GO:0031224//intrinsic component of membrane;GO:0031090//organelle membrane;GO:0009526//plastid envelope;GO:0031967//organelle envelope;GO:0044435//plastid part;GO:0043231//intracellular membrane-bounded organelle;GO:0044422//organelle part;GO:0031975//envelope;GO:0042170//plasti…	-	GO:0048511//rhythmic process
ncbi_106347862	0	5.26667	0.001	0.223333	7.80305	0.00059034	0.00284902	yes	LOC106347862	PREDICTED: peroxidase 71-like [Brassica napus]	Metabolism	Biosynthesis of other secondary metabolites	ko00940//Phenylpropanoid biosynthesis	K00430	-	-	-
ncbi_106347864	48.5733	7.69	2.53	0.436667	-2.53453	3.96007e-07	3.55525e-06	yes	LOC106347864	PREDICTED: two-component response regulator ARR6 [Brassica rapa]	Environmental Information Processing	Signal transduction	ko04075//Plant hormone signal transduction	K14492	GO:0005623//cell;GO:0043227//membrane-bounded organelle;GO:0005622//intracellular;GO:0043229//intracellular organelle;GO:0043226//organelle;GO:0044464//cell part;GO:0044424//intracellular part;GO:0043231//intracellular membrane-bounded organelle	GO:0005488//binding;GO:0004871//signal transducer activity	GO:0034645//cellular macromolecule biosynthetic process;GO:0044249//cellular biosynthetic process;GO:0048511//rhythmic process;GO:0009987//cellular process;GO:0070887//cellular response to chemical stimulus;GO:0065007//biological regulation;GO:0009058//biosynthetic process;GO:0044260//cellular macromolecule metabolic process;GO:0050896//response to stimulus;GO:0043170//macromolecule metabolic pro…
ncbi_106347868	91.6667	41.3333	3.66	1.78667	-1.03457	0.000645145	0.00308216	yes	LOC106347868	PREDICTED: diphthine methyltransferase homolog [Brassica napus]	-	-	-	-	GO:0043229//intracellular organelle;GO:0005622//intracellular;GO:0043231//intracellular membrane-bounded organelle;GO:1990234//transferase complex;GO:0043226//organelle;GO:0000151//ubiquitin ligase complex;GO:0043227//membrane-bounded organelle;GO:0005623//cell;GO:0044424//intracellular part;GO:0044464//cell part;GO:1902494//catalytic complex;GO:0032991//macromolecular complex;GO:0031461//cullin-…	-	-
ncbi_106347869	51.49	3.66667	3.46667	0.27	-3.68252	2.84408e-10	3.81439e-09	yes	LOC106347869	PREDICTED: glutaredoxin-C1-like [Brassica napus]	-	-	-	-	-	-	-
ncbi_106347871	112.547	289.757	3.79667	10.9433	1.52725	1.04455e-09	1.31181e-08	yes	LOC106347871	PREDICTED: probable inactive purple acid phosphatase 29 [Brassica napus]	-	-	-	-	-	GO:0016791//phosphatase activity;GO:0042578//phosphoric ester hydrolase activity;GO:0003824//catalytic activity;GO:0005488//binding;GO:0016788//hydrolase activity, acting on ester bonds;GO:0043167//ion binding;GO:0043169//cation binding;GO:0016787//hydrolase activity	-
ncbi_106347883	33	109.333	1.58333	5.64	1.83273	8.78757e-08	8.67616e-07	yes	BNAA01G11770D	senescence regulator [Medicago truncatula]	-	-	-	-	-	-	-
ncbi_106347888	0	7.66667	0.001	0.406667	8.6677	1.95483e-05	0.000131656	yes	LOC106347888	BnaA01g11730D [Brassica napus]	-	-	-	-	-	-	-
ncbi_106347889	8.33333	37.6667	0.386667	1.87333	2.27645	1.23652e-06	1.02891e-05	yes	LOC106347889	BnaA01g11700D [Brassica napus]	-	-	-	-	-	-	-
ncbi_106347890	171.847	39.1633	3.12667	0.763333	-2.03424	2.46585e-12	4.08616e-11	yes	LOC106347890	PREDICTED: pentatricopeptide repeat-containing protein At4g21880, mitochondrial-like isoform X1 [Brassica napus]	-	-	-	-	-	-	-
ncbi_106347892	4409.74	988.183	294.473	68.7733	-2.09822	1.2207e-10	1.70905e-09	yes	LOC106347892	PREDICTED: 15.4 kDa class V heat shock protein-like [Brassica napus]	Genetic Information Processing	Folding, sorting and degradation	ko04141//Protein processing in endoplasmic reticulum	K13993	GO:0044424//intracellular part;GO:0044464//cell part;GO:0005623//cell;GO:0005622//intracellular	-	GO:0009416//response to light stimulus;GO:0009628//response to abiotic stimulus;GO:0009314//response to radiation;GO:0009642//response to light intensity;GO:0042221//response to chemical;GO:1901700//response to oxygen-containing compound;GO:0006950//response to stress;GO:0000302//response to reactive oxygen species;GO:0050896//response to stimulus;GO:0006979//response to oxidative stress
ncbi_106347908	710.113	328.23	32.89	16.4367	-1.00073	1.07586e-05	7.61216e-05	yes	LOC106347908	PREDICTED: adenylate kinase 4-like [Brassica napus]	Metabolism	Nucleotide metabolism	ko00230//Purine metabolism	K00939	GO:0043226//organelle;GO:0005737//cytoplasm;GO:0044424//intracellular part;GO:0043231//intracellular membrane-bounded organelle;GO:0005576//extracellular region;GO:0009536//plastid;GO:0031090//organelle membrane;GO:0005911//cell-cell junction;GO:0030054//cell junction;GO:0044422//organelle part;GO:0005623//cell;GO:0044444//cytoplasmic part;GO:0016020//membrane;GO:0043227//membrane-bounded organel…	GO:0005488//binding;GO:0016301//kinase activity;GO:0016773//phosphotransferase activity, alcohol group as acceptor;GO:0043169//cation binding;GO:0003824//catalytic activity;GO:0036094//small molecule binding;GO:0016740//transferase activity;GO:0043167//ion binding;GO:0046914//transition metal ion binding;GO:0004672//protein kinase activity;GO:0016772//transferase activity, transferring phosphorus…	GO:0043436//oxoacid metabolic process;GO:0072522//purine-containing compound biosynthetic process;GO:1901575//organic substance catabolic process;GO:0010033//response to organic substance;GO:1901135//carbohydrate derivative metabolic process;GO:0019941//modification-dependent protein catabolic process;GO:1901362//organic cyclic compound biosynthetic process;GO:0071840//cellular component organiza…
ncbi_106347917	28.6367	3.85667	0.776667	0.12	-2.69426	0.000117127	0.000670195	yes	LOC106347917	PREDICTED: protein DEK-like [Brassica napus]	-	-	-	-	GO:0044464//cell part;GO:0005623//cell;GO:0043226//organelle;GO:0043227//membrane-bounded organelle;GO:0043229//intracellular organelle;GO:0005622//intracellular;GO:0044424//intracellular part;GO:0043231//intracellular membrane-bounded organelle	-	-
ncbi_106347918	17.57	49.0633	0.606667	1.76667	1.54205	0.000348185	0.00178042	yes	LOC106347918	PREDICTED: neurofilament medium polypeptide-like isoform X2 [Brassica napus]	-	-	-	-	GO:0016020//membrane	GO:0005488//binding;GO:0043167//ion binding;GO:0046872//metal ion binding;GO:0043169//cation binding	GO:0032502//developmental process;GO:0019725//cellular homeostasis;GO:0044765//single-organism transport;GO:0006811//ion transport;GO:0006950//response to stress;GO:0051179//localization;GO:0002376//immune system process;GO:0055065//metal ion homeostasis;GO:0006810//transport;GO:0006873//cellular ion homeostasis;GO:0044763//single-organism cellular process;GO:0098771//inorganic ion homeostasis;GO…
ncbi_106347929	57.08	126.667	1.41333	3.52667	1.3192	1.1012e-05	7.77657e-05	yes	LOC106347929	PREDICTED: pyruvate kinase, cytosolic isozyme-like [Brassica rapa]	Metabolism	Nucleotide metabolism;Global and Overview;Carbohydrate metabolism	ko01200//Carbon metabolism;ko01230//Biosynthesis of amino acids;ko00230//Purine metabolism;ko00010//Glycolysis / Gluconeogenesis;ko00620//Pyruvate metabolism	K00873	GO:0016020//membrane;GO:0005737//cytoplasm;GO:0005622//intracellular;GO:0044444//cytoplasmic part;GO:0005623//cell;GO:0044424//intracellular part;GO:0044464//cell part	GO:0046872//metal ion binding;GO:0031420//alkali metal ion binding;GO:0043167//ion binding;GO:0005488//binding;GO:0016301//kinase activity;GO:0003824//catalytic activity;GO:0043169//cation binding;GO:0016740//transferase activity;GO:0016772//transferase activity, transferring phosphorus-containing groups	GO:0043436//oxoacid metabolic process;GO:0010035//response to inorganic substance;GO:0006090//pyruvate metabolic process;GO:0008152//metabolic process;GO:0010038//response to metal ion;GO:0050896//response to stimulus;GO:0044237//cellular metabolic process;GO:0044763//single-organism cellular process;GO:0009987//cellular process;GO:0044281//small molecule metabolic process;GO:0006793//phosphorus …
ncbi_106347932	11.04	24.45	0.38	0.936667	1.30154	0.00993889	0.033307	yes	LOC106347932	PREDICTED: serine/threonine-protein kinase SRK2H [Brassica napus]	Environmental Information Processing	Signal transduction	ko04075//Plant hormone signal transduction	K14498	-	-	-
ncbi_106347938	69.0133	124.053	1.24	2.48667	1.00387	0.000405904	0.00204188	yes	LOC106347938	PREDICTED: beta-galactosidase 6-like [Brassica napus]	-	-	-	-	-	-	-
ncbi_106347939	763.833	194.713	13.6633	3.92667	-1.79893	8.9689e-10	1.13628e-08	yes	LOC106347939	PREDICTED: beta-galactosidase 10 [Brassica napus]	-	-	-	-	GO:0044464//cell part;GO:0005623//cell;GO:0030312//external encapsulating structure;GO:0005576//extracellular region;GO:0005618//cell wall;GO:0071944//cell periphery	GO:0016798//hydrolase activity, acting on glycosyl bonds;GO:0015925//galactosidase activity;GO:0004553//hydrolase activity, hydrolyzing O-glycosyl compounds;GO:0016787//hydrolase activity;GO:0003824//catalytic activity	GO:0044238//primary metabolic process;GO:0050896//response to stimulus;GO:0009628//response to abiotic stimulus;GO:0008152//metabolic process
ncbi_106347948	98.17	24.56	1.25667	0.36	-1.80353	3.0247e-06	2.35749e-05	yes	LOC106347948	PREDICTED: protein CHROMATIN REMODELING 24-like [Brassica napus]	-	-	-	-	-	-	-
ncbi_106347952	34.8333	10.7	1.21333	0.4	-1.6009	0.000468669	0.00232071	yes	LOC106347952	PREDICTED: probable SAL3 phosphatase [Brassica napus]	Metabolism;Environmental Information Processing	Energy metabolism;Signal transduction;Carbohydrate metabolism	ko04070//Phosphatidylinositol signaling system;ko00562//Inositol phosphate metabolism;ko00920//Sulfur metabolism	K15422	GO:0044464//cell part;GO:0043227//membrane-bounded organelle;GO:0043229//intracellular organelle;GO:0044424//intracellular part;GO:0005622//intracellular;GO:0043226//organelle;GO:0005623//cell;GO:0043231//intracellular membrane-bounded organelle	GO:0043167//ion binding;GO:0016787//hydrolase activity;GO:0016788//hydrolase activity, acting on ester bonds;GO:0042578//phosphoric ester hydrolase activity;GO:0043169//cation binding;GO:0016791//phosphatase activity;GO:0008252//nucleotidase activity;GO:0003824//catalytic activity;GO:0005488//binding	GO:0044265//cellular macromolecule catabolic process;GO:0044237//cellular metabolic process;GO:0048856//anatomical structure development;GO:0030154//cell differentiation;GO:0046488//phosphatidylinositol metabolic process;GO:0009725//response to hormone;GO:0008152//metabolic process;GO:0009057//macromolecule catabolic process;GO:0044257//cellular protein catabolic process;GO:0016049//cell growth;G…
ncbi_106347961	35.6667	12.1667	1.6	0.593333	-1.43116	0.00132273	0.0058339	yes	LOC106347961	PREDICTED: non-specific lipid-transfer protein-like protein At5g64080 [Brassica napus]	-	-	-	-	-	-	-
ncbi_106347962	2	9.66667	0.0633333	0.353333	2.47999	0.00190623	0.00804136	yes	LOC106347962	PREDICTED: peroxidase 71-like [Brassica oleracea var. oleracea] [Brassica oleracea]	Metabolism	Biosynthesis of other secondary metabolites	ko00940//Phenylpropanoid biosynthesis	K00430	-	-	-
ncbi_106347964	52.84	157.96	1.91333	5.92667	1.63113	2.82828e-06	2.2175e-05	yes	LOC106347964	BnaC02g48850D [Brassica napus]	-	-	-	-	-	-	-
ncbi_106347965	1601.08	3592.41	62.74	154.33	1.29856	6.98861e-10	8.96637e-09	yes	LOC106347965	PREDICTED: protein EXORDIUM-like 2 [Brassica oleracea var. oleracea] [Brassica oleracea]	-	-	-	-	GO:0005911//cell-cell junction;GO:0071944//cell periphery;GO:0043231//intracellular membrane-bounded organelle;GO:0030054//cell junction;GO:0005618//cell wall;GO:0043229//intracellular organelle;GO:0009536//plastid;GO:0043227//membrane-bounded organelle;GO:0044464//cell part;GO:0044444//cytoplasmic part;GO:0005623//cell;GO:0005576//extracellular region;GO:0030312//external encapsulating structure…	-	GO:0050896//response to stimulus;GO:0042221//response to chemical
ncbi_106347971	157.353	2.50333	6.00667	0.09	-6.0605	6.80943e-36	5.35132e-34	yes	LOC106347971	PREDICTED: acyl-protein thioesterase 2-like [Brassica napus]	Metabolism	Lipid metabolism	ko00564//Glycerophospholipid metabolism	K06130	-	-	-
ncbi_106347973	137.123	38.3333	7.83667	2.33667	-1.74579	5.92584e-08	5.98671e-07	yes	LOC106347973	BnaA06g24350D [Brassica napus]	-	-	-	-	-	-	-
ncbi_106347974	182.333	57.0767	4.27333	1.50333	-1.5072	3.41187e-07	3.0891e-06	yes	LOC106347974	O-fucosyltransferase family protein [Arabidopsis thaliana]	-	-	-	-	-	-	-
ncbi_106347976	145.01	41.6067	2.45333	0.793333	-1.62874	2.60753e-07	2.4065e-06	yes	LOC106347976	PREDICTED: ubiquitin carboxyl-terminal hydrolase 17-like [Brassica napus]	-	-	-	-	-	GO:0016787//hydrolase activity;GO:0070011//peptidase activity, acting on L-amino acid peptides;GO:0043167//ion binding;GO:0003824//catalytic activity;GO:0004175//endopeptidase activity;GO:0008233//peptidase activity;GO:0005488//binding;GO:0043169//cation binding	GO:0071704//organic substance metabolic process;GO:0009057//macromolecule catabolic process;GO:1901575//organic substance catabolic process;GO:0044237//cellular metabolic process;GO:0030163//protein catabolic process;GO:0019538//protein metabolic process;GO:0043632//modification-dependent macromolecule catabolic process;GO:0009987//cellular process;GO:0008152//metabolic process;GO:0044238//primar…
ncbi_106347978	169.457	17.1567	2.13667	0.246667	-3.11473	1.97248e-19	5.61511e-18	yes	LOC106347978	BnaA06g24310D [Brassica napus]	-	-	-	-	-	-	-
ncbi_106347981	55.28	18.01	2.13	0.766667	-1.47418	0.000369668	0.00187891	yes	LOC106347981	PREDICTED: zinc-finger homeodomain protein 1-like [Brassica napus]	-	-	-	-	-	-	-
ncbi_106347982	39.7833	0.706667	1.07333	0.02	-5.74595	2.02579e-14	3.98907e-13	yes	LOC106347982	PREDICTED: protein TRANSPARENT TESTA 12-like [Brassica napus]	-	-	-	-	-	-	-
ncbi_106347983	171.113	418.8	4.51	12.2867	1.44589	3.63998e-09	4.29082e-08	yes	LOC106347983	PREDICTED: protein TRANSPARENT TESTA 12-like [Brassica napus]	-	-	-	-	GO:0031224//intrinsic component of membrane;GO:0044425//membrane part;GO:0016020//membrane	GO:0022857//transmembrane transporter activity;GO:0015291//secondary active transmembrane transporter activity;GO:0005215//transporter activity;GO:0022804//active transmembrane transporter activity	GO:0044767//single-organism developmental process;GO:0032502//developmental process;GO:0042221//response to chemical;GO:0044699//single-organism process;GO:0050896//response to stimulus;GO:0051234//establishment of localization;GO:0044707//single-multicellular organism process;GO:1902578//single-organism localization;GO:0051179//localization;GO:0044765//single-organism transport;GO:0032501//multi…
ncbi_106347984	124	35	3.3	1.05333	-1.6475	4.93163e-07	4.36652e-06	yes	LOC106347984	PREDICTED: protein TRANSPARENT TESTA 12-like [Brassica napus]	-	-	-	-	-	-	-
ncbi_106347986	65.2467	12.56	1.18667	0.25	-2.24691	1.808e-07	1.70667e-06	yes	LOC106347986	PREDICTED: LMBR1 domain-containing protein 2 homolog A-like isoform X1 [Brassica napus]	-	-	-	-	GO:0044425//membrane part;GO:0044464//cell part;GO:0016020//membrane;GO:0043229//intracellular organelle;GO:0005623//cell;GO:0044444//cytoplasmic part;GO:0043226//organelle;GO:0031224//intrinsic component of membrane;GO:0043227//membrane-bounded organelle;GO:0043231//intracellular membrane-bounded organelle;GO:0005737//cytoplasm;GO:0005622//intracellular;GO:0009536//plastid;GO:0044424//intracellu…	-	GO:0065007//biological regulation;GO:0008283//cell proliferation;GO:0042127//regulation of cell proliferation;GO:0044699//single-organism process;GO:0050789//regulation of biological process;GO:0050794//regulation of cellular process
ncbi_106347987	4.33333	18.6667	0.276667	1.15	2.05541	0.00400937	0.0153556	yes	LOC106347987	BnaA06g24230D [Brassica napus]	-	-	-	-	-	-	-
ncbi_106347990	181	38.4467	9.68	2.19	-2.14408	1.05248e-11	1.6413e-10	yes	LOC106347990	PREDICTED: polyadenylate-binding protein 2 isoform X1 [Brassica napus]	Genetic Information Processing	Translation	ko03015//mRNA surveillance pathway	K14396	GO:0005654//nucleoplasm;GO:0043226//organelle;GO:0005622//intracellular;GO:0044424//intracellular part;GO:0044464//cell part;GO:0044451//nucleoplasm part;GO:0044428//nuclear part;GO:0031981//nuclear lumen;GO:0005623//cell;GO:0044422//organelle part;GO:0031974//membrane-enclosed lumen;GO:0044446//intracellular organelle part;GO:0043227//membrane-bounded organelle;GO:0043231//intracellular membrane…	GO:0005488//binding;GO:1901363//heterocyclic compound binding;GO:0003676//nucleic acid binding;GO:0097159//organic cyclic compound binding	-
ncbi_106347991	59	14.3333	4.64	1.21	-1.93912	4.33112e-06	3.28011e-05	yes	LOC106347991	PREDICTED: actin-related protein 2/3 complex subunit 5A [Brassica rapa]	Cellular Processes	Transport and catabolism	ko04144//Endocytosis	K05754	GO:0005622//intracellular;GO:0043226//organelle;GO:0044464//cell part;GO:0005856//cytoskeleton;GO:0043234//protein complex;GO:0043228//non-membrane-bounded organelle;GO:0032991//macromolecular complex;GO:0043232//intracellular non-membrane-bounded organelle;GO:0043229//intracellular organelle;GO:0044424//intracellular part;GO:0016020//membrane;GO:0005623//cell	GO:0016791//phosphatase activity;GO:0004721//phosphoprotein phosphatase activity;GO:0032550//purine ribonucleoside binding;GO:0003824//catalytic activity;GO:0008092//cytoskeletal protein binding;GO:0001883//purine nucleoside binding;GO:0004722//protein serine/threonine phosphatase activity;GO:0016787//hydrolase activity;GO:0097159//organic cyclic compound binding;GO:0016740//transferase activity;…	GO:0065007//biological regulation;GO:0032271//regulation of protein polymerization;GO:0044260//cellular macromolecule metabolic process;GO:0048522//positive regulation of cellular process;GO:0018205//peptidyl-lysine modification;GO:0030036//actin cytoskeleton organization;GO:0007010//cytoskeleton organization;GO:0009653//anatomical structure morphogenesis;GO:0044089//positive regulation of cellul…
ncbi_106347992	227.333	52.3333	8.95	2.21	-2.01784	6.64474e-12	1.05827e-10	yes	LOC106347992	BnaA06g24180D [Brassica napus]	-	-	-	-	GO:0044444//cytoplasmic part;GO:0009536//plastid;GO:0031967//organelle envelope;GO:0031975//envelope;GO:0005737//cytoplasm;GO:0044446//intracellular organelle part;GO:0044464//cell part;GO:0044435//plastid part;GO:0043229//intracellular organelle;GO:0044422//organelle part;GO:0005623//cell;GO:0005622//intracellular;GO:0009526//plastid envelope;GO:0043227//membrane-bounded organelle;GO:0043226//or…	-	-
ncbi_106347994	3656.67	850	243.927	60.13	-2.02029	7.5114e-15	1.5391e-13	yes	LOC106347994	PREDICTED: 50S ribosomal protein L29, chloroplastic-like [Brassica napus]	Genetic Information Processing	Translation	ko03010//Ribosome	K02904	GO:0044424//intracellular part;GO:0044464//cell part;GO:0030529//intracellular ribonucleoprotein complex;GO:0009532//plastid stroma;GO:0044422//organelle part;GO:0044444//cytoplasmic part;GO:1990904//ribonucleoprotein complex;GO:0009536//plastid;GO:0005622//intracellular;GO:0005623//cell;GO:0044435//plastid part;GO:0031975//envelope;GO:0043229//intracellular organelle;GO:0043231//intracellular me…	GO:0005198//structural molecule activity	GO:0010468//regulation of gene expression;GO:0010556//regulation of macromolecule biosynthetic process;GO:0050794//regulation of cellular process;GO:0031323//regulation of cellular metabolic process;GO:1903506//regulation of nucleic acid-templated transcription;GO:0051252//regulation of RNA metabolic process;GO:0006355//regulation of transcription, DNA-templated;GO:0022613//ribonucleoprotein comp…
ncbi_106348011	1898.61	200.22	47.23	5.47333	-3.10921	2.83182e-39	2.66729e-37	yes	LOC106348011	PREDICTED: asparagine synthetase [glutamine-hydrolyzing] 2-like [Brassica napus]	Metabolism	Amino acid metabolism	ko00250//Alanine, aspartate and glutamate metabolism	K01953	GO:0044424//intracellular part;GO:0044444//cytoplasmic part;GO:0030054//cell junction;GO:0044464//cell part;GO:0005622//intracellular;GO:0005623//cell;GO:0005737//cytoplasm;GO:0005911//cell-cell junction	GO:0097367//carbohydrate derivative binding;GO:0032550//purine ribonucleoside binding;GO:0036094//small molecule binding;GO:0001882//nucleoside binding;GO:0016879//ligase activity, forming carbon-nitrogen bonds;GO:0016880//acid-ammonia (or amide) ligase activity;GO:0016884//carbon-nitrogen ligase activity, with glutamine as amido-N-donor;GO:0032549//ribonucleoside binding;GO:0001883//purine nucle…	GO:0008152//metabolic process;GO:1901566//organonitrogen compound biosynthetic process;GO:0044249//cellular biosynthetic process;GO:0006807//nitrogen compound metabolic process;GO:0043436//oxoacid metabolic process;GO:0006520//cellular amino acid metabolic process;GO:0006970//response to osmotic stress;GO:0044763//single-organism cellular process;GO:0006972//hyperosmotic response;GO:0006790//sulf…
ncbi_106348012	255	47.9433	9.57	2.04	-2.22995	3.58694e-12	5.83823e-11	yes	LOC106348012	PREDICTED: CMP-sialic acid transporter 5-like [Brassica napus]	-	-	-	-	-	-	-
ncbi_106348019	1.35	22.7633	0.0433333	0.746667	4.10692	5.63515e-08	5.71009e-07	yes	LOC106348019	PREDICTED: flotillin-like protein 3 [Brassica napus]	-	-	-	-	GO:0043229//intracellular organelle;GO:0044459//plasma membrane part;GO:0043231//intracellular membrane-bounded organelle;GO:0005622//intracellular;GO:0044424//intracellular part;GO:0005623//cell;GO:0044425//membrane part;GO:0043226//organelle;GO:0005886//plasma membrane;GO:0071944//cell periphery;GO:0043227//membrane-bounded organelle;GO:0044464//cell part;GO:0016020//membrane	-	GO:0035556//intracellular signal transduction;GO:0051716//cellular response to stimulus;GO:0010033//response to organic substance;GO:0023052//signaling;GO:0010243//response to organonitrogen compound;GO:0009987//cellular process;GO:0044699//single-organism process;GO:0065007//biological regulation;GO:0050896//response to stimulus;GO:0050789//regulation of biological process;GO:0044700//single org…
ncbi_106348020	192.67	59.4067	12.3833	4.14333	-1.57954	2.09969e-09	2.54571e-08	yes	LOC106348020	BnaA06g23800D [Brassica napus]	-	-	-	-	GO:0044424//intracellular part;GO:0043226//organelle;GO:0043229//intracellular organelle;GO:0043231//intracellular membrane-bounded organelle;GO:0044464//cell part;GO:0016020//membrane;GO:0005622//intracellular;GO:0005623//cell;GO:0043227//membrane-bounded organelle	-	GO:0046165//alcohol biosynthetic process;GO:0019751//polyol metabolic process;GO:0044237//cellular metabolic process;GO:1901617//organic hydroxy compound biosynthetic process;GO:0071704//organic substance metabolic process;GO:0032958//inositol phosphate biosynthetic process;GO:0009987//cellular process;GO:0044710//single-organism metabolic process;GO:0044763//single-organism cellular process;GO:0…
ncbi_106348021	74.3333	29.5	2.43	1.03	-1.23831	0.000846747	0.00392901	yes	LOC106348021	PREDICTED: probable 20S rRNA accumulation protein 4 [Brassica napus]	-	-	-	-	GO:0044464//cell part;GO:0044424//intracellular part;GO:0005623//cell;GO:0043227//membrane-bounded organelle;GO:0043231//intracellular membrane-bounded organelle;GO:0005622//intracellular;GO:0043226//organelle;GO:0043229//intracellular organelle	-	-
ncbi_106348025	183.287	73.7033	5.58667	2.55	-1.13149	0.000973509	0.00444405	yes	LOC106348025	PREDICTED: ethylene-responsive transcription factor ABR1-like [Brassica napus]	-	-	-	-	GO:0044464//cell part;GO:0005623//cell;GO:0005622//intracellular;GO:0043231//intracellular membrane-bounded organelle;GO:0043227//membrane-bounded organelle;GO:0043229//intracellular organelle;GO:0043226//organelle;GO:0044424//intracellular part	GO:0005488//binding;GO:1901363//heterocyclic compound binding;GO:0097159//organic cyclic compound binding;GO:0003676//nucleic acid binding;GO:0001071//nucleic acid binding transcription factor activity	GO:0010033//response to organic substance;GO:0034284//response to monosaccharide;GO:0051707//response to other organism;GO:0009605//response to external stimulus;GO:0007165//signal transduction;GO:0009966//regulation of signal transduction;GO:0042221//response to chemical;GO:0044249//cellular biosynthetic process;GO:0006950//response to stress;GO:0000160//phosphorelay signal transduction system;G…
ncbi_106348026	1258.62	435.51	16.21	6.25333	-1.37419	2.31055e-08	2.45177e-07	yes	LOC106348026	PREDICTED: cellulose synthase A catalytic subunit 6 [UDP-forming] [Brassica oleracea var. oleracea] [Brassica oleracea]	-	-	-	-	GO:0044425//membrane part;GO:0044424//intracellular part;GO:0043229//intracellular organelle;GO:0044464//cell part;GO:0043234//protein complex;GO:0043226//organelle;GO:0031224//intrinsic component of membrane;GO:0043227//membrane-bounded organelle;GO:1902494//catalytic complex;GO:0032991//macromolecular complex;GO:0005623//cell;GO:0005622//intracellular;GO:0043231//intracellular membrane-bounded …	GO:0016759//cellulose synthase activity;GO:0016740//transferase activity;GO:0003824//catalytic activity;GO:0046872//metal ion binding;GO:0046527//glucosyltransferase activity;GO:0005488//binding;GO:0016758//transferase activity, transferring hexosyl groups;GO:0043167//ion binding;GO:0043169//cation binding;GO:0046914//transition metal ion binding;GO:0016757//transferase activity, transferring gly…	GO:0048588//developmental cell growth;GO:0016043//cellular component organization;GO:0009416//response to light stimulus;GO:0061640//cytoskeleton-dependent cytokinesis;GO:0048856//anatomical structure development;GO:0007010//cytoskeleton organization;GO:0000281//mitotic cytokinesis;GO:0042546//cell wall biogenesis;GO:0048589//developmental growth;GO:0044260//cellular macromolecule metabolic proce…
ncbi_106348028	135.647	284.367	4.11333	9.34667	1.18414	5.49627e-07	4.83291e-06	yes	LOC106348028	BnaC03g49620D [Brassica napus]	-	-	-	-	GO:0005622//intracellular;GO:0005623//cell;GO:0044424//intracellular part;GO:0044464//cell part	GO:0003824//catalytic activity	GO:0009605//response to external stimulus;GO:0044267//cellular protein metabolic process;GO:0006464//cellular protein modification process;GO:0051716//cellular response to stimulus;GO:0050794//regulation of cellular process;GO:0050789//regulation of biological process;GO:0065007//biological regulation;GO:0010243//response to organonitrogen compound;GO:0043207//response to external biotic stimulus…
ncbi_106348036	42.3333	107	0.866667	2.48	1.51679	2.44713e-05	0.000162185	yes	LOC106348036	PREDICTED: LOW QUALITY PROTEIN: filaggrin-2 [Brassica napus]	-	-	-	-	GO:0043227//membrane-bounded organelle;GO:0044424//intracellular part;GO:0005623//cell;GO:0044464//cell part;GO:0043229//intracellular organelle;GO:0005622//intracellular;GO:0043226//organelle;GO:0043231//intracellular membrane-bounded organelle	-	-
ncbi_106348059	874.553	279.89	65.0567	21.8433	-1.5745	2.12948e-07	1.99009e-06	yes	LOC106348059	PREDICTED: peptidyl-prolyl cis-trans isomerase FKBP12-like [Brassica napus]	-	-	-	-	-	-	-
ncbi_106348064	51.3333	9.66667	3.71	0.79	-2.23149	8.57975e-07	7.3064e-06	yes	LOC106348064	PREDICTED: classical arabinogalactan protein 1-like [Brassica rapa]	-	-	-	-	GO:0031224//intrinsic component of membrane;GO:0016020//membrane;GO:0044425//membrane part	-	GO:0050896//response to stimulus;GO:0042221//response to chemical;GO:0010243//response to organonitrogen compound;GO:0009719//response to endogenous stimulus;GO:0010033//response to organic substance;GO:1901698//response to nitrogen compound
ncbi_106348065	1296.01	341.973	27.92	7.99	-1.80503	6.37485e-16	1.42807e-14	yes	LOC106348065	PREDICTED: bifunctional riboflavin biosynthesis protein RIBA 1, chloroplastic [Brassica napus]	Metabolism	Metabolism of cofactors and vitamins	ko00740//Riboflavin metabolism	K14652	-	-	-
ncbi_106348066	1048.46	448.087	25.4	12.2733	-1.0493	0.000178071	0.000974011	yes	LOC106348066	PREDICTED: dicarboxylate transporter 2.1, chloroplastic [Brassica napus]	-	-	-	-	GO:0031984//organelle subcompartment;GO:0019866//organelle inner membrane;GO:0031224//intrinsic component of membrane;GO:0044446//intracellular organelle part;GO:0042170//plastid membrane;GO:0031976//plastid thylakoid;GO:0043227//membrane-bounded organelle;GO:0016020//membrane;GO:0044444//cytoplasmic part;GO:0005737//cytoplasm;GO:0009528//plastid inner membrane;GO:0044422//organelle part;GO:00310…	GO:0022891//substrate-specific transmembrane transporter activity;GO:0005342//organic acid transmembrane transporter activity;GO:0008514//organic anion transmembrane transporter activity;GO:0015556//C4-dicarboxylate transmembrane transporter activity;GO:0046943//carboxylic acid transmembrane transporter activity;GO:0022892//substrate-specific transporter activity;GO:0005215//transporter activity;…	GO:0006820//anion transport;GO:0006807//nitrogen compound metabolic process;GO:0044710//single-organism metabolic process;GO:1901605//alpha-amino acid metabolic process;GO:0043436//oxoacid metabolic process;GO:0051234//establishment of localization;GO:0015711//organic anion transport;GO:0043207//response to external biotic stimulus;GO:0071702//organic substance transport;GO:0015729//oxaloacetate …
ncbi_106348067	48.3333	135.857	1.87	5.80333	1.63384	4.48293e-09	5.21808e-08	yes	LOC106348067	PREDICTED: protein EXORDIUM-like 2 [Brassica rapa]	-	-	-	-	GO:0005576//extracellular region;GO:0043231//intracellular membrane-bounded organelle;GO:0043229//intracellular organelle;GO:0044421//extracellular region part;GO:0043226//organelle;GO:0071944//cell periphery;GO:0005623//cell;GO:0030312//external encapsulating structure;GO:0005622//intracellular;GO:0030054//cell junction;GO:0043227//membrane-bounded organelle;GO:0009536//plastid;GO:0044424//intra…	-	GO:0050896//response to stimulus;GO:0042221//response to chemical
ncbi_106348068	228.333	79.3333	7.51333	2.89333	-1.37672	1.66208e-07	1.57678e-06	yes	LOC106348068	PREDICTED: metacaspase-3-like [Brassica napus]	-	-	-	-	GO:0044464//cell part;GO:0043229//intracellular organelle;GO:0043231//intracellular membrane-bounded organelle;GO:0005622//intracellular;GO:0043226//organelle;GO:0043227//membrane-bounded organelle;GO:0044424//intracellular part;GO:0005623//cell	-	-
ncbi_106348075	91.1767	234.083	6.87	18.5467	1.43278	4.34316e-07	3.87724e-06	yes	LOC106348075	PREDICTED: myosin heavy chain, muscle [Brassica rapa]	-	-	-	-	GO:0044424//intracellular part;GO:0043231//intracellular membrane-bounded organelle;GO:0044464//cell part;GO:0043227//membrane-bounded organelle;GO:0005623//cell;GO:0043229//intracellular organelle;GO:0005622//intracellular;GO:0043226//organelle	-	-
ncbi_106348077	219.333	96.3333	8.14667	3.85333	-1.0801	2.42605e-05	0.000160843	yes	LOC106348077	PREDICTED: release factor glutamine methyltransferase-like [Brassica napus]	-	-	-	-	GO:0009536//plastid;GO:0044424//intracellular part;GO:0005737//cytoplasm;GO:0044464//cell part;GO:0043231//intracellular membrane-bounded organelle;GO:0043226//organelle;GO:0043227//membrane-bounded organelle;GO:0005622//intracellular;GO:0043229//intracellular organelle;GO:0005623//cell;GO:0044444//cytoplasmic part	GO:0008168//methyltransferase activity;GO:0016741//transferase activity, transferring one-carbon groups;GO:0016740//transferase activity;GO:0003824//catalytic activity	GO:0008152//metabolic process;GO:0044238//primary metabolic process;GO:1901566//organonitrogen compound biosynthetic process;GO:0006779//porphyrin-containing compound biosynthetic process;GO:0019538//protein metabolic process;GO:0044260//cellular macromolecule metabolic process;GO:0051188//cofactor biosynthetic process;GO:0051186//cofactor metabolic process;GO:0044271//cellular nitrogen compound …
ncbi_106348078	0.333333	5.06667	0.01	0.203333	4.34577	0.00713773	0.0251448	yes	LOC106348078	PREDICTED: peroxidase 71 [Brassica rapa]	Metabolism	Biosynthesis of other secondary metabolites	ko00940//Phenylpropanoid biosynthesis	K00430	-	-	-
ncbi_106348082	1330.15	567.507	31.01	14.48	-1.09867	2.52121e-07	2.33266e-06	yes	LOC106348082	PREDICTED: glutamate--tRNA ligase, chloroplastic/mitochondrial [Brassica napus]	Metabolism;Genetic Information Processing	Translation;Metabolism of cofactors and vitamins	ko00970//Aminoacyl-tRNA biosynthesis;ko00860//Porphyrin and chlorophyll metabolism	K01885	GO:0044464//cell part;GO:0043231//intracellular membrane-bounded organelle;GO:0043229//intracellular organelle;GO:0009532//plastid stroma;GO:0005737//cytoplasm;GO:0009536//plastid;GO:0044444//cytoplasmic part;GO:0044424//intracellular part;GO:0043226//organelle;GO:0005623//cell;GO:0044422//organelle part;GO:0044435//plastid part;GO:0043227//membrane-bounded organelle;GO:0005622//intracellular;GO:…	GO:0001883//purine nucleoside binding;GO:0036094//small molecule binding;GO:0003824//catalytic activity;GO:0097159//organic cyclic compound binding;GO:1901363//heterocyclic compound binding;GO:0032550//purine ribonucleoside binding;GO:0005488//binding;GO:0032549//ribonucleoside binding;GO:0097367//carbohydrate derivative binding;GO:0016876//ligase activity, forming aminoacyl-tRNA and related comp…	GO:0044271//cellular nitrogen compound biosynthetic process;GO:0019752//carboxylic acid metabolic process;GO:0016070//RNA metabolic process;GO:0006399//tRNA metabolic process;GO:0006082//organic acid metabolic process;GO:0043170//macromolecule metabolic process;GO:0000003//reproduction;GO:0006518//peptide metabolic process;GO:0044238//primary metabolic process;GO:0043043//peptide biosynthetic pro…
ncbi_106348090	34.8333	10.7	1.21333	0.4	-1.6009	0.000468612	0.00232057	yes	LOC106348090	PREDICTED: probable SAL3 phosphatase [Brassica napus]	Environmental Information Processing;Metabolism	Energy metabolism;Signal transduction;Carbohydrate metabolism	ko04070//Phosphatidylinositol signaling system;ko00562//Inositol phosphate metabolism;ko00920//Sulfur metabolism	K15422	GO:0043229//intracellular organelle;GO:0043227//membrane-bounded organelle;GO:0043226//organelle;GO:0043231//intracellular membrane-bounded organelle;GO:0005622//intracellular;GO:0005623//cell;GO:0044464//cell part;GO:0044424//intracellular part	GO:0005488//binding;GO:0016791//phosphatase activity;GO:0043167//ion binding;GO:0016788//hydrolase activity, acting on ester bonds;GO:0008252//nucleotidase activity;GO:0016787//hydrolase activity;GO:0042578//phosphoric ester hydrolase activity;GO:0043169//cation binding;GO:0003824//catalytic activity	GO:0009719//response to endogenous stimulus;GO:0051603//proteolysis involved in cellular protein catabolic process;GO:0044238//primary metabolic process;GO:0010033//response to organic substance;GO:0032502//developmental process;GO:0046488//phosphatidylinositol metabolic process;GO:0040007//growth;GO:0008152//metabolic process;GO:0009057//macromolecule catabolic process;GO:0035966//response to to…
ncbi_106348097	1296.45	2343.74	17.5467	35.8533	1.03091	0.000115542	0.000662193	yes	LOC106348097	PREDICTED: 2-oxoglutarate dehydrogenase, mitochondrial-like [Brassica napus]	Metabolism	Carbohydrate metabolism;Global and Overview;Amino acid metabolism	ko01200//Carbon metabolism;ko00020//Citrate cycle (TCA cycle);ko00380//Tryptophan metabolism;ko00310//Lysine degradation	K00164	GO:0005623//cell;GO:0043227//membrane-bounded organelle;GO:0005737//cytoplasm;GO:0044464//cell part;GO:0005622//intracellular;GO:0044444//cytoplasmic part;GO:0043231//intracellular membrane-bounded organelle;GO:0043226//organelle;GO:0043229//intracellular organelle;GO:0044424//intracellular part	GO:0043167//ion binding;GO:0046914//transition metal ion binding;GO:0005488//binding;GO:0046872//metal ion binding;GO:0043169//cation binding	GO:0008152//metabolic process;GO:0032787//monocarboxylic acid metabolic process;GO:1901615//organic hydroxy compound metabolic process;GO:0042221//response to chemical;GO:0010035//response to inorganic substance;GO:0019752//carboxylic acid metabolic process;GO:0006089//lactate metabolic process;GO:0044237//cellular metabolic process;GO:0050896//response to stimulus;GO:0009987//cellular process;GO…
ncbi_106348106	118	218.94	2.15	4.51667	1.07092	0.000291395	0.00151908	yes	BNACNNG13220D	BnaA06g24590D [Brassica napus]	-	-	-	-	-	-	-
ncbi_106348114	11.3333	25.6667	0.223333	0.58	1.37685	0.00553691	0.0202776	yes	LOC106348114	PREDICTED: L-type lectin-domain containing receptor kinase IX.2-like isoform X1 [Brassica napus]	-	-	-	-	-	-	-
ncbi_106348119	33.1667	134.5	0.803333	3.58	2.15589	4.03681e-13	7.16069e-12	yes	LOC106348119	PREDICTED: receptor-like cytosolic serine/threonine-protein kinase RBK1 [Brassica napus]	-	-	-	-	-	-	-
ncbi_106348124	17.3333	50.5	0.366667	1.16333	1.66572	5.04587e-05	0.000313332	yes	LOC106348124	PREDICTED: glutamyl-tRNA(Gln) amidotransferase subunit A-like isoform X1 [Brassica napus]	-	-	-	-	-	GO:0016879//ligase activity, forming carbon-nitrogen bonds;GO:0016874//ligase activity;GO:0003824//catalytic activity	GO:0034613//cellular protein localization;GO:0045184//establishment of protein localization;GO:0070727//cellular macromolecule localization;GO:0046395//carboxylic acid catabolic process;GO:0009058//biosynthetic process;GO:0043170//macromolecule metabolic process;GO:0006629//lipid metabolic process;GO:0048193//Golgi vesicle transport;GO:0044248//cellular catabolic process;GO:0071704//organic subst…
ncbi_106348146	425.667	174.26	29.4433	12.5733	-1.22757	6.98294e-05	0.000420625	yes	LOC106348146	PREDICTED: high mobility group B protein 4 [Brassica napus]	-	-	-	-	GO:0044444//cytoplasmic part;GO:0005737//cytoplasm;GO:0044464//cell part;GO:0043229//intracellular organelle;GO:0005622//intracellular;GO:0043227//membrane-bounded organelle;GO:0043226//organelle;GO:0005623//cell;GO:0044424//intracellular part;GO:0032991//macromolecular complex;GO:0043231//intracellular membrane-bounded organelle	GO:0001071//nucleic acid binding transcription factor activity;GO:0005198//structural molecule activity;GO:0005488//binding;GO:0097159//organic cyclic compound binding;GO:1901363//heterocyclic compound binding;GO:0003676//nucleic acid binding	GO:0006790//sulfur compound metabolic process;GO:0044267//cellular protein metabolic process;GO:0035383//thioester metabolic process;GO:0071840//cellular component organization or biogenesis;GO:0010468//regulation of gene expression;GO:0009987//cellular process;GO:0016569//covalent chromatin modification;GO:0065007//biological regulation;GO:0006732//coenzyme metabolic process;GO:0006996//organell…
ncbi_106348147	22.9867	45.9467	0.416667	0.956667	1.19912	0.0102747	0.0342803	yes	LOC106348147	PREDICTED: beta-galactosidase 6-like [Brassica napus]	-	-	-	-	-	-	-
ncbi_106348149	55.3333	160.667	1.61333	5.23333	1.69769	6.72083e-09	7.66024e-08	yes	LOC106348149	PREDICTED: probable serine/threonine-protein kinase Cx32, chloroplastic [Brassica napus]	-	-	-	-	-	-	-
ncbi_106348151	34	131.893	1.60333	6.62667	2.04721	1.28729e-10	1.79614e-09	yes	LOC106348151	PREDICTED: zinc finger protein AZF1-like [Brassica napus]	-	-	-	-	GO:0043231//intracellular membrane-bounded organelle;GO:0043227//membrane-bounded organelle;GO:0005622//intracellular;GO:0043226//organelle;GO:0044464//cell part;GO:0044424//intracellular part;GO:0005623//cell;GO:0043229//intracellular organelle	GO:1901363//heterocyclic compound binding;GO:0097159//organic cyclic compound binding;GO:0043169//cation binding;GO:0003676//nucleic acid binding;GO:0001071//nucleic acid binding transcription factor activity;GO:0046914//transition metal ion binding;GO:0046872//metal ion binding;GO:0003677//DNA binding;GO:0043167//ion binding;GO:0005488//binding	GO:0019219//regulation of nucleobase-containing compound metabolic process;GO:0070887//cellular response to chemical stimulus;GO:0010468//regulation of gene expression;GO:0009889//regulation of biosynthetic process;GO:0080090//regulation of primary metabolic process;GO:2000112//regulation of cellular macromolecule biosynthetic process;GO:0044699//single-organism process;GO:0031326//regulation of …
ncbi_106348158	131.347	658.613	4.52333	24.79	2.4543	6.79884e-26	2.93865e-24	yes	LOC106348158	PREDICTED: adenylyl-sulfate kinase 4, chloroplastic-like [Brassica napus]	Metabolism	Energy metabolism;Nucleotide metabolism	ko00230//Purine metabolism;ko00920//Sulfur metabolism	K00860	GO:0044424//intracellular part;GO:0043229//intracellular organelle;GO:0005623//cell;GO:0005622//intracellular;GO:0043226//organelle;GO:0043231//intracellular membrane-bounded organelle;GO:0005737//cytoplasm;GO:0044444//cytoplasmic part;GO:0009536//plastid;GO:0043227//membrane-bounded organelle;GO:0044464//cell part	GO:0032549//ribonucleoside binding;GO:0003824//catalytic activity;GO:0032550//purine ribonucleoside binding;GO:0097159//organic cyclic compound binding;GO:0036094//small molecule binding;GO:0016772//transferase activity, transferring phosphorus-containing groups;GO:0097367//carbohydrate derivative binding;GO:1901363//heterocyclic compound binding;GO:0016740//transferase activity;GO:0001883//purin…	GO:0006796//phosphate-containing compound metabolic process;GO:0007276//gamete generation;GO:0044702//single organism reproductive process;GO:0000097//sulfur amino acid biosynthetic process;GO:0006807//nitrogen compound metabolic process;GO:0006082//organic acid metabolic process;GO:0044249//cellular biosynthetic process;GO:0000003//reproduction;GO:0009987//cellular process;GO:0008652//cellular a…
ncbi_106348159	474.427	884.337	19.6033	41.15	1.06979	7.39907e-05	0.000442914	yes	LOC106348159	PREDICTED: mitochondrial outer membrane protein porin 2 [Brassica napus]	-	-	-	-	GO:0044435//plastid part;GO:0044429//mitochondrial part;GO:0005739//mitochondrion;GO:0031224//intrinsic component of membrane;GO:0009526//plastid envelope;GO:0016021//integral component of membrane;GO:0043231//intracellular membrane-bounded organelle;GO:0005623//cell;GO:0031975//envelope;GO:0016020//membrane;GO:0044424//intracellular part;GO:0031090//organelle membrane;GO:0044464//cell part;GO:00…	GO:0022836//gated channel activity;GO:0022838//substrate-specific channel activity;GO:0022857//transmembrane transporter activity;GO:0022832//voltage-gated channel activity;GO:0015075//ion transmembrane transporter activity;GO:0022829//wide pore channel activity;GO:0022892//substrate-specific transporter activity;GO:0022803//passive transmembrane transporter activity;GO:0015267//channel activity;…	GO:0045333//cellular respiration;GO:0010033//response to organic substance;GO:0044710//single-organism metabolic process;GO:0050896//response to stimulus;GO:0006091//generation of precursor metabolites and energy;GO:0010035//response to inorganic substance;GO:0032787//monocarboxylic acid metabolic process;GO:0019752//carboxylic acid metabolic process;GO:0043436//oxoacid metabolic process;GO:00068…
ncbi_106348166	29	3.12667	2.70667	0.346667	-2.9649	3.36865e-05	0.000216921	yes	LOC106348166	PREDICTED: cysteine-rich and transmembrane domain-containing protein A [Brassica rapa]	-	-	-	-	-	-	-
ncbi_106348171	532.667	223.03	17.4767	7.81667	-1.1608	1.96352e-05	0.000132217	yes	LOC106348171	BnaA06g24850D [Brassica napus]	-	-	-	-	GO:0043231//intracellular membrane-bounded organelle;GO:0044464//cell part;GO:0044424//intracellular part;GO:0005622//intracellular;GO:0043226//organelle;GO:0043229//intracellular organelle;GO:0043227//membrane-bounded organelle;GO:0005623//cell	-	-
ncbi_106348176	25.8067	4.72667	0.393333	0.0833333	-2.23879	0.000508631	0.00249446	yes	LOC106348176	cellulose synthase A catalytic subunit 2 [Brassica napus]	-	-	-	-	-	-	-
ncbi_106348177	107.667	31.3333	4.71667	1.50333	-1.6496	1.41119e-07	1.35195e-06	yes	LOC106348177	PREDICTED: calmodulin-lysine N-methyltransferase-like [Brassica napus]	Metabolism	Amino acid metabolism	ko00310//Lysine degradation	K18826	-	-	-
ncbi_106348187	235	100.023	4.68	2.23333	-1.06731	0.000190666	0.00103597	yes	LOC106348187	PREDICTED: probable starch synthase 4, chloroplastic/amyloplastic [Brassica napus]	-	-	-	-	-	-	-
ncbi_106348189	13	0	0.263333	0.001	-8.04075	8.03838e-08	7.98104e-07	yes	LOC106348189	PREDICTED: phosphoenolpyruvate carboxykinase [ATP]-like [Brassica napus]	Metabolism	Global and Overview;Carbohydrate metabolism;Energy metabolism	ko01200//Carbon metabolism;ko00010//Glycolysis / Gluconeogenesis;ko00620//Pyruvate metabolism;ko00710//Carbon fixation in photosynthetic organisms;ko00020//Citrate cycle (TCA cycle)	K01610	GO:0044464//cell part;GO:0044424//intracellular part;GO:0005622//intracellular;GO:0005623//cell	GO:0005488//binding;GO:1901363//heterocyclic compound binding;GO:0036094//small molecule binding;GO:0016830//carbon-carbon lyase activity;GO:0097367//carbohydrate derivative binding;GO:0001882//nucleoside binding;GO:0032550//purine ribonucleoside binding;GO:0004611//phosphoenolpyruvate carboxykinase activity;GO:0016831//carboxy-lyase activity;GO:0032549//ribonucleoside binding;GO:0016829//lyase a…	GO:0006796//phosphate-containing compound metabolic process;GO:0006793//phosphorus metabolic process;GO:0009987//cellular process;GO:0044710//single-organism metabolic process;GO:0005996//monosaccharide metabolic process;GO:0044281//small molecule metabolic process;GO:0044723//single-organism carbohydrate metabolic process;GO:0019318//hexose metabolic process;GO:0006006//glucose metabolic process…
ncbi_106348190	198.333	435.06	2.89333	7.05667	1.28625	6.18053e-08	6.23511e-07	yes	LOC106348190	BnaA06g24590D [Brassica napus]	-	-	-	-	-	-	-
ncbi_106348199	96.07	351.057	3.16333	12.3633	1.96655	7.69316e-15	1.57592e-13	yes	LOC106348199	PREDICTED: probable fructokinase-6, chloroplastic [Brassica napus]	Metabolism	Carbohydrate metabolism	ko00500//Starch and sucrose metabolism;ko00520//Amino sugar and nucleotide sugar metabolism;ko00051//Fructose and mannose metabolism	K00847	-	-	-
ncbi_106348201	0	9.26	0.001	0.1	6.64386	1.98279e-05	0.000133463	yes	LOC106348201	PREDICTED: serine/threonine-protein phosphatase 6 regulatory subunit 1-like [Brassica napus]	-	-	-	-	-	-	-
ncbi_106348205	143.553	49.93	3.17667	1.26333	-1.33028	0.000263905	0.00138993	yes	LOC106348205	BnaC06g10320D [Brassica napus]	-	-	-	-	GO:0016020//membrane	-	-
ncbi_106348207	22.93	57.1133	0.583333	1.67333	1.52033	0.000366603	0.00186565	yes	LOC106348207	PREDICTED: F-box protein At1g53790 [Brassica oleracea var. oleracea] [Brassica oleracea]	-	-	-	-	-	-	-
ncbi_106348210	1.33333	17.3633	0.0666667	0.893333	3.74416	1.31038e-06	1.08722e-05	yes	LOC106348210	PREDICTED: urease accessory protein G-like isoform X1 [Brassica napus]	-	-	-	-	-	-	-
ncbi_106348221	20	47.6667	0.566667	1.50333	1.40759	0.00117458	0.0052486	yes	LOC106348221	PREDICTED: NEP1-interacting protein 2-like isoform X1 [Brassica napus]	-	-	-	-	-	-	-
ncbi_106348226	139.333	410.027	4.10333	12.81	1.6424	8.93433e-10	1.13227e-08	yes	LOC106348226	PREDICTED: senescence/dehydration-associated protein At3g51250-like [Brassica rapa]	Cellular Processes	Transport and catabolism	ko04144//Endocytosis	K19366	GO:0016020//membrane	-	GO:0001101//response to acid chemical;GO:0006950//response to stress;GO:0042221//response to chemical;GO:0009408//response to heat;GO:0009266//response to temperature stimulus;GO:0050896//response to stimulus;GO:0009628//response to abiotic stimulus
ncbi_106348230	1.33333	6.66667	0.0933333	0.556667	2.57635	0.00933191	0.0316189	yes	LOC106348230	PREDICTED: rhodanese-like domain-containing protein 17 [Brassica rapa]	-	-	-	-	-	-	-
ncbi_106348235	8.43333	20.01	0.23	0.626667	1.44606	0.0116977	0.0382359	yes	LOC106348235	PREDICTED: ATP-dependent zinc metalloprotease FtsH-like [Brassica napus]	-	-	-	-	GO:0043227//membrane-bounded organelle;GO:0043226//organelle;GO:0044424//intracellular part;GO:0043229//intracellular organelle;GO:0005623//cell;GO:0043231//intracellular membrane-bounded organelle;GO:0005622//intracellular;GO:0044464//cell part	GO:0032550//purine ribonucleoside binding;GO:0016817//hydrolase activity, acting on acid anhydrides;GO:0032549//ribonucleoside binding;GO:0016787//hydrolase activity;GO:0097159//organic cyclic compound binding;GO:0003824//catalytic activity;GO:0017111//nucleoside-triphosphatase activity;GO:1901363//heterocyclic compound binding;GO:0001883//purine nucleoside binding;GO:0005488//binding;GO:0036094/…	-
ncbi_106348243	44.55	139.673	0.496667	1.76333	1.82796	2.17087e-08	2.31649e-07	yes	LOC106348243	F14D16.3 [Arabidopsis lyrata subsp. lyrata] [Arabidopsis lyrata]	-	-	-	-	-	-	-
ncbi_106348247	184.493	393.867	3.38	7.96333	1.23635	1.47436e-07	1.40813e-06	yes	LOC106348247	BnaA09g44330D [Brassica napus]	-	-	-	-	-	-	-
ncbi_106348248	143.44	50.7433	3.70667	1.58667	-1.22412	9.56267e-05	0.000559429	yes	LOC106348248	PREDICTED: floral homeotic protein APETALA 2-like isoform X1 [Brassica napus]	-	-	-	-	-	-	-
ncbi_106348249	13.6467	0	0.653333	0.001	-9.35168	0.00576611	0.0209925	yes	LOC106348249	PREDICTED: floral homeotic protein APETALA 2-like, partial [Brassica napus]	-	-	-	-	-	-	-
ncbi_106348254	12.6667	37	0.283333	0.933333	1.71989	0.00013966	0.000784071	yes	LOC106348254	PREDICTED: two-component response regulator-like APRR5 [Brassica napus]	Organismal Systems	Environmental adaptation	ko04712//Circadian rhythm - plant	K12130	GO:0044464//cell part;GO:0005623//cell;GO:0043229//intracellular organelle;GO:0043227//membrane-bounded organelle;GO:0043231//intracellular membrane-bounded organelle;GO:0043226//organelle;GO:0005622//intracellular;GO:0044424//intracellular part	GO:1901363//heterocyclic compound binding;GO:0003676//nucleic acid binding;GO:0005488//binding;GO:0097159//organic cyclic compound binding	GO:2001141//regulation of RNA biosynthetic process;GO:0009648//photoperiodism;GO:0080090//regulation of primary metabolic process;GO:0051179//localization;GO:0065007//biological regulation;GO:2000112//regulation of cellular macromolecule biosynthetic process;GO:0019222//regulation of metabolic process;GO:0009628//response to abiotic stimulus;GO:0060255//regulation of macromolecule metabolic proce…
ncbi_106348255	34	110	1.41333	4.78667	1.75992	2.27303e-07	2.11688e-06	yes	LOC106348255	BnaA06g26970D [Brassica napus]	-	-	-	-	GO:0030312//external encapsulating structure;GO:0071944//cell periphery;GO:0005623//cell;GO:0044464//cell part	GO:0003824//catalytic activity	-
ncbi_106348266	1213.67	508.333	89.25	39.49	-1.17636	1.04704e-05	7.43393e-05	yes	LOC106348266	PREDICTED: protein PLASTID TRANSCRIPTIONALLY ACTIVE 7 [Brassica rapa]	-	-	-	-	GO:0005623//cell;GO:0044424//intracellular part;GO:0005694//chromosome;GO:0044444//cytoplasmic part;GO:0043232//intracellular non-membrane-bounded organelle;GO:0005737//cytoplasm;GO:0043231//intracellular membrane-bounded organelle;GO:0000229//cytoplasmic chromosome;GO:0043226//organelle;GO:0043228//non-membrane-bounded organelle;GO:0009536//plastid;GO:0044464//cell part;GO:0043229//intracellular…	-	-
ncbi_106348273	272.497	536.837	5.27667	11.6	1.13643	2.07585e-06	1.66533e-05	yes	LOC106348273	PREDICTED: phosphatidylinositol 4-kinase gamma 3-like [Brassica rapa]	-	-	-	-	GO:0043231//intracellular membrane-bounded organelle;GO:0042579//microbody;GO:0043227//membrane-bounded organelle;GO:0043226//organelle;GO:0044444//cytoplasmic part;GO:0009536//plastid;GO:0005622//intracellular;GO:0043229//intracellular organelle;GO:0044464//cell part;GO:0044424//intracellular part;GO:0005737//cytoplasm;GO:0005623//cell	GO:1901363//heterocyclic compound binding;GO:0032550//purine ribonucleoside binding;GO:0036094//small molecule binding;GO:0001883//purine nucleoside binding;GO:0005488//binding;GO:0001882//nucleoside binding;GO:0032549//ribonucleoside binding;GO:0097159//organic cyclic compound binding;GO:0097367//carbohydrate derivative binding	-
ncbi_106348279	149.95	239.13	4.45667	8.94667	1.00539	0.00122158	0.00543461	yes	LOC106348279	PREDICTED: squalene monooxygenase 1,2-like [Brassica napus]	Metabolism	Metabolism of terpenoids and polyketides;Lipid metabolism	ko00100//Steroid biosynthesis;ko00909//Sesquiterpenoid and triterpenoid biosynthesis	K00511	GO:0044425//membrane part;GO:0016020//membrane;GO:0031224//intrinsic component of membrane	GO:0016491//oxidoreductase activity;GO:0016705//oxidoreductase activity, acting on paired donors, with incorporation or reduction of molecular oxygen;GO:0016709//oxidoreductase activity, acting on paired donors, with incorporation or reduction of molecular oxygen, NAD(P)H as one donor, and incorporation of one atom of oxygen;GO:0004497//monooxygenase activity;GO:0003824//catalytic activity	GO:0044763//single-organism cellular process;GO:0006721//terpenoid metabolic process;GO:0016114//terpenoid biosynthetic process;GO:0008202//steroid metabolic process;GO:0044711//single-organism biosynthetic process;GO:0071704//organic substance metabolic process;GO:0008152//metabolic process;GO:0044237//cellular metabolic process;GO:0044699//single-organism process;GO:1901360//organic cyclic comp…
ncbi_106348280	7	40.0233	0.136667	0.85	2.6368	1.49498e-07	1.42573e-06	yes	LOC106348280	PREDICTED: squalene epoxidase 4-like [Brassica napus]	Metabolism	Lipid metabolism;Metabolism of terpenoids and polyketides	ko00100//Steroid biosynthesis;ko00909//Sesquiterpenoid and triterpenoid biosynthesis	K00511	GO:0044425//membrane part;GO:0031224//intrinsic component of membrane;GO:0016020//membrane	GO:0000166//nucleotide binding;GO:0005488//binding;GO:1901363//heterocyclic compound binding;GO:0097159//organic cyclic compound binding;GO:1901265//nucleoside phosphate binding;GO:0036094//small molecule binding	GO:0044763//single-organism cellular process;GO:0044238//primary metabolic process;GO:0016104//triterpenoid biosynthetic process;GO:0006720//isoprenoid metabolic process;GO:0044699//single-organism process;GO:1901362//organic cyclic compound biosynthetic process;GO:0044255//cellular lipid metabolic process;GO:0044237//cellular metabolic process;GO:0071704//organic substance metabolic process;GO:0…
ncbi_106348281	173.333	759.893	4.11333	19.9367	2.27704	7.22081e-22	2.42882e-20	yes	LOC106348281	BnaA06g26690D [Brassica napus]	-	-	-	-	GO:0043229//intracellular organelle;GO:0005622//intracellular;GO:0005623//cell;GO:0043226//organelle;GO:0043231//intracellular membrane-bounded organelle;GO:0005737//cytoplasm;GO:0044424//intracellular part;GO:0044444//cytoplasmic part;GO:0009536//plastid;GO:0043227//membrane-bounded organelle;GO:0044464//cell part	GO:0016740//transferase activity;GO:0000988//transcription factor activity, protein binding;GO:0016987//sigma factor activity;GO:0003824//catalytic activity;GO:0034062//RNA polymerase activity;GO:0001071//nucleic acid binding transcription factor activity;GO:0016772//transferase activity, transferring phosphorus-containing groups;GO:0005488//binding;GO:0097159//organic cyclic compound binding;GO:…	GO:0010468//regulation of gene expression;GO:0046165//alcohol biosynthetic process;GO:0043933//macromolecular complex subunit organization;GO:1901615//organic hydroxy compound metabolic process;GO:0044281//small molecule metabolic process;GO:0019637//organophosphate metabolic process;GO:0009637//response to blue light;GO:0044710//single-organism metabolic process;GO:0060255//regulation of macromo…
ncbi_106348282	231.24	73.9267	5.32667	1.82333	-1.54665	1.86883e-09	2.28217e-08	yes	LOC106348282	PREDICTED: eukaryotic translation initiation factor 3 subunit B-like isoform X1 [Brassica napus]	Genetic Information Processing	Translation	ko03013//RNA transport	K03253	-	-	-
ncbi_106348283	1.66667	17.3433	0.07	0.726667	3.37587	3.22765e-06	2.50338e-05	yes	LOC106348283	PREDICTED: probable WRKY transcription factor 30 [Brassica napus]	-	-	-	-	-	GO:0005488//binding;GO:0097159//organic cyclic compound binding;GO:0003676//nucleic acid binding;GO:1901363//heterocyclic compound binding;GO:0003677//DNA binding	GO:0060255//regulation of macromolecule metabolic process;GO:0019222//regulation of metabolic process;GO:0065007//biological regulation;GO:0050789//regulation of biological process;GO:0010468//regulation of gene expression
ncbi_106348289	8.14	0.666667	0.303333	0.0266667	-3.50779	0.00174124	0.0074263	yes	LOC106348289	PREDICTED: flavonol synthase 3-like [Brassica napus]	Metabolism	Biosynthesis of other secondary metabolites	ko00941//Flavonoid biosynthesis	K05278	-	GO:0051213//dioxygenase activity;GO:0016706//oxidoreductase activity, acting on paired donors, with incorporation or reduction of molecular oxygen, 2-oxoglutarate as one donor, and incorporation of one atom each of oxygen into both donors;GO:0043169//cation binding;GO:0005488//binding;GO:0016491//oxidoreductase activity;GO:0003824//catalytic activity;GO:0016705//oxidoreductase activity, acting on…	GO:0006820//anion transport;GO:0030001//metal ion transport;GO:0044763//single-organism cellular process;GO:0008152//metabolic process;GO:0000041//transition metal ion transport;GO:0051716//cellular response to stimulus;GO:0001101//response to acid chemical;GO:0015698//inorganic anion transport;GO:0031667//response to nutrient levels;GO:0009267//cellular response to starvation;GO:0006811//ion tra…
ncbi_106348290	496.267	158.493	9.61	3.43333	-1.48493	1.52392e-08	1.65798e-07	yes	LOC106348290	PREDICTED: S-type anion channel SLAH3-like isoform X1 [Brassica napus]	-	-	-	-	-	-	-
ncbi_106348294	34.3333	8.33333	0.933333	0.24	-1.95936	8.47705e-05	0.000501729	yes	LOC106348294	PREDICTED: BAHD acyltransferase DCR [Brassica napus]	-	-	-	-	-	-	-
ncbi_106348295	5	0.333333	0.103333	0.00666667	-3.9542	0.0144547	0.0455956	yes	LOC106348295	PREDICTED: kinesin-like protein KIF22 isoform X1 [Brassica oleracea var. oleracea] [Brassica oleracea]	-	-	-	-	-	-	-
ncbi_106348297	3.66667	31	0.17	1.49333	3.13493	3.08333e-07	2.81556e-06	yes	LOC106348297	BnaCnng61390D [Brassica napus]	Metabolism	Biosynthesis of other secondary metabolites	ko00941//Flavonoid biosynthesis	K05278	-	-	-
ncbi_106348304	38.3967	72.2767	0.87	1.80333	1.05158	0.00339084	0.0132782	yes	LOC106348304	PREDICTED: O-glucosyltransferase rumi homolog [Brassica oleracea var. oleracea] [Brassica oleracea]	-	-	-	-	GO:0044446//intracellular organelle part;GO:0044422//organelle part;GO:0044464//cell part;GO:0043226//organelle;GO:0031984//organelle subcompartment;GO:0044424//intracellular part;GO:0005623//cell;GO:0005622//intracellular;GO:0043229//intracellular organelle;GO:0043231//intracellular membrane-bounded organelle;GO:0043227//membrane-bounded organelle	GO:0003824//catalytic activity	-
ncbi_106348306	437.083	72.82	12.3733	2.28333	-2.43802	1.01421e-21	3.38285e-20	yes	LOC106348306	PREDICTED: tubulin beta-8 chain [Brassica napus]	Cellular Processes	Transport and catabolism	ko04145//Phagosome	K07375	GO:0043228//non-membrane-bounded organelle;GO:0005623//cell;GO:0043232//intracellular non-membrane-bounded organelle;GO:0032991//macromolecular complex;GO:0043234//protein complex;GO:0043227//membrane-bounded organelle;GO:0043226//organelle;GO:0005856//cytoskeleton;GO:0005622//intracellular;GO:0043231//intracellular membrane-bounded organelle;GO:0044464//cell part;GO:0043229//intracellular organe…	GO:0017111//nucleoside-triphosphatase activity;GO:0003824//catalytic activity;GO:0032550//purine ribonucleoside binding;GO:0016462//pyrophosphatase activity;GO:0032549//ribonucleoside binding;GO:1901363//heterocyclic compound binding;GO:0001882//nucleoside binding;GO:0016818//hydrolase activity, acting on acid anhydrides, in phosphorus-containing anhydrides;GO:0097367//carbohydrate derivative bin…	GO:0005996//monosaccharide metabolic process;GO:0022607//cellular component assembly;GO:0009987//cellular process;GO:0044267//cellular protein metabolic process;GO:0006996//organelle organization;GO:0006950//response to stress;GO:0044085//cellular component biogenesis;GO:0044260//cellular macromolecule metabolic process;GO:0044265//cellular macromolecule catabolic process;GO:0044723//single-organ…
ncbi_106348310	135.003	57.27	2.01	0.96	-1.06609	0.000735646	0.00346432	yes	LOC106348310	PREDICTED: dual specificity protein phosphatase PHS1 isoform X1 [Brassica napus]	-	-	-	-	GO:0005622//intracellular;GO:0005623//cell;GO:0044424//intracellular part;GO:0044464//cell part	GO:0003824//catalytic activity;GO:0016787//hydrolase activity;GO:0016772//transferase activity, transferring phosphorus-containing groups;GO:0016791//phosphatase activity;GO:0016740//transferase activity;GO:0004721//phosphoprotein phosphatase activity;GO:0016788//hydrolase activity, acting on ester bonds;GO:0042578//phosphoric ester hydrolase activity	GO:0051174//regulation of phosphorus metabolic process;GO:0071840//cellular component organization or biogenesis;GO:0043170//macromolecule metabolic process;GO:0006793//phosphorus metabolic process;GO:0071704//organic substance metabolic process;GO:0071495//cellular response to endogenous stimulus;GO:0006464//cellular protein modification process;GO:0023051//regulation of signaling;GO:0010646//re…
ncbi_106348326	23.3333	104	0.92	4.31667	2.23021	1.49024e-10	2.06266e-09	yes	LOC106348326	BnaC07g30740D [Brassica napus]	-	-	-	-	-	-	-
ncbi_106348332	100	42.5367	2.03667	1	-1.02621	0.0154827	0.0482658	yes	LOC106348332	PREDICTED: LRR receptor-like serine/threonine-protein kinase FLS2 [Brassica napus]	-	-	-	-	GO:0005911//cell-cell junction;GO:0044444//cytoplasmic part;GO:0030312//external encapsulating structure;GO:0030054//cell junction;GO:0005737//cytoplasm;GO:0071944//cell periphery;GO:0005622//intracellular;GO:0005623//cell;GO:0044464//cell part;GO:0044424//intracellular part	-	GO:0050789//regulation of biological process;GO:0050896//response to stimulus;GO:0006950//response to stress;GO:0065007//biological regulation;GO:0050794//regulation of cellular process
ncbi_106348339	87.43	233.937	2.94	8.53667	1.53786	5.64498e-10	7.33075e-09	yes	LOC106348339	PREDICTED: neurofilament medium polypeptide-like isoform X2 [Brassica napus]	-	-	-	-	GO:0016020//membrane	GO:0043167//ion binding;GO:0043169//cation binding;GO:0046872//metal ion binding;GO:0005488//binding	GO:0055080//cation homeostasis;GO:1902578//single-organism localization;GO:0032501//multicellular organismal process;GO:0044767//single-organism developmental process;GO:0050896//response to stimulus;GO:0055082//cellular chemical homeostasis;GO:0006950//response to stress;GO:0051179//localization;GO:0007275//multicellular organism development;GO:0048878//chemical homeostasis;GO:0065007//biologica…
ncbi_106348343	179.667	48.7533	12.0733	3.44667	-1.80855	3.05918e-08	3.20032e-07	yes	LOC106348343	PREDICTED: probable prefoldin subunit 5 [Brassica napus]	-	-	-	-	GO:0044464//cell part;GO:0044444//cytoplasmic part;GO:0005622//intracellular;GO:0005737//cytoplasm;GO:0032991//macromolecular complex;GO:0044424//intracellular part;GO:0043234//protein complex;GO:0005623//cell	GO:0005488//binding;GO:0005515//protein binding	GO:0044237//cellular metabolic process;GO:0019538//protein metabolic process;GO:0043170//macromolecule metabolic process;GO:0009987//cellular process;GO:0008152//metabolic process;GO:0044260//cellular macromolecule metabolic process;GO:0071704//organic substance metabolic process;GO:0044267//cellular protein metabolic process;GO:0044238//primary metabolic process
ncbi_106348354	0	12.3333	0.001	0.363333	8.50515	7.76482e-08	7.72323e-07	yes	LOC106348354	PREDICTED: F-box/LRR-repeat protein At5g63520-like [Brassica napus]	-	-	-	-	-	-	-
ncbi_106348356	0	179.333	0.001	5.94333	12.5371	1.37243e-52	2.54229e-50	yes	LOC106348356	BnaCnng09230D [Brassica napus]	-	-	-	-	-	-	-
ncbi_106348359	25.6433	69.5433	0.396667	1.21333	1.61298	1.07071e-05	7.58192e-05	yes	LOC106348359	PREDICTED: serine/threonine-protein kinase EDR1-like isoform X2 [Brassica napus]	-	-	-	-	-	-	-
ncbi_106348360	27.9433	0	1.29667	0.001	-10.3406	2.40834e-07	2.23487e-06	yes	BNAA04G28700D	ATP synthase protein I [Noccaea caerulescens]	-	-	-	-	-	-	-
ncbi_106348366	7.17	30.4967	0.253333	1.19	2.23185	6.13228e-06	4.53342e-05	yes	LOC106348366	nitrilase 2-like [Brassica rapa]	Metabolism	Metabolism of other amino acids;Energy metabolism;Amino acid metabolism	ko00460//Cyanoamino acid metabolism;ko00380//Tryptophan metabolism;ko00910//Nitrogen metabolism	K01501	-	GO:0003824//catalytic activity;GO:0016787//hydrolase activity	-
ncbi_106348373	25.37	51.6667	0.703333	1.66	1.2389	0.00754731	0.0263443	yes	LOC106348373	PREDICTED: probable 2-oxoacid dependent dioxygenase [Brassica napus]	-	-	-	-	-	GO:0016705//oxidoreductase activity, acting on paired donors, with incorporation or reduction of molecular oxygen;GO:0003824//catalytic activity;GO:0016641//oxidoreductase activity, acting on the CH-NH2 group of donors, oxygen as acceptor;GO:0016491//oxidoreductase activity;GO:0005488//binding;GO:0043169//cation binding;GO:0043167//ion binding;GO:0016638//oxidoreductase activity, acting on the CH…	GO:0008152//metabolic process;GO:1901564//organonitrogen compound metabolic process;GO:0006811//ion transport;GO:0034754//cellular hormone metabolic process;GO:0006810//transport;GO:0065008//regulation of biological quality;GO:0046483//heterocycle metabolic process;GO:0071704//organic substance metabolic process;GO:0009987//cellular process;GO:0006725//cellular aromatic compound metabolic process…
ncbi_106348384	140.42	365.84	3.50667	10.4467	1.57487	5.86379e-08	5.92787e-07	yes	BNAA04G17770D	PREDICTED: uncharacterized GPI-anchored protein At1g61900-like isoform X1 [Brassica napus]	-	-	-	-	GO:0016020//membrane	-	-
ncbi_106348385	166.22	62.6667	8.57333	3.48667	-1.29801	3.7591e-06	2.87488e-05	yes	LOC106348385	PREDICTED: trigger factor-like [Brassica napus]	-	-	-	-	GO:0005622//intracellular;GO:0044435//plastid part;GO:0044444//cytoplasmic part;GO:0043231//intracellular membrane-bounded organelle;GO:0009536//plastid;GO:0005737//cytoplasm;GO:0005623//cell;GO:0009532//plastid stroma;GO:0043226//organelle;GO:0044424//intracellular part;GO:0043229//intracellular organelle;GO:0044446//intracellular organelle part;GO:0044464//cell part;GO:0043227//membrane-bounded…	-	GO:0006461//protein complex assembly;GO:0051641//cellular localization;GO:0022607//cellular component assembly;GO:0070271//protein complex biogenesis;GO:0046907//intracellular transport;GO:0044238//primary metabolic process;GO:0006810//transport;GO:0044699//single-organism process;GO:0043933//macromolecular complex subunit organization;GO:0043623//cellular protein complex assembly;GO:0034613//cel…
ncbi_106348386	284	639.667	12.8333	30.7467	1.26053	1.35276e-06	1.12023e-05	yes	LOC106348386	PREDICTED: histone H1.2 [Brassica rapa]	-	-	-	-	GO:0043226//organelle;GO:0005694//chromosome;GO:0043232//intracellular non-membrane-bounded organelle;GO:0000785//chromatin;GO:0044427//chromosomal part;GO:0044422//organelle part;GO:0043228//non-membrane-bounded organelle;GO:0044424//intracellular part;GO:0044446//intracellular organelle part;GO:0032991//macromolecular complex;GO:0044464//cell part;GO:0005622//intracellular;GO:0005623//cell;GO:0…	GO:0097159//organic cyclic compound binding;GO:0003676//nucleic acid binding;GO:1901363//heterocyclic compound binding;GO:0005488//binding	GO:0006325//chromatin organization;GO:0071840//cellular component organization or biogenesis;GO:0016043//cellular component organization;GO:0006996//organelle organization;GO:0071822//protein complex subunit organization;GO:0009987//cellular process;GO:0034728//nucleosome organization;GO:0043933//macromolecular complex subunit organization;GO:0071824//protein-DNA complex subunit organization;GO:0…
ncbi_106348392	10.6667	25.6667	0.43	1.11333	1.37248	0.00627748	0.0225585	yes	LOC106348392	PREDICTED: nucleolin 1-like [Brassica napus]	-	-	-	-	-	-	-
ncbi_106348397	175.083	391	4.52333	11.1867	1.30632	4.70313e-08	4.8051e-07	yes	LOC106348397	PREDICTED: protein NETWORKED 4B-like isoform X1 [Brassica napus]	-	-	-	-	-	-	-
ncbi_106348398	79.9333	157.917	2.30667	5.06667	1.13523	8.93442e-05	0.000526158	yes	LOC106348398	trans-cinnamate 4-monooxygenase-like [Brassica napus]	Metabolism	Metabolism of cofactors and vitamins;Biosynthesis of other secondary metabolites;Amino acid metabolism;Global and Overview	ko00940//Phenylpropanoid biosynthesis;ko00945//Stilbenoid, diarylheptanoid and gingerol biosynthesis;ko00360//Phenylalanine metabolism;ko00130//Ubiquinone and other terpenoid-quinone biosynthesis;ko00941//Flavonoid biosynthesis;ko01220//Degradation of aromatic compounds	K00487	-	-	-
ncbi_106348399	39.6667	99.6667	1.08667	2.9	1.41614	1.64962e-05	0.000112561	yes	LOC106348399	PREDICTED: trans-cinnamate 4-monooxygenase-like [Brassica napus]	Metabolism	Biosynthesis of other secondary metabolites;Metabolism of cofactors and vitamins;Global and Overview;Amino acid metabolism	ko00940//Phenylpropanoid biosynthesis;ko00945//Stilbenoid, diarylheptanoid and gingerol biosynthesis;ko00360//Phenylalanine metabolism;ko00130//Ubiquinone and other terpenoid-quinone biosynthesis;ko00941//Flavonoid biosynthesis;ko01220//Degradation of aromatic compounds	K00487	-	-	-
ncbi_106348403	118.667	343	2.18667	6.85333	1.64807	2.86159e-12	4.70886e-11	yes	LOC106348403	PREDICTED: auxin response factor 10-like [Brassica napus]	Environmental Information Processing	Signal transduction	ko04075//Plant hormone signal transduction	K14486	-	-	-
ncbi_106348405	80.3667	330.273	2.13333	9.56	2.1639	8.16304e-19	2.22527e-17	yes	LOC106348405	PREDICTED: CBL-interacting serine/threonine-protein kinase 11-like [Brassica napus]	-	-	-	-	GO:0016020//membrane	GO:0005488//binding;GO:1901363//heterocyclic compound binding;GO:0032549//ribonucleoside binding;GO:0016301//kinase activity;GO:0016772//transferase activity, transferring phosphorus-containing groups;GO:0032550//purine ribonucleoside binding;GO:0016740//transferase activity;GO:0097159//organic cyclic compound binding;GO:0001883//purine nucleoside binding;GO:0097367//carbohydrate derivative bindi…	GO:0009719//response to endogenous stimulus;GO:0009987//cellular process;GO:0043207//response to external biotic stimulus;GO:0009605//response to external stimulus;GO:0065007//biological regulation;GO:0071310//cellular response to organic substance;GO:0019538//protein metabolic process;GO:0009628//response to abiotic stimulus;GO:0044763//single-organism cellular process;GO:0043412//macromolecule …
ncbi_106348406	4.5	11.8233	0.16	0.47	1.55459	0.0120382	0.0391711	yes	LOC106348406	BnaA04g17480D [Brassica napus]	-	-	-	-	-	-	-
ncbi_106348410	58.6567	161.247	1.79333	5.53	1.62464	1.61585e-08	1.75213e-07	yes	LOC106348410	PREDICTED: probable WRKY transcription factor 25 [Brassica napus]	Organismal Systems	Environmental adaptation	ko04626//Plant-pathogen interaction	K13423	-	GO:0097159//organic cyclic compound binding;GO:0003677//DNA binding;GO:0003676//nucleic acid binding;GO:1901363//heterocyclic compound binding;GO:0005488//binding	GO:0019222//regulation of metabolic process;GO:0065007//biological regulation;GO:0010468//regulation of gene expression;GO:0060255//regulation of macromolecule metabolic process;GO:0050789//regulation of biological process
ncbi_106348417	333.083	774.797	11.21	28.3333	1.33771	1.10805e-09	1.38798e-08	yes	LOC106348417	PREDICTED: probable protein phosphatase 2C 25 [Brassica napus]	-	-	-	-	GO:0043231//intracellular membrane-bounded organelle;GO:0044464//cell part;GO:0005623//cell;GO:0043229//intracellular organelle;GO:0043226//organelle;GO:0044424//intracellular part;GO:0005622//intracellular;GO:0043227//membrane-bounded organelle	GO:0016791//phosphatase activity;GO:0016788//hydrolase activity, acting on ester bonds;GO:0003824//catalytic activity;GO:0016787//hydrolase activity;GO:0043169//cation binding;GO:0043167//ion binding;GO:0005488//binding;GO:0042578//phosphoric ester hydrolase activity;GO:0004721//phosphoprotein phosphatase activity	GO:0051704//multi-organism process;GO:0044267//cellular protein metabolic process;GO:0009620//response to fungus;GO:0065007//biological regulation;GO:0050789//regulation of biological process;GO:0044763//single-organism cellular process;GO:0043207//response to external biotic stimulus;GO:0070887//cellular response to chemical stimulus;GO:0019538//protein metabolic process;GO:0044700//single organ…
ncbi_106348419	14.6667	0.333333	0.866667	0.02	-5.43741	3.19316e-06	2.4791e-05	yes	LOC106348419	PREDICTED: NEDD8-conjugating enzyme Ubc12-like isoform X1 [Brassica napus]	Genetic Information Processing	Folding, sorting and degradation	ko04120//Ubiquitin mediated proteolysis	K10579	-	GO:0019787//ubiquitin-like protein transferase activity;GO:0016740//transferase activity;GO:0003824//catalytic activity;GO:0005488//binding	GO:0008152//metabolic process;GO:0006950//response to stress;GO:0032501//multicellular organismal process;GO:0022414//reproductive process;GO:0007275//multicellular organism development;GO:0003006//developmental process involved in reproduction;GO:0044260//cellular macromolecule metabolic process;GO:0009719//response to endogenous stimulus;GO:0090304//nucleic acid metabolic process;GO:0032502//de…
ncbi_106348426	31.6667	75.4433	0.823333	2.34333	1.50901	0.000290794	0.00151615	yes	LOC106348426	PREDICTED: pathogenesis-related protein 5-like [Brassica napus]	-	-	-	-	-	-	-
ncbi_106348430	996	326.92	44.29	15.6967	-1.49652	4.254e-11	6.2411e-10	yes	LOC106348430	BnaAnng30370D [Brassica napus]	-	-	-	-	-	-	-
ncbi_106348431	1.20333	39.6	0.0333333	1.19667	5.16591	1.46007e-13	2.69822e-12	yes	LOC106348431	BnaA06g27160D [Brassica napus]	-	-	-	-	-	-	-
ncbi_106348433	79	32.6667	2.57333	1.13667	-1.17883	0.000586498	0.00283171	yes	LOC106348433	PREDICTED: zinc finger with UFM1-specific peptidase domain protein [Brassica rapa]	-	-	-	-	GO:0044444//cytoplasmic part;GO:0009536//plastid;GO:0043231//intracellular membrane-bounded organelle;GO:0005623//cell;GO:0043229//intracellular organelle;GO:0043227//membrane-bounded organelle;GO:0005622//intracellular;GO:0044464//cell part;GO:0044424//intracellular part;GO:0005737//cytoplasm;GO:0043226//organelle	-	-
ncbi_106348437	24.3333	47.28	0.56	1.21667	1.11944	0.00341879	0.0133722	yes	LOC106348437	PREDICTED: MLO-like protein 6 isoform X2 [Brassica napus]	-	-	-	-	-	-	-
ncbi_106348438	203.133	400.033	2.03333	4.49667	1.14501	1.41147e-05	9.77515e-05	yes	LOC106348438	PREDICTED: ABC transporter C family member 10-like [Brassica napus]	-	-	-	-	-	-	-
ncbi_106348441	23.2367	0	1.88667	0.001	-10.8816	1.0853e-10	1.52607e-09	yes	LOC106348441	BnaCnng07980D [Brassica napus]	-	-	-	-	-	-	-
ncbi_106348442	1080.48	4610.32	38.6867	183.333	2.24456	6.65541e-23	2.40166e-21	yes	LOC106348442	GDSL esterase/lipase At1g54020-like precursor [Brassica napus]	-	-	-	-	GO:0043229//intracellular organelle;GO:0044424//intracellular part;GO:0044464//cell part;GO:0043231//intracellular membrane-bounded organelle;GO:0043226//organelle;GO:0005622//intracellular;GO:0005623//cell;GO:0043227//membrane-bounded organelle	GO:0016787//hydrolase activity;GO:0016788//hydrolase activity, acting on ester bonds;GO:0003824//catalytic activity	GO:0044710//single-organism metabolic process;GO:0044699//single-organism process;GO:0008152//metabolic process;GO:0006629//lipid metabolic process;GO:0044238//primary metabolic process;GO:0071704//organic substance metabolic process
ncbi_106348443	0	9.49667	0.001	0.376667	8.55714	8.7371e-06	6.28239e-05	yes	LOC106348443	PREDICTED: GDSL esterase/lipase At1g54020-like [Brassica oleracea var. oleracea] [Brassica oleracea]	-	-	-	-	GO:0043231//intracellular membrane-bounded organelle;GO:0043229//intracellular organelle;GO:0005623//cell;GO:0044464//cell part;GO:0044424//intracellular part;GO:0043226//organelle;GO:0005622//intracellular;GO:0043227//membrane-bounded organelle	GO:0016788//hydrolase activity, acting on ester bonds;GO:0016787//hydrolase activity;GO:0003824//catalytic activity	GO:0006629//lipid metabolic process;GO:0071704//organic substance metabolic process;GO:0044710//single-organism metabolic process;GO:0008152//metabolic process;GO:0044699//single-organism process;GO:0044238//primary metabolic process
ncbi_106348452	39.6867	73.1333	1.50667	3.23	1.10017	0.00225729	0.00931717	yes	BNAC06G06880D	F15I1.18 [Arabidopsis thaliana]	-	-	-	-	-	-	-
ncbi_106348456	50.8767	170.51	1.77667	6.95333	1.96853	1.29464e-05	9.03277e-05	yes	LOC106348456	PREDICTED: nuclear transcription factor Y subunit A-5 [Brassica oleracea var. oleracea] [Brassica oleracea]	-	-	-	-	GO:0032991//macromolecular complex;GO:0090575//RNA polymerase II transcription factor complex;GO:0043231//intracellular membrane-bounded organelle;GO:0044422//organelle part;GO:0044446//intracellular organelle part;GO:0005622//intracellular;GO:0005667//transcription factor complex;GO:0044428//nuclear part;GO:0043234//protein complex;GO:0005623//cell;GO:0044424//intracellular part;GO:0043226//orga…	GO:0001071//nucleic acid binding transcription factor activity	GO:0065007//biological regulation;GO:0032501//multicellular organismal process;GO:0031667//response to nutrient levels;GO:0031326//regulation of cellular biosynthetic process;GO:0044237//cellular metabolic process;GO:0007165//signal transduction;GO:0009719//response to endogenous stimulus;GO:0010468//regulation of gene expression;GO:0006950//response to stress;GO:0071310//cellular response to org…
ncbi_106348467	92.7367	170.333	2.17	4.47	1.04258	0.000137875	0.000774948	yes	LOC106348467	PREDICTED: beta-fructofuranosidase, insoluble isoenzyme CWINV3 [Brassica oleracea var. oleracea] [Brassica oleracea]	Metabolism	Carbohydrate metabolism	ko00500//Starch and sucrose metabolism;ko00052//Galactose metabolism	K01193	GO:0071944//cell periphery;GO:0005576//extracellular region;GO:0030312//external encapsulating structure;GO:0044464//cell part;GO:0043226//organelle;GO:0043231//intracellular membrane-bounded organelle;GO:0044424//intracellular part;GO:0043229//intracellular organelle;GO:0005623//cell;GO:0043227//membrane-bounded organelle;GO:0005622//intracellular	GO:0016787//hydrolase activity;GO:0003824//catalytic activity;GO:0016798//hydrolase activity, acting on glycosyl bonds;GO:0004553//hydrolase activity, hydrolyzing O-glycosyl compounds	GO:0044238//primary metabolic process;GO:0008152//metabolic process
ncbi_106348480	235.74	511.453	9.30333	20.92	1.16906	2.62387e-08	2.7635e-07	yes	LOC106348480	PREDICTED: protein TRANSPARENT TESTA GLABRA 1-like [Brassica napus]	-	-	-	-	GO:0044464//cell part;GO:0043229//intracellular organelle;GO:0005623//cell;GO:0043227//membrane-bounded organelle;GO:0044424//intracellular part;GO:0043226//organelle;GO:0043231//intracellular membrane-bounded organelle;GO:0005622//intracellular	GO:0097159//organic cyclic compound binding;GO:0005488//binding;GO:1901363//heterocyclic compound binding;GO:0003676//nucleic acid binding	GO:0009987//cellular process;GO:0001708//cell fate specification;GO:0009891//positive regulation of biosynthetic process;GO:0006886//intracellular protein transport;GO:0044699//single-organism process;GO:0045184//establishment of protein localization;GO:0070727//cellular macromolecule localization;GO:0032502//developmental process;GO:0050794//regulation of cellular process;GO:0010033//response to…
ncbi_106348481	49.3633	118.667	1.43	3.89333	1.44499	3.16136e-05	0.000204742	yes	LOC106348481	PREDICTED: 1-aminocyclopropane-1-carboxylate oxidase 5-like [Brassica napus]	-	-	-	-	-	GO:0016491//oxidoreductase activity;GO:0043169//cation binding;GO:0005488//binding;GO:0003824//catalytic activity;GO:0043167//ion binding;GO:0016705//oxidoreductase activity, acting on paired donors, with incorporation or reduction of molecular oxygen	GO:0071704//organic substance metabolic process;GO:0044765//single-organism transport;GO:0035556//intracellular signal transduction;GO:0071446//cellular response to salicylic acid stimulus;GO:0098542//defense response to other organism;GO:0051234//establishment of localization;GO:0051704//multi-organism process;GO:0042743//hydrogen peroxide metabolic process;GO:1902578//single-organism localizati…
ncbi_106348482	177.647	343.847	5.36	11.3433	1.08154	2.48906e-06	1.97201e-05	yes	LOC106348482	PREDICTED: NAC domain-containing protein 62-like isoform X1 [Brassica napus]	-	-	-	-	-	-	-
ncbi_106348487	277.333	90.8733	12.09	4.23	-1.51508	1.48768e-07	1.4193e-06	yes	LOC106348487	Mitochondrial import inner membrane translocase subunit Tim17/Tim22/Tim23 family protein [Arabidopsis thaliana]	-	-	-	-	-	-	-
ncbi_106348488	277.333	90.8733	12.09	4.23	-1.51508	1.48727e-07	1.41925e-06	yes	LOC106348488	Mitochondrial import inner membrane translocase subunit Tim17/Tim22/Tim23 family protein [Arabidopsis thaliana]	-	-	-	-	-	-	-
ncbi_106348494	374.667	661.107	5.07333	10.29	1.02024	0.00142333	0.00621939	yes	LOC106348494	BnaA06g27240D [Brassica napus]	-	-	-	-	GO:0043229//intracellular organelle;GO:0043231//intracellular membrane-bounded organelle;GO:0005623//cell;GO:0044464//cell part;GO:0043227//membrane-bounded organelle;GO:0044424//intracellular part;GO:0005622//intracellular;GO:0016020//membrane;GO:0043226//organelle	GO:0003824//catalytic activity;GO:0016740//transferase activity	GO:0044699//single-organism process;GO:0050896//response to stimulus;GO:0051716//cellular response to stimulus;GO:0009987//cellular process;GO:0050789//regulation of biological process;GO:0050794//regulation of cellular process;GO:0007165//signal transduction;GO:0007154//cell communication;GO:0065007//biological regulation;GO:0044700//single organism signaling;GO:0044763//single-organism cellular…
ncbi_106348502	3544.28	1446.55	213.303	91.1133	-1.22717	3.97449e-05	0.000252144	yes	LOC106348502	PREDICTED: chaperone protein dnaJ 11, chloroplastic-like [Brassica napus]	-	-	-	-	-	-	-
ncbi_106348515	11.2967	42.8267	0.433333	1.77	2.0302	1.45994e-06	1.20094e-05	yes	LOC106348515	PREDICTED: pyridoxal 5'-phosphate synthase-like subunit PDX1.2 [Brassica napus]	Metabolism	Metabolism of cofactors and vitamins	ko00750//Vitamin B6 metabolism	K06215	GO:0005737//cytoplasm;GO:0044444//cytoplasmic part;GO:0005623//cell;GO:0005622//intracellular;GO:0044464//cell part;GO:0044424//intracellular part	GO:0046983//protein dimerization activity;GO:0005515//protein binding;GO:0005488//binding	GO:0044249//cellular biosynthetic process;GO:0044711//single-organism biosynthetic process;GO:0050896//response to stimulus;GO:0006950//response to stress;GO:0071704//organic substance metabolic process;GO:0033554//cellular response to stress;GO:0042221//response to chemical;GO:0042364//water-soluble vitamin biosynthetic process;GO:0044281//small molecule metabolic process;GO:0009314//response to…
ncbi_106348533	5.73333	0	0.183333	0.001	-7.51833	0.00535727	0.0197078	yes	LOC106348533	BnaA09g04540D [Brassica napus]	-	-	-	-	-	-	-
ncbi_106348545	29.19	68.3867	0.726667	1.90333	1.38916	0.000162262	0.000895837	yes	LOC106348545	PREDICTED: indole-3-pyruvate monooxygenase YUCCA6-like isoform X2 [Brassica napus]	Metabolism	Amino acid metabolism	ko00380//Tryptophan metabolism	K11816	GO:0005623//cell;GO:0005622//intracellular;GO:0044424//intracellular part;GO:0044464//cell part	GO:0004497//monooxygenase activity;GO:0036094//small molecule binding;GO:0097159//organic cyclic compound binding;GO:0016491//oxidoreductase activity;GO:1901363//heterocyclic compound binding;GO:0005488//binding;GO:0016709//oxidoreductase activity, acting on paired donors, with incorporation or reduction of molecular oxygen, NAD(P)H as one donor, and incorporation of one atom of oxygen;GO:0003824…	GO:0044237//cellular metabolic process;GO:0065008//regulation of biological quality;GO:0009987//cellular process;GO:0044710//single-organism metabolic process;GO:0008152//metabolic process;GO:0044699//single-organism process;GO:0065007//biological regulation;GO:0009850//auxin metabolic process;GO:0010817//regulation of hormone levels;GO:0042445//hormone metabolic process
ncbi_106348553	159	293.333	6.46333	13.0567	1.01444	2.2984e-05	0.000152979	yes	LOC106348553	PREDICTED: ethylene-responsive transcription factor TINY-like [Brassica napus]	-	-	-	-	GO:0043227//membrane-bounded organelle;GO:0043226//organelle;GO:0005622//intracellular;GO:0044464//cell part;GO:0043231//intracellular membrane-bounded organelle;GO:0005623//cell;GO:0043229//intracellular organelle;GO:0044424//intracellular part	GO:0005488//binding;GO:0097159//organic cyclic compound binding;GO:1901363//heterocyclic compound binding;GO:0001071//nucleic acid binding transcription factor activity;GO:0003676//nucleic acid binding	GO:0044237//cellular metabolic process;GO:0044699//single-organism process;GO:0060255//regulation of macromolecule metabolic process;GO:0009987//cellular process;GO:0044763//single-organism cellular process;GO:0010468//regulation of gene expression;GO:0044249//cellular biosynthetic process;GO:0008152//metabolic process;GO:0044260//cellular macromolecule metabolic process;GO:0040007//growth;GO:190…
ncbi_106348559	17.3333	60.6667	0.236667	0.946667	2	3.46224e-05	0.000222469	yes	LOC106348559	PREDICTED: receptor-like protein kinase 5 isoform X1 [Brassica napus]	-	-	-	-	GO:0016020//membrane	GO:0016740//transferase activity;GO:0003824//catalytic activity;GO:0016772//transferase activity, transferring phosphorus-containing groups	GO:0070887//cellular response to chemical stimulus;GO:0007154//cell communication;GO:0009725//response to hormone;GO:0010243//response to organonitrogen compound;GO:0006950//response to stress;GO:0034613//cellular protein localization;GO:0042221//response to chemical;GO:0002376//immune system process;GO:0006952//defense response;GO:0051179//localization;GO:0050789//regulation of biological proces…
ncbi_106348567	116.667	31.3333	2.44667	0.75	-1.70586	9.94589e-07	8.40174e-06	yes	LOC106348567	PREDICTED: malonate--CoA ligase isoform X1 [Brassica napus]	Metabolism	Amino acid metabolism	ko00280//Valine, leucine and isoleucine degradation	K18660	-	-	-
ncbi_106348569	23.7833	8.03	0.766667	0.286667	-1.41923	0.00637314	0.0228465	yes	LOC106348569	PREDICTED: solute carrier family 25 member 44-like [Brassica napus]	-	-	-	-	GO:0044425//membrane part;GO:0043227//membrane-bounded organelle;GO:0043229//intracellular organelle;GO:0016020//membrane;GO:0031090//organelle membrane;GO:0031975//envelope;GO:0044424//intracellular part;GO:0019866//organelle inner membrane;GO:0044446//intracellular organelle part;GO:0005622//intracellular;GO:0031224//intrinsic component of membrane;GO:0005623//cell;GO:0043226//organelle;GO:0031…	-	GO:0044699//single-organism process;GO:0051649//establishment of localization in cell;GO:0044765//single-organism transport;GO:1902578//single-organism localization;GO:0051179//localization;GO:0006810//transport;GO:0046907//intracellular transport;GO:0009987//cellular process;GO:0051641//cellular localization;GO:1902582//single-organism intracellular transport;GO:0044763//single-organism cellular…
ncbi_106348574	17	73.6667	0.6	2.85667	2.2513	5.01986e-08	5.1124e-07	yes	LOC106348574	PREDICTED: methionyl-tRNA formyltransferase-like [Brassica napus]	Metabolism;Genetic Information Processing	Metabolism of cofactors and vitamins;Translation	ko00970//Aminoacyl-tRNA biosynthesis;ko00670//One carbon pool by folate	K00604	-	GO:0016740//transferase activity;GO:0016741//transferase activity, transferring one-carbon groups;GO:0003824//catalytic activity;GO:0016810//hydrolase activity, acting on carbon-nitrogen (but not peptide) bonds;GO:0016787//hydrolase activity;GO:0016811//hydrolase activity, acting on carbon-nitrogen (but not peptide) bonds, in linear amides	GO:0006793//phosphorus metabolic process;GO:0009117//nucleotide metabolic process;GO:0072522//purine-containing compound biosynthetic process;GO:0019637//organophosphate metabolic process;GO:0044763//single-organism cellular process;GO:1901564//organonitrogen compound metabolic process;GO:0006753//nucleoside phosphate metabolic process;GO:0009451//RNA modification;GO:0044249//cellular biosyntheti…
ncbi_106348575	36.6133	125.573	1.23	4.52667	1.87979	3.08253e-09	3.66199e-08	yes	LOC106348575	PREDICTED: protein AAR2 homolog [Brassica napus]	-	-	-	-	GO:0043227//membrane-bounded organelle;GO:0005737//cytoplasm;GO:0005623//cell;GO:0043231//intracellular membrane-bounded organelle;GO:0043229//intracellular organelle;GO:0005622//intracellular;GO:0044424//intracellular part;GO:0044464//cell part;GO:0043226//organelle;GO:0044444//cytoplasmic part;GO:0009536//plastid	-	GO:0044238//primary metabolic process;GO:1901700//response to oxygen-containing compound;GO:0044699//single-organism process;GO:0019538//protein metabolic process;GO:0006950//response to stress;GO:0044237//cellular metabolic process;GO:0008152//metabolic process;GO:0044763//single-organism cellular process;GO:0009416//response to light stimulus;GO:0007049//cell cycle;GO:0009987//cellular process;…
ncbi_106348576	144.99	271.11	5.49667	11.1233	1.01696	3.31311e-05	0.00021364	yes	LOC106348576	PREDICTED: protein-lysine N-methyltransferase mettl10-like [Brassica napus]	-	-	-	-	GO:0043231//intracellular membrane-bounded organelle;GO:0043229//intracellular organelle;GO:0044424//intracellular part;GO:0005737//cytoplasm;GO:0005623//cell;GO:0044464//cell part;GO:0043227//membrane-bounded organelle;GO:0044444//cytoplasmic part;GO:0005622//intracellular;GO:0043226//organelle	GO:0003824//catalytic activity;GO:0016741//transferase activity, transferring one-carbon groups;GO:0016740//transferase activity	-
ncbi_106348577	134.087	470.973	4.50333	16.9167	1.90938	2.12876e-14	4.18021e-13	yes	LOC106348577	PREDICTED: ATP-dependent Clp protease proteolytic subunit 3, chloroplastic-like [Brassica napus]	-	-	-	-	GO:0044444//cytoplasmic part;GO:0005623//cell;GO:0032991//macromolecular complex;GO:0005622//intracellular;GO:0044446//intracellular organelle part;GO:0009526//plastid envelope;GO:0009579//thylakoid;GO:0043226//organelle;GO:0043227//membrane-bounded organelle;GO:0044464//cell part;GO:0043231//intracellular membrane-bounded organelle;GO:0031984//organelle subcompartment;GO:0043234//protein complex…	-	GO:0019538//protein metabolic process;GO:0043170//macromolecule metabolic process;GO:0008152//metabolic process;GO:0071704//organic substance metabolic process;GO:0044238//primary metabolic process
ncbi_106348585	54.8033	11	1.58	0.353333	-2.16082	1.63307e-07	1.55077e-06	yes	LOC106348585	PREDICTED: pectin acetylesterase 10 [Brassica rapa]	-	-	-	-	-	-	-
ncbi_106348593	57.3333	17.92	1.39	0.463333	-1.58496	0.00166419	0.00713128	yes	LOC106348593	PREDICTED: DNA-(apurinic or apyrimidinic site) lyase 2-like isoform X1 [Brassica napus]	Genetic Information Processing	Replication and repair	ko03410//Base excision repair	K10772	-	-	-
ncbi_106348599	444.71	811.517	11.8567	23.7233	1.00061	3.33252e-06	2.57829e-05	yes	LOC106348599	PREDICTED: protein disulfide isomerase-like 1-1 [Brassica napus]	Genetic Information Processing	Folding, sorting and degradation	ko04141//Protein processing in endoplasmic reticulum	K09580	GO:0005783//endoplasmic reticulum;GO:0000323//lytic vacuole;GO:0071944//cell periphery;GO:0005623//cell;GO:0043227//membrane-bounded organelle;GO:0005622//intracellular;GO:0012505//endomembrane system;GO:0044444//cytoplasmic part;GO:0043226//organelle;GO:0044464//cell part;GO:0000322//storage vacuole;GO:0005773//vacuole;GO:0009536//plastid;GO:0044432//endoplasmic reticulum part;GO:0005618//cell w…	GO:0016853//isomerase activity;GO:0016860//intramolecular oxidoreductase activity;GO:0005488//binding;GO:0016864//intramolecular oxidoreductase activity, transposing S-S bonds;GO:0003824//catalytic activity	GO:0044707//single-multicellular organism process;GO:0008219//cell death;GO:0009987//cellular process;GO:0012501//programmed cell death;GO:0009605//response to external stimulus;GO:0009607//response to biotic stimulus;GO:0006955//immune response;GO:0044763//single-organism cellular process;GO:0044699//single-organism process;GO:0009814//defense response, incompatible interaction;GO:0003006//devel…
ncbi_106348605	31.7733	80.5	0.71	1.98667	1.48446	8.32315e-06	6.01029e-05	yes	LOC106348605	PREDICTED: scarecrow-like protein 1 [Brassica napus]	-	-	-	-	GO:0043231//intracellular membrane-bounded organelle;GO:0043229//intracellular organelle;GO:0043226//organelle;GO:0005622//intracellular;GO:0005623//cell;GO:0043227//membrane-bounded organelle;GO:0044464//cell part;GO:0044424//intracellular part	-	GO:0034645//cellular macromolecule biosynthetic process;GO:0008152//metabolic process;GO:0065007//biological regulation;GO:0009058//biosynthetic process;GO:0050789//regulation of biological process;GO:0044249//cellular biosynthetic process;GO:1901576//organic substance biosynthetic process;GO:0044260//cellular macromolecule metabolic process;GO:0009987//cellular process;GO:0060255//regulation of …
ncbi_106348607	31.7733	80.5	0.71	1.98667	1.48446	8.32296e-06	6.01029e-05	yes	LOC106348607	PREDICTED: scarecrow-like protein 1 [Brassica napus]	-	-	-	-	GO:0043231//intracellular membrane-bounded organelle;GO:0044424//intracellular part;GO:0043229//intracellular organelle;GO:0043226//organelle;GO:0043227//membrane-bounded organelle;GO:0005623//cell;GO:0044464//cell part;GO:0005622//intracellular	-	GO:1901576//organic substance biosynthetic process;GO:0060255//regulation of macromolecule metabolic process;GO:0044237//cellular metabolic process;GO:0010468//regulation of gene expression;GO:0043170//macromolecule metabolic process;GO:0019222//regulation of metabolic process;GO:0050789//regulation of biological process;GO:0034645//cellular macromolecule biosynthetic process;GO:0044249//cellular…
ncbi_106348614	5.81	0	0.183333	0.001	-7.51833	0.00427903	0.016241	yes	LOC106348614	PREDICTED: zinc finger BED domain-containing protein RICESLEEPER 2-like [Brassica napus]	-	-	-	-	-	-	-
ncbi_106348621	124.213	312.467	8.7	22.7067	1.38403	2.62221e-05	0.000172743	yes	LOC106348621	PREDICTED: outer envelope pore protein 16-1, chloroplastic [Brassica oleracea var. oleracea] [Brassica oleracea]	-	-	-	-	GO:0005623//cell;GO:0031090//organelle membrane;GO:0031968//organelle outer membrane;GO:0031975//envelope;GO:0016021//integral component of membrane;GO:0044444//cytoplasmic part;GO:0044425//membrane part;GO:0031967//organelle envelope;GO:0042170//plastid membrane;GO:0044464//cell part;GO:0044435//plastid part;GO:0005737//cytoplasm;GO:0098805//whole membrane;GO:0044424//intracellular part;GO:00985…	GO:0046943//carboxylic acid transmembrane transporter activity;GO:0022884//macromolecule transmembrane transporter activity;GO:0022857//transmembrane transporter activity;GO:0005215//transporter activity;GO:0022829//wide pore channel activity;GO:0005342//organic acid transmembrane transporter activity;GO:0008320//protein transmembrane transporter activity;GO:0008565//protein transporter activity;…	GO:0055085//transmembrane transport;GO:0051179//localization;GO:0070727//cellular macromolecule localization;GO:0044765//single-organism transport;GO:0071806//protein transmembrane transport;GO:1902578//single-organism localization;GO:1902582//single-organism intracellular transport;GO:0033036//macromolecule localization;GO:0009987//cellular process;GO:0006886//intracellular protein transport;GO:…
ncbi_106348623	124.213	312.467	8.7	22.7067	1.38403	2.62215e-05	0.000172743	yes	LOC106348623	PREDICTED: outer envelope pore protein 16-1, chloroplastic [Brassica oleracea var. oleracea] [Brassica oleracea]	-	-	-	-	GO:0009527//plastid outer membrane;GO:0031968//organelle outer membrane;GO:0031967//organelle envelope;GO:0009536//plastid;GO:0016020//membrane;GO:0044446//intracellular organelle part;GO:0044422//organelle part;GO:0043226//organelle;GO:0044464//cell part;GO:0043227//membrane-bounded organelle;GO:0044435//plastid part;GO:0005737//cytoplasm;GO:0098805//whole membrane;GO:0016021//integral component…	GO:0022892//substrate-specific transporter activity;GO:0005342//organic acid transmembrane transporter activity;GO:0005215//transporter activity;GO:0008509//anion transmembrane transporter activity;GO:0022857//transmembrane transporter activity;GO:0015267//channel activity;GO:0008565//protein transporter activity;GO:0046943//carboxylic acid transmembrane transporter activity;GO:0008320//protein t…	GO:0051707//response to other organism;GO:0071702//organic substance transport;GO:0009746//response to hexose;GO:0009743//response to carbohydrate;GO:0044765//single-organism transport;GO:0051179//localization;GO:0065002//intracellular protein transmembrane transport;GO:0044743//intracellular protein transmembrane import;GO:1901700//response to oxygen-containing compound;GO:0071806//protein trans…
ncbi_106348633	317.047	647.53	5.58	12.62	1.17737	6.80702e-07	5.89026e-06	yes	LOC106348633	BnaA05g17040D [Brassica napus]	-	-	-	-	-	-	-
ncbi_106348637	1645.32	768.77	58.32	28.9867	-1.0086	4.77112e-05	0.000297673	yes	LOC106348637	BnaC07g49390D [Brassica napus]	-	-	-	-	GO:0044464//cell part;GO:0043229//intracellular organelle;GO:0044444//cytoplasmic part;GO:0044422//organelle part;GO:0005737//cytoplasm;GO:0043227//membrane-bounded organelle;GO:0043226//organelle;GO:0005623//cell;GO:0005622//intracellular;GO:0044446//intracellular organelle part;GO:0044424//intracellular part;GO:0009532//plastid stroma;GO:0043231//intracellular membrane-bounded organelle;GO:0044…	-	GO:0044723//single-organism carbohydrate metabolic process;GO:0005976//polysaccharide metabolic process;GO:0034641//cellular nitrogen compound metabolic process;GO:0006073//cellular glucan metabolic process;GO:0044699//single-organism process;GO:0044262//cellular carbohydrate metabolic process;GO:0019222//regulation of metabolic process;GO:0009791//post-embryonic development;GO:0044707//single-mu…
ncbi_106348639	190.393	505.173	4.3	12.5867	1.54949	1.426e-11	2.19257e-10	yes	LOC106348639	PREDICTED: trihelix transcription factor GTL2-like [Brassica napus]	-	-	-	-	-	-	-
ncbi_106348652	15.6667	1.66667	0.346667	0.04	-3.11548	6.67778e-05	0.000403744	yes	LOC106348652	PREDICTED: LOW QUALITY PROTEIN: pentatricopeptide repeat-containing protein At5g27110-like [Brassica rapa]	-	-	-	-	-	-	-
ncbi_106348654	876.307	261.057	21.44	7.05333	-1.60393	1.29057e-07	1.24575e-06	yes	LOC106348654	PREDICTED: probable nucleolar protein 5-1 [Brassica oleracea var. oleracea] [Brassica oleracea]	Genetic Information Processing	Translation	ko03008//Ribosome biogenesis in eukaryotes	K14565	GO:0044444//cytoplasmic part;GO:0005623//cell;GO:0044464//cell part;GO:0044424//intracellular part;GO:0043229//intracellular organelle;GO:0005737//cytoplasm;GO:0005622//intracellular;GO:0043227//membrane-bounded organelle;GO:0043228//non-membrane-bounded organelle;GO:0043231//intracellular membrane-bounded organelle;GO:0005911//cell-cell junction;GO:0043232//intracellular non-membrane-bounded org…	GO:0005488//binding;GO:0097159//organic cyclic compound binding;GO:0003676//nucleic acid binding;GO:1901363//heterocyclic compound binding	-
ncbi_106348660	25.5	9.83333	0.513333	0.216667	-1.24442	0.0114066	0.0374372	yes	LOC106348660	BnaC07g27770D [Brassica napus]	-	-	-	-	-	-	-
ncbi_106348663	71.76	0	1.55667	0.001	-10.6042	6.49108e-24	2.4853e-22	yes	LOC106348663	PREDICTED: myosin-11-like isoform X1 [Brassica napus]	-	-	-	-	-	-	GO:0044710//single-organism metabolic process;GO:0015031//protein transport;GO:0006753//nucleoside phosphate metabolic process;GO:0071702//organic substance transport;GO:0006605//protein targeting;GO:0051649//establishment of localization in cell;GO:0008152//metabolic process;GO:0044238//primary metabolic process;GO:0051169//nuclear transport;GO:0009987//cellular process;GO:0006725//cellular arom…
ncbi_106348664	41.0167	288.82	1.13333	8.61667	2.92656	6.16389e-28	3.08397e-26	yes	LOC106348664	PREDICTED: sugar transporter ERD6-like 18 [Brassica napus]	-	-	-	-	-	-	-
ncbi_106348665	393.323	144.54	10.9167	4.41333	-1.30659	1.01445e-08	1.13252e-07	yes	LOC106348665	PREDICTED: glutathione synthetase, chloroplastic [Brassica oleracea var. oleracea] [Brassica oleracea]	Metabolism	Metabolism of other amino acids;Amino acid metabolism	ko00270//Cysteine and methionine metabolism;ko00480//Glutathione metabolism	K01920	-	-	-
ncbi_106348666	61.5167	15.92	2.17333	0.613333	-1.82517	2.22227e-05	0.000148229	yes	LOC106348666	PREDICTED: 39S ribosomal protein L45, mitochondrial [Brassica oleracea var. oleracea] [Brassica oleracea]	-	-	-	-	-	-	-
ncbi_106348669	129.143	294.887	2.70667	6.85667	1.34099	2.31748e-08	2.45878e-07	yes	LOC106348669	Sn1-specific diacylglycerol lipase alpha [Noccaea caerulescens]	-	-	-	-	GO:0016020//membrane	-	-
ncbi_106348677	16.1833	46.9233	0.296667	0.97	1.70914	0.000183928	0.00100342	yes	LOC106348677	PREDICTED: long chain acyl-CoA synthetase 7, peroxisomal-like [Brassica napus]	Metabolism;Cellular Processes	Lipid metabolism;Transport and catabolism;Global and Overview	ko04146//Peroxisome;ko01212//Fatty acid metabolism;ko00071//Fatty acid degradation;ko00061//Fatty acid biosynthesis	K01897	GO:0043229//intracellular organelle;GO:0044424//intracellular part;GO:0043227//membrane-bounded organelle;GO:0042579//microbody;GO:0005737//cytoplasm;GO:0043231//intracellular membrane-bounded organelle;GO:0044464//cell part;GO:0005622//intracellular;GO:0005623//cell;GO:0044444//cytoplasmic part;GO:0043226//organelle	GO:0032550//purine ribonucleoside binding;GO:0005488//binding;GO:0097367//carbohydrate derivative binding;GO:0036094//small molecule binding;GO:0001882//nucleoside binding;GO:0001883//purine nucleoside binding;GO:1901363//heterocyclic compound binding;GO:0097159//organic cyclic compound binding;GO:0015645//fatty acid ligase activity;GO:0016877//ligase activity, forming carbon-sulfur bonds;GO:0003…	GO:1901575//organic substance catabolic process;GO:0009607//response to biotic stimulus;GO:0044242//cellular lipid catabolic process;GO:0019752//carboxylic acid metabolic process;GO:0072329//monocarboxylic acid catabolic process;GO:0044281//small molecule metabolic process;GO:0010467//gene expression;GO:0006631//fatty acid metabolic process;GO:0009987//cellular process;GO:0051707//response to oth…
ncbi_106348691	103.63	20.8033	6.72667	1.43667	-2.22717	3.39623e-09	4.01688e-08	yes	LOC106348691	PREDICTED: 50S ribosomal protein L18-like [Brassica napus]	-	-	-	-	GO:1990904//ribonucleoprotein complex;GO:0005737//cytoplasm;GO:0030529//intracellular ribonucleoprotein complex;GO:0005623//cell;GO:0043227//membrane-bounded organelle;GO:0043229//intracellular organelle;GO:0005622//intracellular;GO:0044444//cytoplasmic part;GO:0043226//organelle;GO:0044424//intracellular part;GO:0044464//cell part;GO:0032991//macromolecular complex;GO:0043231//intracellular memb…	GO:0005198//structural molecule activity	GO:0016070//RNA metabolic process;GO:0044237//cellular metabolic process;GO:0046483//heterocycle metabolic process;GO:0044271//cellular nitrogen compound biosynthetic process;GO:0010467//gene expression;GO:1901576//organic substance biosynthetic process;GO:0034641//cellular nitrogen compound metabolic process;GO:0032774//RNA biosynthetic process;GO:0044085//cellular component biogenesis;GO:000613…
ncbi_106348698	3.33333	20	0.12	0.763333	2.66928	1.34015e-05	9.31606e-05	yes	LOC106348698	PREDICTED: peroxisomal (S)-2-hydroxy-acid oxidase GLO4-like [Brassica napus]	Metabolism;Cellular Processes	Global and Overview;Transport and catabolism;Carbohydrate metabolism	ko01200//Carbon metabolism;ko04146//Peroxisome;ko00630//Glyoxylate and dicarboxylate metabolism	K11517	-	-	-
ncbi_106348713	26	104	0.906667	4.15333	2.19563	7.35377e-10	9.42089e-09	yes	LOC106348713	PREDICTED: trihelix transcription factor ASIL2-like [Brassica napus]	-	-	-	-	-	-	-
ncbi_106348719	64.53	10	1.76667	0.306667	-2.52629	2.03359e-08	2.17658e-07	yes	LOC106348719	PREDICTED: pectin acetylesterase 10 [Brassica napus]	-	-	-	-	-	-	-
ncbi_106348723	151.053	283.93	3.76333	7.84667	1.06007	3.96329e-05	0.000251487	yes	LOC106348723	PREDICTED: zinc finger CCCH domain-containing protein 64-like [Brassica oleracea var. oleracea] [Brassica oleracea]	-	-	-	-	-	-	-
ncbi_106348725	35.0033	8.41	1.97333	0.466667	-2.08017	0.00433305	0.0164158	yes	LOC106348725	PREDICTED: transmembrane protein 184A-like [Brassica oleracea var. oleracea] [Brassica oleracea]	-	-	-	-	-	-	-
ncbi_106348739	29.6367	69.7133	0.43	1.15667	1.42756	0.000181052	0.000989047	yes	LOC106348739	BnaC07g49520D [Brassica napus]	-	-	-	-	-	-	-
ncbi_106348745	11.3567	0	0.383333	0.001	-8.58246	2.02863e-06	1.63013e-05	yes	LOC106348745	BnaA05g30600D [Brassica napus]	-	-	-	-	GO:0043229//intracellular organelle;GO:0043231//intracellular membrane-bounded organelle;GO:0005623//cell;GO:0043227//membrane-bounded organelle;GO:0044464//cell part;GO:0005622//intracellular;GO:0044424//intracellular part;GO:0043226//organelle	-	-
ncbi_106348746	67.4067	171.07	1.23333	3.50667	1.50754	3.43635e-08	3.57326e-07	yes	LOC106348746	PREDICTED: glyoxysomal fatty acid beta-oxidation multifunctional protein MFP-a-like [Brassica napus]	Metabolism	Lipid metabolism;Global and Overview	ko01212//Fatty acid metabolism;ko00071//Fatty acid degradation;ko00592//alpha-Linolenic acid metabolism	K10527	-	-	-
ncbi_106348748	277.62	716.657	4.73667	13.42	1.50244	1.03272e-11	1.6121e-10	yes	LOC106348748	PREDICTED: probable acyl-CoA dehydrogenase IBR3 [Brassica napus]	Metabolism	Amino acid metabolism;Lipid metabolism;Global and Overview;Carbohydrate metabolism;Metabolism of other amino acids	ko01200//Carbon metabolism;ko01212//Fatty acid metabolism;ko00280//Valine, leucine and isoleucine degradation;ko00071//Fatty acid degradation;ko00410//beta-Alanine metabolism;ko00640//Propanoate metabolism	K00249	-	-	-
ncbi_106348752	19.3333	6.33333	2.16667	0.72	-1.58941	0.014313	0.0452174	yes	LOC106348752	PREDICTED: thioredoxin-like protein CITRX, chloroplastic [Brassica napus]	-	-	-	-	-	-	-
ncbi_106348755	5.40667	15.49	0.0733333	0.243333	1.73039	0.0116917	0.0382213	yes	LOC106348755	PREDICTED: receptor-like protein kinase 5 [Brassica napus]	-	-	-	-	GO:0016020//membrane	GO:0016740//transferase activity;GO:0003824//catalytic activity;GO:0016772//transferase activity, transferring phosphorus-containing groups	GO:0051234//establishment of localization;GO:0044700//single organism signaling;GO:0045184//establishment of protein localization;GO:0009719//response to endogenous stimulus;GO:0006605//protein targeting;GO:0006810//transport;GO:0016043//cellular component organization;GO:0043067//regulation of programmed cell death;GO:0071495//cellular response to endogenous stimulus;GO:0002376//immune system pr…
ncbi_106348756	65.5933	138.843	0.99	2.37	1.25939	1.35101e-05	9.38064e-05	yes	LOC106348756	PREDICTED: receptor-like protein kinase 5 [Brassica napus]	-	-	-	-	-	-	-
ncbi_106348758	40	73.43	1.09	2.19	1.0066	0.00240167	0.00982811	yes	LOC106348758	PREDICTED: ent-kaurene oxidase, chloroplastic-like [Brassica napus]	Metabolism	Metabolism of terpenoids and polyketides	ko00904//Diterpenoid biosynthesis	K04122	GO:0098588//bounding membrane of organelle;GO:0009527//plastid outer membrane;GO:0042170//plastid membrane;GO:0043227//membrane-bounded organelle;GO:0031967//organelle envelope;GO:0043226//organelle;GO:0009536//plastid;GO:0044424//intracellular part;GO:0044435//plastid part;GO:0009526//plastid envelope;GO:0043229//intracellular organelle;GO:0031968//organelle outer membrane;GO:0005622//intracellu…	GO:0016709//oxidoreductase activity, acting on paired donors, with incorporation or reduction of molecular oxygen, NAD(P)H as one donor, and incorporation of one atom of oxygen;GO:0097159//organic cyclic compound binding;GO:0016491//oxidoreductase activity;GO:0003824//catalytic activity;GO:0004497//monooxygenase activity;GO:0016705//oxidoreductase activity, acting on paired donors, with incorpora…	GO:0043436//oxoacid metabolic process;GO:0023052//signaling;GO:0006082//organic acid metabolic process;GO:0009719//response to endogenous stimulus;GO:0006721//terpenoid metabolic process;GO:0071704//organic substance metabolic process;GO:0044699//single-organism process;GO:0009739//response to gibberellin;GO:0009725//response to hormone;GO:0001101//response to acid chemical;GO:0016101//diterpenoi…
ncbi_106348767	91.95	380.953	1.45667	6.64333	2.18924	1.45541e-19	4.17524e-18	yes	LOC106348767	PREDICTED: phosphoinositide phosphatase SAC2-like [Brassica napus]	-	-	-	-	-	-	-
ncbi_106348768	201.127	404.31	3.50667	7.79333	1.15214	0.000179952	0.000983521	yes	LOC106348768	PREDICTED: phosphate transporter PHO1 homolog 5-like isoform X2 [Brassica napus]	-	-	-	-	-	-	-
ncbi_106348773	2310.01	986.897	68.0267	31.5933	-1.10648	2.5074e-07	2.32159e-06	yes	LOC106348773	PREDICTED: rubisco accumulation factor 1, chloroplastic-like [Brassica napus]	-	-	-	-	GO:0043231//intracellular membrane-bounded organelle;GO:0044424//intracellular part;GO:0044464//cell part;GO:0005622//intracellular;GO:0044435//plastid part;GO:0005737//cytoplasm;GO:0044446//intracellular organelle part;GO:0043227//membrane-bounded organelle;GO:0009532//plastid stroma;GO:0005623//cell;GO:0043226//organelle;GO:0044444//cytoplasmic part;GO:0043229//intracellular organelle;GO:004442…	-	GO:0043412//macromolecule modification;GO:0048518//positive regulation of biological process;GO:0043170//macromolecule metabolic process;GO:0048856//anatomical structure development;GO:0032502//developmental process;GO:0009653//anatomical structure morphogenesis;GO:0006073//cellular glucan metabolic process;GO:0009791//post-embryonic development;GO:0044763//single-organism cellular process;GO:000…
ncbi_106348774	444.163	192.56	13.18	6.44	-1.03322	6.71206e-05	0.000405659	yes	LOC106348774	PREDICTED: AT-hook motif nuclear-localized protein 14-like [Brassica napus]	-	-	-	-	-	-	-
ncbi_106348780	48.7033	12.6667	1.68667	0.54	-1.64314	6.19582e-05	0.000377331	yes	LOC106348780	probable WRKY transcription factor 74 [Brassica napus]	-	-	-	-	GO:0005622//intracellular;GO:0005623//cell;GO:0043227//membrane-bounded organelle;GO:0043226//organelle;GO:0044464//cell part;GO:0044424//intracellular part;GO:0043231//intracellular membrane-bounded organelle;GO:0043229//intracellular organelle	GO:0005515//protein binding;GO:0003676//nucleic acid binding;GO:0003677//DNA binding;GO:1901363//heterocyclic compound binding;GO:0005488//binding;GO:0097159//organic cyclic compound binding	GO:0034654//nucleobase-containing compound biosynthetic process;GO:0010468//regulation of gene expression;GO:0006807//nitrogen compound metabolic process;GO:0006139//nucleobase-containing compound metabolic process;GO:1901576//organic substance biosynthetic process;GO:0010467//gene expression;GO:1901362//organic cyclic compound biosynthetic process;GO:0009058//biosynthetic process;GO:0044237//cel…
ncbi_106348784	465.663	871.47	14.2233	28.8733	1.02148	2.95487e-06	2.30885e-05	yes	LOC106348784	PREDICTED: ethylene-responsive transcription factor RAP2-2-like isoform X1 [Brassica napus]	-	-	-	-	GO:0043229//intracellular organelle;GO:0044424//intracellular part;GO:0043227//membrane-bounded organelle;GO:0043231//intracellular membrane-bounded organelle;GO:0043226//organelle;GO:0044464//cell part;GO:0005623//cell;GO:0005622//intracellular	GO:0001071//nucleic acid binding transcription factor activity;GO:0005488//binding;GO:1901363//heterocyclic compound binding;GO:0097159//organic cyclic compound binding;GO:0003676//nucleic acid binding	GO:0044237//cellular metabolic process;GO:0006486//protein glycosylation;GO:0007165//signal transduction;GO:0009101//glycoprotein biosynthetic process;GO:0044710//single-organism metabolic process;GO:0044249//cellular biosynthetic process;GO:0006464//cellular protein modification process;GO:0050896//response to stimulus;GO:0009059//macromolecule biosynthetic process;GO:0019222//regulation of meta…
ncbi_106348796	118.773	18.61	5.77	0.933333	-2.62811	1.96647e-09	2.39426e-08	yes	LOC106348796	PREDICTED: craniofacial development protein 1-like [Brassica napus]	-	-	-	-	GO:0043227//membrane-bounded organelle;GO:0043226//organelle;GO:0005622//intracellular;GO:0005623//cell;GO:0044464//cell part;GO:0044424//intracellular part;GO:0043231//intracellular membrane-bounded organelle;GO:0043229//intracellular organelle	-	-
ncbi_106348798	321.61	127.69	6.26333	2.74333	-1.191	3.58095e-07	3.23204e-06	yes	LOC106348798	BnaC07g27310D [Brassica napus]	-	-	-	-	-	-	GO:0044260//cellular macromolecule metabolic process;GO:0043170//macromolecule metabolic process;GO:0044267//cellular protein metabolic process;GO:0008152//metabolic process;GO:0044238//primary metabolic process;GO:0019538//protein metabolic process;GO:0044237//cellular metabolic process;GO:0071704//organic substance metabolic process;GO:0009987//cellular process
ncbi_106348803	88.6667	9.33333	5.8	0.66	-3.13551	5.11906e-14	9.81292e-13	yes	LOC106348803	PREDICTED: ER membrane protein complex subunit 6 [Brassica napus]	-	-	-	-	-	-	GO:0005976//polysaccharide metabolic process;GO:0006073//cellular glucan metabolic process;GO:0051273//beta-glucan metabolic process;GO:0044042//glucan metabolic process;GO:0071704//organic substance metabolic process;GO:0006810//transport;GO:0044237//cellular metabolic process;GO:0008152//metabolic process;GO:0009987//cellular process;GO:0044262//cellular carbohydrate metabolic process;GO:004426…
ncbi_106348810	5149.14	1344.23	86.7533	25.64	-1.75852	1.09923e-09	1.37782e-08	yes	LOC106348810	PREDICTED: beta-D-xylosidase 1-like [Brassica napus]	-	-	-	-	GO:0031012//extracellular matrix;GO:0044464//cell part;GO:0005618//cell wall;GO:0005623//cell;GO:0071944//cell periphery;GO:0005576//extracellular region;GO:0030312//external encapsulating structure	GO:0003824//catalytic activity;GO:0016787//hydrolase activity;GO:0016798//hydrolase activity, acting on glycosyl bonds;GO:0004553//hydrolase activity, hydrolyzing O-glycosyl compounds	GO:0008152//metabolic process;GO:0003006//developmental process involved in reproduction;GO:0044238//primary metabolic process;GO:0032502//developmental process;GO:0022414//reproductive process;GO:0000003//reproduction
ncbi_106348811	46.6667	99.8333	1.96667	4.51667	1.19951	0.000429223	0.00214573	yes	LOC106348811	PREDICTED: transcription factor MYB12 [Brassica rapa]	-	-	-	-	GO:0044464//cell part;GO:0043226//organelle;GO:0005623//cell;GO:0043231//intracellular membrane-bounded organelle;GO:0044424//intracellular part;GO:0043227//membrane-bounded organelle;GO:0005622//intracellular;GO:0043229//intracellular organelle	GO:0097159//organic cyclic compound binding;GO:0001071//nucleic acid binding transcription factor activity;GO:0003676//nucleic acid binding;GO:0005488//binding;GO:1901363//heterocyclic compound binding	GO:0044710//single-organism metabolic process;GO:0009812//flavonoid metabolic process;GO:0009058//biosynthetic process;GO:0065007//biological regulation;GO:0019222//regulation of metabolic process;GO:0010468//regulation of gene expression;GO:0051553//flavone biosynthetic process;GO:1901576//organic substance biosynthetic process;GO:0008152//metabolic process;GO:0060255//regulation of macromolecul…
ncbi_106348812	63.7833	135.297	1.15333	2.74667	1.25187	7.81213e-05	0.000465491	yes	LOC106348812	PREDICTED: subtilisin-like protease SBT1.7 [Brassica napus]	-	-	-	-	GO:0005576//extracellular region	-	GO:0051301//cell division;GO:0009987//cellular process;GO:0044699//single-organism process;GO:0043170//macromolecule metabolic process;GO:0044763//single-organism cellular process;GO:0008152//metabolic process;GO:0044238//primary metabolic process;GO:0019538//protein metabolic process;GO:0071704//organic substance metabolic process
ncbi_106348816	11.3333	38	0.546667	2.02	1.88562	0.000113585	0.000652033	yes	LOC106348816	PREDICTED: cysteine and histidine-rich domain-containing protein RAR1-like [Brassica napus]	Organismal Systems	Environmental adaptation	ko04626//Plant-pathogen interaction	K13458	-	-	-
ncbi_106348820	108.033	0	11.27	0.001	-13.4602	0.000156605	0.000868239	yes	LOC106348820	PREDICTED: isoleucine--tRNA ligase, chloroplastic/mitochondrial-like [Brassica napus]	Genetic Information Processing	Translation	ko00970//Aminoacyl-tRNA biosynthesis	K01870	GO:0005737//cytoplasm;GO:0005622//intracellular;GO:0043227//membrane-bounded organelle;GO:0044446//intracellular organelle part;GO:0005623//cell;GO:0044435//plastid part;GO:0044422//organelle part;GO:0009532//plastid stroma;GO:0009536//plastid;GO:0044464//cell part;GO:0043231//intracellular membrane-bounded organelle;GO:0044444//cytoplasmic part;GO:0043229//intracellular organelle;GO:0043226//org…	GO:0097367//carbohydrate derivative binding;GO:0032550//purine ribonucleoside binding;GO:0001882//nucleoside binding;GO:0016875//ligase activity, forming carbon-oxygen bonds;GO:0003824//catalytic activity;GO:0016874//ligase activity;GO:0016876//ligase activity, forming aminoacyl-tRNA and related compounds;GO:0032549//ribonucleoside binding;GO:1901363//heterocyclic compound binding;GO:0005488//bin…	GO:0043436//oxoacid metabolic process;GO:0044281//small molecule metabolic process;GO:0044255//cellular lipid metabolic process;GO:0090304//nucleic acid metabolic process;GO:0006996//organelle organization;GO:0032502//developmental process;GO:0019752//carboxylic acid metabolic process;GO:0006725//cellular aromatic compound metabolic process;GO:0043038//amino acid activation;GO:0043039//tRNA amino…
ncbi_106348821	513.903	1084.49	12.76	29.9533	1.23109	8.16962e-08	8.10203e-07	yes	LOC106348821	PREDICTED: pectinesterase/pectinesterase inhibitor 3-like [Brassica napus]	Metabolism	Carbohydrate metabolism	ko00500//Starch and sucrose metabolism;ko00040//Pentose and glucuronate interconversions	K01051	-	-	-
ncbi_106348842	18.0567	6.33333	0.446667	0.166667	-1.42223	0.0141106	0.0447142	yes	LOC106348842	PREDICTED: B3 domain-containing protein At4g34400-like [Brassica napus]	-	-	-	-	-	-	-
ncbi_106348853	49.6367	10.1633	3.78333	0.71	-2.41377	0.00558769	0.0204347	yes	LOC106348853	PREDICTED: basic leucine zipper 63-like [Brassica napus]	-	-	-	-	GO:0005622//intracellular;GO:0043229//intracellular organelle;GO:0043227//membrane-bounded organelle;GO:0044464//cell part;GO:0005623//cell;GO:0043226//organelle;GO:0043231//intracellular membrane-bounded organelle;GO:0044424//intracellular part	GO:0001071//nucleic acid binding transcription factor activity;GO:0005515//protein binding;GO:0003676//nucleic acid binding;GO:0097159//organic cyclic compound binding;GO:1901363//heterocyclic compound binding;GO:0003677//DNA binding;GO:0046983//protein dimerization activity;GO:0005488//binding	GO:0060255//regulation of macromolecule metabolic process;GO:0050789//regulation of biological process;GO:0050896//response to stimulus;GO:1901700//response to oxygen-containing compound;GO:0023052//signaling;GO:0065008//regulation of biological quality;GO:0065007//biological regulation;GO:0009725//response to hormone;GO:0007154//cell communication;GO:0051716//cellular response to stimulus;GO:003…
ncbi_106348858	0	180.313	0.001	5.04	12.2992	3.83807e-54	7.52155e-52	yes	LOC106348858	PREDICTED: probable replication factor A 73 kDa subunit [Brassica napus]	Genetic Information Processing	Replication and repair	ko03420//Nucleotide excision repair;ko03030//DNA replication;ko03440//Homologous recombination;ko03430//Mismatch repair	K07466	-	-	-
ncbi_106348861	0	98.65	0.001	2.11	11.043	4.72586e-33	3.14792e-31	yes	LOC106348861	BnaC07g27310D [Brassica napus]	-	-	-	-	-	-	GO:0008152//metabolic process;GO:0044237//cellular metabolic process;GO:0019538//protein metabolic process;GO:0044238//primary metabolic process;GO:0071704//organic substance metabolic process;GO:0043170//macromolecule metabolic process;GO:0009987//cellular process;GO:0044260//cellular macromolecule metabolic process;GO:0044267//cellular protein metabolic process
ncbi_106348866	0.71	11.9433	0.02	0.363333	4.18322	8.33542e-06	6.01692e-05	yes	LOC106348866	PREDICTED: probable WRKY transcription factor 48 [Brassica oleracea var. oleracea] [Brassica oleracea]	-	-	-	-	GO:0043226//organelle;GO:0044464//cell part;GO:0005623//cell;GO:0043227//membrane-bounded organelle;GO:0005622//intracellular;GO:0043229//intracellular organelle;GO:0043231//intracellular membrane-bounded organelle;GO:0044424//intracellular part	GO:0097159//organic cyclic compound binding;GO:0005488//binding;GO:1901363//heterocyclic compound binding;GO:0003676//nucleic acid binding;GO:0003677//DNA binding	GO:0023052//signaling;GO:1903506//regulation of nucleic acid-templated transcription;GO:0010033//response to organic substance;GO:0006952//defense response;GO:0031323//regulation of cellular metabolic process;GO:0007154//cell communication;GO:0071702//organic substance transport;GO:0051707//response to other organism;GO:0044700//single organism signaling;GO:0010468//regulation of gene expression;…
ncbi_106348871	0	2595.81	0.001	49.7	15.601	1.8891e-151	3.67434e-147	yes	LOC106348871	PREDICTED: beta-D-xylosidase 1 [Brassica napus]	-	-	-	-	GO:0044464//cell part;GO:0005576//extracellular region;GO:0005618//cell wall;GO:0071944//cell periphery;GO:0031012//extracellular matrix;GO:0030312//external encapsulating structure;GO:0005623//cell	GO:0003824//catalytic activity;GO:0016787//hydrolase activity;GO:0016798//hydrolase activity, acting on glycosyl bonds;GO:0004553//hydrolase activity, hydrolyzing O-glycosyl compounds	GO:0032502//developmental process;GO:0008152//metabolic process;GO:0022414//reproductive process;GO:0003006//developmental process involved in reproduction;GO:0000003//reproduction;GO:0044238//primary metabolic process
ncbi_106348872	46.6667	99.8333	1.96667	4.51667	1.19951	0.000429203	0.00214573	yes	LOC106348872	PREDICTED: transcription factor MYB12 [Brassica rapa]	-	-	-	-	GO:0043227//membrane-bounded organelle;GO:0043226//organelle;GO:0044424//intracellular part;GO:0005623//cell;GO:0043229//intracellular organelle;GO:0043231//intracellular membrane-bounded organelle;GO:0005622//intracellular;GO:0044464//cell part	GO:0003676//nucleic acid binding;GO:0097159//organic cyclic compound binding;GO:0001071//nucleic acid binding transcription factor activity;GO:1901363//heterocyclic compound binding;GO:0005488//binding	GO:0008152//metabolic process;GO:0044699//single-organism process;GO:0009058//biosynthetic process;GO:0019222//regulation of metabolic process;GO:0046148//pigment biosynthetic process;GO:0051552//flavone metabolic process;GO:0044711//single-organism biosynthetic process;GO:0044710//single-organism metabolic process;GO:0009813//flavonoid biosynthetic process;GO:0071704//organic substance metabolic…
ncbi_106348898	32.8033	0	0.85	0.001	-9.73132	1.97087e-14	3.88388e-13	yes	LOC106348898	BnaA06g29920D [Brassica napus]	-	-	-	-	-	-	-
ncbi_106348901	700.98	320.42	31.0333	15.2767	-1.02249	6.82485e-06	5.00029e-05	yes	LOC106348901	PREDICTED: protein LOW PSII ACCUMULATION 3, chloroplastic-like [Brassica napus]	-	-	-	-	GO:0005737//cytoplasm;GO:0005622//intracellular;GO:0043231//intracellular membrane-bounded organelle;GO:0043229//intracellular organelle;GO:0044444//cytoplasmic part;GO:0043226//organelle;GO:0009536//plastid;GO:0043227//membrane-bounded organelle;GO:0044424//intracellular part;GO:0044464//cell part;GO:0005623//cell	-	GO:0050794//regulation of cellular process;GO:0008152//metabolic process;GO:0031399//regulation of protein modification process;GO:0009987//cellular process;GO:0032268//regulation of cellular protein metabolic process;GO:0006091//generation of precursor metabolites and energy;GO:0065007//biological regulation;GO:0031323//regulation of cellular metabolic process;GO:0044237//cellular metabolic proc…
ncbi_106348902	1601.3	485.15	91.1533	29.7233	-1.6167	9.06628e-13	1.55744e-11	yes	LOC106348902	PREDICTED: 60S ribosomal protein L13a-4 [Brassica rapa]	Genetic Information Processing	Translation	ko03010//Ribosome	K02872	GO:1990904//ribonucleoprotein complex;GO:0043229//intracellular organelle;GO:0043226//organelle;GO:0030529//intracellular ribonucleoprotein complex;GO:0032991//macromolecular complex;GO:0005737//cytoplasm;GO:0044446//intracellular organelle part;GO:0044391//ribosomal subunit;GO:0005840//ribosome;GO:0044464//cell part;GO:0043228//non-membrane-bounded organelle;GO:0005623//cell;GO:0015934//large ri…	GO:0005198//structural molecule activity	GO:0045229//external encapsulating structure organization;GO:0016043//cellular component organization;GO:0009987//cellular process;GO:0071704//organic substance metabolic process;GO:0046483//heterocycle metabolic process;GO:0016070//RNA metabolic process;GO:1901360//organic cyclic compound metabolic process;GO:0008152//metabolic process;GO:0006725//cellular aromatic compound metabolic process;GO:…
ncbi_106348904	386.64	121.487	11.17	3.69667	-1.59533	3.03765e-10	4.06139e-09	yes	LOC106348904	PREDICTED: pentatricopeptide repeat-containing protein At5g48730, chloroplastic isoform X1 [Brassica napus]	-	-	-	-	GO:0043226//organelle;GO:0043231//intracellular membrane-bounded organelle;GO:0043227//membrane-bounded organelle;GO:0005622//intracellular;GO:0044464//cell part;GO:0005623//cell;GO:0043229//intracellular organelle;GO:0044424//intracellular part	-	-
ncbi_106348905	95.3333	24.4067	3.08	0.846667	-1.86306	3.26393e-08	3.40079e-07	yes	LOC106348905	PREDICTED: protein XRI1-like isoform X1 [Brassica napus]	-	-	-	-	-	-	-
ncbi_106348906	45.6667	10.8467	2.11667	0.523333	-2.01599	4.12673e-05	0.000260752	yes	LOC106348906	PREDICTED: B-cell receptor-associated protein 31-like [Brassica napus]	Genetic Information Processing	Folding, sorting and degradation	ko04141//Protein processing in endoplasmic reticulum	K14009	GO:0044425//membrane part;GO:0016020//membrane;GO:0031224//intrinsic component of membrane	-	GO:0006810//transport;GO:0071702//organic substance transport;GO:0045184//establishment of protein localization;GO:0051179//localization;GO:0015031//protein transport;GO:0033036//macromolecule localization;GO:0051234//establishment of localization;GO:0008104//protein localization
ncbi_106348907	7.33333	20	0.363333	1.07333	1.56273	0.00320056	0.0126258	yes	LOC106348907	PREDICTED: RPM1-interacting protein 4-like [Brassica napus]	-	-	-	-	GO:0043226//organelle;GO:0043231//intracellular membrane-bounded organelle;GO:0044424//intracellular part;GO:0005623//cell;GO:0005622//intracellular;GO:0044464//cell part;GO:0043227//membrane-bounded organelle;GO:0043229//intracellular organelle	-	-
ncbi_106348910	4810.51	12041.3	171.707	460.343	1.42276	8.32858e-12	1.31328e-10	yes	LOC106348910	PREDICTED: peroxisomal (S)-2-hydroxy-acid oxidase GLO1 isoform X1 [Brassica napus]	Metabolism;Cellular Processes	Carbohydrate metabolism;Transport and catabolism;Global and Overview	ko01200//Carbon metabolism;ko04146//Peroxisome;ko00630//Glyoxylate and dicarboxylate metabolism	K11517	-	-	-
ncbi_106348911	121.773	6.52	2.41333	0.143333	-4.07358	7.6016e-22	2.55359e-20	yes	LOC106348911	PREDICTED: glutamic acid-rich protein-like [Brassica napus]	-	-	-	-	-	-	-
ncbi_106348913	179.59	61.0567	8.38	3.06667	-1.45028	9.30492e-08	9.1579e-07	yes	LOC106348913	PREDICTED: cyclin-C1-1-like isoform X1 [Brassica napus]	-	-	-	-	-	-	-
ncbi_106348915	162	7.66667	3.89667	0.203333	-4.26032	6.13097e-30	3.43409e-28	yes	LOC106348915	PREDICTED: peptidyl-prolyl cis-trans isomerase FKBP65-like [Brassica napus]	-	-	-	-	GO:0005623//cell;GO:0043229//intracellular organelle;GO:0005622//intracellular;GO:0044424//intracellular part;GO:0043231//intracellular membrane-bounded organelle;GO:0043227//membrane-bounded organelle;GO:0043226//organelle;GO:0044464//cell part	GO:0005488//binding;GO:0005515//protein binding	GO:0009314//response to radiation;GO:0031365//N-terminal protein amino acid modification;GO:0043170//macromolecule metabolic process;GO:0006464//cellular protein modification process;GO:0009642//response to light intensity;GO:0009266//response to temperature stimulus;GO:0010286//heat acclimation;GO:0006979//response to oxidative stress;GO:0009628//response to abiotic stimulus;GO:0036211//protein …
ncbi_106348947	757.667	331	49.6	22.7133	-1.1268	3.51527e-05	0.000225523	yes	BNAC07G38740D	BnaA01g13610D [Brassica napus]	-	-	-	-	GO:0043229//intracellular organelle;GO:0005622//intracellular;GO:0043231//intracellular membrane-bounded organelle;GO:0043227//membrane-bounded organelle;GO:0005623//cell;GO:0043226//organelle;GO:0044424//intracellular part;GO:0044464//cell part	-	-
ncbi_106348967	51.3333	12.3333	0.813333	0.22	-1.88634	7.53304e-06	5.48198e-05	yes	LOC106348967	PREDICTED: protein ENHANCED DOWNY MILDEW 2 [Brassica napus]	-	-	-	-	-	-	-
ncbi_106348971	76.3333	219.31	2.54667	8.06667	1.66336	7.61258e-11	1.09138e-09	yes	LOC106348971	PREDICTED: nitrile-specifier protein 5 [Brassica napus]	-	-	-	-	GO:0005623//cell;GO:0005622//intracellular;GO:0044424//intracellular part;GO:0044464//cell part;GO:0044444//cytoplasmic part;GO:0005737//cytoplasm	-	GO:0046395//carboxylic acid catabolic process;GO:0009987//cellular process;GO:0016143//S-glycoside metabolic process;GO:0034622//cellular macromolecular complex assembly;GO:0043632//modification-dependent macromolecule catabolic process;GO:1901135//carbohydrate derivative metabolic process;GO:0019757//glycosinolate metabolic process;GO:0044265//cellular macromolecule catabolic process;GO:0044257/…
ncbi_106348972	34.1033	77.6667	0.98	2.41333	1.30017	5.47663e-05	0.000337391	yes	LOC106348972	PREDICTED: acetyl-CoA acetyltransferase, cytosolic 1 [Brassica napus]	Metabolism	Amino acid metabolism;Global and Overview;Lipid metabolism;Metabolism of terpenoids and polyketides;Carbohydrate metabolism	ko01200//Carbon metabolism;ko00620//Pyruvate metabolism;ko00630//Glyoxylate and dicarboxylate metabolism;ko01212//Fatty acid metabolism;ko00380//Tryptophan metabolism;ko00900//Terpenoid backbone biosynthesis;ko00280//Valine, leucine and isoleucine degradation;ko00071//Fatty acid degradation;ko00310//Lysine degradation;ko00640//Propanoate metabolism;ko00650//Butanoate metabolism;ko00072//Synthesis…	K00626	-	-	-
ncbi_106348979	116.333	426.103	2.96667	12.1633	2.03562	1.25205e-14	2.52163e-13	yes	LOC106348979	PREDICTED: glucose-1-phosphate adenylyltransferase small subunit, chloroplastic [Brassica napus]	Metabolism	Carbohydrate metabolism	ko00500//Starch and sucrose metabolism;ko00520//Amino sugar and nucleotide sugar metabolism	K00975	GO:0043229//intracellular organelle;GO:0009536//plastid;GO:0044435//plastid part;GO:0044464//cell part;GO:0043234//protein complex;GO:0044446//intracellular organelle part;GO:0005623//cell;GO:0043226//organelle;GO:0044444//cytoplasmic part;GO:0043231//intracellular membrane-bounded organelle;GO:0043227//membrane-bounded organelle;GO:0044424//intracellular part;GO:0009532//plastid stroma;GO:003299…	GO:0070566//adenylyltransferase activity;GO:0016740//transferase activity;GO:0016772//transferase activity, transferring phosphorus-containing groups;GO:0016779//nucleotidyltransferase activity;GO:0003824//catalytic activity	GO:0009743//response to carbohydrate;GO:0044710//single-organism metabolic process;GO:0009628//response to abiotic stimulus;GO:0019758//glycosinolate biosynthetic process;GO:0043436//oxoacid metabolic process;GO:0044237//cellular metabolic process;GO:0044699//single-organism process;GO:0044281//small molecule metabolic process;GO:0009639//response to red or far red light;GO:0050789//regulation of…
ncbi_106348980	116	43.2867	3.57	1.42333	-1.32665	1.8744e-05	0.000126709	yes	LOC106348980	BnaA06g30300D [Brassica napus]	-	-	-	-	-	-	-
ncbi_106348984	96.6667	31.96	1.60333	0.59	-1.44229	1.57004e-05	0.000107555	yes	LOC106348984	PREDICTED: formin-like protein 9 [Brassica napus]	-	-	-	-	-	-	-
ncbi_106348989	44.3467	93	1.22667	2.82333	1.20266	7.3897e-05	0.000442489	yes	LOC106348989	PREDICTED: probable D-amino acid oxidase PA4548 [Brassica napus]	-	-	-	-	-	-	-
ncbi_106348992	177.73	71.2733	3.71333	1.67333	-1.14999	0.000289944	0.00151233	yes	LOC106348992	PREDICTED: HAUS augmin-like complex subunit 3 isoform X1 [Brassica napus]	-	-	-	-	-	-	-
ncbi_106348998	187.333	3	4.8	0.0833333	-5.848	4.54595e-34	3.1863e-32	yes	LOC106348998	PREDICTED: peptidyl-prolyl cis-trans isomerase FKBP65-like [Brassica napus]	-	-	-	-	GO:0043226//organelle;GO:0005623//cell;GO:0044424//intracellular part;GO:0044464//cell part;GO:0043229//intracellular organelle;GO:0005622//intracellular;GO:0043231//intracellular membrane-bounded organelle;GO:0043227//membrane-bounded organelle	GO:0005488//binding;GO:0005515//protein binding	GO:0009642//response to light intensity;GO:0043170//macromolecule metabolic process;GO:0044249//cellular biosynthetic process;GO:0006464//cellular protein modification process;GO:0009416//response to light stimulus;GO:1901576//organic substance biosynthetic process;GO:0006979//response to oxidative stress;GO:0000302//response to reactive oxygen species;GO:0006497//protein lipidation;GO:0031365//N…
ncbi_106349006	18.6667	63.6667	0.943333	3.46667	1.87771	6.29723e-07	5.47959e-06	yes	LOC106349006	PREDICTED: RPM1-interacting protein 4 [Brassica oleracea var. oleracea] [Brassica oleracea]	-	-	-	-	-	-	-
ncbi_106349011	15.6667	33	0.336667	0.766667	1.18728	0.0061002	0.022009	yes	LOC106349011	PREDICTED: acid beta-fructofuranosidase 3, vacuolar [Brassica napus]	Metabolism	Carbohydrate metabolism	ko00500//Starch and sucrose metabolism;ko00052//Galactose metabolism	K01193	GO:0005737//cytoplasm;GO:0005773//vacuole;GO:0005623//cell;GO:0043227//membrane-bounded organelle;GO:0005622//intracellular;GO:0044444//cytoplasmic part;GO:0043231//intracellular membrane-bounded organelle;GO:0043229//intracellular organelle;GO:0044464//cell part;GO:0043226//organelle;GO:0044424//intracellular part	GO:0016787//hydrolase activity;GO:0003824//catalytic activity;GO:0004553//hydrolase activity, hydrolyzing O-glycosyl compounds;GO:0004564//beta-fructofuranosidase activity;GO:0016798//hydrolase activity, acting on glycosyl bonds	GO:0031667//response to nutrient levels;GO:0071704//organic substance metabolic process;GO:0006576//cellular biogenic amine metabolic process;GO:0006066//alcohol metabolic process;GO:0001101//response to acid chemical;GO:0071310//cellular response to organic substance;GO:0071496//cellular response to external stimulus;GO:0044711//single-organism biosynthetic process;GO:0010033//response to organi…
ncbi_106349014	9.66667	46.4867	0.17	0.91	2.42033	1.97835e-07	1.85599e-06	yes	LOC106349014	PREDICTED: BTB/POZ domain-containing protein At5g48800 [Brassica napus]	-	-	-	-	GO:0016020//membrane	-	GO:0006464//cellular protein modification process;GO:0048532//anatomical structure arrangement;GO:0009955//adaxial/abaxial pattern specification;GO:0007275//multicellular organism development;GO:0009628//response to abiotic stimulus;GO:0051239//regulation of multicellular organismal process;GO:0044260//cellular macromolecule metabolic process;GO:0043412//macromolecule modification;GO:0009798//axi…
ncbi_106349020	83.3333	221.333	2.93333	8.52333	1.53888	5.42233e-10	7.06638e-09	yes	LOC106349020	PREDICTED: pantoate--beta-alanine ligase-like [Brassica napus]	Metabolism	Metabolism of other amino acids;Metabolism of cofactors and vitamins	ko00410//beta-Alanine metabolism;ko00770//Pantothenate and CoA biosynthesis	K01918	GO:0005623//cell;GO:0005622//intracellular;GO:0044464//cell part;GO:0044424//intracellular part;GO:0005737//cytoplasm;GO:0044444//cytoplasmic part	GO:0016881//acid-amino acid ligase activity;GO:0005488//binding;GO:0001882//nucleoside binding;GO:0032550//purine ribonucleoside binding;GO:0097159//organic cyclic compound binding;GO:0036094//small molecule binding;GO:0005515//protein binding;GO:1901363//heterocyclic compound binding;GO:0016874//ligase activity;GO:0032549//ribonucleoside binding;GO:0003824//catalytic activity;GO:0097367//carbohy…	GO:0009108//coenzyme biosynthetic process;GO:0009987//cellular process;GO:0009058//biosynthetic process;GO:0044249//cellular biosynthetic process;GO:0044237//cellular metabolic process;GO:0051186//cofactor metabolic process;GO:0051188//cofactor biosynthetic process;GO:0008152//metabolic process;GO:0006732//coenzyme metabolic process;GO:0032502//developmental process;GO:0000003//reproduction;GO:00…
ncbi_106349021	3.66667	53.04	0.163333	2.38333	3.86709	1.67559e-13	3.07532e-12	yes	LOC106349021	PREDICTED: protein SULFUR DEFICIENCY-INDUCED 1-like [Brassica napus]	-	-	-	-	-	-	-
ncbi_106349045	8	46	0.406667	2.53667	2.64102	1.57549e-08	1.71122e-07	yes	LOC106349045	PREDICTED: protein S-acyltransferase 10-like isoform X1 [Brassica oleracea var. oleracea] [Brassica oleracea]	-	-	-	-	-	-	-
ncbi_106349047	17.5867	95.5167	0.376667	2.29667	2.60818	1.72344e-11	2.62964e-10	yes	LOC106349047	PREDICTED: phosphoinositide phosphatase SAC7-like [Brassica napus]	-	-	-	-	-	-	-
ncbi_106349053	135.333	476.333	8.18333	32.02	1.96821	1.10056e-15	2.42975e-14	yes	LOC106349053	PREDICTED: lipid transfer protein EARLI 1 [Brassica rapa]	-	-	-	-	-	GO:0005488//binding	-
ncbi_106349061	95.97	206.603	2.23667	5.37333	1.26447	3.61992e-06	2.77552e-05	yes	LOC106349061	PREDICTED: phosphoinositide phosphatase SAC8-like isoform X1 [Brassica napus]	-	-	-	-	-	-	-
ncbi_106349063	0	34.23	0.001	1.39333	10.4443	1.71184e-12	2.8697e-11	yes	LOC106349063	PREDICTED: phosphoinositide phosphatase SAC8-like isoform X1 [Brassica napus]	-	-	-	-	-	-	-
ncbi_106349065	56.3333	167.58	1.40667	4.71667	1.74549	3.56454e-09	4.20763e-08	yes	LOC106349065	BnaA08g05340D [Brassica napus]	-	-	-	-	GO:0044464//cell part;GO:0005622//intracellular;GO:0044424//intracellular part;GO:0005623//cell	GO:0005488//binding	-
ncbi_106349072	79.8033	152.503	1.21	2.61333	1.11088	0.000298884	0.00155469	yes	LOC106349072	PREDICTED: receptor-like protein 12 [Brassica napus]	-	-	-	-	-	-	-
ncbi_106349078	49.24	20	0.81	0.376667	-1.10463	0.00951193	0.0321364	yes	LOC106349078	PREDICTED: kinesin-5 [Brassica napus]	-	-	-	-	-	-	-
ncbi_106349079	1798.91	522.297	91.4367	27.95	-1.70992	1.50808e-09	1.85973e-08	yes	LOC106349079	PREDICTED: fibrous sheath CABYR-binding protein [Brassica napus]	-	-	-	-	-	-	GO:0006970//response to osmotic stress;GO:0009628//response to abiotic stimulus;GO:0006950//response to stress;GO:0010038//response to metal ion;GO:0050896//response to stimulus;GO:0042221//response to chemical;GO:0010035//response to inorganic substance
ncbi_106349088	1697	5.22333	102.06	0.333333	-8.25824	9.10059e-104	1.6858e-100	yes	LOC106349088	PREDICTED: 50S ribosomal protein L12-1, chloroplastic [Brassica napus]	Genetic Information Processing	Translation	ko03010//Ribosome	K02935	GO:0031975//envelope;GO:0044434//chloroplast part;GO:0031967//organelle envelope;GO:0044444//cytoplasmic part;GO:0005737//cytoplasm;GO:0043232//intracellular non-membrane-bounded organelle;GO:0000313//organellar ribosome;GO:0044464//cell part;GO:0044422//organelle part;GO:0044424//intracellular part;GO:0009507//chloroplast;GO:1990904//ribonucleoprotein complex;GO:0043228//non-membrane-bounded org…	GO:0005198//structural molecule activity	GO:0071704//organic substance metabolic process;GO:0010467//gene expression;GO:0043170//macromolecule metabolic process;GO:0008152//metabolic process
ncbi_106349089	1039.69	198.79	64.29	12.9167	-2.31536	5.304e-16	1.19334e-14	yes	LOC106349089	PREDICTED: 50S ribosomal protein L12-3, chloroplastic-like [Brassica napus]	Genetic Information Processing	Translation	ko03010//Ribosome	K02935	GO:0031967//organelle envelope;GO:0044434//chloroplast part;GO:0043229//intracellular organelle;GO:0044424//intracellular part;GO:0044391//ribosomal subunit;GO:0044435//plastid part;GO:0030054//cell junction;GO:0009536//plastid;GO:0005840//ribosome;GO:0044446//intracellular organelle part;GO:0043227//membrane-bounded organelle;GO:0009526//plastid envelope;GO:1990904//ribonucleoprotein complex;GO:…	GO:0005198//structural molecule activity	GO:0071704//organic substance metabolic process;GO:0050896//response to stimulus;GO:0010033//response to organic substance;GO:0043207//response to external biotic stimulus;GO:0009719//response to endogenous stimulus;GO:0042221//response to chemical;GO:0010467//gene expression;GO:0008152//metabolic process;GO:0009605//response to external stimulus;GO:0051707//response to other organism;GO:0051704/…
ncbi_106349090	103.963	259.79	4.02667	10.8767	1.43358	5.343e-09	6.16112e-08	yes	LOC106349090	PREDICTED: F-box protein PP2-A15-like [Brassica napus]	-	-	-	-	-	GO:0005488//binding	-
ncbi_106349094	143.183	63.69	6.63	3.13	-1.08285	0.000573959	0.00277755	yes	LOC106349094	transcriptional activator (DUF662) [Arabidopsis thaliana]	-	-	-	-	GO:0016020//membrane	-	GO:0007010//cytoskeleton organization;GO:1902589//single-organism organelle organization;GO:0007017//microtubule-based process;GO:0071840//cellular component organization or biogenesis;GO:0044763//single-organism cellular process;GO:0000226//microtubule cytoskeleton organization;GO:0016043//cellular component organization;GO:0044699//single-organism process;GO:0009987//cellular process;GO:0006996…
ncbi_106349102	284.333	118.167	10.9567	4.91333	-1.15703	2.44513e-06	1.94076e-05	yes	LOC106349102	PREDICTED: disease resistance protein TAO1-like [Brassica rapa]	Organismal Systems;Environmental Information Processing	Environmental adaptation;Signal transduction	ko04626//Plant-pathogen interaction;ko04070//Phosphatidylinositol signaling system	K02183	-	-	-
ncbi_106349109	56.6667	119.97	0.713333	1.71667	1.26696	0.000441005	0.00219827	yes	LOC106349109	PREDICTED: probable mediator of RNA polymerase II transcription subunit 15c isoform X1 [Brassica napus]	-	-	-	-	-	-	-
ncbi_106349110	284.333	118.167	10.9567	4.91333	-1.15703	2.44448e-06	1.94044e-05	yes	LOC106349110	PREDICTED: disease resistance protein TAO1-like [Brassica rapa]	Environmental Information Processing;Organismal Systems	Environmental adaptation;Signal transduction	ko04626//Plant-pathogen interaction;ko04070//Phosphatidylinositol signaling system	K02183	-	-	-
ncbi_106349111	480.177	191.36	13.1767	5.94667	-1.14783	0.000366009	0.00186287	yes	LOC106349111	PREDICTED: COBRA-like protein 2 [Brassica napus]	-	-	-	-	-	-	-
ncbi_106349112	0.976667	55.18	0.0333333	1.69333	5.66676	2.2319e-18	5.90224e-17	yes	LOC106349112	PREDICTED: phenolic glucoside malonyltransferase 2-like [Brassica napus]	-	-	-	-	-	-	-
ncbi_106349113	38.0233	0	1.08333	0.001	-10.0813	1.77582e-16	4.14399e-15	yes	LOC106349113	PREDICTED: phenolic glucoside malonyltransferase 2-like [Brassica napus]	-	-	-	-	-	-	-
ncbi_106349114	6.66667	18.2333	0.25	0.78	1.64155	0.00334852	0.0131329	yes	LOC106349114	PREDICTED: ninja-family protein AFP3-like [Brassica napus]	-	-	-	-	-	-	-
ncbi_106349118	98.3333	32.6667	1.99667	0.7	-1.51217	0.000115453	0.000661735	yes	LOC106349118	BnaC07g25780D [Brassica napus]	-	-	-	-	GO:0005623//cell;GO:0044444//cytoplasmic part;GO:0043229//intracellular organelle;GO:0005737//cytoplasm;GO:0043227//membrane-bounded organelle;GO:0044464//cell part;GO:0005622//intracellular;GO:0043226//organelle;GO:0044424//intracellular part;GO:0043231//intracellular membrane-bounded organelle	GO:0005488//binding;GO:0004871//signal transducer activity;GO:0019900//kinase binding;GO:0019899//enzyme binding;GO:0019901//protein kinase binding;GO:0005515//protein binding	GO:0071840//cellular component organization or biogenesis;GO:0006796//phosphate-containing compound metabolic process;GO:0009845//seed germination;GO:0071495//cellular response to endogenous stimulus;GO:0080090//regulation of primary metabolic process;GO:2000026//regulation of multicellular organismal development;GO:0009725//response to hormone;GO:0016043//cellular component organization;GO:00071…
ncbi_106349123	53.6667	10	3.35	0.653333	-2.35827	3.53529e-06	2.71707e-05	yes	LOC106349123	BnaA06g30940D [Brassica napus]	-	-	-	-	-	-	-
ncbi_106349124	103.667	46.6667	3.65	1.82	-1.00396	0.000961349	0.00439654	yes	LOC106349124	RING/U-box superfamily protein [Arabidopsis thaliana]	-	-	-	-	-	GO:0003824//catalytic activity;GO:0005488//binding;GO:0043169//cation binding;GO:0046914//transition metal ion binding;GO:0046872//metal ion binding;GO:0019787//ubiquitin-like protein transferase activity;GO:0043167//ion binding;GO:0016740//transferase activity	-
ncbi_106349127	175.667	441.643	5.75333	15.94	1.47018	2.98486e-10	3.99423e-09	yes	LOC106349127	PREDICTED: chorismate mutase 1, chloroplastic [Brassica rapa]	Metabolism	Amino acid metabolism;Global and Overview	ko01230//Biosynthesis of amino acids;ko00400//Phenylalanine, tyrosine and tryptophan biosynthesis	K01850	GO:0043226//organelle;GO:0044424//intracellular part;GO:0009536//plastid;GO:0044464//cell part;GO:0005623//cell;GO:0043231//intracellular membrane-bounded organelle;GO:0044444//cytoplasmic part;GO:0043229//intracellular organelle;GO:0043227//membrane-bounded organelle;GO:0005737//cytoplasm;GO:0005622//intracellular	GO:0004601//peroxidase activity;GO:0016684//oxidoreductase activity, acting on peroxide as acceptor;GO:0016853//isomerase activity;GO:0016491//oxidoreductase activity;GO:0016866//intramolecular transferase activity;GO:0003824//catalytic activity;GO:0016209//antioxidant activity	GO:0044237//cellular metabolic process;GO:0005996//monosaccharide metabolic process;GO:0005975//carbohydrate metabolic process;GO:1901576//organic substance biosynthetic process;GO:0043436//oxoacid metabolic process;GO:0044723//single-organism carbohydrate metabolic process;GO:0006082//organic acid metabolic process;GO:0006520//cellular amino acid metabolic process;GO:0006006//glucose metabolic p…
ncbi_106349132	140.777	19.5933	3.2	0.536667	-2.57597	0.00156837	0.00677516	yes	LOC106349132	PREDICTED: SNF1-related protein kinase catalytic subunit alpha KIN11-like [Brassica napus]	Cellular Processes	Transport and catabolism	ko04140//Regulation of autophagy	K07198	-	GO:0016301//kinase activity;GO:0003824//catalytic activity;GO:0005488//binding;GO:0016740//transferase activity;GO:0016772//transferase activity, transferring phosphorus-containing groups	GO:0044238//primary metabolic process;GO:0036211//protein modification process;GO:0071704//organic substance metabolic process;GO:0016310//phosphorylation;GO:0044267//cellular protein metabolic process;GO:0008152//metabolic process;GO:0006793//phosphorus metabolic process;GO:0006468//protein phosphorylation;GO:0043170//macromolecule metabolic process;GO:0009987//cellular process;GO:0006796//phosp…
ncbi_106349135	84.5	37.5	3.04667	1.47	-1.05142	0.000887494	0.00409599	yes	LOC106349135	PREDICTED: pectinesterase 31 [Brassica napus]	Metabolism	Carbohydrate metabolism	ko00500//Starch and sucrose metabolism;ko00040//Pentose and glucuronate interconversions	K01051	GO:0071944//cell periphery;GO:0043231//intracellular membrane-bounded organelle;GO:0043226//organelle;GO:0005622//intracellular;GO:0043229//intracellular organelle;GO:0005623//cell;GO:0044464//cell part;GO:0044424//intracellular part;GO:0043227//membrane-bounded organelle;GO:0030312//external encapsulating structure;GO:0005618//cell wall	GO:0016787//hydrolase activity;GO:0003824//catalytic activity;GO:0052689//carboxylic ester hydrolase activity;GO:0016788//hydrolase activity, acting on ester bonds	GO:0005975//carbohydrate metabolic process;GO:0051704//multi-organism process;GO:0009057//macromolecule catabolic process;GO:0010393//galacturonan metabolic process;GO:0016052//carbohydrate catabolic process;GO:0051707//response to other organism;GO:0009987//cellular process;GO:0071555//cell wall organization;GO:0071704//organic substance metabolic process;GO:0044238//primary metabolic process;GO…
ncbi_106349136	444.333	108.667	16.67	4.30667	-1.95261	2.96388e-11	4.41242e-10	yes	LOC106349136	BnaC07g25550D [Brassica napus]	-	-	-	-	-	-	-
ncbi_106349140	46.0633	100.963	0.876667	1.98333	1.17783	5.25209e-05	0.000324919	yes	LOC106349140	PREDICTED: C2 domain-containing protein At1g53590-like [Brassica napus]	-	-	-	-	GO:0043229//intracellular organelle;GO:0005622//intracellular;GO:0005623//cell;GO:0005737//cytoplasm;GO:0009536//plastid;GO:0044464//cell part;GO:0043226//organelle;GO:0043231//intracellular membrane-bounded organelle;GO:0044424//intracellular part;GO:0043227//membrane-bounded organelle;GO:0044444//cytoplasmic part	-	-
ncbi_106349146	13.3333	55.6667	0.886667	3.90667	2.13947	5.73343e-06	4.26083e-05	yes	LOC106349146	PREDICTED: protein AIG2-like [Brassica napus]	-	-	-	-	-	-	-
ncbi_106349147	74.9967	207.567	4.73667	13.9933	1.5628	7.79262e-10	9.95196e-09	yes	LOC106349147	PREDICTED: protein AIG2-like [Brassica rapa]	-	-	-	-	-	-	-
ncbi_106349154	68.3333	18.3933	2.38	0.68	-1.80735	2.6279e-06	2.07231e-05	yes	LOC106349154	PREDICTED: 3-dehydroquinate synthase homolog isoform X1 [Brassica napus]	-	-	-	-	GO:0005737//cytoplasm;GO:0005622//intracellular;GO:0043226//organelle;GO:0043229//intracellular organelle;GO:0009536//plastid;GO:0044464//cell part;GO:0005623//cell;GO:0043227//membrane-bounded organelle;GO:0043231//intracellular membrane-bounded organelle;GO:0044424//intracellular part;GO:0044444//cytoplasmic part	GO:0003824//catalytic activity	GO:0006082//organic acid metabolic process;GO:0043436//oxoacid metabolic process;GO:0019752//carboxylic acid metabolic process;GO:0005982//starch metabolic process;GO:0009311//oligosaccharide metabolic process;GO:0044238//primary metabolic process;GO:0016053//organic acid biosynthetic process;GO:0071704//organic substance metabolic process;GO:0044710//single-organism metabolic process;GO:0044260/…
ncbi_106349155	68.3333	18.3933	2.38	0.68	-1.80735	2.62716e-06	2.07201e-05	yes	LOC106349155	PREDICTED: 3-dehydroquinate synthase homolog isoform X1 [Brassica napus]	-	-	-	-	GO:0005622//intracellular;GO:0009536//plastid;GO:0044444//cytoplasmic part;GO:0043229//intracellular organelle;GO:0005737//cytoplasm;GO:0043231//intracellular membrane-bounded organelle;GO:0043226//organelle;GO:0044424//intracellular part;GO:0005623//cell;GO:0043227//membrane-bounded organelle;GO:0044464//cell part	GO:0003824//catalytic activity	GO:0005982//starch metabolic process;GO:0044264//cellular polysaccharide metabolic process;GO:0009058//biosynthetic process;GO:0006073//cellular glucan metabolic process;GO:0071704//organic substance metabolic process;GO:0044237//cellular metabolic process;GO:1901566//organonitrogen compound biosynthetic process;GO:0044042//glucan metabolic process;GO:0044238//primary metabolic process;GO:0044763…
ncbi_106349156	68.3333	18.3933	2.38	0.68	-1.80735	2.62726e-06	2.07201e-05	yes	LOC106349156	PREDICTED: 3-dehydroquinate synthase homolog isoform X1 [Brassica napus]	-	-	-	-	GO:0005737//cytoplasm;GO:0005623//cell;GO:0043229//intracellular organelle;GO:0044424//intracellular part;GO:0043227//membrane-bounded organelle;GO:0044444//cytoplasmic part;GO:0043226//organelle;GO:0005622//intracellular;GO:0043231//intracellular membrane-bounded organelle;GO:0009536//plastid;GO:0044464//cell part	GO:0003824//catalytic activity	GO:0016053//organic acid biosynthetic process;GO:0071704//organic substance metabolic process;GO:0044238//primary metabolic process;GO:0008652//cellular amino acid biosynthetic process;GO:0044237//cellular metabolic process;GO:0043436//oxoacid metabolic process;GO:0044763//single-organism cellular process;GO:0044710//single-organism metabolic process;GO:0006073//cellular glucan metabolic process;…
ncbi_106349160	10.7433	1.33333	0.326667	0.0466667	-2.80735	0.00178143	0.00757683	yes	LOC106349160	PREDICTED: cytochrome P450 81D11-like [Brassica napus]	-	-	-	-	-	-	-
ncbi_106349162	610.863	273.1	19.5367	9.74	-1.00419	4.08839e-05	0.000258624	yes	LOC106349162	BnaA06g31360D [Brassica napus]	Cellular Processes;Metabolism	Energy metabolism;Transport and catabolism	ko00190//Oxidative phosphorylation;ko04145//Phagosome	K02146	GO:0043229//intracellular organelle;GO:0043234//protein complex;GO:0032991//macromolecular complex;GO:0044422//organelle part;GO:0016469//proton-transporting two-sector ATPase complex;GO:0005622//intracellular;GO:0044464//cell part;GO:0043231//intracellular membrane-bounded organelle;GO:0005737//cytoplasm;GO:0098796//membrane protein complex;GO:0031090//organelle membrane;GO:0044424//intracellula…	GO:0022857//transmembrane transporter activity;GO:0022890//inorganic cation transmembrane transporter activity;GO:0005215//transporter activity;GO:0008324//cation transmembrane transporter activity;GO:0015075//ion transmembrane transporter activity;GO:0015077//monovalent inorganic cation transmembrane transporter activity;GO:0015078//hydrogen ion transmembrane transporter activity;GO:0022891//sub…	GO:0044763//single-organism cellular process;GO:0051179//localization;GO:0044699//single-organism process;GO:1902578//single-organism localization;GO:0034220//ion transmembrane transport;GO:0009987//cellular process;GO:0044765//single-organism transport;GO:0006811//ion transport;GO:0098660//inorganic ion transmembrane transport;GO:1902600//hydrogen ion transmembrane transport;GO:0055085//transmem…
ncbi_106349167	17.35	0	0.643333	0.001	-9.32942	0.000415724	0.00208602	yes	LOC106349167	PREDICTED: lysosomal Pro-X carboxypeptidase-like [Brassica napus]	-	-	-	-	GO:0043226//organelle;GO:0005737//cytoplasm;GO:0044424//intracellular part;GO:0005622//intracellular;GO:0005623//cell;GO:0043229//intracellular organelle;GO:0044464//cell part;GO:0043227//membrane-bounded organelle;GO:0044444//cytoplasmic part;GO:0043231//intracellular membrane-bounded organelle;GO:0009536//plastid	GO:0016787//hydrolase activity;GO:0070011//peptidase activity, acting on L-amino acid peptides;GO:0003824//catalytic activity;GO:0008233//peptidase activity	GO:0044550//secondary metabolite biosynthetic process;GO:1901137//carbohydrate derivative biosynthetic process;GO:0008152//metabolic process;GO:0019757//glycosinolate metabolic process;GO:0043170//macromolecule metabolic process;GO:1901657//glycosyl compound metabolic process;GO:1901659//glycosyl compound biosynthetic process;GO:0016144//S-glycoside biosynthetic process;GO:0071704//organic substa…
ncbi_106349172	35	104.803	0.44	1.45	1.72048	2.88125e-08	3.02312e-07	yes	LOC106349172	PREDICTED: cytochrome P450 72A13-like [Brassica napus]	-	-	-	-	GO:0043231//intracellular membrane-bounded organelle;GO:0044464//cell part;GO:0005623//cell;GO:0005622//intracellular;GO:0044424//intracellular part;GO:0043229//intracellular organelle;GO:0043227//membrane-bounded organelle;GO:0043226//organelle	GO:0043167//ion binding;GO:0043169//cation binding;GO:0016491//oxidoreductase activity;GO:0046906//tetrapyrrole binding;GO:0097159//organic cyclic compound binding;GO:0046872//metal ion binding;GO:1901363//heterocyclic compound binding;GO:0005488//binding;GO:0003824//catalytic activity;GO:0046914//transition metal ion binding	GO:0044710//single-organism metabolic process;GO:0044699//single-organism process;GO:0008152//metabolic process
ncbi_106349175	178	58.2367	6.1	2.1	-1.53842	4.80242e-08	4.90203e-07	yes	LOC106349175	PREDICTED: phosphoribosylglycinamide formyltransferase, chloroplastic [Brassica napus]	Metabolism	Nucleotide metabolism;Metabolism of cofactors and vitamins	ko00230//Purine metabolism;ko00670//One carbon pool by folate	K00601	GO:0005623//cell;GO:0005737//cytoplasm;GO:0005622//intracellular;GO:0043231//intracellular membrane-bounded organelle;GO:0043229//intracellular organelle;GO:0044424//intracellular part;GO:0044464//cell part;GO:0009536//plastid;GO:0044444//cytoplasmic part;GO:0043227//membrane-bounded organelle;GO:0043226//organelle	GO:0016811//hydrolase activity, acting on carbon-nitrogen (but not peptide) bonds, in linear amides;GO:0003824//catalytic activity;GO:0016742//hydroxymethyl-, formyl- and related transferase activity;GO:0016787//hydrolase activity;GO:0016740//transferase activity;GO:0016741//transferase activity, transferring one-carbon groups;GO:0016810//hydrolase activity, acting on carbon-nitrogen (but not pep…	GO:0034641//cellular nitrogen compound metabolic process;GO:0019438//aromatic compound biosynthetic process;GO:0006164//purine nucleotide biosynthetic process;GO:0072521//purine-containing compound metabolic process;GO:0044238//primary metabolic process;GO:0044271//cellular nitrogen compound biosynthetic process;GO:0009165//nucleotide biosynthetic process;GO:0072522//purine-containing compound bi…
ncbi_106349176	794.667	129.99	28.44	5.08333	-2.48407	1.49605e-25	6.3361e-24	yes	LOC106349176	PREDICTED: phosphatase IMPL1, chloroplastic [Brassica napus]	Metabolism;Environmental Information Processing	Carbohydrate metabolism;Signal transduction	ko04070//Phosphatidylinositol signaling system;ko00562//Inositol phosphate metabolism	K01092	GO:0044446//intracellular organelle part;GO:0043226//organelle;GO:0005622//intracellular;GO:0044444//cytoplasmic part;GO:0043229//intracellular organelle;GO:0044424//intracellular part;GO:0005623//cell;GO:0005737//cytoplasm;GO:0009536//plastid;GO:0043227//membrane-bounded organelle;GO:0043231//intracellular membrane-bounded organelle;GO:0044464//cell part;GO:0044435//plastid part;GO:0009532//plas…	GO:0052745//inositol phosphate phosphatase activity;GO:0003824//catalytic activity;GO:0043169//cation binding;GO:0005488//binding;GO:0016787//hydrolase activity;GO:0016791//phosphatase activity;GO:0042578//phosphoric ester hydrolase activity;GO:0008252//nucleotidase activity;GO:0043167//ion binding;GO:0052834//inositol monophosphate phosphatase activity;GO:0016788//hydrolase activity, acting on e…	GO:0044042//glucan metabolic process;GO:0019752//carboxylic acid metabolic process;GO:0044237//cellular metabolic process;GO:0006796//phosphate-containing compound metabolic process;GO:0006629//lipid metabolic process;GO:0043170//macromolecule metabolic process;GO:0009311//oligosaccharide metabolic process;GO:0044281//small molecule metabolic process;GO:0044763//single-organism cellular process;G…
ncbi_106349177	4.33333	0.333333	0.31	0.03	-3.36923	0.0154589	0.0482013	yes	LOC106349177	PREDICTED: protein PHLOEM PROTEIN 2-LIKE A9 [Brassica napus]	-	-	-	-	GO:0044464//cell part;GO:0043229//intracellular organelle;GO:0043227//membrane-bounded organelle;GO:0005623//cell;GO:0005622//intracellular;GO:0043226//organelle;GO:0044424//intracellular part;GO:0043231//intracellular membrane-bounded organelle	GO:0005488//binding	-
ncbi_106349178	63	7.66667	4.05	0.526667	-2.94296	4.94648e-10	6.47336e-09	yes	BNAA09G25370D	BnaCnng21110D [Brassica napus]	-	-	-	-	-	-	-
ncbi_106349181	3.16667	0	0.15	0.001	-7.22882	0.0117356	0.0383455	yes	LOC106349181	BnaA08g08090D [Brassica napus]	-	-	-	-	-	-	-
ncbi_106349183	3.16667	0	0.15	0.001	-7.22882	0.0117346	0.0383451	yes	LOC106349183	BnaA08g08090D [Brassica napus]	-	-	-	-	-	-	-
ncbi_106349200	204.897	373.453	3.35	6.71	1.00215	4.13327e-05	0.000261122	yes	LOC106349200	PREDICTED: lysine-specific demethylase JMJ18-like [Brassica napus]	-	-	-	-	-	-	-
ncbi_106349205	30.3667	190.693	0.893333	6.43333	2.8483	2.87669e-18	7.56367e-17	yes	LOC106349205	BnaA08g14890D [Brassica napus]	-	-	-	-	-	-	-
ncbi_106349206	7.66667	44.6667	0.266667	1.79667	2.75221	2.145e-08	2.29046e-07	yes	LOC106349206	PREDICTED: UDP-arabinopyranose mutase 1-like [Brassica oleracea var. oleracea] [Brassica oleracea]	Metabolism	Carbohydrate metabolism	ko00520//Amino sugar and nucleotide sugar metabolism	K13379	GO:0044431//Golgi apparatus part;GO:0043226//organelle;GO:0044444//cytoplasmic part;GO:0071944//cell periphery;GO:0016020//membrane;GO:0005737//cytoplasm;GO:0043227//membrane-bounded organelle;GO:0030529//intracellular ribonucleoprotein complex;GO:0031984//organelle subcompartment;GO:0044464//cell part;GO:0043228//non-membrane-bounded organelle;GO:0031985//Golgi cisterna;GO:0098791//Golgi subcomp…	GO:0016866//intramolecular transferase activity;GO:0003824//catalytic activity;GO:0016853//isomerase activity;GO:0005488//binding;GO:0016758//transferase activity, transferring hexosyl groups;GO:0046527//glucosyltransferase activity;GO:0016740//transferase activity;GO:0016757//transferase activity, transferring glycosyl groups;GO:0016759//cellulose synthase activity	GO:0008152//metabolic process;GO:0043170//macromolecule metabolic process;GO:1901360//organic cyclic compound metabolic process;GO:0044237//cellular metabolic process;GO:0016043//cellular component organization;GO:0071840//cellular component organization or biogenesis;GO:0048229//gametophyte development;GO:0006807//nitrogen compound metabolic process;GO:0044707//single-multicellular organism proc…
ncbi_106349207	5.33333	43.6667	0.0866667	0.78	3.16993	1.40607e-10	1.95137e-09	yes	LOC106349207	PREDICTED: pentatricopeptide repeat-containing protein At3g02330-like [Brassica napus]	-	-	-	-	-	-	-
ncbi_106349208	109.717	299.077	2.38	7.36333	1.6294	3.09482e-08	3.23629e-07	yes	LOC106349208	PREDICTED: probable tRNA (guanine(26)-N(2))-dimethyltransferase 2 [Brassica napus]	-	-	-	-	-	-	-
ncbi_106349210	131.977	1187.03	2.87667	28.5633	3.31169	9.86526e-39	9.04037e-37	yes	LOC106349210	PREDICTED: probable galacturonosyltransferase 9 [Brassica napus]	Metabolism	Carbohydrate metabolism	ko00500//Starch and sucrose metabolism;ko00520//Amino sugar and nucleotide sugar metabolism	K13648	GO:0005623//cell;GO:0031224//intrinsic component of membrane;GO:0005622//intracellular;GO:0043231//intracellular membrane-bounded organelle;GO:0044422//organelle part;GO:0016020//membrane;GO:0044464//cell part;GO:0043229//intracellular organelle;GO:0043226//organelle;GO:0043227//membrane-bounded organelle;GO:0031984//organelle subcompartment;GO:0044446//intracellular organelle part;GO:0044424//in…	GO:0008194//UDP-glycosyltransferase activity;GO:0016740//transferase activity;GO:0016757//transferase activity, transferring glycosyl groups;GO:0003824//catalytic activity	GO:1901576//organic substance biosynthetic process;GO:0008152//metabolic process;GO:0043170//macromolecule metabolic process;GO:0044711//single-organism biosynthetic process;GO:0005975//carbohydrate metabolic process;GO:0009058//biosynthetic process;GO:0044699//single-organism process;GO:0009059//macromolecule biosynthetic process;GO:0044710//single-organism metabolic process;GO:0016051//carbohyd…
ncbi_106349211	13.74	0	0.313333	0.001	-8.29155	5.65712e-08	5.73011e-07	yes	LOC106349211	PREDICTED: pentatricopeptide repeat-containing protein At3g14730 [Brassica napus]	-	-	-	-	GO:0043226//organelle;GO:0043229//intracellular organelle;GO:0005623//cell;GO:0043227//membrane-bounded organelle;GO:0044424//intracellular part;GO:0005622//intracellular;GO:0044464//cell part;GO:0043231//intracellular membrane-bounded organelle	-	-
ncbi_106349212	68.56	1115.33	1.76	31.1267	4.1445	1.62044e-58	3.87914e-56	yes	LOC106349212	PREDICTED: 6-phosphogluconate dehydrogenase, decarboxylating 3 [Brassica oleracea var. oleracea] [Brassica oleracea]	Metabolism	Carbohydrate metabolism;Metabolism of other amino acids;Global and Overview	ko01200//Carbon metabolism;ko00480//Glutathione metabolism;ko00030//Pentose phosphate pathway	K00033	GO:0044444//cytoplasmic part;GO:0005737//cytoplasm;GO:0044435//plastid part;GO:0043229//intracellular organelle;GO:0042579//microbody;GO:0043227//membrane-bounded organelle;GO:0044464//cell part;GO:0009532//plastid stroma;GO:0043226//organelle;GO:0044446//intracellular organelle part;GO:0044422//organelle part;GO:0005623//cell;GO:0005622//intracellular;GO:0043231//intracellular membrane-bounded o…	GO:0005488//binding;GO:1901363//heterocyclic compound binding;GO:0097159//organic cyclic compound binding;GO:0003824//catalytic activity;GO:0016614//oxidoreductase activity, acting on CH-OH group of donors;GO:0036094//small molecule binding;GO:0000166//nucleotide binding;GO:1901265//nucleoside phosphate binding;GO:0016491//oxidoreductase activity;GO:0016616//oxidoreductase activity, acting on the…	GO:0050789//regulation of biological process;GO:0034762//regulation of transmembrane transport;GO:0044699//single-organism process;GO:0009746//response to hexose;GO:0046496//nicotinamide nucleotide metabolic process;GO:0055086//nucleobase-containing small molecule metabolic process;GO:0071702//organic substance transport;GO:0006725//cellular aromatic compound metabolic process;GO:0015849//organic…
ncbi_106349213	11.3333	93.9867	0.29	2.78667	3.26442	1.41682e-14	2.83368e-13	yes	LOC106349213	PREDICTED: FHA domain-containing protein At4g14490-like [Brassica napus]	-	-	-	-	-	-	-
ncbi_106349214	147.45	306.447	5.22667	11.94	1.19184	2.82874e-07	2.59895e-06	yes	LOC106349214	dihydroflavonol 4-reductase/flavanone protein [Arabidopsis thaliana]	-	-	-	-	GO:0005623//cell;GO:0044425//membrane part;GO:0043229//intracellular organelle;GO:0005911//cell-cell junction;GO:0044424//intracellular part;GO:0043226//organelle;GO:0043227//membrane-bounded organelle;GO:0031224//intrinsic component of membrane;GO:0030054//cell junction;GO:0043231//intracellular membrane-bounded organelle;GO:0016020//membrane;GO:0044464//cell part;GO:0005622//intracellular	-	-
ncbi_106349215	153.3	1404.17	6.40667	65.3933	3.3515	8.5478e-41	8.69317e-39	yes	LOC106349215	PREDICTED: zinc finger protein CONSTANS-LIKE 2-like [Brassica napus]	-	-	-	-	GO:0044424//intracellular part;GO:0043229//intracellular organelle;GO:0005623//cell;GO:0005622//intracellular;GO:0043226//organelle;GO:0043227//membrane-bounded organelle;GO:0043231//intracellular membrane-bounded organelle;GO:0044464//cell part	GO:0046914//transition metal ion binding;GO:0043167//ion binding;GO:0001071//nucleic acid binding transcription factor activity;GO:0046872//metal ion binding;GO:0005488//binding;GO:0043169//cation binding	GO:0071704//organic substance metabolic process;GO:0044249//cellular biosynthetic process;GO:0048580//regulation of post-embryonic development;GO:0009987//cellular process;GO:0008152//metabolic process;GO:0071840//cellular component organization or biogenesis;GO:0006996//organelle organization;GO:0043170//macromolecule metabolic process;GO:0050789//regulation of biological process;GO:0051239//reg…
ncbi_106349216	359.91	2714.81	9.88667	82.5167	3.06113	7.79801e-40	7.48081e-38	yes	LOC106349216	PREDICTED: S-adenosylmethionine decarboxylase proenzyme 3-like [Brassica napus]	Metabolism	Amino acid metabolism	ko00270//Cysteine and methionine metabolism;ko00330//Arginine and proline metabolism	K01611	-	GO:0016830//carbon-carbon lyase activity;GO:0003824//catalytic activity;GO:0016829//lyase activity	GO:0009892//negative regulation of metabolic process;GO:0050896//response to stimulus;GO:0006886//intracellular protein transport;GO:0006790//sulfur compound metabolic process;GO:0044106//cellular amine metabolic process;GO:0065007//biological regulation;GO:0044764//multi-organism cellular process;GO:1902578//single-organism localization;GO:0044237//cellular metabolic process;GO:0006725//cellular…
ncbi_106349218	1015.72	375.657	26.69	10.89	-1.2933	1.2897e-08	1.41884e-07	yes	LOC106349218	PREDICTED: S-adenosylmethionine decarboxylase proenzyme 3-like [Brassica napus]	Metabolism	Amino acid metabolism	ko00270//Cysteine and methionine metabolism;ko00330//Arginine and proline metabolism	K01611	-	GO:0003824//catalytic activity;GO:0016829//lyase activity;GO:0016830//carbon-carbon lyase activity	GO:0050789//regulation of biological process;GO:0010629//negative regulation of gene expression;GO:1902582//single-organism intracellular transport;GO:0044764//multi-organism cellular process;GO:0008104//protein localization;GO:0009309//amine biosynthetic process;GO:0044765//single-organism transport;GO:0006575//cellular modified amino acid metabolic process;GO:0009698//phenylpropanoid metabolic …
ncbi_106349219	732.69	201.637	12.3367	3.69333	-1.73996	2.24523e-14	4.40002e-13	yes	LOC106349219	PREDICTED: nephrocystin-3 isoform X1 [Brassica napus]	-	-	-	-	-	-	-
ncbi_106349222	1976.67	769.767	59.7333	25.3367	-1.23731	6.63652e-09	7.56858e-08	yes	LOC106349222	PREDICTED: protease Do-like 1, chloroplastic [Brassica napus]	-	-	-	-	-	-	-
ncbi_106349226	40.6667	80.6667	1.43	3.17333	1.14998	0.000345368	0.00176741	yes	LOC106349226	BnaA02g29090D [Brassica napus]	-	-	-	-	GO:0044464//cell part;GO:0043226//organelle;GO:0043227//membrane-bounded organelle;GO:0005622//intracellular;GO:0043229//intracellular organelle;GO:0044424//intracellular part;GO:0005623//cell;GO:0043231//intracellular membrane-bounded organelle	-	-
ncbi_106349229	1039.69	198.79	64.29	12.9167	-2.31536	5.29883e-16	1.19252e-14	yes	LOC106349229	PREDICTED: 50S ribosomal protein L12-3, chloroplastic-like [Brassica napus]	Genetic Information Processing	Translation	ko03010//Ribosome	K02935	GO:0043227//membrane-bounded organelle;GO:0043229//intracellular organelle;GO:0009526//plastid envelope;GO:0005911//cell-cell junction;GO:0009536//plastid;GO:0044424//intracellular part;GO:0032991//macromolecular complex;GO:0000315//organellar large ribosomal subunit;GO:0044464//cell part;GO:0009507//chloroplast;GO:0030529//intracellular ribonucleoprotein complex;GO:0009532//plastid stroma;GO:004…	GO:0005198//structural molecule activity	GO:0008152//metabolic process;GO:0042221//response to chemical;GO:0009607//response to biotic stimulus;GO:0009605//response to external stimulus;GO:0009725//response to hormone;GO:0009617//response to bacterium;GO:0043170//macromolecule metabolic process;GO:0051704//multi-organism process;GO:0010033//response to organic substance;GO:0050896//response to stimulus;GO:0009719//response to endogenous…
ncbi_106349233	14.9033	0.63	0.686667	0.0266667	-4.6865	1.05085e-05	7.4589e-05	yes	LOC106349233	PREDICTED: chlorophyll a-b binding protein 5, chloroplastic-like [Brassica napus]	Metabolism	Energy metabolism	ko00196//Photosynthesis - antenna proteins	K08913	GO:0043226//organelle;GO:0044464//cell part;GO:0044434//chloroplast part;GO:0043234//protein complex;GO:0031967//organelle envelope;GO:0043229//intracellular organelle;GO:0098796//membrane protein complex;GO:0043231//intracellular membrane-bounded organelle;GO:0034357//photosynthetic membrane;GO:0044444//cytoplasmic part;GO:0009579//thylakoid;GO:0009521//photosystem;GO:0044436//thylakoid part;GO:…	GO:0097159//organic cyclic compound binding;GO:0043167//ion binding;GO:0046906//tetrapyrrole binding;GO:0005488//binding;GO:0043169//cation binding;GO:1901363//heterocyclic compound binding	GO:0042221//response to chemical;GO:0090304//nucleic acid metabolic process;GO:0044267//cellular protein metabolic process;GO:0019538//protein metabolic process;GO:0043170//macromolecule metabolic process;GO:0016070//RNA metabolic process;GO:0046483//heterocycle metabolic process;GO:0008152//metabolic process;GO:0001101//response to acid chemical;GO:0051049//regulation of transport;GO:0006139//nu…
ncbi_106349240	41.6833	129.857	1.04333	3.64333	1.80406	4.0437e-08	4.16915e-07	yes	LOC106349240	PREDICTED: probable disease resistance protein At5g66900 [Brassica napus]	-	-	-	-	-	-	-
ncbi_106349247	95	36.5	2.52	1.07333	-1.23133	6.36108e-05	0.000386217	yes	LOC106349247	PREDICTED: uncharacterized CRM domain-containing protein At3g25440, chloroplastic-like [Brassica napus]	-	-	-	-	-	-	-
ncbi_106349250	95.3467	14.7733	2.53667	0.43	-2.56053	2.58623e-11	3.87541e-10	yes	LOC106349250	PREDICTED: cytochrome P450 734A6-like [Brassica napus]	-	-	-	-	-	GO:0046906//tetrapyrrole binding;GO:0005488//binding;GO:0003824//catalytic activity;GO:0043167//ion binding;GO:0016491//oxidoreductase activity;GO:0046914//transition metal ion binding;GO:0046872//metal ion binding;GO:1901363//heterocyclic compound binding;GO:0097159//organic cyclic compound binding;GO:0043169//cation binding	GO:0008152//metabolic process;GO:0044699//single-organism process;GO:0044710//single-organism metabolic process
ncbi_106349259	21.4533	63.88	0.46	1.57333	1.77412	0.00178664	0.0075966	yes	LOC106349259	PREDICTED: UPF0392 protein RCOM_0530710-like [Brassica napus]	-	-	-	-	-	GO:0046914//transition metal ion binding;GO:0043169//cation binding;GO:0005488//binding;GO:0046872//metal ion binding;GO:0043167//ion binding	-
ncbi_106349260	10.4833	34.8	0.236667	0.88	1.89465	0.000225295	0.00120377	yes	LOC106349260	BnaC07g24220D [Brassica napus]	-	-	-	-	-	GO:0005488//binding;GO:0043167//ion binding;GO:0046872//metal ion binding;GO:0046914//transition metal ion binding;GO:0043169//cation binding	-
ncbi_106349261	58.29	109.397	0.69	1.51	1.12988	0.00605637	0.0218732	yes	LOC106349261	BnaC07g24190D [Brassica napus]	-	-	-	-	GO:0044464//cell part;GO:0043229//intracellular organelle;GO:0044424//intracellular part;GO:0005622//intracellular;GO:0043227//membrane-bounded organelle;GO:0043231//intracellular membrane-bounded organelle;GO:0016020//membrane;GO:0043226//organelle;GO:0031090//organelle membrane;GO:0005623//cell;GO:0044422//organelle part	GO:0016787//hydrolase activity;GO:0003824//catalytic activity	GO:1903509//liposaccharide metabolic process;GO:0008104//protein localization;GO:0033036//macromolecule localization;GO:0051179//localization;GO:0044710//single-organism metabolic process;GO:0044255//cellular lipid metabolic process;GO:1901135//carbohydrate derivative metabolic process;GO:0006629//lipid metabolic process;GO:0015031//protein transport;GO:0008152//metabolic process;GO:0044238//prim…
ncbi_106349266	3.16667	56.92	0.186667	3.09333	4.05063	1.07202e-11	1.67021e-10	yes	LOC106349266	PREDICTED: plant UBX domain-containing protein 1 isoform X1 [Brassica rapa]	-	-	-	-	-	-	GO:0040007//growth;GO:0071840//cellular component organization or biogenesis;GO:0044699//single-organism process;GO:0016043//cellular component organization;GO:0032984//macromolecular complex disassembly;GO:0009987//cellular process;GO:0043933//macromolecular complex subunit organization;GO:0022411//cellular component disassembly;GO:0044763//single-organism cellular process
ncbi_106349268	1	172.7	0.0133333	2.69333	7.65821	2.14581e-47	3.00263e-45	yes	LOC106349268	PREDICTED: probable LRR receptor-like serine/threonine-protein kinase At1g29720 isoform X1 [Brassica napus]	-	-	-	-	-	-	-
ncbi_106349269	20.4567	243.457	0.673333	8.87667	3.72063	7.12583e-33	4.71827e-31	yes	LOC106349269	BnaA06g32290D [Brassica napus]	-	-	-	-	GO:0043231//intracellular membrane-bounded organelle;GO:0043227//membrane-bounded organelle;GO:0043226//organelle;GO:0043229//intracellular organelle;GO:0005623//cell;GO:0044424//intracellular part;GO:0005622//intracellular;GO:0044464//cell part	-	-
ncbi_106349271	31.6667	2	0.923333	0.0633333	-3.86581	2.01632e-09	2.45265e-08	yes	LOC106349271	PREDICTED: kelch repeat-containing protein At3g27220 [Brassica napus]	-	-	-	-	GO:0044446//intracellular organelle part;GO:0044422//organelle part;GO:0043226//organelle;GO:0044464//cell part;GO:0043227//membrane-bounded organelle;GO:0043229//intracellular organelle;GO:0031984//organelle subcompartment;GO:0016020//membrane;GO:0044424//intracellular part;GO:0005623//cell;GO:0044425//membrane part;GO:0031224//intrinsic component of membrane;GO:0005622//intracellular;GO:0043231…	-	GO:0009943//adaxial/abaxial axis specification;GO:0009987//cellular process;GO:0009933//meristem structural organization;GO:0044707//single-multicellular organism process;GO:0015980//energy derivation by oxidation of organic compounds;GO:2000026//regulation of multicellular organismal development;GO:0009955//adaxial/abaxial pattern specification;GO:0050793//regulation of developmental process;GO:…
ncbi_106349278	88.72	16.1267	2.52333	0.523333	-2.26953	5.9476e-08	6.00713e-07	yes	LOC106349278	PREDICTED: uridine kinase-like protein 2, chloroplastic [Brassica rapa]	Metabolism	Nucleotide metabolism	ko00240//Pyrimidine metabolism	K00876	GO:0009536//plastid;GO:0043229//intracellular organelle;GO:0043231//intracellular membrane-bounded organelle;GO:0005623//cell;GO:0005737//cytoplasm;GO:0043227//membrane-bounded organelle;GO:0044464//cell part;GO:0043226//organelle;GO:0005622//intracellular;GO:0044424//intracellular part;GO:0044444//cytoplasmic part	GO:0097159//organic cyclic compound binding;GO:0016772//transferase activity, transferring phosphorus-containing groups;GO:0005488//binding;GO:0001883//purine nucleoside binding;GO:0032550//purine ribonucleoside binding;GO:0016757//transferase activity, transferring glycosyl groups;GO:0016301//kinase activity;GO:0016763//transferase activity, transferring pentosyl groups;GO:0032549//ribonucleosid…	GO:0044699//single-organism process;GO:0044763//single-organism cellular process;GO:0016051//carbohydrate biosynthetic process;GO:0009173//pyrimidine ribonucleoside monophosphate metabolic process;GO:1901137//carbohydrate derivative biosynthetic process;GO:0009142//nucleoside triphosphate biosynthetic process;GO:0046112//nucleobase biosynthetic process;GO:0009250//glucan biosynthetic process;GO:0…
ncbi_106349281	1423.55	414.293	39.4133	12.5767	-1.64793	3.86696e-14	7.45979e-13	yes	LOC106349281	PREDICTED: uncharacterized RNA methyltransferase pc1998-like [Brassica napus]	-	-	-	-	-	-	-
ncbi_106349282	8.33333	0	0.233333	0.001	-7.86625	3.28453e-05	0.000212066	yes	LOC106349282	PREDICTED: F-box/kelch-repeat protein At3g27150-like [Brassica napus]	-	-	-	-	GO:0005622//intracellular;GO:0044424//intracellular part;GO:0005623//cell;GO:0043231//intracellular membrane-bounded organelle;GO:0043227//membrane-bounded organelle;GO:0044464//cell part;GO:0043226//organelle;GO:0043229//intracellular organelle	-	GO:0009605//response to external stimulus;GO:0006807//nitrogen compound metabolic process;GO:0001101//response to acid chemical;GO:0009987//cellular process;GO:0042445//hormone metabolic process;GO:0044765//single-organism transport;GO:0006810//transport;GO:0031667//response to nutrient levels;GO:0065007//biological regulation;GO:0034754//cellular hormone metabolic process;GO:0008152//metabolic p…
ncbi_106349299	0	7.65667	0.001	0.266667	8.05889	3.7778e-05	0.000240521	yes	LOC106349299	PREDICTED: transcription factor TCP20-like [Brassica napus]	-	-	-	-	GO:0044464//cell part;GO:0043229//intracellular organelle;GO:0043226//organelle;GO:0005623//cell;GO:0043231//intracellular membrane-bounded organelle;GO:0005622//intracellular;GO:0043227//membrane-bounded organelle;GO:0044424//intracellular part	GO:0097159//organic cyclic compound binding;GO:0005488//binding;GO:0003690//double-stranded DNA binding;GO:0003676//nucleic acid binding;GO:0044212//transcription regulatory region DNA binding;GO:1901363//heterocyclic compound binding;GO:1990837//sequence-specific double-stranded DNA binding;GO:0043565//sequence-specific DNA binding;GO:0001071//nucleic acid binding transcription factor activity;G…	GO:0048519//negative regulation of biological process;GO:0010468//regulation of gene expression;GO:0009987//cellular process;GO:0032535//regulation of cellular component size;GO:0008152//metabolic process;GO:0044699//single-organism process;GO:0016043//cellular component organization;GO:0065008//regulation of biological quality;GO:0044763//single-organism cellular process;GO:0050793//regulation o…
ncbi_106349302	27.0367	93	0.63	2.49667	1.98658	3.31208e-05	0.00021364	yes	LOC106349302	PREDICTED: UPF0400 protein C337.03-like [Brassica napus]	-	-	-	-	-	-	-
ncbi_106349303	64.4633	147.333	3.57333	8.81333	1.30242	1.56983e-06	1.28346e-05	yes	LOC106349303	PREDICTED: membrane-anchored ubiquitin-fold protein 4 [Brassica rapa]	-	-	-	-	-	-	-
ncbi_106349305	26.3533	52.6667	0.693333	1.51333	1.12611	0.00151373	0.00656938	yes	LOC106349305	PREDICTED: probable protein S-acyltransferase 7 [Brassica napus]	-	-	-	-	GO:0016020//membrane;GO:0044425//membrane part;GO:0031224//intrinsic component of membrane	GO:0016740//transferase activity;GO:0003824//catalytic activity;GO:0043169//cation binding;GO:0046872//metal ion binding;GO:0016409//palmitoyltransferase activity;GO:0043167//ion binding;GO:0046914//transition metal ion binding;GO:0016746//transferase activity, transferring acyl groups;GO:0005488//binding;GO:0016747//transferase activity, transferring acyl groups other than amino-acyl groups	-
ncbi_106349307	16.7533	45	0.35	1.07667	1.62114	0.000234502	0.00124885	yes	LOC106349307	BnaA06g32570D [Brassica napus]	-	-	-	-	GO:0044464//cell part;GO:0044424//intracellular part;GO:0043227//membrane-bounded organelle;GO:0043231//intracellular membrane-bounded organelle;GO:0005623//cell;GO:0005622//intracellular;GO:0043229//intracellular organelle;GO:0043226//organelle	-	GO:0050789//regulation of biological process;GO:0006984//ER-nucleus signaling pathway;GO:0050896//response to stimulus;GO:0023052//signaling;GO:0007154//cell communication;GO:0044700//single organism signaling;GO:0006950//response to stress;GO:0044763//single-organism cellular process;GO:0044699//single-organism process;GO:0006952//defense response;GO:0065007//biological regulation;GO:0009987//ce…
ncbi_106349313	0.333333	4.33333	0.0266667	0.29	3.44294	0.0154433	0.0481585	yes	LOC106349313	PREDICTED: cysteine-rich and transmembrane domain-containing protein A-like [Brassica rapa]	-	-	-	-	-	-	-
ncbi_106349319	142.697	40.72	7.43	2.24	-1.72986	8.42641e-08	8.34182e-07	yes	LOC106349319	PREDICTED: protein COFACTOR ASSEMBLY OF COMPLEX C SUBUNIT B CCB1, chloroplastic-like [Brassica napus]	-	-	-	-	GO:0005622//intracellular;GO:0044444//cytoplasmic part;GO:0009536//plastid;GO:0044424//intracellular part;GO:0044464//cell part;GO:0043231//intracellular membrane-bounded organelle;GO:0005737//cytoplasm;GO:0043226//organelle;GO:0043227//membrane-bounded organelle;GO:0043229//intracellular organelle;GO:0005623//cell	-	GO:0044710//single-organism metabolic process;GO:0044281//small molecule metabolic process;GO:0008152//metabolic process;GO:1901360//organic cyclic compound metabolic process;GO:0009657//plastid organization;GO:0019752//carboxylic acid metabolic process;GO:0016072//rRNA metabolic process;GO:0044085//cellular component biogenesis;GO:0006461//protein complex assembly;GO:0006090//pyruvate metabolic …
ncbi_106349323	97.7367	176.267	2.51	5.06333	1.0124	0.000887129	0.00409466	yes	LOC106349323	PREDICTED: probable magnesium transporter NIPA8 isoform X1 [Brassica napus]	-	-	-	-	GO:0016020//membrane;GO:0044425//membrane part;GO:0031224//intrinsic component of membrane	GO:0022890//inorganic cation transmembrane transporter activity;GO:0022892//substrate-specific transporter activity;GO:0008324//cation transmembrane transporter activity;GO:0022891//substrate-specific transmembrane transporter activity;GO:0046873//metal ion transmembrane transporter activity;GO:0005215//transporter activity;GO:0015075//ion transmembrane transporter activity;GO:0022857//transmembr…	-
ncbi_106349327	79.6667	33.3333	2.66	1.25333	-1.08566	0.00185142	0.00783728	yes	LOC106349327	PREDICTED: multiple organellar RNA editing factor 8, chloroplastic/mitochondrial-like [Brassica napus]	-	-	-	-	-	-	-
ncbi_106349332	3367.86	979.787	148.283	46.7433	-1.66552	1.56692e-14	3.11784e-13	yes	LOC106349332	PREDICTED: aquaporin TIP1-2-like [Brassica napus]	-	-	-	-	GO:0005773//vacuole;GO:0043668//exine;GO:0044444//cytoplasmic part;GO:0005622//intracellular;GO:0043667//pollen wall;GO:0044422//organelle part;GO:0044424//intracellular part;GO:0043673//sexine;GO:0031012//extracellular matrix;GO:0043229//intracellular organelle;GO:0005623//cell;GO:0044420//extracellular matrix component;GO:0031090//organelle membrane;GO:0043227//membrane-bounded organelle;GO:004…	-	GO:0042221//response to chemical;GO:0032787//monocarboxylic acid metabolic process;GO:0006812//cation transport;GO:0043170//macromolecule metabolic process;GO:0043480//pigment accumulation in tissues;GO:0006082//organic acid metabolic process;GO:0000097//sulfur amino acid biosynthetic process;GO:0010038//response to metal ion;GO:0009607//response to biotic stimulus;GO:1901576//organic substance b…
ncbi_106349335	7.3	42.0133	0.203333	1.15667	2.50805	7.72114e-07	6.62161e-06	yes	LOC106349335	BnaA06g32890D [Brassica napus]	-	-	-	-	GO:0005623//cell;GO:0043226//organelle;GO:0043229//intracellular organelle;GO:0043227//membrane-bounded organelle;GO:0044424//intracellular part;GO:0043231//intracellular membrane-bounded organelle;GO:0044464//cell part;GO:0005622//intracellular	GO:0016740//transferase activity;GO:0003824//catalytic activity	-
ncbi_106349350	8	0	0.74	0.001	-9.53138	0.000106821	0.000617216	yes	LOC106349350	PREDICTED: cyclin-B1-3-like [Brassica napus]	-	-	-	-	-	-	-
ncbi_106349353	416.153	931.483	13.85	34.27	1.30706	5.03684e-09	5.82881e-08	yes	LOC106349353	PREDICTED: B3 domain-containing protein At3g11580-like [Brassica oleracea var. oleracea] [Brassica oleracea]	-	-	-	-	-	-	-
ncbi_106349357	0	28.9	0.001	1.67333	10.7085	4.44112e-13	7.84746e-12	yes	LOC106349357	PREDICTED: replication protein A 70 kDa DNA-binding subunit B-like isoform X2 [Brassica napus]	Genetic Information Processing	Replication and repair	ko03420//Nucleotide excision repair;ko03030//DNA replication;ko03440//Homologous recombination;ko03430//Mismatch repair	K07466	-	-	-
ncbi_106349381	53.3333	101.24	1.32667	2.74667	1.04988	0.000390985	0.00197513	yes	LOC106349381	BnaC02g07280D [Brassica napus]	-	-	-	-	-	-	-
ncbi_106349401	29.1333	10.3733	0.806667	0.293333	-1.45943	0.00580298	0.0210991	yes	LOC106349401	PREDICTED: aspartic proteinase nepenthesin-1-like [Brassica napus]	-	-	-	-	-	-	-
ncbi_106349404	49.3333	103.973	1.82	4.10333	1.17286	0.000112305	0.000645547	yes	LOC106349404	PREDICTED: AP2/ERF and B3 domain-containing transcription factor ARF14-like [Brassica napus]	-	-	-	-	-	-	-
ncbi_106349415	186.243	64.1	6.57667	2.50667	-1.39159	1.07836e-07	1.05135e-06	yes	LOC106349415	PREDICTED: homocysteine S-methyltransferase 1-like [Brassica napus]	Metabolism	Amino acid metabolism	ko00270//Cysteine and methionine metabolism	K00547	GO:0044424//intracellular part;GO:0005623//cell;GO:0044464//cell part;GO:0005622//intracellular	GO:0016741//transferase activity, transferring one-carbon groups;GO:0043167//ion binding;GO:0043169//cation binding;GO:0046914//transition metal ion binding;GO:0003824//catalytic activity;GO:0008172//S-methyltransferase activity;GO:0016740//transferase activity;GO:0008168//methyltransferase activity;GO:0046872//metal ion binding;GO:0005488//binding	GO:0019752//carboxylic acid metabolic process;GO:0000097//sulfur amino acid biosynthetic process;GO:0008652//cellular amino acid biosynthetic process;GO:0016053//organic acid biosynthetic process;GO:0044237//cellular metabolic process;GO:0044711//single-organism biosynthetic process;GO:0044763//single-organism cellular process;GO:0044249//cellular biosynthetic process;GO:0006790//sulfur compound …
ncbi_106349417	314.62	44.07	15.5	2.29333	-2.75675	3.26086e-19	9.14887e-18	yes	LOC106349417	PREDICTED: 50S ribosomal protein L15, chloroplastic-like [Brassica napus]	Genetic Information Processing	Translation	ko03010//Ribosome	K02876	GO:0032991//macromolecular complex;GO:0043227//membrane-bounded organelle;GO:0043231//intracellular membrane-bounded organelle;GO:0005623//cell;GO:0031975//envelope;GO:0043228//non-membrane-bounded organelle;GO:0005622//intracellular;GO:0015934//large ribosomal subunit;GO:0030529//intracellular ribonucleoprotein complex;GO:0000315//organellar large ribosomal subunit;GO:0005737//cytoplasm;GO:00443…	GO:0005198//structural molecule activity	GO:0009719//response to endogenous stimulus;GO:0010033//response to organic substance;GO:0044237//cellular metabolic process;GO:0046483//heterocycle metabolic process;GO:0009059//macromolecule biosynthetic process;GO:0034641//cellular nitrogen compound metabolic process;GO:0090304//nucleic acid metabolic process;GO:0009725//response to hormone;GO:0044260//cellular macromolecule metabolic process;…
ncbi_106349421	314.62	44.07	15.5	2.29333	-2.75675	3.27057e-19	9.1662e-18	yes	LOC106349421	PREDICTED: 50S ribosomal protein L15, chloroplastic-like [Brassica napus]	Genetic Information Processing	Translation	ko03010//Ribosome	K02876	GO:0015934//large ribosomal subunit;GO:0032991//macromolecular complex;GO:0005840//ribosome;GO:0043231//intracellular membrane-bounded organelle;GO:0044464//cell part;GO:0044444//cytoplasmic part;GO:0030529//intracellular ribonucleoprotein complex;GO:0043228//non-membrane-bounded organelle;GO:0044446//intracellular organelle part;GO:0000313//organellar ribosome;GO:1990904//ribonucleoprotein compl…	GO:0005198//structural molecule activity	GO:0044238//primary metabolic process;GO:0044249//cellular biosynthetic process;GO:0009058//biosynthetic process;GO:0034654//nucleobase-containing compound biosynthetic process;GO:0006725//cellular aromatic compound metabolic process;GO:0006139//nucleobase-containing compound metabolic process;GO:0071704//organic substance metabolic process;GO:0044237//cellular metabolic process;GO:0009987//cellu…
ncbi_106349422	21	4.66667	1.06667	0.25	-2.09311	0.00134857	0.00593607	yes	LOC106349422	PREDICTED: TLC domain-containing protein At5g14285 [Brassica rapa]	-	-	-	-	GO:0031224//intrinsic component of membrane;GO:0009536//plastid;GO:0043231//intracellular membrane-bounded organelle;GO:0044425//membrane part;GO:0005622//intracellular;GO:0043229//intracellular organelle;GO:0016020//membrane;GO:0044464//cell part;GO:0043226//organelle;GO:0005623//cell;GO:0043227//membrane-bounded organelle;GO:0044444//cytoplasmic part;GO:0044424//intracellular part;GO:0005737//c…	-	-
ncbi_106349428	282.333	692.46	4.78333	13.8933	1.5383	2.78155e-08	2.92244e-07	yes	LOC106349428	PREDICTED: protein SPA1-RELATED 3 [Brassica napus]	-	-	-	-	GO:0000151//ubiquitin ligase complex;GO:1990234//transferase complex;GO:0009898//cytoplasmic side of plasma membrane;GO:0043227//membrane-bounded organelle;GO:0043229//intracellular organelle;GO:0031234//extrinsic component of cytoplasmic side of plasma membrane;GO:0005886//plasma membrane;GO:0019897//extrinsic component of plasma membrane;GO:0044424//intracellular part;GO:0043226//organelle;GO:0…	GO:0005515//protein binding;GO:0005488//binding	-
[truncated: 15,677 more rows]

## Sheet: Table S5.2
id	NFt1_count	NSt1_count	NFt1_fpkm	NSt1_fpkm	log2(FC)	Pvalue	FDR	significant	Symbol	Description	KEGG_A_class	KEGG_B_class	Pathway	K_ID	GO Component	GO Function	GO Process
[truncated: 17,537 more rows]

## Sheet: Table S5.3
id	NFt2_count	NSt2_count	NFt2_fpkm	NSt2_fpkm	log2(FC)	Pvalue	FDR	significant	Symbol	Description	KEGG_A_class	KEGG_B_class	Pathway	K_ID	GO Component	GO Function	GO Process
[truncated: 19,638 more rows]
