# Supplementary material for: Integrated methylome and transcriptome analysis unravel the cold tolerance mechanism in winter rapeseed(Brassica napus L.)
Source: BMC Plant Biol. 2022 Aug 26;22:414. doi: 10.1186/s12870-022-03797-1 (PMC9414130; doi:10.1186/s12870-022-03797-1)
Supplement: Supplementary file 6 — Additional file 6. Table S6.1 The DMEGs between two cultivars under CG context in control. Table S6.2 The DMEGs between two cultivars under CHG context in control. Table S6.3 The DMEGs between two cultivars under CHH context in control. Table S6.4 The DMEGs between two cultivars under CG context in treatment1. Table S6.5 The DMEGs between two cultivars under CHG context in treatment1. Table S6.6 The DMEGs between two cultivars under CHH context in treatment1. Table S6.7 The DMEGs between two cultivars under CG context in treatment2. Table S6.8 The DMEGs between two cultivars under CHG context in treatment2. Table S6.9 The DMEGs between two cultivars under CHH context in treatment2. [file 12870_2022_3797_MOESM6_ESM.xlsx]

## Sheet: Table S6.1
chr	start	end	strand	pvalue	qvalue	meth.diff	GeneID	NF24t0_fpkm	17NSt0_fpkm	log2(FC)	Pvalue	FDR	position	Symbol	Description	KEGG_A_class	KEGG_B_class	Pathway	K_ID	GO Component	GO Function	GO Process
NC_027757.2	25601	25800	*	6.18824e-09	2.21598e-07	-43.4783	ncbi_106434002	7.77667	30.4933	1.97127	3.68163e-15	7.74147e-14	Upstream2kb	LOC106434002	PREDICTED: aminoacylase-1B-like isoform X1 [Brassica napus]	Metabolism	Amino acid metabolism;Global and Overview	ko01230//Biosynthesis of amino acids;ko01210//2-Oxocarboxylic acid metabolism;ko00220//Arginine biosynthesis	K14677	-	-	-
NC_027757.2	1174501	1174700	*	7.27916e-35	2.09327e-32	43.3571	ncbi_106439880	5.01667	14.6633	1.54741	1.02058e-09	1.28316e-08	Upstream2kb	LOC106439880	PREDICTED: cytochrome P450 81D11-like [Brassica rapa]	Metabolism	Biosynthesis of other secondary metabolites;Metabolism of terpenoids and polyketides	ko00945//Stilbenoid, diarylheptanoid and gingerol biosynthesis;ko00903//Limonene and pinene degradation	K00517	-	-	-
NC_027757.2	1480101	1480300	*	1.08246e-42	4.52647e-40	90.5172	ncbi_106369808	0.156667	0.553333	1.82045	0.015585	0.048534	Upstream2kb	LOC106369808	PREDICTED: homeobox-leucine zipper protein ATHB-40 [Brassica napus]	-	-	-	-	-	-	-
NC_027757.2	1480201	1480400	*	6.2312e-35	1.7986e-32	80.9586	ncbi_106369808	0.156667	0.553333	1.82045	0.015585	0.048534	Upstream2kb	LOC106369808	PREDICTED: homeobox-leucine zipper protein ATHB-40 [Brassica napus]	-	-	-	-	-	-	-
NC_027757.2	2303001	2303200	*	2.91176e-16	2.3674e-14	34.4828	ncbi_106410632	5.36	2.27	-1.23954	0.00012341	0.000702269	Upstream2kb	LOC106410632	BnaA01g04430D [Brassica napus]	-	-	-	-	GO:0044444//cytoplasmic part;GO:0044422//organelle part;GO:0005739//mitochondrion;GO:0043231//intracellular membrane-bounded organelle;GO:0044429//mitochondrial part;GO:0043226//organelle;GO:0044446//intracellular organelle part;GO:0044464//cell part;GO:0043227//membrane-bounded organelle;GO:0005737//cytoplasm;GO:0005623//cell;GO:0044424//intracellular part;GO:0005622//intracellular;GO:0043229//i…	-	-
NC_027757.2	2569401	2569600	*	7.79674e-26	1.31797e-23	-100	ncbi_106356928	0.636667	15.6233	4.61702	3.58365e-53	6.78373e-51	Upstream2kb	LOC106356928	PREDICTED: aldehyde dehydrogenase family 3 member I1, chloroplastic-like [Brassica napus]	Metabolism	Carbohydrate metabolism;Metabolism of other amino acids;Metabolism of terpenoids and polyketides;Amino acid metabolism;Lipid metabolism	ko00010//Glycolysis / Gluconeogenesis;ko00040//Pentose and glucuronate interconversions;ko00620//Pyruvate metabolism;ko00561//Glycerolipid metabolism;ko00903//Limonene and pinene degradation;ko00330//Arginine and proline metabolism;ko00380//Tryptophan metabolism;ko00280//Valine, leucine and isoleucine degradation;ko00071//Fatty acid degradation;ko00053//Ascorbate and aldarate metabolism;ko00410//…	K00128	-	-	-
NC_027757.2	2569501	2569700	*	6.7045e-22	8.63523e-20	-100	ncbi_106356928	0.636667	15.6233	4.61702	3.58365e-53	6.78373e-51	Upstream2kb	LOC106356928	PREDICTED: aldehyde dehydrogenase family 3 member I1, chloroplastic-like [Brassica napus]	Metabolism	Carbohydrate metabolism;Metabolism of other amino acids;Metabolism of terpenoids and polyketides;Amino acid metabolism;Lipid metabolism	ko00010//Glycolysis / Gluconeogenesis;ko00040//Pentose and glucuronate interconversions;ko00620//Pyruvate metabolism;ko00561//Glycerolipid metabolism;ko00903//Limonene and pinene degradation;ko00330//Arginine and proline metabolism;ko00380//Tryptophan metabolism;ko00280//Valine, leucine and isoleucine degradation;ko00071//Fatty acid degradation;ko00053//Ascorbate and aldarate metabolism;ko00410//…	K00128	-	-	-
NC_027757.2	2761801	2762000	*	0.000329473	0.0045747	34.9206	ncbi_106370844	32.3	0.966667	-5.06237	8.76079e-37	7.14464e-35	Upstream2kb	LOC106370844	PREDICTED: 40S ribosomal protein S29-like [Brassica rapa]	Genetic Information Processing	Translation	ko03010//Ribosome	K02980	GO:0044444//cytoplasmic part;GO:0015935//small ribosomal subunit;GO:0005622//intracellular;GO:0005737//cytoplasm;GO:0044446//intracellular organelle part;GO:0005623//cell;GO:0005840//ribosome;GO:0043228//non-membrane-bounded organelle;GO:0030529//intracellular ribonucleoprotein complex;GO:0044422//organelle part;GO:0032991//macromolecular complex;GO:0043232//intracellular non-membrane-bounded org…	-	GO:0071704//organic substance metabolic process;GO:0043170//macromolecule metabolic process;GO:0010467//gene expression;GO:0008152//metabolic process
NC_027757.2	2951301	2951500	*	1.19777e-54	8.41827e-52	97.479	ncbi_106438543	0.593333	2.64333	2.15544	8.72595e-11	1.24134e-09	Upstream2kb	LOC106438543	PREDICTED: probable ubiquitin-like-specific protease 2A [Brassica napus]	-	-	-	-	-	-	-
NC_027757.2	3874101	3874300	*	8.75755e-10	3.52577e-08	30.9994	ncbi_106371692	3.13667	6.89333	1.13597	4.58328e-05	0.000286966	Upstream2kb	LOC106371692	BnaA01g04880D [Brassica napus]	-	-	-	-	-	-	-
NC_027757.2	3975901	3976100	*	4.22456e-07	1.12924e-05	-37.4242	ncbi_106372529	0.126667	2.88333	4.50863	2.64992e-18	6.9745e-17	Upstream2kb	LOC106372529	PREDICTED: WRKY transcription factor 18-like isoform X1 [Brassica napus]	-	-	-	-	-	GO:0097159//organic cyclic compound binding;GO:0005488//binding;GO:0003676//nucleic acid binding;GO:1901363//heterocyclic compound binding;GO:0003677//DNA binding	GO:0060255//regulation of macromolecule metabolic process;GO:0010468//regulation of gene expression;GO:0019222//regulation of metabolic process;GO:0050789//regulation of biological process;GO:0065007//biological regulation
NC_027757.2	4344201	4344400	*	1.99078e-81	3.50419e-78	-92.4731	ncbi_106394233	107.483	30.8933	-1.79875	4.17069e-16	9.47675e-15	Upstream2kb	LOC106394233	BnaAnng32430D [Brassica napus]	-	-	-	-	-	-	-
NC_027757.2	4353301	4353500	*	1.04299e-84	2.01983e-81	-49.0846	ncbi_106394358	15.11	0.146667	-6.68682	6.97974e-48	1.0019e-45	Upstream2kb	LOC106394358	PREDICTED: E3 ubiquitin-protein ligase RING1-like [Brassica rapa]	-	-	-	-	-	-	-
NC_027757.2	4353401	4353600	*	1.18039e-107	4.36599e-104	-83.123	ncbi_106394358	15.11	0.146667	-6.68682	6.97974e-48	1.0019e-45	Upstream2kb	LOC106394358	PREDICTED: E3 ubiquitin-protein ligase RING1-like [Brassica rapa]	-	-	-	-	-	-	-
NC_027757.2	4353501	4353700	*	2.14953e-17	1.93456e-15	-40.6832	ncbi_106394358	15.11	0.146667	-6.68682	6.97974e-48	1.0019e-45	Upstream2kb	LOC106394358	PREDICTED: E3 ubiquitin-protein ligase RING1-like [Brassica rapa]	-	-	-	-	-	-	-
NC_027757.2	4893501	4893700	*	3.83961e-08	1.21935e-06	46.9388	ncbi_106387759	16.9333	46.3933	1.45405	2.53033e-09	3.03987e-08	Upstream2kb	LOC106387759	nuclease [Arabidopsis thaliana]	-	-	-	-	-	-	-
NC_027757.2	5539301	5539500	*	3.54661e-94	8.77279e-91	95.2656	ncbi_106358858	0.446667	0.001	-8.80305	7.04104e-10	9.02917e-09	Upstream2kb	LOC106358858	PREDICTED: adenylosuccinate lyase-like [Brassica napus]	Metabolism	Amino acid metabolism;Nucleotide metabolism	ko00230//Purine metabolism;ko00250//Alanine, aspartate and glutamate metabolism	K01756	-	-	-
NC_027757.2	5622101	5622300	*	5.44643e-20	6.05669e-18	35.7724	ncbi_106402061	10.0267	2.24	-2.16227	2.62175e-17	6.48774e-16	Upstream2kb	LOC106402061	PREDICTED: ketohexokinase [Brassica napus]	-	-	-	-	GO:0043227//membrane-bounded organelle;GO:0043226//organelle;GO:0005622//intracellular;GO:0044444//cytoplasmic part;GO:0009536//plastid;GO:0043229//intracellular organelle;GO:0044424//intracellular part;GO:0043231//intracellular membrane-bounded organelle;GO:0044464//cell part;GO:0005737//cytoplasm;GO:0005623//cell	GO:0016740//transferase activity;GO:0003824//catalytic activity;GO:0016772//transferase activity, transferring phosphorus-containing groups	GO:0071704//organic substance metabolic process;GO:0044723//single-organism carbohydrate metabolic process;GO:0044710//single-organism metabolic process;GO:0044281//small molecule metabolic process;GO:0044238//primary metabolic process;GO:0019321//pentose metabolic process;GO:0008152//metabolic process;GO:0005996//monosaccharide metabolic process;GO:0044699//single-organism process;GO:0005975//ca…
NC_027757.2	6069101	6069300	*	4.29742e-09	1.57405e-07	-32.1678	ncbi_106415419	1.46333	2.94333	1.00819	0.00199832	0.00837893	Upstream2kb	LOC106415419	PREDICTED: heat stress transcription factor A-1a-like [Brassica napus]	-	-	-	-	GO:0044464//cell part;GO:0044424//intracellular part;GO:0043229//intracellular organelle;GO:0005623//cell;GO:0043226//organelle;GO:0043227//membrane-bounded organelle;GO:0043231//intracellular membrane-bounded organelle;GO:0005622//intracellular	GO:0001071//nucleic acid binding transcription factor activity;GO:1901363//heterocyclic compound binding;GO:0005488//binding;GO:0003676//nucleic acid binding;GO:0097159//organic cyclic compound binding;GO:0003677//DNA binding	GO:0009058//biosynthetic process;GO:0044249//cellular biosynthetic process;GO:0044237//cellular metabolic process;GO:0044260//cellular macromolecule metabolic process;GO:0008152//metabolic process;GO:0009059//macromolecule biosynthetic process;GO:0010467//gene expression;GO:0043170//macromolecule metabolic process;GO:1901576//organic substance biosynthetic process;GO:0071704//organic substance me…
NC_027757.2	6069601	6069800	*	1.2302e-12	6.98481e-11	57.2088	ncbi_106415419	1.46333	2.94333	1.00819	0.00199832	0.00837893	Upstream2kb	LOC106415419	PREDICTED: heat stress transcription factor A-1a-like [Brassica napus]	-	-	-	-	GO:0044464//cell part;GO:0044424//intracellular part;GO:0043229//intracellular organelle;GO:0005623//cell;GO:0043226//organelle;GO:0043227//membrane-bounded organelle;GO:0043231//intracellular membrane-bounded organelle;GO:0005622//intracellular	GO:0001071//nucleic acid binding transcription factor activity;GO:1901363//heterocyclic compound binding;GO:0005488//binding;GO:0003676//nucleic acid binding;GO:0097159//organic cyclic compound binding;GO:0003677//DNA binding	GO:0009058//biosynthetic process;GO:0044249//cellular biosynthetic process;GO:0044237//cellular metabolic process;GO:0044260//cellular macromolecule metabolic process;GO:0008152//metabolic process;GO:0009059//macromolecule biosynthetic process;GO:0010467//gene expression;GO:0043170//macromolecule metabolic process;GO:1901576//organic substance biosynthetic process;GO:0071704//organic substance me…
NC_027757.2	6069701	6069900	*	3.75317e-16	3.02055e-14	81.3953	ncbi_106415419	1.46333	2.94333	1.00819	0.00199832	0.00837893	Upstream2kb	LOC106415419	PREDICTED: heat stress transcription factor A-1a-like [Brassica napus]	-	-	-	-	GO:0044464//cell part;GO:0044424//intracellular part;GO:0043229//intracellular organelle;GO:0005623//cell;GO:0043226//organelle;GO:0043227//membrane-bounded organelle;GO:0043231//intracellular membrane-bounded organelle;GO:0005622//intracellular	GO:0001071//nucleic acid binding transcription factor activity;GO:1901363//heterocyclic compound binding;GO:0005488//binding;GO:0003676//nucleic acid binding;GO:0097159//organic cyclic compound binding;GO:0003677//DNA binding	GO:0009058//biosynthetic process;GO:0044249//cellular biosynthetic process;GO:0044237//cellular metabolic process;GO:0044260//cellular macromolecule metabolic process;GO:0008152//metabolic process;GO:0009059//macromolecule biosynthetic process;GO:0010467//gene expression;GO:0043170//macromolecule metabolic process;GO:1901576//organic substance biosynthetic process;GO:0071704//organic substance me…
NC_027757.2	6272701	6272900	*	4.04091e-23	5.67448e-21	-45.4733	ncbi_111208547	18.39	2.52	-2.86743	2.06204e-22	7.22977e-21	Upstream2kb	LOC111208547	BnaA01g09290D [Brassica napus]	-	-	-	-	-	-	-
NC_027757.2	6272801	6273000	*	3.01117e-34	8.38111e-32	-65.0207	ncbi_111208547	18.39	2.52	-2.86743	2.06204e-22	7.22977e-21	Upstream2kb	LOC111208547	BnaA01g09290D [Brassica napus]	-	-	-	-	-	-	-
NC_027757.2	6764101	6764300	*	1.24772e-12	7.07999e-11	29.6558	ncbi_111209664	5.38667	0.001	-12.3952	1.57806e-36	1.26752e-34	Upstream2kb	LOC111209664	PREDICTED: ABC transporter E family member 2-like [Brassica napus]	-	-	-	-	-	-	-
NC_027757.2	7337201	7337400	*	1.90759e-14	1.30684e-12	45.0005	ncbi_106360734	0.773333	1.66	1.10202	0.0106678	0.0353793	Upstream2kb	LOC106360734	PREDICTED: polyprenol reductase 2-like [Brassica napus]	-	-	-	-	-	-	-
NC_027757.2	7709001	7709200	*	2.44504e-29	5.15011e-27	70.3854	ncbi_106389709	2.06	0.001	-11.0084	1.87503e-07	1.76503e-06	Upstream2kb	LOC106389709	PREDICTED: GTP cyclohydrolase 1-like [Brassica napus]	Metabolism	Metabolism of cofactors and vitamins	ko00790//Folate biosynthesis	K01495	GO:0043231//intracellular membrane-bounded organelle;GO:0043226//organelle;GO:0044464//cell part;GO:0043229//intracellular organelle;GO:0044424//intracellular part;GO:0043227//membrane-bounded organelle;GO:0005622//intracellular;GO:0005623//cell	GO:0097159//organic cyclic compound binding;GO:0043169//cation binding;GO:0001882//nucleoside binding;GO:0016810//hydrolase activity, acting on carbon-nitrogen (but not peptide) bonds;GO:0032550//purine ribonucleoside binding;GO:0016814//hydrolase activity, acting on carbon-nitrogen (but not peptide) bonds, in cyclic amidines;GO:0032549//ribonucleoside binding;GO:0001883//purine nucleoside bindin…	GO:0042558//pteridine-containing compound metabolic process;GO:0051188//cofactor biosynthetic process;GO:0006732//coenzyme metabolic process;GO:0071704//organic substance metabolic process;GO:0046483//heterocycle metabolic process;GO:1901360//organic cyclic compound metabolic process;GO:0009058//biosynthetic process;GO:0044249//cellular biosynthetic process;GO:0009987//cellular process;GO:0051066…
NC_027757.2	7709101	7709300	*	2.17672e-13	1.33805e-11	42.4366	ncbi_106389709	2.06	0.001	-11.0084	1.87503e-07	1.76503e-06	Upstream2kb	LOC106389709	PREDICTED: GTP cyclohydrolase 1-like [Brassica napus]	Metabolism	Metabolism of cofactors and vitamins	ko00790//Folate biosynthesis	K01495	GO:0043231//intracellular membrane-bounded organelle;GO:0043226//organelle;GO:0044464//cell part;GO:0043229//intracellular organelle;GO:0044424//intracellular part;GO:0043227//membrane-bounded organelle;GO:0005622//intracellular;GO:0005623//cell	GO:0097159//organic cyclic compound binding;GO:0043169//cation binding;GO:0001882//nucleoside binding;GO:0016810//hydrolase activity, acting on carbon-nitrogen (but not peptide) bonds;GO:0032550//purine ribonucleoside binding;GO:0016814//hydrolase activity, acting on carbon-nitrogen (but not peptide) bonds, in cyclic amidines;GO:0032549//ribonucleoside binding;GO:0001883//purine nucleoside bindin…	GO:0042558//pteridine-containing compound metabolic process;GO:0051188//cofactor biosynthetic process;GO:0006732//coenzyme metabolic process;GO:0071704//organic substance metabolic process;GO:0046483//heterocycle metabolic process;GO:1901360//organic cyclic compound metabolic process;GO:0009058//biosynthetic process;GO:0044249//cellular biosynthetic process;GO:0009987//cellular process;GO:0051066…
NC_027757.2	9419901	9420100	*	1.3248e-13	8.32564e-12	46.246	ncbi_106441358	8.99333	46.7667	2.37855	5.11766e-23	1.86491e-21	Upstream2kb	LOC106441358	PREDICTED: cystine lyase CORI3-like [Brassica napus]	Metabolism	Global and Overview;Amino acid metabolism;Biosynthesis of other secondary metabolites;Metabolism of cofactors and vitamins	ko01230//Biosynthesis of amino acids;ko00270//Cysteine and methionine metabolism;ko00400//Phenylalanine, tyrosine and tryptophan biosynthesis;ko00360//Phenylalanine metabolism;ko00130//Ubiquinone and other terpenoid-quinone biosynthesis;ko00350//Tyrosine metabolism;ko00960//Tropane, piperidine and pyridine alkaloid biosynthesis;ko00950//Isoquinoline alkaloid biosynthesis	K00815	GO:0043227//membrane-bounded organelle;GO:0044424//intracellular part;GO:0043226//organelle;GO:0005622//intracellular;GO:0005576//extracellular region;GO:0043231//intracellular membrane-bounded organelle;GO:0044464//cell part;GO:0005623//cell;GO:0043229//intracellular organelle	GO:0008483//transaminase activity;GO:0043168//anion binding;GO:0070529//L-tryptophan aminotransferase activity;GO:0016829//lyase activity;GO:0003824//catalytic activity;GO:0016740//transferase activity;GO:0070547//L-tyrosine aminotransferase activity;GO:0047635//alanine-oxo-acid transaminase activity;GO:0005488//binding;GO:0043167//ion binding;GO:0016846//carbon-sulfur lyase activity;GO:0016769//…	GO:0060255//regulation of macromolecule metabolic process;GO:0044711//single-organism biosynthetic process;GO:0006950//response to stress;GO:0006753//nucleoside phosphate metabolic process;GO:0006544//glycine metabolic process;GO:0009069//serine family amino acid metabolic process;GO:0006796//phosphate-containing compound metabolic process;GO:0046394//carboxylic acid biosynthetic process;GO:19016…
NC_027757.2	9735301	9735500	*	1.50664e-07	4.34824e-06	-31.7322	ncbi_106415335	17.0867	8.03333	-1.0888	1.83913e-06	1.48537e-05	Upstream2kb	LOC106415335	BnaA08g10740D [Brassica napus]	-	-	-	-	-	-	-
NC_027757.2	9975501	9975700	*	2.20572e-105	7.68954e-102	98.1628	ncbi_106374802	20.4633	0.29	-6.14084	2.11398e-43	2.51099e-41	Upstream2kb	LOC106374802	PREDICTED: MADS-box protein AGL24 isoform X1 [Brassica napus]	-	-	-	-	-	-	-
NC_027757.2	9975601	9975800	*	5.9773e-132	4.27727e-128	95.8624	ncbi_106374802	20.4633	0.29	-6.14084	2.11398e-43	2.51099e-41	Upstream2kb	LOC106374802	PREDICTED: MADS-box protein AGL24 isoform X1 [Brassica napus]	-	-	-	-	-	-	-
NC_027757.2	9975701	9975900	*	2.29263e-14	1.55852e-12	31.5311	ncbi_106374802	20.4633	0.29	-6.14084	2.11398e-43	2.51099e-41	Upstream2kb	LOC106374802	PREDICTED: MADS-box protein AGL24 isoform X1 [Brassica napus]	-	-	-	-	-	-	-
NC_027757.2	10575301	10575500	*	6.57878e-06	0.000139406	38.1704	ncbi_106359778	0.176667	7.55333	5.41801	1.85135e-28	9.49486e-27	Upstream2kb	LOC106359778	PREDICTED: choline-phosphate cytidylyltransferase 1-like [Brassica napus]	Metabolism	Lipid metabolism	ko00564//Glycerophospholipid metabolism	K00968	-	-	-
NC_027757.2	10575401	10575600	*	7.70532e-05	0.00127393	42.674	ncbi_106359778	0.176667	7.55333	5.41801	1.85135e-28	9.49486e-27	Upstream2kb	LOC106359778	PREDICTED: choline-phosphate cytidylyltransferase 1-like [Brassica napus]	Metabolism	Lipid metabolism	ko00564//Glycerophospholipid metabolism	K00968	-	-	-
NC_027757.2	10579701	10579900	*	1.69578e-08	5.69737e-07	32.6364	ncbi_106375212	0.293333	3.52667	3.58769	2.42102e-12	4.01444e-11	Upstream2kb	LOC106375212	BnaA01g35190D [Brassica napus]	-	-	-	-	-	-	GO:0008152//metabolic process;GO:0071554//cell wall organization or biogenesis;GO:0009987//cellular process;GO:0043170//macromolecule metabolic process;GO:0044237//cellular metabolic process;GO:0071704//organic substance metabolic process;GO:0044260//cellular macromolecule metabolic process;GO:0044036//cell wall macromolecule metabolic process
NC_027757.2	10785701	10785900	*	0.000743809	0.00925032	-27.2727	ncbi_106442801	1.17667	5.31333	2.17491	1.95455e-16	4.53792e-15	Upstream2kb	LOC106442801	PREDICTED: calmodulin-binding protein 60 D-like [Brassica napus]	-	-	-	-	-	-	-
NC_027757.2	11249601	11249800	*	3.87207e-09	1.42719e-07	-35.4628	ncbi_106366048	0.266667	0.0333333	-3	0.000547078	0.00266086	Upstream2kb	LOC106366048	PREDICTED: probable LRR receptor-like serine/threonine-protein kinase At1g34110 [Brassica napus]	-	-	-	-	GO:0044424//intracellular part;GO:0030312//external encapsulating structure;GO:0005622//intracellular;GO:0030054//cell junction;GO:0005737//cytoplasm;GO:0071944//cell periphery;GO:0044444//cytoplasmic part;GO:0005911//cell-cell junction;GO:0005623//cell;GO:0044464//cell part	-	GO:0050789//regulation of biological process;GO:0050896//response to stimulus;GO:0065007//biological regulation;GO:0006950//response to stress;GO:0050794//regulation of cellular process
NC_027757.2	11653401	11653600	*	1.18291e-86	2.38084e-83	94.3574	ncbi_106365997	24.04	11.4133	-1.07472	0.000148214	0.000827797	Upstream2kb	LOC106365997	PREDICTED: chromosomal protein D1-like isoform X1 [Brassica napus]	-	-	-	-	-	-	-
NC_027757.2	11653501	11653700	*	2.25209e-155	2.54433e-151	95.6044	ncbi_106365997	24.04	11.4133	-1.07472	0.000148214	0.000827797	Upstream2kb	LOC106365997	PREDICTED: chromosomal protein D1-like isoform X1 [Brassica napus]	-	-	-	-	-	-	-
NC_027757.2	11653601	11653800	*	3.39794e-94	8.41562e-91	97.5439	ncbi_106365997	24.04	11.4133	-1.07472	0.000148214	0.000827797	Upstream2kb	LOC106365997	PREDICTED: chromosomal protein D1-like isoform X1 [Brassica napus]	-	-	-	-	-	-	-
NC_027757.2	11653701	11653900	*	2.15804e-61	1.92989e-58	98.3051	ncbi_106365997	24.04	11.4133	-1.07472	0.000148214	0.000827797	Upstream2kb	LOC106365997	PREDICTED: chromosomal protein D1-like isoform X1 [Brassica napus]	-	-	-	-	-	-	-
NC_027757.2	11653801	11654000	*	2.64778e-40	9.95221e-38	97.3684	ncbi_106365997	24.04	11.4133	-1.07472	0.000148214	0.000827797	Upstream2kb	LOC106365997	PREDICTED: chromosomal protein D1-like isoform X1 [Brassica napus]	-	-	-	-	-	-	-
NC_027757.2	11761801	11762000	*	4.14785e-09	1.52232e-07	30.3043	ncbi_106445199	1.92667	5.02	1.38158	4.04238e-08	4.16834e-07	Upstream2kb	LOC106445199	BnaA01g15590D [Brassica napus]	-	-	-	-	-	-	-
NC_027757.2	13111801	13112000	*	4.38541e-31	1.02539e-28	67.8524	ncbi_106452931	0.0166667	0.583333	5.12928	4.20523e-07	3.76188e-06	Upstream2kb	LOC106452931	BnaC09g41370D [Brassica napus]	-	-	-	-	-	-	-
NC_027757.2	13111901	13112100	*	4.57585e-29	9.47536e-27	66.5822	ncbi_106452931	0.0166667	0.583333	5.12928	4.20523e-07	3.76188e-06	Upstream2kb	LOC106452931	BnaC09g41370D [Brassica napus]	-	-	-	-	-	-	-
NC_027757.2	13470401	13470600	*	8.36085e-06	0.000173252	25.8858	ncbi_106425464	1.80667	4.19667	1.21591	5.38247e-06	4.01819e-05	Upstream2kb	LOC106425464	PREDICTED: protein ROOT PRIMORDIUM DEFECTIVE 1-like [Brassica napus]	-	-	-	-	-	GO:0003824//catalytic activity	-
NC_027757.2	13814801	13815000	*	5.80806e-58	4.61052e-55	57.1573	ncbi_106437449	14.94	31.3967	1.07143	0.000150238	0.000837115	Upstream2kb	LOC106437449	PREDICTED: peroxisomal acyl-coenzyme A oxidase 1 [Brassica napus]	Cellular Processes;Metabolism	Transport and catabolism;Global and Overview;Lipid metabolism	ko04146//Peroxisome;ko01212//Fatty acid metabolism;ko00071//Fatty acid degradation;ko01040//Biosynthesis of unsaturated fatty acids;ko00592//alpha-Linolenic acid metabolism	K00232	GO:0005623//cell;GO:0005622//intracellular;GO:0044464//cell part;GO:0044424//intracellular part;GO:0043229//intracellular organelle;GO:0044444//cytoplasmic part;GO:0005911//cell-cell junction;GO:0042579//microbody;GO:0030054//cell junction;GO:0005737//cytoplasm;GO:0043226//organelle;GO:0043227//membrane-bounded organelle;GO:0043231//intracellular membrane-bounded organelle	GO:0003824//catalytic activity;GO:0000166//nucleotide binding;GO:1901265//nucleoside phosphate binding;GO:0097159//organic cyclic compound binding;GO:0016634//oxidoreductase activity, acting on the CH-CH group of donors, oxygen as acceptor;GO:0016491//oxidoreductase activity;GO:1901363//heterocyclic compound binding;GO:0005488//binding;GO:0036094//small molecule binding;GO:0016627//oxidoreductase…	GO:0008104//protein localization;GO:0046395//carboxylic acid catabolic process;GO:0006886//intracellular protein transport;GO:0006950//response to stress;GO:0043207//response to external biotic stimulus;GO:0044242//cellular lipid catabolic process;GO:0044238//primary metabolic process;GO:0050896//response to stimulus;GO:0016054//organic acid catabolic process;GO:0007154//cell communication;GO:000…
NC_027757.2	13814901	13815100	*	1.73013e-80	2.95951e-77	51.0356	ncbi_106437449	14.94	31.3967	1.07143	0.000150238	0.000837115	Upstream2kb	LOC106437449	PREDICTED: peroxisomal acyl-coenzyme A oxidase 1 [Brassica napus]	Cellular Processes;Metabolism	Transport and catabolism;Global and Overview;Lipid metabolism	ko04146//Peroxisome;ko01212//Fatty acid metabolism;ko00071//Fatty acid degradation;ko01040//Biosynthesis of unsaturated fatty acids;ko00592//alpha-Linolenic acid metabolism	K00232	GO:0005623//cell;GO:0005622//intracellular;GO:0044464//cell part;GO:0044424//intracellular part;GO:0043229//intracellular organelle;GO:0044444//cytoplasmic part;GO:0005911//cell-cell junction;GO:0042579//microbody;GO:0030054//cell junction;GO:0005737//cytoplasm;GO:0043226//organelle;GO:0043227//membrane-bounded organelle;GO:0043231//intracellular membrane-bounded organelle	GO:0003824//catalytic activity;GO:0000166//nucleotide binding;GO:1901265//nucleoside phosphate binding;GO:0097159//organic cyclic compound binding;GO:0016634//oxidoreductase activity, acting on the CH-CH group of donors, oxygen as acceptor;GO:0016491//oxidoreductase activity;GO:1901363//heterocyclic compound binding;GO:0005488//binding;GO:0036094//small molecule binding;GO:0016627//oxidoreductase…	GO:0008104//protein localization;GO:0046395//carboxylic acid catabolic process;GO:0006886//intracellular protein transport;GO:0006950//response to stress;GO:0043207//response to external biotic stimulus;GO:0044242//cellular lipid catabolic process;GO:0044238//primary metabolic process;GO:0050896//response to stimulus;GO:0016054//organic acid catabolic process;GO:0007154//cell communication;GO:000…
NC_027757.2	13815001	13815200	*	4.20496e-64	4.15947e-61	60.5731	ncbi_106437449	14.94	31.3967	1.07143	0.000150238	0.000837115	Upstream2kb	LOC106437449	PREDICTED: peroxisomal acyl-coenzyme A oxidase 1 [Brassica napus]	Cellular Processes;Metabolism	Transport and catabolism;Global and Overview;Lipid metabolism	ko04146//Peroxisome;ko01212//Fatty acid metabolism;ko00071//Fatty acid degradation;ko01040//Biosynthesis of unsaturated fatty acids;ko00592//alpha-Linolenic acid metabolism	K00232	GO:0005623//cell;GO:0005622//intracellular;GO:0044464//cell part;GO:0044424//intracellular part;GO:0043229//intracellular organelle;GO:0044444//cytoplasmic part;GO:0005911//cell-cell junction;GO:0042579//microbody;GO:0030054//cell junction;GO:0005737//cytoplasm;GO:0043226//organelle;GO:0043227//membrane-bounded organelle;GO:0043231//intracellular membrane-bounded organelle	GO:0003824//catalytic activity;GO:0000166//nucleotide binding;GO:1901265//nucleoside phosphate binding;GO:0097159//organic cyclic compound binding;GO:0016634//oxidoreductase activity, acting on the CH-CH group of donors, oxygen as acceptor;GO:0016491//oxidoreductase activity;GO:1901363//heterocyclic compound binding;GO:0005488//binding;GO:0036094//small molecule binding;GO:0016627//oxidoreductase…	GO:0008104//protein localization;GO:0046395//carboxylic acid catabolic process;GO:0006886//intracellular protein transport;GO:0006950//response to stress;GO:0043207//response to external biotic stimulus;GO:0044242//cellular lipid catabolic process;GO:0044238//primary metabolic process;GO:0050896//response to stimulus;GO:0016054//organic acid catabolic process;GO:0007154//cell communication;GO:000…
NC_027757.2	13815101	13815300	*	1.22201e-75	1.79852e-72	94.822	ncbi_106437449	14.94	31.3967	1.07143	0.000150238	0.000837115	Upstream2kb	LOC106437449	PREDICTED: peroxisomal acyl-coenzyme A oxidase 1 [Brassica napus]	Cellular Processes;Metabolism	Transport and catabolism;Global and Overview;Lipid metabolism	ko04146//Peroxisome;ko01212//Fatty acid metabolism;ko00071//Fatty acid degradation;ko01040//Biosynthesis of unsaturated fatty acids;ko00592//alpha-Linolenic acid metabolism	K00232	GO:0005623//cell;GO:0005622//intracellular;GO:0044464//cell part;GO:0044424//intracellular part;GO:0043229//intracellular organelle;GO:0044444//cytoplasmic part;GO:0005911//cell-cell junction;GO:0042579//microbody;GO:0030054//cell junction;GO:0005737//cytoplasm;GO:0043226//organelle;GO:0043227//membrane-bounded organelle;GO:0043231//intracellular membrane-bounded organelle	GO:0003824//catalytic activity;GO:0000166//nucleotide binding;GO:1901265//nucleoside phosphate binding;GO:0097159//organic cyclic compound binding;GO:0016634//oxidoreductase activity, acting on the CH-CH group of donors, oxygen as acceptor;GO:0016491//oxidoreductase activity;GO:1901363//heterocyclic compound binding;GO:0005488//binding;GO:0036094//small molecule binding;GO:0016627//oxidoreductase…	GO:0008104//protein localization;GO:0046395//carboxylic acid catabolic process;GO:0006886//intracellular protein transport;GO:0006950//response to stress;GO:0043207//response to external biotic stimulus;GO:0044242//cellular lipid catabolic process;GO:0044238//primary metabolic process;GO:0050896//response to stimulus;GO:0016054//organic acid catabolic process;GO:0007154//cell communication;GO:000…
NC_027757.2	13815201	13815400	*	1.16508e-56	8.79863e-54	92.9134	ncbi_106437449	14.94	31.3967	1.07143	0.000150238	0.000837115	Upstream2kb	LOC106437449	PREDICTED: peroxisomal acyl-coenzyme A oxidase 1 [Brassica napus]	Cellular Processes;Metabolism	Transport and catabolism;Global and Overview;Lipid metabolism	ko04146//Peroxisome;ko01212//Fatty acid metabolism;ko00071//Fatty acid degradation;ko01040//Biosynthesis of unsaturated fatty acids;ko00592//alpha-Linolenic acid metabolism	K00232	GO:0005623//cell;GO:0005622//intracellular;GO:0044464//cell part;GO:0044424//intracellular part;GO:0043229//intracellular organelle;GO:0044444//cytoplasmic part;GO:0005911//cell-cell junction;GO:0042579//microbody;GO:0030054//cell junction;GO:0005737//cytoplasm;GO:0043226//organelle;GO:0043227//membrane-bounded organelle;GO:0043231//intracellular membrane-bounded organelle	GO:0003824//catalytic activity;GO:0000166//nucleotide binding;GO:1901265//nucleoside phosphate binding;GO:0097159//organic cyclic compound binding;GO:0016634//oxidoreductase activity, acting on the CH-CH group of donors, oxygen as acceptor;GO:0016491//oxidoreductase activity;GO:1901363//heterocyclic compound binding;GO:0005488//binding;GO:0036094//small molecule binding;GO:0016627//oxidoreductase…	GO:0008104//protein localization;GO:0046395//carboxylic acid catabolic process;GO:0006886//intracellular protein transport;GO:0006950//response to stress;GO:0043207//response to external biotic stimulus;GO:0044242//cellular lipid catabolic process;GO:0044238//primary metabolic process;GO:0050896//response to stimulus;GO:0016054//organic acid catabolic process;GO:0007154//cell communication;GO:000…
NC_027757.2	13815301	13815500	*	4.67453e-34	1.2879e-31	94.6188	ncbi_106437449	14.94	31.3967	1.07143	0.000150238	0.000837115	Upstream2kb	LOC106437449	PREDICTED: peroxisomal acyl-coenzyme A oxidase 1 [Brassica napus]	Cellular Processes;Metabolism	Transport and catabolism;Global and Overview;Lipid metabolism	ko04146//Peroxisome;ko01212//Fatty acid metabolism;ko00071//Fatty acid degradation;ko01040//Biosynthesis of unsaturated fatty acids;ko00592//alpha-Linolenic acid metabolism	K00232	GO:0005623//cell;GO:0005622//intracellular;GO:0044464//cell part;GO:0044424//intracellular part;GO:0043229//intracellular organelle;GO:0044444//cytoplasmic part;GO:0005911//cell-cell junction;GO:0042579//microbody;GO:0030054//cell junction;GO:0005737//cytoplasm;GO:0043226//organelle;GO:0043227//membrane-bounded organelle;GO:0043231//intracellular membrane-bounded organelle	GO:0003824//catalytic activity;GO:0000166//nucleotide binding;GO:1901265//nucleoside phosphate binding;GO:0097159//organic cyclic compound binding;GO:0016634//oxidoreductase activity, acting on the CH-CH group of donors, oxygen as acceptor;GO:0016491//oxidoreductase activity;GO:1901363//heterocyclic compound binding;GO:0005488//binding;GO:0036094//small molecule binding;GO:0016627//oxidoreductase…	GO:0008104//protein localization;GO:0046395//carboxylic acid catabolic process;GO:0006886//intracellular protein transport;GO:0006950//response to stress;GO:0043207//response to external biotic stimulus;GO:0044242//cellular lipid catabolic process;GO:0044238//primary metabolic process;GO:0050896//response to stimulus;GO:0016054//organic acid catabolic process;GO:0007154//cell communication;GO:000…
NC_027757.2	13815401	13815600	*	9.82122e-32	2.38565e-29	93.0481	ncbi_106437449	14.94	31.3967	1.07143	0.000150238	0.000837115	Upstream2kb	LOC106437449	PREDICTED: peroxisomal acyl-coenzyme A oxidase 1 [Brassica napus]	Cellular Processes;Metabolism	Transport and catabolism;Global and Overview;Lipid metabolism	ko04146//Peroxisome;ko01212//Fatty acid metabolism;ko00071//Fatty acid degradation;ko01040//Biosynthesis of unsaturated fatty acids;ko00592//alpha-Linolenic acid metabolism	K00232	GO:0005623//cell;GO:0005622//intracellular;GO:0044464//cell part;GO:0044424//intracellular part;GO:0043229//intracellular organelle;GO:0044444//cytoplasmic part;GO:0005911//cell-cell junction;GO:0042579//microbody;GO:0030054//cell junction;GO:0005737//cytoplasm;GO:0043226//organelle;GO:0043227//membrane-bounded organelle;GO:0043231//intracellular membrane-bounded organelle	GO:0003824//catalytic activity;GO:0000166//nucleotide binding;GO:1901265//nucleoside phosphate binding;GO:0097159//organic cyclic compound binding;GO:0016634//oxidoreductase activity, acting on the CH-CH group of donors, oxygen as acceptor;GO:0016491//oxidoreductase activity;GO:1901363//heterocyclic compound binding;GO:0005488//binding;GO:0036094//small molecule binding;GO:0016627//oxidoreductase…	GO:0008104//protein localization;GO:0046395//carboxylic acid catabolic process;GO:0006886//intracellular protein transport;GO:0006950//response to stress;GO:0043207//response to external biotic stimulus;GO:0044242//cellular lipid catabolic process;GO:0044238//primary metabolic process;GO:0050896//response to stimulus;GO:0016054//organic acid catabolic process;GO:0007154//cell communication;GO:000…
NC_027757.2	13815501	13815700	*	7.56372e-32	1.84833e-29	82.8645	ncbi_106437449	14.94	31.3967	1.07143	0.000150238	0.000837115	Upstream2kb	LOC106437449	PREDICTED: peroxisomal acyl-coenzyme A oxidase 1 [Brassica napus]	Cellular Processes;Metabolism	Transport and catabolism;Global and Overview;Lipid metabolism	ko04146//Peroxisome;ko01212//Fatty acid metabolism;ko00071//Fatty acid degradation;ko01040//Biosynthesis of unsaturated fatty acids;ko00592//alpha-Linolenic acid metabolism	K00232	GO:0005623//cell;GO:0005622//intracellular;GO:0044464//cell part;GO:0044424//intracellular part;GO:0043229//intracellular organelle;GO:0044444//cytoplasmic part;GO:0005911//cell-cell junction;GO:0042579//microbody;GO:0030054//cell junction;GO:0005737//cytoplasm;GO:0043226//organelle;GO:0043227//membrane-bounded organelle;GO:0043231//intracellular membrane-bounded organelle	GO:0003824//catalytic activity;GO:0000166//nucleotide binding;GO:1901265//nucleoside phosphate binding;GO:0097159//organic cyclic compound binding;GO:0016634//oxidoreductase activity, acting on the CH-CH group of donors, oxygen as acceptor;GO:0016491//oxidoreductase activity;GO:1901363//heterocyclic compound binding;GO:0005488//binding;GO:0036094//small molecule binding;GO:0016627//oxidoreductase…	GO:0008104//protein localization;GO:0046395//carboxylic acid catabolic process;GO:0006886//intracellular protein transport;GO:0006950//response to stress;GO:0043207//response to external biotic stimulus;GO:0044242//cellular lipid catabolic process;GO:0044238//primary metabolic process;GO:0050896//response to stimulus;GO:0016054//organic acid catabolic process;GO:0007154//cell communication;GO:000…
NC_027757.2	13816201	13816400	*	6.96665e-06	0.000146901	25.6757	ncbi_106437449	14.94	31.3967	1.07143	0.000150238	0.000837115	Upstream2kb	LOC106437449	PREDICTED: peroxisomal acyl-coenzyme A oxidase 1 [Brassica napus]	Cellular Processes;Metabolism	Transport and catabolism;Global and Overview;Lipid metabolism	ko04146//Peroxisome;ko01212//Fatty acid metabolism;ko00071//Fatty acid degradation;ko01040//Biosynthesis of unsaturated fatty acids;ko00592//alpha-Linolenic acid metabolism	K00232	GO:0005623//cell;GO:0005622//intracellular;GO:0044464//cell part;GO:0044424//intracellular part;GO:0043229//intracellular organelle;GO:0044444//cytoplasmic part;GO:0005911//cell-cell junction;GO:0042579//microbody;GO:0030054//cell junction;GO:0005737//cytoplasm;GO:0043226//organelle;GO:0043227//membrane-bounded organelle;GO:0043231//intracellular membrane-bounded organelle	GO:0003824//catalytic activity;GO:0000166//nucleotide binding;GO:1901265//nucleoside phosphate binding;GO:0097159//organic cyclic compound binding;GO:0016634//oxidoreductase activity, acting on the CH-CH group of donors, oxygen as acceptor;GO:0016491//oxidoreductase activity;GO:1901363//heterocyclic compound binding;GO:0005488//binding;GO:0036094//small molecule binding;GO:0016627//oxidoreductase…	GO:0008104//protein localization;GO:0046395//carboxylic acid catabolic process;GO:0006886//intracellular protein transport;GO:0006950//response to stress;GO:0043207//response to external biotic stimulus;GO:0044242//cellular lipid catabolic process;GO:0044238//primary metabolic process;GO:0050896//response to stimulus;GO:0016054//organic acid catabolic process;GO:0007154//cell communication;GO:000…
NC_027757.2	14139101	14139300	*	4.93214e-36	1.49845e-33	98.8764	ncbi_111200352	0.35	1.73	2.30535	1.16685e-06	9.75104e-06	Upstream2kb	LOC111200352	PREDICTED: ethylene-responsive transcription factor ERF043-like [Brassica napus]	-	-	-	-	-	-	-
NC_027757.2	14139201	14139400	*	1.89326e-27	3.5466e-25	98.3333	ncbi_111200352	0.35	1.73	2.30535	1.16685e-06	9.75104e-06	Upstream2kb	LOC111200352	PREDICTED: ethylene-responsive transcription factor ERF043-like [Brassica napus]	-	-	-	-	-	-	-
NC_027757.2	14172101	14172300	*	2.81053e-13	1.70733e-11	58.8889	ncbi_106359792	0.001	0.473333	8.88671	6.59146e-05	0.000398897	Upstream2kb	BNAA08G11990D	BnaC03g66880D [Brassica napus]	-	-	-	-	-	-	-
NC_027757.2	14905001	14905200	*	3.51766e-27	6.48062e-25	53.7647	ncbi_106446775	3.95667	0.956667	-2.0482	7.27713e-12	1.15427e-10	Upstream2kb	LOC106446775	PREDICTED: DEAD-box ATP-dependent RNA helicase 1-like [Brassica napus]	-	-	-	-	-	-	-
NC_027757.2	14905101	14905300	*	3.99044e-52	2.52347e-49	65.614	ncbi_106446775	3.95667	0.956667	-2.0482	7.27713e-12	1.15427e-10	Upstream2kb	LOC106446775	PREDICTED: DEAD-box ATP-dependent RNA helicase 1-like [Brassica napus]	-	-	-	-	-	-	-
NC_027757.2	14905201	14905400	*	7.94711e-28	1.52286e-25	61.9563	ncbi_106446775	3.95667	0.956667	-2.0482	7.27713e-12	1.15427e-10	Upstream2kb	LOC106446775	PREDICTED: DEAD-box ATP-dependent RNA helicase 1-like [Brassica napus]	-	-	-	-	-	-	-
NC_027757.2	15795301	15795500	*	8.55651e-173	1.41753e-168	96.4711	ncbi_106369205	0.806667	2.36333	1.55078	1.81373e-07	1.71167e-06	Upstream2kb	LOC106369205	PREDICTED: pentatricopeptide repeat-containing protein At4g14820-like [Brassica napus]	-	-	-	-	GO:0043227//membrane-bounded organelle;GO:0044464//cell part;GO:0005622//intracellular;GO:0005737//cytoplasm;GO:0044444//cytoplasmic part;GO:0043229//intracellular organelle;GO:0005623//cell;GO:0009536//plastid;GO:0043226//organelle;GO:0044424//intracellular part;GO:0043231//intracellular membrane-bounded organelle	-	-
NC_027757.2	18120401	18120600	*	1.56119e-69	1.8917e-66	-97.2973	ncbi_106402771	0.543333	17.14	4.97939	3.08324e-54	6.07289e-52	Upstream2kb	LOC106402771	PREDICTED: ras-related protein RABE1c [Brassica oleracea var. oleracea] [Brassica oleracea]	Cellular Processes	Transport and catabolism	ko04144//Endocytosis	K07901	GO:0044424//intracellular part;GO:0044444//cytoplasmic part;GO:0005623//cell;GO:0043227//membrane-bounded organelle;GO:0030054//cell junction;GO:0043229//intracellular organelle;GO:0043231//intracellular membrane-bounded organelle;GO:0044464//cell part;GO:0016020//membrane;GO:0005911//cell-cell junction;GO:0005622//intracellular;GO:0005737//cytoplasm;GO:0043226//organelle	GO:0001882//nucleoside binding;GO:0097367//carbohydrate derivative binding;GO:0032550//purine ribonucleoside binding;GO:0032549//ribonucleoside binding;GO:0001883//purine nucleoside binding;GO:0097159//organic cyclic compound binding;GO:1901363//heterocyclic compound binding;GO:0005488//binding;GO:0036094//small molecule binding	GO:0009987//cellular process;GO:0045184//establishment of protein localization;GO:0050794//regulation of cellular process;GO:0051179//localization;GO:0035556//intracellular signal transduction;GO:0065007//biological regulation;GO:0015031//protein transport;GO:0044700//single organism signaling;GO:0051716//cellular response to stimulus;GO:0071702//organic substance transport;GO:0050896//response t…
NC_027757.2	18635601	18635800	*	1.47685e-06	3.57055e-05	-26.2462	ncbi_106415553	7.55	3.23333	-1.22345	1.48548e-06	1.22001e-05	Upstream2kb	LOC106415553	tubulin beta-2 [Arabidopsis lyrata subsp. lyrata] [Arabidopsis lyrata]	Cellular Processes	Transport and catabolism	ko04145//Phagosome	K07375	GO:0043233//organelle lumen;GO:0005622//intracellular;GO:0005856//cytoskeleton;GO:0032991//macromolecular complex;GO:0015630//microtubule cytoskeleton;GO:0044424//intracellular part;GO:0043229//intracellular organelle;GO:0044428//nuclear part;GO:0043232//intracellular non-membrane-bounded organelle;GO:0043227//membrane-bounded organelle;GO:0043226//organelle;GO:0070013//intracellular organelle lu…	GO:0097159//organic cyclic compound binding;GO:0016818//hydrolase activity, acting on acid anhydrides, in phosphorus-containing anhydrides;GO:0016817//hydrolase activity, acting on acid anhydrides;GO:0017111//nucleoside-triphosphatase activity;GO:1901363//heterocyclic compound binding;GO:0032550//purine ribonucleoside binding;GO:0005198//structural molecule activity;GO:0001883//purine nucleoside …	GO:0009628//response to abiotic stimulus;GO:0043933//macromolecular complex subunit organization;GO:0065003//macromolecular complex assembly;GO:1901292//nucleoside phosphate catabolic process;GO:0044237//cellular metabolic process;GO:0044085//cellular component biogenesis;GO:0006793//phosphorus metabolic process;GO:0010038//response to metal ion;GO:0034622//cellular macromolecular complex assembl…
NC_027757.2	19218301	19218500	*	1.63212e-16	1.35759e-14	-55.6691	ncbi_106447613	0.0666667	1.47	4.46271	1.81509e-15	3.9292e-14	Upstream2kb	LOC106447613	PREDICTED: probable carboxylesterase 12 [Brassica rapa]	-	-	-	-	GO:0005737//cytoplasm;GO:0044464//cell part;GO:0005622//intracellular;GO:0044424//intracellular part;GO:0044444//cytoplasmic part;GO:0005623//cell	GO:0016787//hydrolase activity;GO:0003824//catalytic activity;GO:0016788//hydrolase activity, acting on ester bonds	-
NC_027757.2	19984201	19984400	*	5.31574e-05	0.000915433	28.3784	ncbi_106448152	2.64667	6.61333	1.3212	0.00036492	0.00185794	Upstream2kb	LOC106448152	PREDICTED: phytosulfokines 3 [Brassica rapa]	-	-	-	-	GO:0005622//intracellular;GO:0043229//intracellular organelle;GO:0044464//cell part;GO:0044424//intracellular part;GO:0043226//organelle;GO:0043231//intracellular membrane-bounded organelle;GO:0043227//membrane-bounded organelle;GO:0005623//cell	GO:0005488//binding;GO:0005515//protein binding;GO:0005102//receptor binding	GO:0048869//cellular developmental process;GO:0009987//cellular process;GO:0009653//anatomical structure morphogenesis;GO:0044767//single-organism developmental process;GO:0048856//anatomical structure development;GO:0044699//single-organism process;GO:0044763//single-organism cellular process;GO:0032502//developmental process
NC_027757.2	21123001	21123200	*	1.16632e-08	4.01266e-07	-75	ncbi_106380499	33.89	87.8933	1.37489	2.80451e-08	2.94538e-07	Upstream2kb	LOC106380499	PREDICTED: ferredoxin, leaf L-A-like [Brassica napus]	Metabolism	Energy metabolism	ko00195//Photosynthesis	K02639	-	-	-
NC_027757.2	21123101	21123300	*	1.10206e-09	4.37878e-08	-48.3251	ncbi_106380499	33.89	87.8933	1.37489	2.80451e-08	2.94538e-07	Upstream2kb	LOC106380499	PREDICTED: ferredoxin, leaf L-A-like [Brassica napus]	Metabolism	Energy metabolism	ko00195//Photosynthesis	K02639	-	-	-
NC_027757.2	21123201	21123400	*	2.68594e-15	2.00157e-13	-44.0557	ncbi_106380499	33.89	87.8933	1.37489	2.80451e-08	2.94538e-07	Upstream2kb	LOC106380499	PREDICTED: ferredoxin, leaf L-A-like [Brassica napus]	Metabolism	Energy metabolism	ko00195//Photosynthesis	K02639	-	-	-
NC_027757.2	22065301	22065500	*	0.00140263	0.0158536	39.386	ncbi_106377906	1.16	0.16	-2.85798	8.86084e-05	0.000522259	Upstream2kb	LOC106377906	PREDICTED: transcription factor bHLH11 [Brassica napus]	-	-	-	-	GO:0043226//organelle;GO:0044444//cytoplasmic part;GO:0043227//membrane-bounded organelle;GO:0043229//intracellular organelle;GO:0044424//intracellular part;GO:0044464//cell part;GO:0005737//cytoplasm;GO:0043231//intracellular membrane-bounded organelle;GO:0009536//plastid;GO:0005623//cell;GO:0005622//intracellular	GO:1901363//heterocyclic compound binding;GO:0097159//organic cyclic compound binding;GO:0003676//nucleic acid binding;GO:0001071//nucleic acid binding transcription factor activity;GO:0005488//binding	GO:0009059//macromolecule biosynthetic process;GO:0044260//cellular macromolecule metabolic process;GO:0009058//biosynthetic process;GO:0044249//cellular biosynthetic process;GO:0034645//cellular macromolecule biosynthetic process;GO:0043170//macromolecule metabolic process;GO:0010467//gene expression;GO:1901576//organic substance biosynthetic process;GO:0044237//cellular metabolic process;GO:007…
NC_027757.2	22162401	22162600	*	3.25284e-13	1.96392e-11	55.0265	ncbi_106451430	17.5667	63.92	1.86343	4.06837e-15	8.51785e-14	Upstream2kb	LOC106451430	PREDICTED: amino acid permease 1 [Brassica rapa]	-	-	-	-	-	-	-
NC_027757.2	22162501	22162700	*	3.12221e-17	2.76609e-15	48.1951	ncbi_106451430	17.5667	63.92	1.86343	4.06837e-15	8.51785e-14	Upstream2kb	LOC106451430	PREDICTED: amino acid permease 1 [Brassica rapa]	-	-	-	-	-	-	-
NC_027757.2	22220201	22220400	*	1.63588e-09	6.34736e-08	48.7515	ncbi_106451412	0.0433333	1.66667	5.26534	1.05238e-26	4.81057e-25	Upstream2kb	LOC106451412	PREDICTED: CSC1-like protein RXW8 [Brassica napus]	-	-	-	-	-	-	-
NC_027757.2	22220301	22220500	*	3.04092e-05	0.000555163	31.3131	ncbi_106451412	0.0433333	1.66667	5.26534	1.05238e-26	4.81057e-25	Upstream2kb	LOC106451412	PREDICTED: CSC1-like protein RXW8 [Brassica napus]	-	-	-	-	-	-	-
NC_027757.2	22245801	22246000	*	7.81024e-10	3.16627e-08	-37.0764	ncbi_106451379	3.21333	6.53	1.02301	4.40231e-05	0.000276905	Upstream2kb	LOC106451379	PREDICTED: mitogen-activated protein kinase 2 isoform X2 [Brassica napus]	-	-	-	-	GO:0005623//cell;GO:0005622//intracellular;GO:0044464//cell part;GO:0044424//intracellular part;GO:0043226//organelle;GO:0043231//intracellular membrane-bounded organelle;GO:0043227//membrane-bounded organelle;GO:0043229//intracellular organelle	GO:0001882//nucleoside binding;GO:0097367//carbohydrate derivative binding;GO:0004674//protein serine/threonine kinase activity;GO:0005057//receptor signaling protein activity;GO:0004871//signal transducer activity;GO:0005488//binding;GO:1901363//heterocyclic compound binding;GO:0003824//catalytic activity;GO:0032550//purine ribonucleoside binding;GO:0004702//receptor signaling protein serine/thr…	GO:0015031//protein transport;GO:0044260//cellular macromolecule metabolic process;GO:0051234//establishment of localization;GO:0043170//macromolecule metabolic process;GO:0036211//protein modification process;GO:0065007//biological regulation;GO:0010941//regulation of cell death;GO:0032502//developmental process;GO:0044699//single-organism process;GO:0044267//cellular protein metabolic process;G…
NC_027757.2	22245901	22246100	*	9.69149e-20	1.0553e-17	-49.0745	ncbi_106451379	3.21333	6.53	1.02301	4.40231e-05	0.000276905	Upstream2kb	LOC106451379	PREDICTED: mitogen-activated protein kinase 2 isoform X2 [Brassica napus]	-	-	-	-	GO:0005623//cell;GO:0005622//intracellular;GO:0044464//cell part;GO:0044424//intracellular part;GO:0043226//organelle;GO:0043231//intracellular membrane-bounded organelle;GO:0043227//membrane-bounded organelle;GO:0043229//intracellular organelle	GO:0001882//nucleoside binding;GO:0097367//carbohydrate derivative binding;GO:0004674//protein serine/threonine kinase activity;GO:0005057//receptor signaling protein activity;GO:0004871//signal transducer activity;GO:0005488//binding;GO:1901363//heterocyclic compound binding;GO:0003824//catalytic activity;GO:0032550//purine ribonucleoside binding;GO:0004702//receptor signaling protein serine/thr…	GO:0015031//protein transport;GO:0044260//cellular macromolecule metabolic process;GO:0051234//establishment of localization;GO:0043170//macromolecule metabolic process;GO:0036211//protein modification process;GO:0065007//biological regulation;GO:0010941//regulation of cell death;GO:0032502//developmental process;GO:0044699//single-organism process;GO:0044267//cellular protein metabolic process;G…
NC_027757.2	22246001	22246200	*	1.54842e-05	0.00030262	-27.9014	ncbi_106451379	3.21333	6.53	1.02301	4.40231e-05	0.000276905	Upstream2kb	LOC106451379	PREDICTED: mitogen-activated protein kinase 2 isoform X2 [Brassica napus]	-	-	-	-	GO:0005623//cell;GO:0005622//intracellular;GO:0044464//cell part;GO:0044424//intracellular part;GO:0043226//organelle;GO:0043231//intracellular membrane-bounded organelle;GO:0043227//membrane-bounded organelle;GO:0043229//intracellular organelle	GO:0001882//nucleoside binding;GO:0097367//carbohydrate derivative binding;GO:0004674//protein serine/threonine kinase activity;GO:0005057//receptor signaling protein activity;GO:0004871//signal transducer activity;GO:0005488//binding;GO:1901363//heterocyclic compound binding;GO:0003824//catalytic activity;GO:0032550//purine ribonucleoside binding;GO:0004702//receptor signaling protein serine/thr…	GO:0015031//protein transport;GO:0044260//cellular macromolecule metabolic process;GO:0051234//establishment of localization;GO:0043170//macromolecule metabolic process;GO:0036211//protein modification process;GO:0065007//biological regulation;GO:0010941//regulation of cell death;GO:0032502//developmental process;GO:0044699//single-organism process;GO:0044267//cellular protein metabolic process;G…
NC_027757.2	23872501	23872700	*	1.22774e-29	2.63274e-27	69.4176	ncbi_106453129	2.60667	7.78	1.57756	3.14474e-08	3.28496e-07	Upstream2kb	LOC106453129	PREDICTED: G-type lectin S-receptor-like serine/threonine-protein kinase SD1-29 [Brassica napus]	-	-	-	-	-	GO:0019899//enzyme binding;GO:0005515//protein binding;GO:0044389//ubiquitin-like protein ligase binding;GO:0016740//transferase activity;GO:0016301//kinase activity;GO:0003824//catalytic activity;GO:0016772//transferase activity, transferring phosphorus-containing groups;GO:0005488//binding	GO:0006796//phosphate-containing compound metabolic process;GO:0009987//cellular process;GO:0016310//phosphorylation;GO:0043170//macromolecule metabolic process;GO:0036211//protein modification process;GO:0006464//cellular protein modification process;GO:0044260//cellular macromolecule metabolic process;GO:0008152//metabolic process;GO:0044267//cellular protein metabolic process;GO:0006468//prote…
NC_027757.2	23872601	23872800	*	2.68329e-34	7.4923e-32	66.5794	ncbi_106453129	2.60667	7.78	1.57756	3.14474e-08	3.28496e-07	Upstream2kb	LOC106453129	PREDICTED: G-type lectin S-receptor-like serine/threonine-protein kinase SD1-29 [Brassica napus]	-	-	-	-	-	GO:0019899//enzyme binding;GO:0005515//protein binding;GO:0044389//ubiquitin-like protein ligase binding;GO:0016740//transferase activity;GO:0016301//kinase activity;GO:0003824//catalytic activity;GO:0016772//transferase activity, transferring phosphorus-containing groups;GO:0005488//binding	GO:0006796//phosphate-containing compound metabolic process;GO:0009987//cellular process;GO:0016310//phosphorylation;GO:0043170//macromolecule metabolic process;GO:0036211//protein modification process;GO:0006464//cellular protein modification process;GO:0044260//cellular macromolecule metabolic process;GO:0008152//metabolic process;GO:0044267//cellular protein metabolic process;GO:0006468//prote…
NC_027757.2	23872701	23872900	*	1.35024e-08	4.60418e-07	25.4693	ncbi_106453129	2.60667	7.78	1.57756	3.14474e-08	3.28496e-07	Upstream2kb	LOC106453129	PREDICTED: G-type lectin S-receptor-like serine/threonine-protein kinase SD1-29 [Brassica napus]	-	-	-	-	-	GO:0019899//enzyme binding;GO:0005515//protein binding;GO:0044389//ubiquitin-like protein ligase binding;GO:0016740//transferase activity;GO:0016301//kinase activity;GO:0003824//catalytic activity;GO:0016772//transferase activity, transferring phosphorus-containing groups;GO:0005488//binding	GO:0006796//phosphate-containing compound metabolic process;GO:0009987//cellular process;GO:0016310//phosphorylation;GO:0043170//macromolecule metabolic process;GO:0036211//protein modification process;GO:0006464//cellular protein modification process;GO:0044260//cellular macromolecule metabolic process;GO:0008152//metabolic process;GO:0044267//cellular protein metabolic process;GO:0006468//prote…
NC_027757.2	24935701	24935900	*	1.45095e-21	1.81935e-19	50.6536	ncbi_106436839	0.633333	2.34333	1.88753	2.10676e-05	0.000141175	Upstream2kb	LOC106436839	PREDICTED: dehydration-responsive element-binding protein 1D-like [Brassica napus]	-	-	-	-	GO:0044424//intracellular part;GO:0043231//intracellular membrane-bounded organelle;GO:0043229//intracellular organelle;GO:0005623//cell;GO:0005622//intracellular;GO:0044464//cell part;GO:0043226//organelle;GO:0043227//membrane-bounded organelle	GO:0001071//nucleic acid binding transcription factor activity	GO:0032870//cellular response to hormone stimulus;GO:0009755//hormone-mediated signaling pathway;GO:0044237//cellular metabolic process;GO:0009058//biosynthetic process;GO:0009059//macromolecule biosynthetic process;GO:0009987//cellular process;GO:0007154//cell communication;GO:0050789//regulation of biological process;GO:0050794//regulation of cellular process;GO:0034645//cellular macromolecule …
NC_027757.2	24935801	24936000	*	2.86604e-63	2.75419e-60	82.1504	ncbi_106436839	0.633333	2.34333	1.88753	2.10676e-05	0.000141175	Upstream2kb	LOC106436839	PREDICTED: dehydration-responsive element-binding protein 1D-like [Brassica napus]	-	-	-	-	GO:0044424//intracellular part;GO:0043231//intracellular membrane-bounded organelle;GO:0043229//intracellular organelle;GO:0005623//cell;GO:0005622//intracellular;GO:0044464//cell part;GO:0043226//organelle;GO:0043227//membrane-bounded organelle	GO:0001071//nucleic acid binding transcription factor activity	GO:0032870//cellular response to hormone stimulus;GO:0009755//hormone-mediated signaling pathway;GO:0044237//cellular metabolic process;GO:0009058//biosynthetic process;GO:0009059//macromolecule biosynthetic process;GO:0009987//cellular process;GO:0007154//cell communication;GO:0050789//regulation of biological process;GO:0050794//regulation of cellular process;GO:0034645//cellular macromolecule …
NC_027757.2	24935901	24936100	*	1.32789e-55	9.65106e-53	83.7652	ncbi_106436839	0.633333	2.34333	1.88753	2.10676e-05	0.000141175	Upstream2kb	LOC106436839	PREDICTED: dehydration-responsive element-binding protein 1D-like [Brassica napus]	-	-	-	-	GO:0044424//intracellular part;GO:0043231//intracellular membrane-bounded organelle;GO:0043229//intracellular organelle;GO:0005623//cell;GO:0005622//intracellular;GO:0044464//cell part;GO:0043226//organelle;GO:0043227//membrane-bounded organelle	GO:0001071//nucleic acid binding transcription factor activity	GO:0032870//cellular response to hormone stimulus;GO:0009755//hormone-mediated signaling pathway;GO:0044237//cellular metabolic process;GO:0009058//biosynthetic process;GO:0009059//macromolecule biosynthetic process;GO:0009987//cellular process;GO:0007154//cell communication;GO:0050789//regulation of biological process;GO:0050794//regulation of cellular process;GO:0034645//cellular macromolecule …
NC_027757.2	24953301	24953500	*	0.0025914	0.0265144	-29.8345	ncbi_106422933	0.2	0.001	-7.64386	0.000971588	0.00443815	Upstream2kb	LOC106422933	PREDICTED: MADS-box protein AGL72 isoform X1 [Brassica rapa]	-	-	-	-	-	-	-
NC_027757.2	25128601	25128800	*	8.36868e-11	3.84864e-09	-51.1628	ncbi_106348816	0.546667	2.02	1.88562	0.000113585	0.000652033	Upstream2kb	LOC106348816	PREDICTED: cysteine and histidine-rich domain-containing protein RAR1-like [Brassica napus]	Organismal Systems	Environmental adaptation	ko04626//Plant-pathogen interaction	K13458	-	-	-
NC_027757.2	25212601	25212800	*	4.55834e-78	7.22677e-75	86.0361	ncbi_106402698	5.08	0.001	-12.3106	1.96821e-39	1.86515e-37	Upstream2kb	LOC106402698	BnaA10g07880D [Brassica napus]	-	-	-	-	-	-	-
NC_027757.2	25212701	25212900	*	9.54315e-130	6.4652e-126	90.2904	ncbi_106402698	5.08	0.001	-12.3106	1.96821e-39	1.86515e-37	Upstream2kb	LOC106402698	BnaA10g07880D [Brassica napus]	-	-	-	-	-	-	-
NC_027757.2	26262601	26262800	*	2.37925e-15	1.78087e-13	27.7873	ncbi_106435572	8.71667	24.7867	1.50772	9.14047e-11	1.29623e-09	Upstream2kb	LOC106435572	PREDICTED: DNA-damage-repair/toleration protein DRT100-like [Brassica napus]	-	-	-	-	GO:0043227//membrane-bounded organelle;GO:0005737//cytoplasm;GO:0043226//organelle;GO:0030054//cell junction;GO:0009536//plastid;GO:0043231//intracellular membrane-bounded organelle;GO:0005576//extracellular region;GO:0044444//cytoplasmic part;GO:0005911//cell-cell junction;GO:0005623//cell;GO:0005622//intracellular;GO:0044424//intracellular part;GO:0071944//cell periphery;GO:0030312//external en…	-	GO:0050794//regulation of cellular process;GO:0065007//biological regulation;GO:0050896//response to stimulus;GO:0050789//regulation of biological process;GO:0006950//response to stress
NC_027757.2	26262701	26262900	*	6.38143e-22	8.23337e-20	27.1739	ncbi_106435572	8.71667	24.7867	1.50772	9.14047e-11	1.29623e-09	Upstream2kb	LOC106435572	PREDICTED: DNA-damage-repair/toleration protein DRT100-like [Brassica napus]	-	-	-	-	GO:0043227//membrane-bounded organelle;GO:0005737//cytoplasm;GO:0043226//organelle;GO:0030054//cell junction;GO:0009536//plastid;GO:0043231//intracellular membrane-bounded organelle;GO:0005576//extracellular region;GO:0044444//cytoplasmic part;GO:0005911//cell-cell junction;GO:0005623//cell;GO:0005622//intracellular;GO:0044424//intracellular part;GO:0071944//cell periphery;GO:0030312//external en…	-	GO:0050794//regulation of cellular process;GO:0065007//biological regulation;GO:0050896//response to stimulus;GO:0050789//regulation of biological process;GO:0006950//response to stress
NC_027757.2	26328501	26328700	*	1.2245e-20	1.43185e-18	55.2941	ncbi_111216227	11.76	27.0533	1.20192	1.669e-07	1.58277e-06	Upstream2kb	LOC111216227	PREDICTED: DEAD-box ATP-dependent RNA helicase 7 [Brassica napus]	-	-	-	-	GO:0005622//intracellular;GO:0043232//intracellular non-membrane-bounded organelle;GO:0043227//membrane-bounded organelle;GO:0043228//non-membrane-bounded organelle;GO:0043226//organelle;GO:0044464//cell part;GO:0043229//intracellular organelle;GO:0043231//intracellular membrane-bounded organelle;GO:0044424//intracellular part;GO:0005623//cell	GO:0097159//organic cyclic compound binding;GO:0016818//hydrolase activity, acting on acid anhydrides, in phosphorus-containing anhydrides;GO:0032549//ribonucleoside binding;GO:0005488//binding;GO:0097367//carbohydrate derivative binding;GO:0005515//protein binding;GO:0019899//enzyme binding;GO:0036094//small molecule binding;GO:0017111//nucleoside-triphosphatase activity;GO:0001882//nucleoside b…	GO:0006139//nucleobase-containing compound metabolic process;GO:0034641//cellular nitrogen compound metabolic process;GO:0046483//heterocycle metabolic process;GO:0016070//RNA metabolic process;GO:0009451//RNA modification;GO:0010467//gene expression;GO:0044237//cellular metabolic process;GO:0009987//cellular process;GO:0090304//nucleic acid metabolic process;GO:0071704//organic substance metabol…
NC_027757.2	26329301	26329500	*	2.31295e-26	4.04796e-24	69.1489	ncbi_111216227	11.76	27.0533	1.20192	1.669e-07	1.58277e-06	Upstream2kb	LOC111216227	PREDICTED: DEAD-box ATP-dependent RNA helicase 7 [Brassica napus]	-	-	-	-	GO:0005622//intracellular;GO:0043232//intracellular non-membrane-bounded organelle;GO:0043227//membrane-bounded organelle;GO:0043228//non-membrane-bounded organelle;GO:0043226//organelle;GO:0044464//cell part;GO:0043229//intracellular organelle;GO:0043231//intracellular membrane-bounded organelle;GO:0044424//intracellular part;GO:0005623//cell	GO:0097159//organic cyclic compound binding;GO:0016818//hydrolase activity, acting on acid anhydrides, in phosphorus-containing anhydrides;GO:0032549//ribonucleoside binding;GO:0005488//binding;GO:0097367//carbohydrate derivative binding;GO:0005515//protein binding;GO:0019899//enzyme binding;GO:0036094//small molecule binding;GO:0017111//nucleoside-triphosphatase activity;GO:0001882//nucleoside b…	GO:0006139//nucleobase-containing compound metabolic process;GO:0034641//cellular nitrogen compound metabolic process;GO:0046483//heterocycle metabolic process;GO:0016070//RNA metabolic process;GO:0009451//RNA modification;GO:0010467//gene expression;GO:0044237//cellular metabolic process;GO:0009987//cellular process;GO:0090304//nucleic acid metabolic process;GO:0071704//organic substance metabol…
NC_027757.2	26329401	26329600	*	5.71599e-26	9.74423e-24	53.5032	ncbi_111216227	11.76	27.0533	1.20192	1.669e-07	1.58277e-06	Upstream2kb	LOC111216227	PREDICTED: DEAD-box ATP-dependent RNA helicase 7 [Brassica napus]	-	-	-	-	GO:0005622//intracellular;GO:0043232//intracellular non-membrane-bounded organelle;GO:0043227//membrane-bounded organelle;GO:0043228//non-membrane-bounded organelle;GO:0043226//organelle;GO:0044464//cell part;GO:0043229//intracellular organelle;GO:0043231//intracellular membrane-bounded organelle;GO:0044424//intracellular part;GO:0005623//cell	GO:0097159//organic cyclic compound binding;GO:0016818//hydrolase activity, acting on acid anhydrides, in phosphorus-containing anhydrides;GO:0032549//ribonucleoside binding;GO:0005488//binding;GO:0097367//carbohydrate derivative binding;GO:0005515//protein binding;GO:0019899//enzyme binding;GO:0036094//small molecule binding;GO:0017111//nucleoside-triphosphatase activity;GO:0001882//nucleoside b…	GO:0006139//nucleobase-containing compound metabolic process;GO:0034641//cellular nitrogen compound metabolic process;GO:0046483//heterocycle metabolic process;GO:0016070//RNA metabolic process;GO:0009451//RNA modification;GO:0010467//gene expression;GO:0044237//cellular metabolic process;GO:0009987//cellular process;GO:0090304//nucleic acid metabolic process;GO:0071704//organic substance metabol…
NC_027757.2	26329501	26329700	*	1.01521e-14	7.15588e-13	40	ncbi_111216227	11.76	27.0533	1.20192	1.669e-07	1.58277e-06	Upstream2kb	LOC111216227	PREDICTED: DEAD-box ATP-dependent RNA helicase 7 [Brassica napus]	-	-	-	-	GO:0005622//intracellular;GO:0043232//intracellular non-membrane-bounded organelle;GO:0043227//membrane-bounded organelle;GO:0043228//non-membrane-bounded organelle;GO:0043226//organelle;GO:0044464//cell part;GO:0043229//intracellular organelle;GO:0043231//intracellular membrane-bounded organelle;GO:0044424//intracellular part;GO:0005623//cell	GO:0097159//organic cyclic compound binding;GO:0016818//hydrolase activity, acting on acid anhydrides, in phosphorus-containing anhydrides;GO:0032549//ribonucleoside binding;GO:0005488//binding;GO:0097367//carbohydrate derivative binding;GO:0005515//protein binding;GO:0019899//enzyme binding;GO:0036094//small molecule binding;GO:0017111//nucleoside-triphosphatase activity;GO:0001882//nucleoside b…	GO:0006139//nucleobase-containing compound metabolic process;GO:0034641//cellular nitrogen compound metabolic process;GO:0046483//heterocycle metabolic process;GO:0016070//RNA metabolic process;GO:0009451//RNA modification;GO:0010467//gene expression;GO:0044237//cellular metabolic process;GO:0009987//cellular process;GO:0090304//nucleic acid metabolic process;GO:0071704//organic substance metabol…
NC_027757.2	27451001	27451200	*	3.04881e-42	1.24972e-39	91.0714	ncbi_106346684	1.82333	4.29	1.2344	3.73621e-05	0.000238127	Upstream2kb	LOC106346684	PREDICTED: ABSCISIC ACID-INSENSITIVE 5-like protein 7 [Brassica napus]	Environmental Information Processing	Signal transduction	ko04075//Plant hormone signal transduction	K14432	-	-	-
NC_027757.2	27451101	27451300	*	3.04881e-42	1.24972e-39	91.0714	ncbi_106346684	1.82333	4.29	1.2344	3.73621e-05	0.000238127	Upstream2kb	LOC106346684	PREDICTED: ABSCISIC ACID-INSENSITIVE 5-like protein 7 [Brassica napus]	Environmental Information Processing	Signal transduction	ko04075//Plant hormone signal transduction	K14432	-	-	-
NC_027757.2	27627201	27627400	*	9.35341e-11	4.27428e-09	34.5854	ncbi_106425247	0.743333	0.0366667	-4.34147	1.85845e-08	2.00179e-07	Upstream2kb	LOC106425247	PREDICTED: probable 1-acyl-sn-glycerol-3-phosphate acyltransferase 5 [Brassica napus]	Metabolism	Lipid metabolism	ko00564//Glycerophospholipid metabolism;ko00561//Glycerolipid metabolism	K13513	GO:0043227//membrane-bounded organelle;GO:0005622//intracellular;GO:0044424//intracellular part;GO:0043226//organelle;GO:0044425//membrane part;GO:0043231//intracellular membrane-bounded organelle;GO:0016020//membrane;GO:0044464//cell part;GO:0005623//cell;GO:0043229//intracellular organelle;GO:0031224//intrinsic component of membrane	GO:0016740//transferase activity;GO:0003824//catalytic activity	GO:0044699//single-organism process;GO:0044710//single-organism metabolic process;GO:0019637//organophosphate metabolic process;GO:0006629//lipid metabolic process;GO:0006793//phosphorus metabolic process;GO:0006650//glycerophospholipid metabolic process;GO:0008152//metabolic process;GO:0044763//single-organism cellular process;GO:0071704//organic substance metabolic process;GO:0044237//cellular …
NC_027757.2	27627301	27627500	*	3.20076e-09	1.19241e-07	46.0114	ncbi_106425247	0.743333	0.0366667	-4.34147	1.85845e-08	2.00179e-07	Upstream2kb	LOC106425247	PREDICTED: probable 1-acyl-sn-glycerol-3-phosphate acyltransferase 5 [Brassica napus]	Metabolism	Lipid metabolism	ko00564//Glycerophospholipid metabolism;ko00561//Glycerolipid metabolism	K13513	GO:0043227//membrane-bounded organelle;GO:0005622//intracellular;GO:0044424//intracellular part;GO:0043226//organelle;GO:0044425//membrane part;GO:0043231//intracellular membrane-bounded organelle;GO:0016020//membrane;GO:0044464//cell part;GO:0005623//cell;GO:0043229//intracellular organelle;GO:0031224//intrinsic component of membrane	GO:0016740//transferase activity;GO:0003824//catalytic activity	GO:0044699//single-organism process;GO:0044710//single-organism metabolic process;GO:0019637//organophosphate metabolic process;GO:0006629//lipid metabolic process;GO:0006793//phosphorus metabolic process;GO:0006650//glycerophospholipid metabolic process;GO:0008152//metabolic process;GO:0044763//single-organism cellular process;GO:0071704//organic substance metabolic process;GO:0044237//cellular …
NC_027757.2	27789201	27789400	*	7.09079e-10	2.89023e-08	27.8561	ncbi_106346887	4.08333	11.49	1.49256	2.18188e-08	2.32633e-07	Upstream2kb	LOC106346887	PREDICTED: probable serine/threonine-protein kinase WNK6 [Brassica rapa]	-	-	-	-	GO:0044424//intracellular part;GO:0043226//organelle;GO:0043227//membrane-bounded organelle;GO:0005623//cell;GO:0043229//intracellular organelle;GO:0043231//intracellular membrane-bounded organelle;GO:0044464//cell part;GO:0005622//intracellular	GO:0016740//transferase activity;GO:0001882//nucleoside binding;GO:0016772//transferase activity, transferring phosphorus-containing groups;GO:0097159//organic cyclic compound binding;GO:0016301//kinase activity;GO:0003824//catalytic activity;GO:0032550//purine ribonucleoside binding;GO:0001883//purine nucleoside binding;GO:0005488//binding;GO:0032549//ribonucleoside binding;GO:0036094//small mol…	GO:0006464//cellular protein modification process;GO:0036211//protein modification process;GO:0009987//cellular process;GO:0043412//macromolecule modification;GO:0019538//protein metabolic process;GO:0044267//cellular protein metabolic process;GO:0008152//metabolic process;GO:0043170//macromolecule metabolic process;GO:0044238//primary metabolic process;GO:0071704//organic substance metabolic pro…
NC_027757.2	28741701	28741900	*	1.86613e-06	4.42343e-05	-39.3105	ncbi_106347294	1.07667	0.456667	-1.23736	0.0116205	0.0380252	Upstream2kb	LOC106347294	PREDICTED: aldose 1-epimerase-like [Brassica napus]	Metabolism	Carbohydrate metabolism	ko00010//Glycolysis / Gluconeogenesis;ko00052//Galactose metabolism	K01785	-	-	-
NC_027757.2	28889301	28889500	*	3.75374e-06	8.37498e-05	37.5	ncbi_106347444	4.29667	10.2267	1.25105	1.54545e-07	1.47061e-06	Upstream2kb	LOC106347444	PREDICTED: probable cyclic nucleotide-gated ion channel 20, chloroplastic [Brassica napus]	Organismal Systems	Environmental adaptation	ko04626//Plant-pathogen interaction	K05391	GO:0044435//plastid part;GO:0031224//intrinsic component of membrane;GO:0016020//membrane;GO:0044422//organelle part;GO:0043226//organelle;GO:0044434//chloroplast part;GO:0044464//cell part;GO:0043227//membrane-bounded organelle;GO:0043231//intracellular membrane-bounded organelle;GO:0043229//intracellular organelle;GO:0044444//cytoplasmic part;GO:0005622//intracellular;GO:0005623//cell;GO:004444…	GO:0022857//transmembrane transporter activity;GO:0022891//substrate-specific transmembrane transporter activity;GO:1901265//nucleoside phosphate binding;GO:0097159//organic cyclic compound binding;GO:0005488//binding;GO:0022892//substrate-specific transporter activity;GO:0015075//ion transmembrane transporter activity;GO:0030551//cyclic nucleotide binding;GO:0005215//transporter activity;GO:0000…	GO:0033554//cellular response to stress;GO:0051234//establishment of localization;GO:0071702//organic substance transport;GO:0007165//signal transduction;GO:0009755//hormone-mediated signaling pathway;GO:1901698//response to nitrogen compound;GO:0018958//phenol-containing compound metabolic process;GO:0070887//cellular response to chemical stimulus;GO:0009627//systemic acquired resistance;GO:0043…
NC_027757.2	28889401	28889600	*	4.10315e-10	1.72702e-08	40.2439	ncbi_106347444	4.29667	10.2267	1.25105	1.54545e-07	1.47061e-06	Upstream2kb	LOC106347444	PREDICTED: probable cyclic nucleotide-gated ion channel 20, chloroplastic [Brassica napus]	Organismal Systems	Environmental adaptation	ko04626//Plant-pathogen interaction	K05391	GO:0044435//plastid part;GO:0031224//intrinsic component of membrane;GO:0016020//membrane;GO:0044422//organelle part;GO:0043226//organelle;GO:0044434//chloroplast part;GO:0044464//cell part;GO:0043227//membrane-bounded organelle;GO:0043231//intracellular membrane-bounded organelle;GO:0043229//intracellular organelle;GO:0044444//cytoplasmic part;GO:0005622//intracellular;GO:0005623//cell;GO:004444…	GO:0022857//transmembrane transporter activity;GO:0022891//substrate-specific transmembrane transporter activity;GO:1901265//nucleoside phosphate binding;GO:0097159//organic cyclic compound binding;GO:0005488//binding;GO:0022892//substrate-specific transporter activity;GO:0015075//ion transmembrane transporter activity;GO:0030551//cyclic nucleotide binding;GO:0005215//transporter activity;GO:0000…	GO:0033554//cellular response to stress;GO:0051234//establishment of localization;GO:0071702//organic substance transport;GO:0007165//signal transduction;GO:0009755//hormone-mediated signaling pathway;GO:1901698//response to nitrogen compound;GO:0018958//phenol-containing compound metabolic process;GO:0070887//cellular response to chemical stimulus;GO:0009627//systemic acquired resistance;GO:0043…
NC_027757.2	28900901	28901100	*	7.26594e-05	0.00120879	-33.5373	ncbi_106347458	0.09	0.373333	2.05247	0.00401566	0.0153736	Upstream2kb	LOC106347458	BnaA01g27860D [Brassica napus]	Organismal Systems	Environmental adaptation	ko04626//Plant-pathogen interaction	K05391	-	-	-
NC_027757.2	29184001	29184200	*	4.00908e-09	1.47438e-07	41.1765	ncbi_111200672	0.156667	0.001	-7.29155	0.0129358	0.0416219	Upstream2kb	LOC111200672	BnaCnng07980D [Brassica napus]	-	-	-	-	-	-	-
NC_027757.2	29184101	29184300	*	4.42377e-48	2.35167e-45	78.9954	ncbi_111200672	0.156667	0.001	-7.29155	0.0129358	0.0416219	Upstream2kb	LOC111200672	BnaCnng07980D [Brassica napus]	-	-	-	-	-	-	-
NC_027757.2	29184201	29184400	*	5.66765e-40	2.0926e-37	84.0489	ncbi_111200672	0.156667	0.001	-7.29155	0.0129358	0.0416219	Upstream2kb	LOC111200672	BnaCnng07980D [Brassica napus]	-	-	-	-	-	-	-
NC_027757.2	29592001	29592200	*	1.29877e-12	7.35699e-11	43.045	ncbi_106349692	3.13	10.5467	1.75255	1.92315e-05	0.000129701	Upstream2kb	LOC106349692	PREDICTED: topless-related protein 4-like [Brassica napus]	-	-	-	-	-	-	-
NC_027757.2	29592101	29592300	*	1.04697e-18	1.04917e-16	44.4048	ncbi_106349692	3.13	10.5467	1.75255	1.92315e-05	0.000129701	Upstream2kb	LOC106349692	PREDICTED: topless-related protein 4-like [Brassica napus]	-	-	-	-	-	-	-
NC_027757.2	29764501	29764700	*	1.58123e-08	5.33731e-07	-40.8727	ncbi_106349498	2.03333	0.636667	-1.67524	2.96619e-05	0.00019318	Upstream2kb	LOC106349498	PREDICTED: ribosome biogenesis protein BRX1-like [Brassica napus]	-	-	-	-	-	-	-
NC_027757.2	29765101	29765300	*	6.78879e-12	3.54638e-10	-33.7185	ncbi_106349498	2.03333	0.636667	-1.67524	2.96619e-05	0.00019318	Upstream2kb	LOC106349498	PREDICTED: ribosome biogenesis protein BRX1-like [Brassica napus]	-	-	-	-	-	-	-
NC_027757.2	30994501	30994700	*	1.81435e-18	1.78553e-16	41.4774	ncbi_106351035	3.86667	14.1267	1.86926	8.7252e-16	1.93785e-14	Upstream2kb	LOC106351035	BnaA01g37130D [Brassica napus]	-	-	-	-	-	GO:0036094//small molecule binding;GO:0001883//purine nucleoside binding;GO:0001882//nucleoside binding;GO:0032550//purine ribonucleoside binding;GO:0016772//transferase activity, transferring phosphorus-containing groups;GO:0003824//catalytic activity;GO:1901363//heterocyclic compound binding;GO:0016740//transferase activity;GO:0097367//carbohydrate derivative binding;GO:0005488//binding;GO:0097…	GO:0044260//cellular macromolecule metabolic process;GO:0034645//cellular macromolecule biosynthetic process;GO:0009059//macromolecule biosynthetic process;GO:0006486//protein glycosylation;GO:0036211//protein modification process;GO:0043412//macromolecule modification;GO:0043170//macromolecule metabolic process;GO:0008152//metabolic process;GO:0044249//cellular biosynthetic process;GO:0071704//o…
NC_027757.2	31485101	31485300	*	4.58331e-08	1.43882e-06	38.2609	ncbi_106394343	5.50667	14.49	1.39581	7.41482e-10	9.49597e-09	Upstream2kb	LOC106394343	BnaA04g27040D [Brassica napus]	Metabolism	Global and Overview;Carbohydrate metabolism	ko01200//Carbon metabolism;ko00620//Pyruvate metabolism;ko00020//Citrate cycle (TCA cycle)	K01679	GO:0043234//protein complex;GO:0044464//cell part;GO:0043229//intracellular organelle;GO:0005623//cell;GO:0043227//membrane-bounded organelle;GO:0005622//intracellular;GO:0044424//intracellular part;GO:0043226//organelle;GO:0032991//macromolecular complex;GO:0043231//intracellular membrane-bounded organelle	GO:0005488//binding	GO:0019752//carboxylic acid metabolic process;GO:0044710//single-organism metabolic process;GO:0044763//single-organism cellular process;GO:0071704//organic substance metabolic process;GO:0050896//response to stimulus;GO:0022414//reproductive process;GO:0044237//cellular metabolic process;GO:0043648//dicarboxylic acid metabolic process;GO:0032502//developmental process;GO:0044699//single-organism…
NC_027757.2	31764101	31764300	*	0.000607725	0.00777231	-31.6498	ncbi_106377512	9.70333	29.0833	1.58364	1.91595e-09	2.33678e-08	Upstream2kb	LOC106377512	PREDICTED: phosphatidylcholine transfer protein [Brassica napus]	-	-	-	-	-	GO:0005488//binding	-
NC_027757.2	32110001	32110200	*	3.04551e-12	1.65528e-10	27.0598	ncbi_106353638	42.8933	17.37	-1.30416	3.6029e-09	4.2484e-08	Upstream2kb	LOC106353638	PREDICTED: non-specific lipid transfer protein GPI-anchored 2-like [Brassica napus]	-	-	-	-	-	-	-
NC_027757.2	32110101	32110300	*	3.91618e-17	3.44005e-15	67.3852	ncbi_106353638	42.8933	17.37	-1.30416	3.6029e-09	4.2484e-08	Upstream2kb	LOC106353638	PREDICTED: non-specific lipid transfer protein GPI-anchored 2-like [Brassica napus]	-	-	-	-	-	-	-
NC_027757.2	33086701	33086900	*	1.35642e-06	3.30217e-05	25.089	ncbi_106351783	1.06	0.303333	-1.80509	0.00564189	0.0206056	Upstream2kb	LOC106351783	PREDICTED: chaperone protein dnaJ 6-like [Brassica napus]	-	-	-	-	-	-	GO:0048856//anatomical structure development;GO:0044267//cellular protein metabolic process;GO:0003006//developmental process involved in reproduction;GO:0009791//post-embryonic development;GO:0048444//floral organ morphogenesis;GO:0048646//anatomical structure formation involved in morphogenesis;GO:0006807//nitrogen compound metabolic process;GO:0044767//single-organism developmental process;GO:…
NC_027757.2	33087201	33087400	*	1.05843e-11	5.41091e-10	27.4662	ncbi_106351783	1.06	0.303333	-1.80509	0.00564189	0.0206056	Upstream2kb	LOC106351783	PREDICTED: chaperone protein dnaJ 6-like [Brassica napus]	-	-	-	-	-	-	GO:0048856//anatomical structure development;GO:0044267//cellular protein metabolic process;GO:0003006//developmental process involved in reproduction;GO:0009791//post-embryonic development;GO:0048444//floral organ morphogenesis;GO:0048646//anatomical structure formation involved in morphogenesis;GO:0006807//nitrogen compound metabolic process;GO:0044767//single-organism developmental process;GO:…
NC_027757.2	33384001	33384200	*	3.94849e-23	5.54866e-21	39.0259	ncbi_106352423	3.86	1.46	-1.40263	5.0085e-05	0.000311285	Upstream2kb	LOC106352423	PREDICTED: receptor-like protein 12 [Brassica napus]	-	-	-	-	-	GO:0016772//transferase activity, transferring phosphorus-containing groups;GO:0003824//catalytic activity;GO:0016740//transferase activity	GO:0050896//response to stimulus;GO:0050794//regulation of cellular process;GO:0065007//biological regulation;GO:0050789//regulation of biological process;GO:0006950//response to stress
NC_027757.2	33384101	33384300	*	1.23248e-66	1.35174e-63	84.3618	ncbi_106352423	3.86	1.46	-1.40263	5.0085e-05	0.000311285	Upstream2kb	LOC106352423	PREDICTED: receptor-like protein 12 [Brassica napus]	-	-	-	-	-	GO:0016772//transferase activity, transferring phosphorus-containing groups;GO:0003824//catalytic activity;GO:0016740//transferase activity	GO:0050896//response to stimulus;GO:0050794//regulation of cellular process;GO:0065007//biological regulation;GO:0050789//regulation of biological process;GO:0006950//response to stress
NC_027757.2	33384201	33384400	*	1.31035e-53	8.84682e-51	89.1026	ncbi_106352423	3.86	1.46	-1.40263	5.0085e-05	0.000311285	Upstream2kb	LOC106352423	PREDICTED: receptor-like protein 12 [Brassica napus]	-	-	-	-	-	GO:0016772//transferase activity, transferring phosphorus-containing groups;GO:0003824//catalytic activity;GO:0016740//transferase activity	GO:0050896//response to stimulus;GO:0050794//regulation of cellular process;GO:0065007//biological regulation;GO:0050789//regulation of biological process;GO:0006950//response to stress
NC_027757.2	33464901	33465100	*	2.75219e-15	2.04862e-13	-57.4622	ncbi_106351432	24.75	7.25	-1.77138	7.75225e-14	1.46534e-12	Upstream2kb	LOC106351432	PREDICTED: zinc finger CCCH domain-containing protein 36-like [Brassica napus]	-	-	-	-	GO:0043229//intracellular organelle;GO:0043227//membrane-bounded organelle;GO:0043231//intracellular membrane-bounded organelle;GO:0005623//cell;GO:0044464//cell part;GO:0044424//intracellular part;GO:0043226//organelle;GO:0005622//intracellular	GO:0005488//binding;GO:0001071//nucleic acid binding transcription factor activity;GO:0097159//organic cyclic compound binding;GO:0043167//ion binding;GO:0043169//cation binding;GO:0003676//nucleic acid binding;GO:1901363//heterocyclic compound binding	GO:0065007//biological regulation;GO:0050789//regulation of biological process;GO:0060255//regulation of macromolecule metabolic process;GO:0010468//regulation of gene expression;GO:0019222//regulation of metabolic process
NC_027757.2	33465001	33465200	*	9.5002e-13	5.45893e-11	-59.8291	ncbi_106351432	24.75	7.25	-1.77138	7.75225e-14	1.46534e-12	Upstream2kb	LOC106351432	PREDICTED: zinc finger CCCH domain-containing protein 36-like [Brassica napus]	-	-	-	-	GO:0043229//intracellular organelle;GO:0043227//membrane-bounded organelle;GO:0043231//intracellular membrane-bounded organelle;GO:0005623//cell;GO:0044464//cell part;GO:0044424//intracellular part;GO:0043226//organelle;GO:0005622//intracellular	GO:0005488//binding;GO:0001071//nucleic acid binding transcription factor activity;GO:0097159//organic cyclic compound binding;GO:0043167//ion binding;GO:0043169//cation binding;GO:0003676//nucleic acid binding;GO:1901363//heterocyclic compound binding	GO:0065007//biological regulation;GO:0050789//regulation of biological process;GO:0060255//regulation of macromolecule metabolic process;GO:0010468//regulation of gene expression;GO:0019222//regulation of metabolic process
NC_027757.2	34186001	34186200	*	4.55995e-05	0.000797684	-28.3512	ncbi_106434591	7.79333	3.63	-1.10227	0.000173175	0.000949819	Upstream2kb	LOC106434591	glycosyl transferase family 1 protein [Arabidopsis lyrata subsp. lyrata] [Arabidopsis lyrata]	-	-	-	-	-	GO:0016740//transferase activity;GO:0003824//catalytic activity	GO:0006950//response to stress;GO:0044238//primary metabolic process;GO:0006629//lipid metabolic process;GO:0006643//membrane lipid metabolic process;GO:0044711//single-organism biosynthetic process;GO:0009247//glycolipid biosynthetic process;GO:1901137//carbohydrate derivative biosynthetic process;GO:1901576//organic substance biosynthetic process;GO:1903509//liposaccharide metabolic process;GO:…
NC_027757.2	35029501	35029700	*	8.96163e-05	0.00145726	26.343	ncbi_106353118	2.25667	0.636667	-1.82558	7.00334e-05	0.000421723	Upstream2kb	LOC106353118	PREDICTED: glycine-rich cell wall structural protein [Brassica rapa]	-	-	-	-	-	-	-
NC_027757.2	35434701	35434900	*	3.44488e-07	9.35328e-06	32.3333	ncbi_106352790	12.6267	5.26	-1.26334	1.13037e-08	1.25508e-07	Upstream2kb	LOC106352790	PREDICTED: T-complex protein 1 subunit gamma-like [Brassica napus]	-	-	-	-	GO:0044444//cytoplasmic part;GO:0044424//intracellular part;GO:0005737//cytoplasm;GO:0005622//intracellular;GO:0044464//cell part;GO:0005623//cell	GO:0005488//binding	GO:0016072//rRNA metabolic process;GO:0034641//cellular nitrogen compound metabolic process;GO:0071704//organic substance metabolic process;GO:0008152//metabolic process;GO:0046483//heterocycle metabolic process;GO:0016070//RNA metabolic process;GO:0006725//cellular aromatic compound metabolic process;GO:0006807//nitrogen compound metabolic process;GO:1901360//organic cyclic compound metabolic pr…
NC_027758.2	265001	265200	*	5.03187e-15	3.6513e-13	44.3357	ncbi_106352655	8.96	0.693333	-3.69188	6.64969e-13	1.15647e-11	Upstream2kb	LOC106352655	PREDICTED: probable LRR receptor-like serine/threonine-protein kinase At1g29720 isoform X1 [Brassica rapa]	-	-	-	-	-	-	-
NC_027758.2	515201	515400	*	1.07795e-16	9.11343e-15	51.9231	ncbi_106352678	68.61	10.5767	-2.69753	2.96494e-15	6.29229e-14	Upstream2kb	LOC106352678	PREDICTED: thioredoxin H2-like [Brassica napus]	-	-	-	-	GO:0043231//intracellular membrane-bounded organelle;GO:0016020//membrane;GO:0044444//cytoplasmic part;GO:0043226//organelle;GO:0005623//cell;GO:0044424//intracellular part;GO:0005622//intracellular;GO:0043229//intracellular organelle;GO:0043227//membrane-bounded organelle;GO:0005737//cytoplasm;GO:0044464//cell part	GO:0016491//oxidoreductase activity;GO:0016667//oxidoreductase activity, acting on a sulfur group of donors;GO:0003824//catalytic activity	GO:0044237//cellular metabolic process;GO:0048285//organelle fission;GO:0009987//cellular process;GO:0071840//cellular component organization or biogenesis;GO:0006996//organelle organization;GO:0006997//nucleus organization;GO:0006790//sulfur compound metabolic process;GO:0016043//cellular component organization;GO:0008152//metabolic process
NC_027758.2	1916601	1916800	*	3.08092e-12	1.67326e-10	26.7115	ncbi_111203655	3.56	8.04	1.17532	8.18438e-06	5.91613e-05	Upstream2kb	LOC111203655	CPK10-2.1 [Brassica napus]	Organismal Systems	Environmental adaptation	ko04626//Plant-pathogen interaction	K13412	-	-	-
NC_027758.2	2037801	2038000	*	3.66312e-10	1.55112e-08	30.604	ncbi_106435465	21.7333	10.4	-1.06333	2.93462e-06	2.29487e-05	Upstream2kb	LOC106435465	CBL-interacting serine/threonine-protein kinase 15 [Brassica napus]	-	-	-	-	GO:0044464//cell part;GO:0044424//intracellular part;GO:0005623//cell;GO:0016020//membrane;GO:0005622//intracellular	GO:0016773//phosphotransferase activity, alcohol group as acceptor;GO:0036094//small molecule binding;GO:0016772//transferase activity, transferring phosphorus-containing groups;GO:0004672//protein kinase activity;GO:0001883//purine nucleoside binding;GO:0016740//transferase activity;GO:0003824//catalytic activity;GO:0005488//binding;GO:0001882//nucleoside binding;GO:0032549//ribonucleoside bindi…	GO:0044237//cellular metabolic process;GO:0050896//response to stimulus;GO:0023052//signaling;GO:0044700//single organism signaling;GO:0043412//macromolecule modification;GO:0044699//single-organism process;GO:1901700//response to oxygen-containing compound;GO:0009787//regulation of abscisic acid-activated signaling pathway;GO:0071396//cellular response to lipid;GO:0008152//metabolic process;GO:0…
NC_027758.2	2315301	2315500	*	2.46982e-19	2.60428e-17	58.687	ncbi_106424085	33.13	16.3133	-1.02209	7.1357e-06	5.21183e-05	Upstream2kb	LOC106424085	BnaAnng00540D [Brassica napus]	-	-	-	-	-	-	-
NC_027758.2	2315401	2315600	*	5.98965e-19	6.12714e-17	55.9322	ncbi_106424085	33.13	16.3133	-1.02209	7.1357e-06	5.21183e-05	Upstream2kb	LOC106424085	BnaAnng00540D [Brassica napus]	-	-	-	-	-	-	-
NC_027758.2	2404801	2405000	*	2.30661e-10	1.00281e-08	-28.2609	ncbi_106423963	31.0467	10.9533	-1.50307	7.34332e-09	8.33067e-08	Upstream2kb	LOC106423963	PREDICTED: membrane magnesium transporter [Brassica rapa]	-	-	-	-	GO:0016020//membrane;GO:0044425//membrane part;GO:0031224//intrinsic component of membrane;GO:0044444//cytoplasmic part;GO:0005622//intracellular;GO:0043229//intracellular organelle;GO:0012505//endomembrane system;GO:0005768//endosome;GO:0043231//intracellular membrane-bounded organelle;GO:0044422//organelle part;GO:0043226//organelle;GO:0005623//cell;GO:0005737//cytoplasm;GO:0044464//cell part;G…	-	GO:0009058//biosynthetic process;GO:0009987//cellular process;GO:0044255//cellular lipid metabolic process;GO:0044238//primary metabolic process;GO:0090407//organophosphate biosynthetic process;GO:0008152//metabolic process;GO:0071704//organic substance metabolic process;GO:0044711//single-organism biosynthetic process;GO:0046474//glycerophospholipid biosynthetic process;GO:0044710//single-organi…
NC_027758.2	2409001	2409200	*	2.2328e-05	0.000420312	-33.6601	ncbi_106423939	90.2367	40.3233	-1.1621	5.28258e-05	0.000326572	Upstream2kb	LOC106423939	PREDICTED: thylakoid lumenal 15.0 kDa protein 2, chloroplastic-like [Brassica napus]	-	-	-	-	GO:0009536//plastid;GO:0031977//thylakoid lumen;GO:0031978//plastid thylakoid lumen;GO:0043226//organelle;GO:0044424//intracellular part;GO:0043227//membrane-bounded organelle;GO:0044444//cytoplasmic part;GO:0043231//intracellular membrane-bounded organelle;GO:0044436//thylakoid part;GO:0005623//cell;GO:0044464//cell part;GO:0044435//plastid part;GO:0043229//intracellular organelle;GO:0005622//in…	-	GO:0022414//reproductive process;GO:0046496//nicotinamide nucleotide metabolic process;GO:0019752//carboxylic acid metabolic process;GO:0044763//single-organism cellular process;GO:0055086//nucleobase-containing small molecule metabolic process;GO:1901576//organic substance biosynthetic process;GO:0033013//tetrapyrrole metabolic process;GO:0034641//cellular nitrogen compound metabolic process;GO:…
NC_027758.2	2959701	2959900	*	4.27906e-05	0.000753555	-34.3487	ncbi_106422692	1.67	0.48	-1.79874	8.97459e-05	0.000528283	Upstream2kb	LOC106422692	PREDICTED: histone-lysine N-methyltransferase ATXR4-like [Brassica napus]	-	-	-	-	-	-	-
NC_027758.2	3034601	3034800	*	1.08375e-06	2.68827e-05	-35.9649	ncbi_106422613	26.27	1.29	-4.34797	1.01971e-49	1.64253e-47	Upstream2kb	LOC106422613	BnaAnng01950D [Brassica napus]	-	-	-	-	GO:0043231//intracellular membrane-bounded organelle;GO:0044424//intracellular part;GO:0009536//plastid;GO:0005623//cell;GO:0044434//chloroplast part;GO:0044444//cytoplasmic part;GO:0043227//membrane-bounded organelle;GO:0005622//intracellular;GO:0043229//intracellular organelle;GO:0005737//cytoplasm;GO:0044422//organelle part;GO:0044446//intracellular organelle part;GO:0009507//chloroplast;GO:00…	-	GO:0018130//heterocycle biosynthetic process;GO:0034641//cellular nitrogen compound metabolic process;GO:0009653//anatomical structure morphogenesis;GO:0009658//chloroplast organization;GO:0044802//single-organism membrane organization;GO:0044767//single-organism developmental process;GO:0032502//developmental process;GO:0034654//nucleobase-containing compound biosynthetic process;GO:0008299//iso…
NC_027758.2	3250001	3250200	*	2.02e-57	1.57031e-54	-95.1724	ncbi_106422599	0.02	0.583333	4.86625	3.48093e-07	3.14651e-06	Upstream2kb	LOC106422599	PREDICTED: uncharacterized acetyltransferase At3g50280-like [Brassica napus]	-	-	-	-	-	GO:0016740//transferase activity;GO:0003824//catalytic activity;GO:0016746//transferase activity, transferring acyl groups	-
NC_027758.2	3511401	3511600	*	0.00182282	0.0197727	26.5873	ncbi_106390497	2.09667	6.01667	1.52087	3.88697e-07	3.49284e-06	Upstream2kb	LOC106390497	PREDICTED: protein EXORDIUM-like 4 [Brassica napus]	-	-	-	-	GO:0043226//organelle;GO:0044420//extracellular matrix component;GO:0005622//intracellular;GO:0043231//intracellular membrane-bounded organelle;GO:0005911//cell-cell junction;GO:0044421//extracellular region part;GO:0044444//cytoplasmic part;GO:0005623//cell;GO:0031012//extracellular matrix;GO:0044424//intracellular part;GO:0005576//extracellular region;GO:0043227//membrane-bounded organelle;GO:0…	GO:0016788//hydrolase activity, acting on ester bonds;GO:0016740//transferase activity;GO:0003824//catalytic activity;GO:0016787//hydrolase activity	GO:0048646//anatomical structure formation involved in morphogenesis;GO:0022607//cellular component assembly;GO:0009620//response to fungus;GO:0009555//pollen development;GO:0016043//cellular component organization;GO:0000003//reproduction;GO:0048856//anatomical structure development;GO:0050896//response to stimulus;GO:0044238//primary metabolic process;GO:0045229//external encapsulating structur…
NC_027758.2	3528501	3528700	*	6.3767e-06	0.000135537	-34.8787	ncbi_106382934	18.9167	8.58667	-1.13949	2.55998e-07	2.36619e-06	Upstream2kb	LOC106382934	PREDICTED: heat shock 70 kDa protein 10, mitochondrial-like [Brassica napus]	Cellular Processes;Genetic Information Processing	Folding, sorting and degradation;Transcription;Transport and catabolism	ko04141//Protein processing in endoplasmic reticulum;ko03040//Spliceosome;ko04144//Endocytosis	K03283	GO:0005737//cytoplasm;GO:0044429//mitochondrial part;GO:0043231//intracellular membrane-bounded organelle;GO:0016020//membrane;GO:0005623//cell;GO:0071944//cell periphery;GO:0030312//external encapsulating structure;GO:0005739//mitochondrion;GO:0044464//cell part;GO:0031090//organelle membrane;GO:0043229//intracellular organelle;GO:0005622//intracellular;GO:0043227//membrane-bounded organelle;GO:…	GO:0005515//protein binding;GO:0097159//organic cyclic compound binding;GO:0032549//ribonucleoside binding;GO:0001882//nucleoside binding;GO:0005488//binding;GO:0001883//purine nucleoside binding;GO:0097367//carbohydrate derivative binding;GO:0036094//small molecule binding;GO:1901363//heterocyclic compound binding;GO:0032550//purine ribonucleoside binding	GO:0006089//lactate metabolic process;GO:0006979//response to oxidative stress;GO:0042221//response to chemical;GO:0044763//single-organism cellular process;GO:0043436//oxoacid metabolic process;GO:0006970//response to osmotic stress;GO:0009628//response to abiotic stimulus;GO:0050896//response to stimulus;GO:0009605//response to external stimulus;GO:0033554//cellular response to stress;GO:000030…
NC_027758.2	3528601	3528800	*	2.01856e-09	7.73508e-08	-48.4287	ncbi_106382934	18.9167	8.58667	-1.13949	2.55998e-07	2.36619e-06	Upstream2kb	LOC106382934	PREDICTED: heat shock 70 kDa protein 10, mitochondrial-like [Brassica napus]	Cellular Processes;Genetic Information Processing	Folding, sorting and degradation;Transcription;Transport and catabolism	ko04141//Protein processing in endoplasmic reticulum;ko03040//Spliceosome;ko04144//Endocytosis	K03283	GO:0005737//cytoplasm;GO:0044429//mitochondrial part;GO:0043231//intracellular membrane-bounded organelle;GO:0016020//membrane;GO:0005623//cell;GO:0071944//cell periphery;GO:0030312//external encapsulating structure;GO:0005739//mitochondrion;GO:0044464//cell part;GO:0031090//organelle membrane;GO:0043229//intracellular organelle;GO:0005622//intracellular;GO:0043227//membrane-bounded organelle;GO:…	GO:0005515//protein binding;GO:0097159//organic cyclic compound binding;GO:0032549//ribonucleoside binding;GO:0001882//nucleoside binding;GO:0005488//binding;GO:0001883//purine nucleoside binding;GO:0097367//carbohydrate derivative binding;GO:0036094//small molecule binding;GO:1901363//heterocyclic compound binding;GO:0032550//purine ribonucleoside binding	GO:0006089//lactate metabolic process;GO:0006979//response to oxidative stress;GO:0042221//response to chemical;GO:0044763//single-organism cellular process;GO:0043436//oxoacid metabolic process;GO:0006970//response to osmotic stress;GO:0009628//response to abiotic stimulus;GO:0050896//response to stimulus;GO:0009605//response to external stimulus;GO:0033554//cellular response to stress;GO:000030…
NC_027758.2	3577101	3577300	*	1.40568e-05	0.00027734	29.1667	ncbi_106382956	5.46333	1.63	-1.74491	2.00959e-08	2.15326e-07	Upstream2kb	LOC106382956	PREDICTED: cytochrome b5 domain-containing protein RLF-like [Brassica napus]	-	-	-	-	GO:0005623//cell;GO:0044464//cell part;GO:0005622//intracellular;GO:0005737//cytoplasm;GO:0044424//intracellular part;GO:0044444//cytoplasmic part	GO:0097159//organic cyclic compound binding;GO:0043169//cation binding;GO:0043167//ion binding;GO:0046906//tetrapyrrole binding;GO:1901363//heterocyclic compound binding;GO:0005488//binding	GO:0044699//single-organism process;GO:0007275//multicellular organism development;GO:0032501//multicellular organismal process;GO:0009791//post-embryonic development;GO:0040007//growth;GO:0032502//developmental process;GO:0044767//single-organism developmental process;GO:0044707//single-multicellular organism process
NC_027758.2	3620401	3620600	*	0.000471449	0.00623887	-33.8684	ncbi_106382989	198.773	60.5067	-1.71596	2.03739e-15	4.39575e-14	Upstream2kb	LOC106382989	PREDICTED: actin-7 [Brassica oleracea var. oleracea] [Brassica oleracea]	-	-	-	-	GO:0030054//cell junction;GO:0043231//intracellular membrane-bounded organelle;GO:0005622//intracellular;GO:0043229//intracellular organelle;GO:0071944//cell periphery;GO:0044446//intracellular organelle part;GO:0030312//external encapsulating structure;GO:0009536//plastid;GO:0043228//non-membrane-bounded organelle;GO:0044422//organelle part;GO:0016020//membrane;GO:0044464//cell part;GO:0044424//…	GO:0005198//structural molecule activity;GO:0005488//binding	GO:0048588//developmental cell growth;GO:0006508//proteolysis;GO:0019318//hexose metabolic process;GO:0044710//single-organism metabolic process;GO:0050896//response to stimulus;GO:0048468//cell development;GO:0044237//cellular metabolic process;GO:0043170//macromolecule metabolic process;GO:0051179//localization;GO:0009653//anatomical structure morphogenesis;GO:0044707//single-multicellular orga…
NC_027758.2	3788801	3789000	*	2.46985e-06	5.71486e-05	37.4177	ncbi_106383216	14.1333	6.42667	-1.13696	4.73038e-07	4.19884e-06	Upstream2kb	LOC106383216	PREDICTED: probable cytosolic oligopeptidase A [Brassica napus]	-	-	-	-	-	-	-
NC_027758.2	4015101	4015300	*	1.0379e-10	4.71611e-09	60.7675	ncbi_106383583	43.6867	15.18	-1.52502	1.04961e-12	1.79475e-11	Upstream2kb	LOC106383583	PREDICTED: ultraviolet-B receptor UVR8-like [Brassica napus]	-	-	-	-	GO:0016020//membrane	GO:0031267//small GTPase binding;GO:0005515//protein binding;GO:0017016//Ras GTPase binding;GO:0051020//GTPase binding;GO:0019899//enzyme binding;GO:0005488//binding	-
NC_027758.2	4234101	4234300	*	2.65754e-41	1.04595e-38	-53.4001	ncbi_106383881	3.30667	0.956667	-1.78929	1.35696e-06	1.12299e-05	Upstream2kb	LOC106383881	PREDICTED: nuclear transcription factor Y subunit A-1-like isoform X1 [Brassica napus]	-	-	-	-	GO:0043231//intracellular membrane-bounded organelle;GO:0005667//transcription factor complex;GO:0044798//nuclear transcription factor complex;GO:0043227//membrane-bounded organelle;GO:0044428//nuclear part;GO:0044446//intracellular organelle part;GO:0005622//intracellular;GO:0043229//intracellular organelle;GO:0043226//organelle;GO:0044464//cell part;GO:0005634//nucleus;GO:0090575//RNA polymeras…	GO:0001071//nucleic acid binding transcription factor activity	GO:0009059//macromolecule biosynthetic process;GO:0065007//biological regulation;GO:0010154//fruit development;GO:0048608//reproductive structure development;GO:0043170//macromolecule metabolic process;GO:0044249//cellular biosynthetic process;GO:0040034//regulation of development, heterochronic;GO:0032774//RNA biosynthetic process;GO:1901362//organic cyclic compound biosynthetic process;GO:00030…
NC_027758.2	4234201	4234400	*	6.29135e-33	1.6323e-30	-89.5238	ncbi_106383881	3.30667	0.956667	-1.78929	1.35696e-06	1.12299e-05	Upstream2kb	LOC106383881	PREDICTED: nuclear transcription factor Y subunit A-1-like isoform X1 [Brassica napus]	-	-	-	-	GO:0043231//intracellular membrane-bounded organelle;GO:0005667//transcription factor complex;GO:0044798//nuclear transcription factor complex;GO:0043227//membrane-bounded organelle;GO:0044428//nuclear part;GO:0044446//intracellular organelle part;GO:0005622//intracellular;GO:0043229//intracellular organelle;GO:0043226//organelle;GO:0044464//cell part;GO:0005634//nucleus;GO:0090575//RNA polymeras…	GO:0001071//nucleic acid binding transcription factor activity	GO:0009059//macromolecule biosynthetic process;GO:0065007//biological regulation;GO:0010154//fruit development;GO:0048608//reproductive structure development;GO:0043170//macromolecule metabolic process;GO:0044249//cellular biosynthetic process;GO:0040034//regulation of development, heterochronic;GO:0032774//RNA biosynthetic process;GO:1901362//organic cyclic compound biosynthetic process;GO:00030…
NC_027758.2	4311601	4311800	*	1.12166e-09	4.45238e-08	32.4492	ncbi_106384007	7.75333	2.97667	-1.38112	9.10429e-06	6.53495e-05	Upstream2kb	BNAA02G01430D	Pollen Ole e 1 allergen and extensin family protein [Arabidopsis thaliana]	-	-	-	-	GO:0005623//cell;GO:0043227//membrane-bounded organelle;GO:0043229//intracellular organelle;GO:0005622//intracellular;GO:0044424//intracellular part;GO:0043226//organelle;GO:0043231//intracellular membrane-bounded organelle;GO:0044464//cell part	-	GO:1901564//organonitrogen compound metabolic process;GO:0032535//regulation of cellular component size;GO:0009314//response to radiation;GO:0006810//transport;GO:0044707//single-multicellular organism process;GO:0044281//small molecule metabolic process;GO:0010817//regulation of hormone levels;GO:0000096//sulfur amino acid metabolic process;GO:0048589//developmental growth;GO:0043436//oxoacid me…
NC_027758.2	5096501	5096700	*	0.00120509	0.0139417	-25.5974	ncbi_106354465	4.86667	1.86667	-1.38247	2.27929e-08	2.42123e-07	Upstream2kb	LOC106354465	PREDICTED: chloroplastic group IIA intron splicing facilitator CRS1, chloroplastic-like [Brassica napus]	-	-	-	-	-	-	-
NC_027758.2	5164601	5164800	*	5.53957e-05	0.000949423	29.2517	ncbi_106354455	0.31	1.08	1.80069	0.000926755	0.0042565	Upstream2kb	BNAA02G03120D	voltage-dependent L-type calcium channel subunit [Arabidopsis thaliana]	-	-	-	-	GO:0043231//intracellular membrane-bounded organelle;GO:0005622//intracellular;GO:0043227//membrane-bounded organelle;GO:0043229//intracellular organelle;GO:0005623//cell;GO:0044464//cell part;GO:0044424//intracellular part;GO:0043226//organelle	-	-
NC_027758.2	5199201	5199400	*	9.12352e-16	7.09273e-14	-53.8669	ncbi_106354450	3.64333	1.33667	-1.44662	2.86882e-06	2.24747e-05	Upstream2kb	LOC106354450	PREDICTED: probable inactive receptor kinase At5g16590 [Brassica napus]	-	-	-	-	GO:0005623//cell;GO:0005618//cell wall;GO:0016020//membrane;GO:0030054//cell junction;GO:0044464//cell part;GO:0005737//cytoplasm;GO:0044444//cytoplasmic part;GO:0005622//intracellular;GO:0005911//cell-cell junction;GO:0071944//cell periphery;GO:0044424//intracellular part;GO:0044425//membrane part;GO:0031224//intrinsic component of membrane;GO:0030312//external encapsulating structure	GO:0016740//transferase activity;GO:0004672//protein kinase activity;GO:0001882//nucleoside binding;GO:0036094//small molecule binding;GO:0097367//carbohydrate derivative binding;GO:0032550//purine ribonucleoside binding;GO:0097159//organic cyclic compound binding;GO:0005488//binding;GO:0003824//catalytic activity;GO:0016301//kinase activity;GO:0001883//purine nucleoside binding;GO:0016772//trans…	GO:1901360//organic cyclic compound metabolic process;GO:0008610//lipid biosynthetic process;GO:1901576//organic substance biosynthetic process;GO:0006793//phosphorus metabolic process;GO:0036211//protein modification process;GO:0044237//cellular metabolic process;GO:0043207//response to external biotic stimulus;GO:0006629//lipid metabolic process;GO:0006066//alcohol metabolic process;GO:0008202/…
NC_027758.2	5229301	5229500	*	4.42899e-07	1.17969e-05	28.5714	ncbi_106354446	0.686667	2.24333	1.70796	1.64731e-06	1.34188e-05	Upstream2kb	LOC106354446	PREDICTED: serine carboxypeptidase-like 11 isoform X1 [Brassica napus]	-	-	-	-	-	-	-
NC_027758.2	5381401	5381600	*	6.88982e-08	2.10256e-06	50.4137	ncbi_106354423	0.673333	0.156667	-2.10362	0.000859173	0.00397789	Upstream2kb	LOC106354423	PREDICTED: cyclin-A1-1-like [Brassica napus]	-	-	-	-	GO:0044464//cell part;GO:0044424//intracellular part;GO:0043226//organelle;GO:0043229//intracellular organelle;GO:0043227//membrane-bounded organelle;GO:0005623//cell;GO:0043231//intracellular membrane-bounded organelle;GO:0005622//intracellular	GO:0019887//protein kinase regulator activity;GO:0019207//kinase regulator activity;GO:0005488//binding;GO:0005515//protein binding;GO:0098772//molecular function regulator;GO:0030234//enzyme regulator activity	GO:0006259//DNA metabolic process;GO:0014070//response to organic cyclic compound;GO:0016568//chromatin modification;GO:0080090//regulation of primary metabolic process;GO:0044710//single-organism metabolic process;GO:0046483//heterocycle metabolic process;GO:0019219//regulation of nucleobase-containing compound metabolic process;GO:0006304//DNA modification;GO:0044238//primary metabolic process;…
NC_027758.2	5381501	5381700	*	1.59329e-12	8.94026e-11	51.797	ncbi_106354423	0.673333	0.156667	-2.10362	0.000859173	0.00397789	Upstream2kb	LOC106354423	PREDICTED: cyclin-A1-1-like [Brassica napus]	-	-	-	-	GO:0044464//cell part;GO:0044424//intracellular part;GO:0043226//organelle;GO:0043229//intracellular organelle;GO:0043227//membrane-bounded organelle;GO:0005623//cell;GO:0043231//intracellular membrane-bounded organelle;GO:0005622//intracellular	GO:0019887//protein kinase regulator activity;GO:0019207//kinase regulator activity;GO:0005488//binding;GO:0005515//protein binding;GO:0098772//molecular function regulator;GO:0030234//enzyme regulator activity	GO:0006259//DNA metabolic process;GO:0014070//response to organic cyclic compound;GO:0016568//chromatin modification;GO:0080090//regulation of primary metabolic process;GO:0044710//single-organism metabolic process;GO:0046483//heterocycle metabolic process;GO:0019219//regulation of nucleobase-containing compound metabolic process;GO:0006304//DNA modification;GO:0044238//primary metabolic process;…
NC_027758.2	5960701	5960900	*	1.52179e-32	3.87061e-30	78.7234	ncbi_106431482	3.12667	1.51	-1.05008	0.000152898	0.000850357	Upstream2kb	LOC106431482	PREDICTED: translation initiation factor IF-2 [Brassica napus]	-	-	-	-	GO:0044424//intracellular part;GO:0044464//cell part;GO:0005911//cell-cell junction;GO:0005622//intracellular;GO:0043227//membrane-bounded organelle;GO:0043226//organelle;GO:0005623//cell;GO:0043231//intracellular membrane-bounded organelle;GO:0030054//cell junction;GO:0043229//intracellular organelle	-	-
NC_027758.2	5960801	5961000	*	1.12963e-26	2.01574e-24	76.6234	ncbi_106431482	3.12667	1.51	-1.05008	0.000152898	0.000850357	Upstream2kb	LOC106431482	PREDICTED: translation initiation factor IF-2 [Brassica napus]	-	-	-	-	GO:0044424//intracellular part;GO:0044464//cell part;GO:0005911//cell-cell junction;GO:0005622//intracellular;GO:0043227//membrane-bounded organelle;GO:0043226//organelle;GO:0005623//cell;GO:0043231//intracellular membrane-bounded organelle;GO:0030054//cell junction;GO:0043229//intracellular organelle	-	-
NC_027758.2	5962001	5962200	*	2.39977e-06	5.56834e-05	29.6182	ncbi_106431482	3.12667	1.51	-1.05008	0.000152898	0.000850357	Upstream2kb	LOC106431482	PREDICTED: translation initiation factor IF-2 [Brassica napus]	-	-	-	-	GO:0044424//intracellular part;GO:0044464//cell part;GO:0005911//cell-cell junction;GO:0005622//intracellular;GO:0043227//membrane-bounded organelle;GO:0043226//organelle;GO:0005623//cell;GO:0043231//intracellular membrane-bounded organelle;GO:0030054//cell junction;GO:0043229//intracellular organelle	-	-
NC_027758.2	6172301	6172500	*	5.08913e-15	3.69081e-13	41.8831	ncbi_106425823	4.80333	15.26	1.66765	2.81552e-11	4.19797e-10	Upstream2kb	LOC106425823	PREDICTED: aspartate aminotransferase, cytoplasmic isozyme 1-like [Brassica napus]	Metabolism	Global and Overview;Amino acid metabolism;Energy metabolism;Biosynthesis of other secondary metabolites	ko01200//Carbon metabolism;ko01230//Biosynthesis of amino acids;ko00270//Cysteine and methionine metabolism;ko01210//2-Oxocarboxylic acid metabolism;ko00710//Carbon fixation in photosynthetic organisms;ko00250//Alanine, aspartate and glutamate metabolism;ko00330//Arginine and proline metabolism;ko00400//Phenylalanine, tyrosine and tryptophan biosynthesis;ko00360//Phenylalanine metabolism;ko00350/…	K14454	-	-	-
NC_027758.2	6172401	6172600	*	1.282e-23	1.86488e-21	71.242	ncbi_106425823	4.80333	15.26	1.66765	2.81552e-11	4.19797e-10	Upstream2kb	LOC106425823	PREDICTED: aspartate aminotransferase, cytoplasmic isozyme 1-like [Brassica napus]	Metabolism	Global and Overview;Amino acid metabolism;Energy metabolism;Biosynthesis of other secondary metabolites	ko01200//Carbon metabolism;ko01230//Biosynthesis of amino acids;ko00270//Cysteine and methionine metabolism;ko01210//2-Oxocarboxylic acid metabolism;ko00710//Carbon fixation in photosynthetic organisms;ko00250//Alanine, aspartate and glutamate metabolism;ko00330//Arginine and proline metabolism;ko00400//Phenylalanine, tyrosine and tryptophan biosynthesis;ko00360//Phenylalanine metabolism;ko00350/…	K14454	-	-	-
NC_027758.2	6398101	6398300	*	2.20492e-08	7.27169e-07	-26.325	ncbi_106425730	10.5567	1.28	-3.04394	2.13174e-14	4.18501e-13	Upstream2kb	LOC106425730	PREDICTED: ATP-dependent RNA helicase p62-like [Brassica napus]	-	-	-	-	GO:0044444//cytoplasmic part;GO:0043231//intracellular membrane-bounded organelle;GO:0005737//cytoplasm;GO:0005623//cell;GO:0043226//organelle;GO:0005622//intracellular;GO:0044464//cell part;GO:0009536//plastid;GO:0043229//intracellular organelle;GO:0043227//membrane-bounded organelle;GO:0044424//intracellular part	-	-
NC_027758.2	6449901	6450100	*	3.55228e-10	1.5075e-08	26.2207	ncbi_111204676	90.6567	7.83	-3.53333	2.71208e-27	1.28582e-25	Upstream2kb	LOC111204676	PREDICTED: 40S ribosomal protein S8-1-like [Brassica napus]	Genetic Information Processing	Translation	ko03010//Ribosome	K02995	-	-	-
NC_027758.2	6599601	6599800	*	4.13779e-09	1.51891e-07	-31.8342	ncbi_106425734	4.31667	0.623333	-2.79184	2.35442e-11	3.54512e-10	Upstream2kb	BNAA02G05080D	BnaA03g08080D [Brassica napus]	-	-	-	-	-	-	-
NC_027758.2	6628201	6628400	*	1.19135e-12	6.77496e-11	-54.8223	ncbi_106425721	0.336667	0.0766667	-2.13465	0.00199048	0.00835237	Upstream2kb	LOC106425721	PREDICTED: glucan endo-1,3-beta-glucosidase 5-like [Brassica napus]	-	-	-	-	-	-	-
NC_027758.2	6628201	6628400	*	1.19135e-12	6.77496e-11	-54.8223	ncbi_106425724	1.41667	0.0766667	-4.20776	1.35135e-07	1.2991e-06	Upstream2kb	LOC106425724	PREDICTED: probable E3 ubiquitin-protein ligase RHA1A [Brassica rapa]	-	-	-	-	-	GO:0046872//metal ion binding;GO:0046914//transition metal ion binding;GO:0005488//binding;GO:0043169//cation binding;GO:0043167//ion binding	GO:0065007//biological regulation;GO:0008104//protein localization;GO:0048518//positive regulation of biological process;GO:0009889//regulation of biosynthetic process;GO:0051234//establishment of localization;GO:0006810//transport;GO:0010941//regulation of cell death;GO:0051179//localization;GO:0051641//cellular localization;GO:0009891//positive regulation of biosynthetic process;GO:0043067//reg…
NC_027758.2	7065501	7065700	*	1.0349e-07	3.06841e-06	-28.1726	ncbi_106416471	1.12333	3.39333	1.59492	3.52362e-06	2.70917e-05	Upstream2kb	LOC106416471	PREDICTED: fatty acyl-CoA reductase 1-like [Brassica napus]	Metabolism;Cellular Processes	Transport and catabolism;Lipid metabolism	ko04146//Peroxisome;ko00073//Cutin, suberine and wax biosynthesis	K13356	GO:0043229//intracellular organelle;GO:0009536//plastid;GO:0044444//cytoplasmic part;GO:0044464//cell part;GO:0005623//cell;GO:0044424//intracellular part;GO:0005622//intracellular;GO:0043226//organelle;GO:0043231//intracellular membrane-bounded organelle;GO:0043227//membrane-bounded organelle;GO:0005737//cytoplasm;GO:0016020//membrane	GO:0043169//cation binding;GO:0016620//oxidoreductase activity, acting on the aldehyde or oxo group of donors, NAD or NADP as acceptor;GO:0001071//nucleic acid binding transcription factor activity;GO:0046872//metal ion binding;GO:0003824//catalytic activity;GO:0005488//binding;GO:0016903//oxidoreductase activity, acting on the aldehyde or oxo group of donors;GO:0046914//transition metal ion bind…	GO:2000112//regulation of cellular macromolecule biosynthetic process;GO:0006950//response to stress;GO:0070646//protein modification by small protein removal;GO:0043170//macromolecule metabolic process;GO:0071704//organic substance metabolic process;GO:0019219//regulation of nucleobase-containing compound metabolic process;GO:0006508//proteolysis;GO:0009698//phenylpropanoid metabolic process;GO:…
NC_027758.2	7546201	7546400	*	0.000605251	0.00774425	28.4454	ncbi_106408991	7.18	16.19	1.17305	0.000522531	0.00255347	Upstream2kb	LOC106408991	PREDICTED: transcription activator GLK2-like [Brassica napus]	-	-	-	-	GO:0043227//membrane-bounded organelle;GO:0043231//intracellular membrane-bounded organelle;GO:0044464//cell part;GO:0005623//cell;GO:0043229//intracellular organelle;GO:0005622//intracellular;GO:0044424//intracellular part;GO:0043226//organelle	GO:1901363//heterocyclic compound binding;GO:0003676//nucleic acid binding;GO:0005488//binding;GO:0001071//nucleic acid binding transcription factor activity;GO:0097159//organic cyclic compound binding	GO:0043170//macromolecule metabolic process;GO:0043623//cellular protein complex assembly;GO:0060255//regulation of macromolecule metabolic process;GO:0034622//cellular macromolecular complex assembly;GO:0031399//regulation of protein modification process;GO:0048869//cellular developmental process;GO:0032268//regulation of cellular protein metabolic process;GO:0090304//nucleic acid metabolic proc…
NC_027758.2	7546301	7546500	*	8.50275e-48	4.47183e-45	68.5171	ncbi_106408991	7.18	16.19	1.17305	0.000522531	0.00255347	Upstream2kb	LOC106408991	PREDICTED: transcription activator GLK2-like [Brassica napus]	-	-	-	-	GO:0043227//membrane-bounded organelle;GO:0043231//intracellular membrane-bounded organelle;GO:0044464//cell part;GO:0005623//cell;GO:0043229//intracellular organelle;GO:0005622//intracellular;GO:0044424//intracellular part;GO:0043226//organelle	GO:1901363//heterocyclic compound binding;GO:0003676//nucleic acid binding;GO:0005488//binding;GO:0001071//nucleic acid binding transcription factor activity;GO:0097159//organic cyclic compound binding	GO:0043170//macromolecule metabolic process;GO:0043623//cellular protein complex assembly;GO:0060255//regulation of macromolecule metabolic process;GO:0034622//cellular macromolecular complex assembly;GO:0031399//regulation of protein modification process;GO:0048869//cellular developmental process;GO:0032268//regulation of cellular protein metabolic process;GO:0090304//nucleic acid metabolic proc…
NC_027758.2	7546401	7546600	*	5.30912e-51	3.19347e-48	72.247	ncbi_106408991	7.18	16.19	1.17305	0.000522531	0.00255347	Upstream2kb	LOC106408991	PREDICTED: transcription activator GLK2-like [Brassica napus]	-	-	-	-	GO:0043227//membrane-bounded organelle;GO:0043231//intracellular membrane-bounded organelle;GO:0044464//cell part;GO:0005623//cell;GO:0043229//intracellular organelle;GO:0005622//intracellular;GO:0044424//intracellular part;GO:0043226//organelle	GO:1901363//heterocyclic compound binding;GO:0003676//nucleic acid binding;GO:0005488//binding;GO:0001071//nucleic acid binding transcription factor activity;GO:0097159//organic cyclic compound binding	GO:0043170//macromolecule metabolic process;GO:0043623//cellular protein complex assembly;GO:0060255//regulation of macromolecule metabolic process;GO:0034622//cellular macromolecular complex assembly;GO:0031399//regulation of protein modification process;GO:0048869//cellular developmental process;GO:0032268//regulation of cellular protein metabolic process;GO:0090304//nucleic acid metabolic proc…
NC_027758.2	7646801	7647000	*	2.58619e-12	1.41708e-10	52.3871	ncbi_106409043	7.52667	1.89	-1.99362	1.0514e-11	1.63994e-10	Upstream2kb	LOC106409043	PREDICTED: acid phosphatase 1-like [Brassica napus]	-	-	-	-	-	-	-
NC_027758.2	7647101	7647300	*	9.46494e-30	2.04466e-27	88.0666	ncbi_106409043	7.52667	1.89	-1.99362	1.0514e-11	1.63994e-10	Upstream2kb	LOC106409043	PREDICTED: acid phosphatase 1-like [Brassica napus]	-	-	-	-	-	-	-
NC_027758.2	8152701	8152900	*	1.71236e-07	4.89501e-06	-39.3443	ncbi_106409123	0.846667	2.30667	1.44594	0.00307964	0.0122207	Upstream2kb	LOC106409123	PREDICTED: structure-specific endonuclease subunit slx1 [Brassica napus]	-	-	-	-	GO:0043226//organelle;GO:0043231//intracellular membrane-bounded organelle;GO:0044464//cell part;GO:0043227//membrane-bounded organelle;GO:0005623//cell;GO:0044424//intracellular part;GO:0005622//intracellular;GO:0043229//intracellular organelle	-	GO:0071704//organic substance metabolic process;GO:0008152//metabolic process;GO:1901360//organic cyclic compound metabolic process;GO:0043170//macromolecule metabolic process;GO:0006259//DNA metabolic process;GO:0006139//nucleobase-containing compound metabolic process;GO:0044260//cellular macromolecule metabolic process;GO:0090304//nucleic acid metabolic process;GO:0006807//nitrogen compound me…
NC_027758.2	8152801	8153000	*	9.10303e-31	2.0904e-28	-64.8305	ncbi_106409123	0.846667	2.30667	1.44594	0.00307964	0.0122207	Upstream2kb	LOC106409123	PREDICTED: structure-specific endonuclease subunit slx1 [Brassica napus]	-	-	-	-	GO:0043226//organelle;GO:0043231//intracellular membrane-bounded organelle;GO:0044464//cell part;GO:0043227//membrane-bounded organelle;GO:0005623//cell;GO:0044424//intracellular part;GO:0005622//intracellular;GO:0043229//intracellular organelle	-	GO:0071704//organic substance metabolic process;GO:0008152//metabolic process;GO:1901360//organic cyclic compound metabolic process;GO:0043170//macromolecule metabolic process;GO:0006259//DNA metabolic process;GO:0006139//nucleobase-containing compound metabolic process;GO:0044260//cellular macromolecule metabolic process;GO:0090304//nucleic acid metabolic process;GO:0006807//nitrogen compound me…
NC_027758.2	8152901	8153100	*	3.8961e-53	2.57966e-50	-51.0597	ncbi_106409123	0.846667	2.30667	1.44594	0.00307964	0.0122207	Upstream2kb	LOC106409123	PREDICTED: structure-specific endonuclease subunit slx1 [Brassica napus]	-	-	-	-	GO:0043226//organelle;GO:0043231//intracellular membrane-bounded organelle;GO:0044464//cell part;GO:0043227//membrane-bounded organelle;GO:0005623//cell;GO:0044424//intracellular part;GO:0005622//intracellular;GO:0043229//intracellular organelle	-	GO:0071704//organic substance metabolic process;GO:0008152//metabolic process;GO:1901360//organic cyclic compound metabolic process;GO:0043170//macromolecule metabolic process;GO:0006259//DNA metabolic process;GO:0006139//nucleobase-containing compound metabolic process;GO:0044260//cellular macromolecule metabolic process;GO:0090304//nucleic acid metabolic process;GO:0006807//nitrogen compound me…
NC_027758.2	8153001	8153200	*	3.0436e-18	2.93973e-16	-32.1151	ncbi_106409123	0.846667	2.30667	1.44594	0.00307964	0.0122207	Upstream2kb	LOC106409123	PREDICTED: structure-specific endonuclease subunit slx1 [Brassica napus]	-	-	-	-	GO:0043226//organelle;GO:0043231//intracellular membrane-bounded organelle;GO:0044464//cell part;GO:0043227//membrane-bounded organelle;GO:0005623//cell;GO:0044424//intracellular part;GO:0005622//intracellular;GO:0043229//intracellular organelle	-	GO:0071704//organic substance metabolic process;GO:0008152//metabolic process;GO:1901360//organic cyclic compound metabolic process;GO:0043170//macromolecule metabolic process;GO:0006259//DNA metabolic process;GO:0006139//nucleobase-containing compound metabolic process;GO:0044260//cellular macromolecule metabolic process;GO:0090304//nucleic acid metabolic process;GO:0006807//nitrogen compound me…
NC_027758.2	8153101	8153300	*	6.97706e-10	2.84656e-08	-34.6154	ncbi_106409123	0.846667	2.30667	1.44594	0.00307964	0.0122207	Upstream2kb	LOC106409123	PREDICTED: structure-specific endonuclease subunit slx1 [Brassica napus]	-	-	-	-	GO:0043226//organelle;GO:0043231//intracellular membrane-bounded organelle;GO:0044464//cell part;GO:0043227//membrane-bounded organelle;GO:0005623//cell;GO:0044424//intracellular part;GO:0005622//intracellular;GO:0043229//intracellular organelle	-	GO:0071704//organic substance metabolic process;GO:0008152//metabolic process;GO:1901360//organic cyclic compound metabolic process;GO:0043170//macromolecule metabolic process;GO:0006259//DNA metabolic process;GO:0006139//nucleobase-containing compound metabolic process;GO:0044260//cellular macromolecule metabolic process;GO:0090304//nucleic acid metabolic process;GO:0006807//nitrogen compound me…
NC_027758.2	9190901	9191100	*	1.46745e-05	0.000288308	27.8676	ncbi_106407750	0.21	0.001	-7.71425	6.66312e-05	0.000402952	Upstream2kb	LOC106407750	PREDICTED: formin-like protein 13 [Brassica napus]	-	-	-	-	-	-	-
NC_027758.2	9632201	9632400	*	1.01116e-07	3.00258e-06	-32.2032	ncbi_106388998	1.59	0.223333	-2.83176	2.48129e-09	2.98372e-08	Upstream2kb	LOC106388998	PREDICTED: protein VERNALIZATION INSENSITIVE 3-like isoform X1 [Brassica rapa]	-	-	-	-	-	-	-
NC_027758.2	10067001	10067200	*	2.4772e-06	5.73051e-05	25	ncbi_106418208	34.9333	10.7167	-1.70475	4.08244e-09	4.78196e-08	Upstream2kb	LOC106418208	BnaC01g09100D [Brassica napus]	Genetic Information Processing	Translation	ko03010//Ribosome	K02983	GO:0044446//intracellular organelle part;GO:0005622//intracellular;GO:0015935//small ribosomal subunit;GO:0044464//cell part;GO:0005840//ribosome;GO:1990904//ribonucleoprotein complex;GO:0043228//non-membrane-bounded organelle;GO:0030529//intracellular ribonucleoprotein complex;GO:0044422//organelle part;GO:0044391//ribosomal subunit;GO:0043229//intracellular organelle;GO:0044424//intracellular p…	-	GO:0006139//nucleobase-containing compound metabolic process;GO:0009987//cellular process;GO:0071704//organic substance metabolic process;GO:0090304//nucleic acid metabolic process;GO:0046483//heterocycle metabolic process;GO:0008152//metabolic process;GO:0006725//cellular aromatic compound metabolic process;GO:0009451//RNA modification;GO:0010467//gene expression;GO:0044260//cellular macromolecu…
NC_027758.2	10275701	10275900	*	1.18451e-14	8.29417e-13	-35.0912	ncbi_106389579	9.68667	20.62	1.08997	4.27768e-07	3.82274e-06	Upstream2kb	LOC106389579	PREDICTED: uncharacterized WD repeat-containing protein C2A9.03-like isoform X1 [Brassica napus]	-	-	-	-	GO:1990234//transferase complex;GO:0044464//cell part;GO:0000151//ubiquitin ligase complex;GO:0098562//cytoplasmic side of membrane;GO:0019897//extrinsic component of plasma membrane;GO:0005886//plasma membrane;GO:0071944//cell periphery;GO:0005622//intracellular;GO:1902494//catalytic complex;GO:0032991//macromolecular complex;GO:0016020//membrane;GO:0009898//cytoplasmic side of plasma membrane;G…	-	-
NC_027758.2	10275701	10275900	*	1.18451e-14	8.29417e-13	-35.0912	ncbi_106389591	9.12667	3.95333	-1.20702	1.25109e-06	1.04058e-05	Upstream2kb	LOC106389591	PREDICTED: actin-related protein 8 [Brassica rapa]	-	-	-	-	-	-	-
NC_027758.2	10883501	10883700	*	4.28095e-08	1.35012e-06	46.988	ncbi_106390285	0.546667	5.46	3.32017	2.99642e-13	5.39516e-12	Upstream2kb	LOC106390285	PREDICTED: protein yippee-like At5g53940 [Brassica napus]	-	-	-	-	-	-	-
NC_027758.2	11004501	11004700	*	4.67129e-14	3.07803e-12	46.33	ncbi_106418657	2.44667	10.8533	2.14925	6.11842e-15	1.26399e-13	Upstream2kb	LOC106418657	BnaC09g40770D [Brassica napus]	-	-	-	-	-	-	-
NC_027758.2	11004601	11004800	*	1.07499e-12	6.14481e-11	48.3515	ncbi_106418657	2.44667	10.8533	2.14925	6.11842e-15	1.26399e-13	Upstream2kb	LOC106418657	BnaC09g40770D [Brassica napus]	-	-	-	-	-	-	-
NC_027758.2	11004801	11005000	*	1.09906e-17	1.01403e-15	62.1797	ncbi_106418657	2.44667	10.8533	2.14925	6.11842e-15	1.26399e-13	Upstream2kb	LOC106418657	BnaC09g40770D [Brassica napus]	-	-	-	-	-	-	-
NC_027758.2	11004901	11005100	*	2.1754e-10	9.48864e-09	46.3577	ncbi_106418657	2.44667	10.8533	2.14925	6.11842e-15	1.26399e-13	Upstream2kb	LOC106418657	BnaC09g40770D [Brassica napus]	-	-	-	-	-	-	-
NC_027758.2	11179001	11179200	*	2.53663e-15	1.89446e-13	48.3894	ncbi_106418885	0.213333	0.001	-7.73697	3.98508e-06	3.03547e-05	Upstream2kb	LOC106418885	PREDICTED: CBS domain-containing protein CBSX5 [Brassica napus]	-	-	-	-	-	-	-
NC_027758.2	11179101	11179300	*	6.67637e-30	1.45437e-27	62.8106	ncbi_106418885	0.213333	0.001	-7.73697	3.98508e-06	3.03547e-05	Upstream2kb	LOC106418885	PREDICTED: CBS domain-containing protein CBSX5 [Brassica napus]	-	-	-	-	-	-	-
NC_027758.2	11260701	11260900	*	6.27465e-33	1.62807e-30	-72.1519	ncbi_106390675	1.43333	3.17333	1.14662	0.000147245	0.000822893	Upstream2kb	LOC106390675	PREDICTED: GTPase-activating protein GYP7-like isoform X1 [Brassica napus]	-	-	-	-	-	-	-
NC_027758.2	11260801	11261000	*	3.60546e-43	1.54319e-40	-82.6087	ncbi_106390675	1.43333	3.17333	1.14662	0.000147245	0.000822893	Upstream2kb	LOC106390675	PREDICTED: GTPase-activating protein GYP7-like isoform X1 [Brassica napus]	-	-	-	-	-	-	-
NC_027758.2	11267301	11267500	*	0.00136541	0.0154988	25.0505	ncbi_106390663	1.50667	0.0866667	-4.11974	0.000497412	0.00244723	Upstream2kb	LOC106390663	PREDICTED: GTPase-activating protein GYP7-like isoform X2 [Brassica napus]	-	-	-	-	-	-	-
NC_027758.2	12103201	12103400	*	2.65579e-09	1.00087e-07	-27.7547	ncbi_106412321	0.376667	2.21333	2.55486	7.55228e-08	7.52433e-07	Upstream2kb	LOC106412321	BnaA02g10950D [Brassica napus]	-	-	-	-	-	-	-
NC_027758.2	12104001	12104200	*	3.3312e-06	7.50762e-05	26.6506	ncbi_106412321	0.376667	2.21333	2.55486	7.55228e-08	7.52433e-07	Upstream2kb	LOC106412321	BnaA02g10950D [Brassica napus]	-	-	-	-	-	-	-
NC_027758.2	12104101	12104300	*	4.60206e-06	0.000100753	34.4	ncbi_106412321	0.376667	2.21333	2.55486	7.55228e-08	7.52433e-07	Upstream2kb	LOC106412321	BnaA02g10950D [Brassica napus]	-	-	-	-	-	-	-
NC_027758.2	12766001	12766200	*	0.00143342	0.0161475	25.8152	ncbi_106433028	6.80333	19.84	1.5441	1.45812e-09	1.80241e-08	Upstream2kb	LOC106433028	PREDICTED: probable serine/threonine-protein kinase At1g18390 isoform X1 [Brassica napus]	-	-	-	-	-	-	-
NC_027758.2	12983901	12984100	*	8.78381e-184	1.79448e-179	94.2126	ncbi_106360706	2.71667	5.46	1.00706	4.72385e-05	0.000294984	Upstream2kb	LOC106360706	PREDICTED: scarecrow-like protein 13 [Brassica rapa]	-	-	-	-	-	-	-
NC_027758.2	12984001	12984200	*	2.08943e-129	1.41068e-125	86.3524	ncbi_106360706	2.71667	5.46	1.00706	4.72385e-05	0.000294984	Upstream2kb	LOC106360706	PREDICTED: scarecrow-like protein 13 [Brassica rapa]	-	-	-	-	-	-	-
NC_027758.2	14026101	14026300	*	9.34631e-11	4.27128e-09	33.7925	ncbi_106392181	0.0333333	0.306667	3.20163	0.00779139	0.0270724	Upstream2kb	LOC106392181	PREDICTED: uncharacterized membrane protein YuiD-like [Brassica napus]	-	-	-	-	GO:0005737//cytoplasm;GO:0009536//plastid;GO:0044424//intracellular part;GO:0043226//organelle;GO:0044444//cytoplasmic part;GO:0043229//intracellular organelle;GO:0043231//intracellular membrane-bounded organelle;GO:0005623//cell;GO:0005622//intracellular;GO:0043227//membrane-bounded organelle;GO:0044464//cell part	-	GO:0044237//cellular metabolic process;GO:1901362//organic cyclic compound biosynthetic process;GO:0031326//regulation of cellular biosynthetic process;GO:0060255//regulation of macromolecule metabolic process;GO:0006629//lipid metabolic process;GO:0016070//RNA metabolic process;GO:0050794//regulation of cellular process;GO:0009605//response to external stimulus;GO:1901576//organic substance bios…
NC_027758.2	14033201	14033400	*	5.84555e-05	0.000996173	34.4961	ncbi_106392198	0.336667	0.08	-2.07325	0.00598303	0.0216566	Upstream2kb	LOC106392198	PREDICTED: DNA polymerase alpha subunit B-like [Brassica napus]	Metabolism;Genetic Information Processing	Replication and repair;Nucleotide metabolism	ko03030//DNA replication;ko00230//Purine metabolism;ko00240//Pyrimidine metabolism	K02321	-	-	-
NC_027758.2	14033301	14033500	*	1.00578e-05	0.000204926	28.3875	ncbi_106392198	0.336667	0.08	-2.07325	0.00598303	0.0216566	Upstream2kb	LOC106392198	PREDICTED: DNA polymerase alpha subunit B-like [Brassica napus]	Metabolism;Genetic Information Processing	Replication and repair;Nucleotide metabolism	ko03030//DNA replication;ko00230//Purine metabolism;ko00240//Pyrimidine metabolism	K02321	-	-	-
NC_027758.2	14033401	14033600	*	3.98805e-11	1.90724e-09	71.6553	ncbi_106392198	0.336667	0.08	-2.07325	0.00598303	0.0216566	Upstream2kb	LOC106392198	PREDICTED: DNA polymerase alpha subunit B-like [Brassica napus]	Metabolism;Genetic Information Processing	Replication and repair;Nucleotide metabolism	ko03030//DNA replication;ko00230//Purine metabolism;ko00240//Pyrimidine metabolism	K02321	-	-	-
NC_027758.2	14397401	14397600	*	3.81212e-07	1.02631e-05	-25.521	ncbi_106392464	4.81333	13.3967	1.47677	1.0256e-10	1.44662e-09	Upstream2kb	LOC106392464	PREDICTED: exocyst complex component EXO70A1-like [Brassica napus]	-	-	-	-	GO:0032991//macromolecular complex;GO:0043231//intracellular membrane-bounded organelle;GO:0005623//cell;GO:0043227//membrane-bounded organelle;GO:0005737//cytoplasm;GO:0044444//cytoplasmic part;GO:0043234//protein complex;GO:0005622//intracellular;GO:0043229//intracellular organelle;GO:0044464//cell part;GO:0044424//intracellular part;GO:0043226//organelle	-	GO:0016192//vesicle-mediated transport;GO:0006810//transport;GO:0044763//single-organism cellular process;GO:0044699//single-organism process;GO:0051234//establishment of localization;GO:0022406//membrane docking;GO:0048278//vesicle docking;GO:0051179//localization;GO:0009987//cellular process
NC_027758.2	14572401	14572600	*	2.52654e-22	3.35156e-20	-49.4845	ncbi_106419925	0.00666667	0.336667	5.65821	2.7202e-07	2.50485e-06	Upstream2kb	LOC106419925	PREDICTED: ankyrin repeat-containing protein At5g02620-like [Brassica napus]	-	-	-	-	-	-	-
NC_027758.2	14594501	14594700	*	1.63115e-10	7.23069e-09	-39.4318	ncbi_106392556	3.06	1.51	-1.01898	0.000364879	0.00185785	Upstream2kb	LOC106392556	PREDICTED: glucan endo-1,3-beta-glucosidase 2-like [Brassica napus]	-	-	-	-	-	-	-
NC_027758.2	15140801	15141000	*	2.91912e-10	1.25211e-08	31.6456	ncbi_106393330	0.996667	2.47	1.30933	0.000371222	0.0018857	Upstream2kb	LOC106393330	BnaA02g14020D [Brassica napus]	-	-	-	-	GO:0005622//intracellular;GO:0043226//organelle;GO:0005623//cell;GO:0043229//intracellular organelle;GO:0044424//intracellular part;GO:0043227//membrane-bounded organelle;GO:0044464//cell part;GO:0043231//intracellular membrane-bounded organelle	-	-
NC_027758.2	15140901	15141100	*	7.80973e-08	2.36177e-06	34.8485	ncbi_106393330	0.996667	2.47	1.30933	0.000371222	0.0018857	Upstream2kb	LOC106393330	BnaA02g14020D [Brassica napus]	-	-	-	-	GO:0005622//intracellular;GO:0043226//organelle;GO:0005623//cell;GO:0043229//intracellular organelle;GO:0044424//intracellular part;GO:0043227//membrane-bounded organelle;GO:0044464//cell part;GO:0043231//intracellular membrane-bounded organelle	-	-
NC_027758.2	16596001	16596200	*	3.86407e-12	2.07682e-10	45.759	ncbi_106395114	52.82	141.21	1.41869	1.47338e-09	1.81982e-08	Upstream2kb	LOC106395114	PREDICTED: MLP-like protein 31 [Brassica rapa]	-	-	-	-	GO:0043226//organelle;GO:0005737//cytoplasm;GO:0044444//cytoplasmic part;GO:0044464//cell part;GO:0043227//membrane-bounded organelle;GO:0043231//intracellular membrane-bounded organelle;GO:0009536//plastid;GO:0043229//intracellular organelle;GO:0044424//intracellular part;GO:0005622//intracellular;GO:0005623//cell	-	GO:0050896//response to stimulus;GO:0006950//response to stress
NC_027758.2	17772601	17772800	*	8.58072e-10	3.4591e-08	-51.2821	ncbi_111206267	1.59	4.78667	1.58999	0.00162708	0.00699422	Upstream2kb	LOC111206267	PREDICTED: glycosylphosphatidylinositol anchor attachment 1 protein isoform X1 [Brassica rapa]	Metabolism	Glycan biosynthesis and metabolism	ko00563//Glycosylphosphatidylinositol(GPI)-anchor biosynthesis	K05289	-	-	-
NC_027758.2	17772601	17772800	*	8.58072e-10	3.4591e-08	-51.2821	ncbi_111206270	75.6833	265.89	1.81278	6.27905e-17	1.51666e-15	Upstream2kb	LOC111206270	stem-specific protein TSJT1-like [Brassica rapa]	-	-	-	-	GO:0005623//cell;GO:0044424//intracellular part;GO:0016020//membrane;GO:0005622//intracellular;GO:0044464//cell part	-	GO:0009725//response to hormone;GO:0050896//response to stimulus;GO:0010035//response to inorganic substance;GO:0042221//response to chemical;GO:0009719//response to endogenous stimulus;GO:0010033//response to organic substance;GO:0010038//response to metal ion
NC_027758.2	17840001	17840200	*	1.91487e-20	2.2053e-18	-93.1034	ncbi_106399584	7.62333	3.68333	-1.04941	2.60065e-05	0.000171439	Upstream2kb	LOC106399584	PREDICTED: 5'-nucleotidase SurE-like [Brassica napus]	Metabolism	Nucleotide metabolism;Metabolism of cofactors and vitamins	ko00230//Purine metabolism;ko00240//Pyrimidine metabolism;ko00760//Nicotinate and nicotinamide metabolism	K03787	GO:0005623//cell;GO:0044464//cell part;GO:0044424//intracellular part;GO:0005622//intracellular	GO:0016788//hydrolase activity, acting on ester bonds;GO:0003824//catalytic activity;GO:0016791//phosphatase activity;GO:0016787//hydrolase activity;GO:0042578//phosphoric ester hydrolase activity	-
NC_027758.2	17840301	17840500	*	4.44921e-26	7.63556e-24	-86.5854	ncbi_106399584	7.62333	3.68333	-1.04941	2.60065e-05	0.000171439	Upstream2kb	LOC106399584	PREDICTED: 5'-nucleotidase SurE-like [Brassica napus]	Metabolism	Nucleotide metabolism;Metabolism of cofactors and vitamins	ko00230//Purine metabolism;ko00240//Pyrimidine metabolism;ko00760//Nicotinate and nicotinamide metabolism	K03787	GO:0005623//cell;GO:0044464//cell part;GO:0044424//intracellular part;GO:0005622//intracellular	GO:0016788//hydrolase activity, acting on ester bonds;GO:0003824//catalytic activity;GO:0016791//phosphatase activity;GO:0016787//hydrolase activity;GO:0042578//phosphoric ester hydrolase activity	-
NC_027758.2	17840401	17840600	*	5.15615e-50	2.97615e-47	-90.367	ncbi_106399584	7.62333	3.68333	-1.04941	2.60065e-05	0.000171439	Upstream2kb	LOC106399584	PREDICTED: 5'-nucleotidase SurE-like [Brassica napus]	Metabolism	Nucleotide metabolism;Metabolism of cofactors and vitamins	ko00230//Purine metabolism;ko00240//Pyrimidine metabolism;ko00760//Nicotinate and nicotinamide metabolism	K03787	GO:0005623//cell;GO:0044464//cell part;GO:0044424//intracellular part;GO:0005622//intracellular	GO:0016788//hydrolase activity, acting on ester bonds;GO:0003824//catalytic activity;GO:0016791//phosphatase activity;GO:0016787//hydrolase activity;GO:0042578//phosphoric ester hydrolase activity	-
NC_027758.2	17840501	17840700	*	8.14075e-44	3.59843e-41	-91.3793	ncbi_106399584	7.62333	3.68333	-1.04941	2.60065e-05	0.000171439	Upstream2kb	LOC106399584	PREDICTED: 5'-nucleotidase SurE-like [Brassica napus]	Metabolism	Nucleotide metabolism;Metabolism of cofactors and vitamins	ko00230//Purine metabolism;ko00240//Pyrimidine metabolism;ko00760//Nicotinate and nicotinamide metabolism	K03787	GO:0005623//cell;GO:0044464//cell part;GO:0044424//intracellular part;GO:0005622//intracellular	GO:0016788//hydrolase activity, acting on ester bonds;GO:0003824//catalytic activity;GO:0016791//phosphatase activity;GO:0016787//hydrolase activity;GO:0042578//phosphoric ester hydrolase activity	-
NC_027758.2	17848201	17848400	*	1.01957e-11	5.22267e-10	26.1697	ncbi_106399614	0.483333	0.13	-1.89451	0.00686584	0.0243402	Upstream2kb	LOC106399614	PREDICTED: 5'-nucleotidase SurE-like [Brassica napus]	Metabolism	Nucleotide metabolism;Metabolism of cofactors and vitamins	ko00230//Purine metabolism;ko00240//Pyrimidine metabolism;ko00760//Nicotinate and nicotinamide metabolism	K03787	-	-	-
NC_027758.2	18979801	18980000	*	0.00270952	0.0275099	33.4173	ncbi_111206407	3.24333	7.37333	1.18484	9.69828e-06	6.93189e-05	Upstream2kb	LOC111206407	BnaCnng41210D [Brassica napus]	-	-	-	-	GO:0044464//cell part;GO:0043226//organelle;GO:0043229//intracellular organelle;GO:0043227//membrane-bounded organelle;GO:0043231//intracellular membrane-bounded organelle;GO:0005623//cell;GO:0005622//intracellular;GO:0071944//cell periphery;GO:0030312//external encapsulating structure;GO:0044424//intracellular part	-	-
NC_027758.2	19011801	19012000	*	6.86665e-31	1.58915e-28	43.3393	ncbi_106397468	18.87	82.5667	2.12947	1.3823e-12	2.3369e-11	Upstream2kb	LOC106397468	PREDICTED: dehydrin ERD14-like [Brassica rapa]	-	-	-	-	-	-	-
NC_027758.2	19011801	19012000	*	6.86665e-31	1.58915e-28	43.3393	ncbi_106397478	0.583333	0.06	-3.28129	0.000460477	0.00228401	Upstream2kb	LOC106397478	BnaA02g17880D [Brassica napus]	-	-	-	-	-	-	-
NC_027758.2	19011901	19012100	*	1.97174e-36	6.11912e-34	61.6402	ncbi_106397468	18.87	82.5667	2.12947	1.3823e-12	2.3369e-11	Upstream2kb	LOC106397468	PREDICTED: dehydrin ERD14-like [Brassica rapa]	-	-	-	-	-	-	-
NC_027758.2	19011901	19012100	*	1.97174e-36	6.11912e-34	61.6402	ncbi_106397478	0.583333	0.06	-3.28129	0.000460477	0.00228401	Upstream2kb	LOC106397478	BnaA02g17880D [Brassica napus]	-	-	-	-	-	-	-
NC_027758.2	19438901	19439100	*	1.76783e-15	1.33849e-13	25.7079	ncbi_111206432	0.86	2.01667	1.22956	0.00542058	0.0199134	Upstream2kb	LOC111206432	PREDICTED: protein NRT1/ PTR FAMILY 5.2 [Brassica oleracea var. oleracea] [Brassica oleracea]	-	-	-	-	-	-	-
NC_027758.2	19599301	19599500	*	1.12968e-27	2.14721e-25	68.1525	ncbi_106396984	2.37667	6.87	1.53137	3.47896e-08	3.6166e-07	Upstream2kb	LOC106396984	PREDICTED: proteasome subunit beta type-3-A [Brassica rapa]	Genetic Information Processing	Folding, sorting and degradation	ko03050//Proteasome	K02735	GO:0043234//protein complex;GO:0005623//cell;GO:0044444//cytoplasmic part;GO:0044424//intracellular part;GO:0031090//organelle membrane;GO:0043226//organelle;GO:0044464//cell part;GO:0005737//cytoplasm;GO:0043231//intracellular membrane-bounded organelle;GO:0005622//intracellular;GO:0043229//intracellular organelle;GO:0032991//macromolecular complex;GO:0043227//membrane-bounded organelle;GO:00444…	GO:0003824//catalytic activity;GO:0016787//hydrolase activity	GO:0006511//ubiquitin-dependent protein catabolic process;GO:0044267//cellular protein metabolic process;GO:0044710//single-organism metabolic process;GO:0019941//modification-dependent protein catabolic process;GO:0009056//catabolic process;GO:0043623//cellular protein complex assembly;GO:1901575//organic substance catabolic process;GO:0006631//fatty acid metabolic process;GO:0043632//modificati…
NC_027758.2	19599401	19599600	*	8.6463e-13	4.99199e-11	60.8392	ncbi_106396984	2.37667	6.87	1.53137	3.47896e-08	3.6166e-07	Upstream2kb	LOC106396984	PREDICTED: proteasome subunit beta type-3-A [Brassica rapa]	Genetic Information Processing	Folding, sorting and degradation	ko03050//Proteasome	K02735	GO:0043234//protein complex;GO:0005623//cell;GO:0044444//cytoplasmic part;GO:0044424//intracellular part;GO:0031090//organelle membrane;GO:0043226//organelle;GO:0044464//cell part;GO:0005737//cytoplasm;GO:0043231//intracellular membrane-bounded organelle;GO:0005622//intracellular;GO:0043229//intracellular organelle;GO:0032991//macromolecular complex;GO:0043227//membrane-bounded organelle;GO:00444…	GO:0003824//catalytic activity;GO:0016787//hydrolase activity	GO:0006511//ubiquitin-dependent protein catabolic process;GO:0044267//cellular protein metabolic process;GO:0044710//single-organism metabolic process;GO:0019941//modification-dependent protein catabolic process;GO:0009056//catabolic process;GO:0043623//cellular protein complex assembly;GO:1901575//organic substance catabolic process;GO:0006631//fatty acid metabolic process;GO:0043632//modificati…
NC_027758.2	22913001	22913200	*	2.07681e-07	5.85522e-06	-27.2822	ncbi_106437683	0.02	1.27	5.98868	2.9384e-43	3.46905e-41	Upstream2kb	LOC106437683	PREDICTED: disease resistance protein RRS1-like isoform X1 [Brassica napus]	-	-	-	-	-	-	-
NC_027758.2	23663901	23664100	*	6.83886e-23	9.43848e-21	61.2654	ncbi_106407331	1.84	0.613333	-1.58496	2.24623e-05	0.000149648	Upstream2kb	LOC106407331	BnaC09g30680D [Brassica napus]	Genetic Information Processing	Replication and repair	ko03420//Nucleotide excision repair;ko03030//DNA replication;ko03440//Homologous recombination;ko03430//Mismatch repair	K07466	-	-	-
NC_027758.2	23664001	23664200	*	1.40596e-06	3.413e-05	30.0184	ncbi_106407331	1.84	0.613333	-1.58496	2.24623e-05	0.000149648	Upstream2kb	LOC106407331	BnaC09g30680D [Brassica napus]	Genetic Information Processing	Replication and repair	ko03420//Nucleotide excision repair;ko03030//DNA replication;ko03440//Homologous recombination;ko03430//Mismatch repair	K07466	-	-	-
NC_027758.2	23990001	23990200	*	1.7269e-11	8.61956e-10	-38.6746	ncbi_106445755	0.15	0.956667	2.67305	4.08443e-07	3.65929e-06	Upstream2kb	LOC106445755	PREDICTED: squalene monooxygenase 1,1-like [Brassica napus]	Metabolism	Metabolism of terpenoids and polyketides;Lipid metabolism	ko00100//Steroid biosynthesis;ko00909//Sesquiterpenoid and triterpenoid biosynthesis	K00511	-	-	-
NC_027758.2	24304501	24304700	*	1.14473e-46	5.71623e-44	98.5075	ncbi_106399933	6.1	2.93667	-1.05463	0.000902503	0.00415822	Upstream2kb	LOC106399933	PREDICTED: protein HAIKU1-like [Brassica napus]	-	-	-	-	GO:0005622//intracellular;GO:0044464//cell part;GO:0043229//intracellular organelle;GO:0043227//membrane-bounded organelle;GO:0043226//organelle;GO:0005623//cell;GO:0043231//intracellular membrane-bounded organelle;GO:0044424//intracellular part	-	GO:0048518//positive regulation of biological process;GO:1902578//single-organism localization;GO:0006605//protein targeting;GO:0051179//localization;GO:0006810//transport;GO:0044765//single-organism transport;GO:0045184//establishment of protein localization;GO:0015031//protein transport;GO:0034613//cellular protein localization;GO:1902582//single-organism intracellular transport;GO:0070727//cel…
NC_027758.2	24304601	24304800	*	1.43439e-26	2.54528e-24	87.0968	ncbi_106399933	6.1	2.93667	-1.05463	0.000902503	0.00415822	Upstream2kb	LOC106399933	PREDICTED: protein HAIKU1-like [Brassica napus]	-	-	-	-	GO:0005622//intracellular;GO:0044464//cell part;GO:0043229//intracellular organelle;GO:0043227//membrane-bounded organelle;GO:0043226//organelle;GO:0005623//cell;GO:0043231//intracellular membrane-bounded organelle;GO:0044424//intracellular part	-	GO:0048518//positive regulation of biological process;GO:1902578//single-organism localization;GO:0006605//protein targeting;GO:0051179//localization;GO:0006810//transport;GO:0044765//single-organism transport;GO:0045184//establishment of protein localization;GO:0015031//protein transport;GO:0034613//cellular protein localization;GO:1902582//single-organism intracellular transport;GO:0070727//cel…
NC_027758.2	24305301	24305500	*	1.56206e-38	5.36592e-36	71.7669	ncbi_106399933	6.1	2.93667	-1.05463	0.000902503	0.00415822	Upstream2kb	LOC106399933	PREDICTED: protein HAIKU1-like [Brassica napus]	-	-	-	-	GO:0005622//intracellular;GO:0044464//cell part;GO:0043229//intracellular organelle;GO:0043227//membrane-bounded organelle;GO:0043226//organelle;GO:0005623//cell;GO:0043231//intracellular membrane-bounded organelle;GO:0044424//intracellular part	-	GO:0048518//positive regulation of biological process;GO:1902578//single-organism localization;GO:0006605//protein targeting;GO:0051179//localization;GO:0006810//transport;GO:0044765//single-organism transport;GO:0045184//establishment of protein localization;GO:0015031//protein transport;GO:0034613//cellular protein localization;GO:1902582//single-organism intracellular transport;GO:0070727//cel…
NC_027758.2	24305401	24305600	*	1.23309e-18	1.22937e-16	52.0952	ncbi_106399933	6.1	2.93667	-1.05463	0.000902503	0.00415822	Upstream2kb	LOC106399933	PREDICTED: protein HAIKU1-like [Brassica napus]	-	-	-	-	GO:0005622//intracellular;GO:0044464//cell part;GO:0043229//intracellular organelle;GO:0043227//membrane-bounded organelle;GO:0043226//organelle;GO:0005623//cell;GO:0043231//intracellular membrane-bounded organelle;GO:0044424//intracellular part	-	GO:0048518//positive regulation of biological process;GO:1902578//single-organism localization;GO:0006605//protein targeting;GO:0051179//localization;GO:0006810//transport;GO:0044765//single-organism transport;GO:0045184//establishment of protein localization;GO:0015031//protein transport;GO:0034613//cellular protein localization;GO:1902582//single-organism intracellular transport;GO:0070727//cel…
NC_027758.2	24462301	24462500	*	1.9423e-10	8.5265e-09	25.9454	ncbi_106423772	0.546667	0.0433333	-3.65711	3.50802e-05	0.000225077	Upstream2kb	LOC106423772	BnaA02g24830D [Brassica napus]	-	-	-	-	-	-	-
NC_027758.2	24463401	24463600	*	1.47502e-23	2.13636e-21	37.1324	ncbi_106423772	0.546667	0.0433333	-3.65711	3.50802e-05	0.000225077	Upstream2kb	LOC106423772	BnaA02g24830D [Brassica napus]	-	-	-	-	-	-	-
NC_027758.2	25160401	25160600	*	1.40955e-37	4.62639e-35	92.9412	ncbi_106400640	1.06667	0.49	-1.12226	0.0106384	0.0352953	Upstream2kb	LOC106400640	PREDICTED: GATA transcription factor 27-like isoform X1 [Brassica napus]	-	-	-	-	-	-	-
NC_027758.2	25160501	25160700	*	4.1795e-28	8.15078e-26	61.1111	ncbi_106400640	1.06667	0.49	-1.12226	0.0106384	0.0352953	Upstream2kb	LOC106400640	PREDICTED: GATA transcription factor 27-like isoform X1 [Brassica napus]	-	-	-	-	-	-	-
NC_027758.2	26032401	26032600	*	5.09257e-11	2.40244e-09	40.778	ncbi_106401124	18.8333	54.9233	1.54413	1.94298e-09	2.36714e-08	Upstream2kb	LOC106401124	PREDICTED: RING-H2 finger protein ATL79-like [Brassica napus]	-	-	-	-	-	-	-
NC_027758.2	26032501	26032700	*	4.86312e-14	3.19748e-12	31.5012	ncbi_106401124	18.8333	54.9233	1.54413	1.94298e-09	2.36714e-08	Upstream2kb	LOC106401124	PREDICTED: RING-H2 finger protein ATL79-like [Brassica napus]	-	-	-	-	-	-	-
NC_027758.2	26431901	26432100	*	2.42803e-06	5.6267e-05	-31.4294	ncbi_106401453	1.28333	3.8	1.5661	0.000443987	0.0022113	Upstream2kb	LOC106401453	PREDICTED: protein NSP-INTERACTING KINASE 2-like isoform X1 [Brassica napus]	-	-	-	-	-	-	-
NC_027758.2	26559801	26560000	*	1.28444e-08	4.39302e-07	36.4865	ncbi_106401516	1.47	7.39667	2.33106	7.11998e-09	8.09738e-08	Upstream2kb	LOC106401516	PREDICTED: tetraspanin-13 [Brassica rapa]	-	-	-	-	GO:0043231//intracellular membrane-bounded organelle;GO:0005622//intracellular;GO:0031224//intrinsic component of membrane;GO:0043226//organelle;GO:0044464//cell part;GO:0005623//cell;GO:0044424//intracellular part;GO:0043227//membrane-bounded organelle;GO:0044425//membrane part;GO:0043229//intracellular organelle;GO:0016020//membrane	-	GO:0032502//developmental process;GO:0044767//single-organism developmental process;GO:0044699//single-organism process
NC_027758.2	26760501	26760700	*	9.75793e-07	2.4414e-05	28.9828	ncbi_106396776	0.0833333	0.653333	2.97085	0.000950816	0.00435451	Upstream2kb	LOC106396776	PREDICTED: transmembrane emp24 domain-containing protein p24delta8-like [Brassica napus]	-	-	-	-	-	-	-
NC_027758.2	26760601	26760800	*	3.4658e-21	4.22981e-19	36.7052	ncbi_106396776	0.0833333	0.653333	2.97085	0.000950816	0.00435451	Upstream2kb	LOC106396776	PREDICTED: transmembrane emp24 domain-containing protein p24delta8-like [Brassica napus]	-	-	-	-	-	-	-
NC_027758.2	26760701	26760900	*	1.24471e-43	5.44882e-41	41.5161	ncbi_106396776	0.0833333	0.653333	2.97085	0.000950816	0.00435451	Upstream2kb	LOC106396776	PREDICTED: transmembrane emp24 domain-containing protein p24delta8-like [Brassica napus]	-	-	-	-	-	-	-
NC_027758.2	26760801	26761000	*	1.14771e-27	2.18054e-25	40.7233	ncbi_106396776	0.0833333	0.653333	2.97085	0.000950816	0.00435451	Upstream2kb	LOC106396776	PREDICTED: transmembrane emp24 domain-containing protein p24delta8-like [Brassica napus]	-	-	-	-	-	-	-
NC_027758.2	27931801	27932000	*	4.56844e-10	1.91135e-08	31.8689	ncbi_106401778	1.26333	2.65333	1.07057	0.000826647	0.00384745	Upstream2kb	LOC106401778	Altered inheritance of mitochondria protein 32 [Noccaea caerulescens]	-	-	-	-	-	-	-
NC_027758.2	28175001	28175200	*	7.32285e-35	2.10568e-32	47.8271	ncbi_106424745	5.39	17.1767	1.67209	1.60827e-09	1.9767e-08	Upstream2kb	LOC106424745	PREDICTED: mitochondrial import receptor subunit TOM20-3-like [Brassica rapa]	-	-	-	-	GO:0005739//mitochondrion;GO:0044446//intracellular organelle part;GO:0019866//organelle inner membrane;GO:0032991//macromolecular complex;GO:0016020//membrane;GO:0005737//cytoplasm;GO:0005623//cell;GO:0043234//protein complex;GO:0043231//intracellular membrane-bounded organelle;GO:0044464//cell part;GO:0031967//organelle envelope;GO:0043229//intracellular organelle;GO:0031966//mitochondrial memb…	GO:0022884//macromolecule transmembrane transporter activity;GO:0008320//protein transmembrane transporter activity;GO:0022857//transmembrane transporter activity;GO:0008565//protein transporter activity;GO:0005215//transporter activity;GO:0005488//binding;GO:0022892//substrate-specific transporter activity;GO:0022891//substrate-specific transmembrane transporter activity	GO:0022607//cellular component assembly;GO:0034613//cellular protein localization;GO:0044248//cellular catabolic process;GO:0008152//metabolic process;GO:0043248//proteasome assembly;GO:0051649//establishment of localization in cell;GO:0045184//establishment of protein localization;GO:0033036//macromolecule localization;GO:0015031//protein transport;GO:0009058//biosynthetic process;GO:0043170//ma…
NC_027758.2	28175101	28175300	*	5.03154e-27	9.18503e-25	71.5217	ncbi_106424745	5.39	17.1767	1.67209	1.60827e-09	1.9767e-08	Upstream2kb	LOC106424745	PREDICTED: mitochondrial import receptor subunit TOM20-3-like [Brassica rapa]	-	-	-	-	GO:0005739//mitochondrion;GO:0044446//intracellular organelle part;GO:0019866//organelle inner membrane;GO:0032991//macromolecular complex;GO:0016020//membrane;GO:0005737//cytoplasm;GO:0005623//cell;GO:0043234//protein complex;GO:0043231//intracellular membrane-bounded organelle;GO:0044464//cell part;GO:0031967//organelle envelope;GO:0043229//intracellular organelle;GO:0031966//mitochondrial memb…	GO:0022884//macromolecule transmembrane transporter activity;GO:0008320//protein transmembrane transporter activity;GO:0022857//transmembrane transporter activity;GO:0008565//protein transporter activity;GO:0005215//transporter activity;GO:0005488//binding;GO:0022892//substrate-specific transporter activity;GO:0022891//substrate-specific transmembrane transporter activity	GO:0022607//cellular component assembly;GO:0034613//cellular protein localization;GO:0044248//cellular catabolic process;GO:0008152//metabolic process;GO:0043248//proteasome assembly;GO:0051649//establishment of localization in cell;GO:0045184//establishment of protein localization;GO:0033036//macromolecule localization;GO:0015031//protein transport;GO:0009058//biosynthetic process;GO:0043170//ma…
NC_027758.2	28565501	28565700	*	1.95168e-54	1.36175e-51	29.6844	ncbi_106397731	0.873333	0.406667	-1.10269	0.0135504	0.0432772	Upstream2kb	LOC106397731	PREDICTED: auxin transporter-like protein 3 [Brassica rapa]	Environmental Information Processing	Signal transduction	ko04075//Plant hormone signal transduction	K13946	GO:0016020//membrane;GO:0031224//intrinsic component of membrane;GO:0044425//membrane part	GO:0022857//transmembrane transporter activity;GO:0005215//transporter activity;GO:0080161//auxin transmembrane transporter activity;GO:0022804//active transmembrane transporter activity;GO:0022891//substrate-specific transmembrane transporter activity;GO:0022892//substrate-specific transporter activity;GO:0015291//secondary active transmembrane transporter activity	GO:0006629//lipid metabolic process;GO:0048589//developmental growth;GO:0071702//organic substance transport;GO:0006811//ion transport;GO:0009755//hormone-mediated signaling pathway;GO:0044238//primary metabolic process;GO:0044710//single-organism metabolic process;GO:0043480//pigment accumulation in tissues;GO:0006066//alcohol metabolic process;GO:0006793//phosphorus metabolic process;GO:0040007…
NC_027758.2	29377801	29378000	*	2.74868e-22	3.63877e-20	64.1908	ncbi_106399654	2.50333	1.18667	-1.07694	0.00228468	0.00941423	Upstream2kb	LOC106399654	PREDICTED: B-box zinc finger protein 18-like [Brassica napus]	-	-	-	-	-	-	-
NC_027758.2	29377901	29378100	*	1.93874e-14	1.32696e-12	57.062	ncbi_106399654	2.50333	1.18667	-1.07694	0.00228468	0.00941423	Upstream2kb	LOC106399654	PREDICTED: B-box zinc finger protein 18-like [Brassica napus]	-	-	-	-	-	-	-
NC_027758.2	30355101	30355300	*	1.12514e-38	3.89285e-36	48	ncbi_106403348	4.94333	0.87	-2.5064	3.76247e-15	7.90719e-14	Upstream2kb	LOC106403348	PREDICTED: FRIGIDA-like protein 3 [Brassica napus]	-	-	-	-	-	-	-
NC_027758.2	30355101	30355300	*	1.12514e-38	3.89285e-36	48	ncbi_106403374	3.19333	10.1333	1.66597	5.3367e-12	8.56966e-11	Upstream2kb	LOC106403374	PREDICTED: probably inactive leucine-rich repeat receptor-like protein kinase At5g48380 [Brassica napus]	-	-	-	-	GO:0044425//membrane part;GO:0005911//cell-cell junction;GO:0031224//intrinsic component of membrane;GO:0016020//membrane;GO:0030054//cell junction	GO:0005102//receptor binding;GO:0016740//transferase activity;GO:0003824//catalytic activity;GO:0005488//binding;GO:0005515//protein binding;GO:0016301//kinase activity;GO:0016772//transferase activity, transferring phosphorus-containing groups	GO:0050789//regulation of biological process;GO:0051707//response to other organism;GO:0044763//single-organism cellular process;GO:0044700//single organism signaling;GO:0098542//defense response to other organism;GO:0009696//salicylic acid metabolic process;GO:0043436//oxoacid metabolic process;GO:0044699//single-organism process;GO:0065007//biological regulation;GO:1901615//organic hydroxy comp…
NC_027758.2	30355201	30355400	*	3.52808e-132	2.54776e-128	83.6735	ncbi_106403348	4.94333	0.87	-2.5064	3.76247e-15	7.90719e-14	Upstream2kb	LOC106403348	PREDICTED: FRIGIDA-like protein 3 [Brassica napus]	-	-	-	-	-	-	-
NC_027758.2	30355201	30355400	*	3.52808e-132	2.54776e-128	83.6735	ncbi_106403374	3.19333	10.1333	1.66597	5.3367e-12	8.56966e-11	Upstream2kb	LOC106403374	PREDICTED: probably inactive leucine-rich repeat receptor-like protein kinase At5g48380 [Brassica napus]	-	-	-	-	GO:0044425//membrane part;GO:0005911//cell-cell junction;GO:0031224//intrinsic component of membrane;GO:0016020//membrane;GO:0030054//cell junction	GO:0005102//receptor binding;GO:0016740//transferase activity;GO:0003824//catalytic activity;GO:0005488//binding;GO:0005515//protein binding;GO:0016301//kinase activity;GO:0016772//transferase activity, transferring phosphorus-containing groups	GO:0050789//regulation of biological process;GO:0051707//response to other organism;GO:0044763//single-organism cellular process;GO:0044700//single organism signaling;GO:0098542//defense response to other organism;GO:0009696//salicylic acid metabolic process;GO:0043436//oxoacid metabolic process;GO:0044699//single-organism process;GO:0065007//biological regulation;GO:1901615//organic hydroxy comp…
NC_027758.2	30355301	30355500	*	4.98518e-121	2.70743e-117	89.3868	ncbi_106403374	3.19333	10.1333	1.66597	5.3367e-12	8.56966e-11	Upstream2kb	LOC106403374	PREDICTED: probably inactive leucine-rich repeat receptor-like protein kinase At5g48380 [Brassica napus]	-	-	-	-	GO:0044425//membrane part;GO:0005911//cell-cell junction;GO:0031224//intrinsic component of membrane;GO:0016020//membrane;GO:0030054//cell junction	GO:0005102//receptor binding;GO:0016740//transferase activity;GO:0003824//catalytic activity;GO:0005488//binding;GO:0005515//protein binding;GO:0016301//kinase activity;GO:0016772//transferase activity, transferring phosphorus-containing groups	GO:0050789//regulation of biological process;GO:0051707//response to other organism;GO:0044763//single-organism cellular process;GO:0044700//single organism signaling;GO:0098542//defense response to other organism;GO:0009696//salicylic acid metabolic process;GO:0043436//oxoacid metabolic process;GO:0044699//single-organism process;GO:0065007//biological regulation;GO:1901615//organic hydroxy comp…
NC_027758.2	30431201	30431400	*	2.48592e-20	2.8409e-18	46.8627	ncbi_106425145	0.0166667	0.156667	3.23266	0.0138532	0.0440522	Upstream2kb	LOC106425145	PREDICTED: transcription factor bHLH78-like isoform X1 [Brassica napus]	-	-	-	-	GO:0044464//cell part;GO:0043227//membrane-bounded organelle;GO:0043226//organelle;GO:0043231//intracellular membrane-bounded organelle;GO:0005623//cell;GO:0044424//intracellular part;GO:0043229//intracellular organelle;GO:0005622//intracellular	GO:0001071//nucleic acid binding transcription factor activity	GO:0019438//aromatic compound biosynthetic process;GO:0016129//phytosteroid biosynthetic process;GO:0006629//lipid metabolic process;GO:0009058//biosynthetic process;GO:0034645//cellular macromolecule biosynthetic process;GO:0071704//organic substance metabolic process;GO:0044281//small molecule metabolic process;GO:1901617//organic hydroxy compound biosynthetic process;GO:0043170//macromolecule …
NC_027758.2	31114201	31114400	*	1.22155e-07	3.57965e-06	41.2698	ncbi_106424915	1.14	0.001	-10.1548	3.67806e-14	7.10772e-13	Upstream2kb	LOC106424915	BnaA09g32810D [Brassica napus]	-	-	-	-	-	-	-
NC_027758.2	31255901	31256100	*	2.06931e-08	6.85424e-07	42.7381	ncbi_106367757	0.0533333	0.39	2.87036	0.00123972	0.00550807	Upstream2kb	LOC106367757	PREDICTED: probable WRKY transcription factor 48 [Brassica napus]	-	-	-	-	GO:0043229//intracellular organelle;GO:0005622//intracellular;GO:0043231//intracellular membrane-bounded organelle;GO:0044424//intracellular part;GO:0043226//organelle;GO:0043227//membrane-bounded organelle;GO:0005623//cell;GO:0044464//cell part	GO:0003676//nucleic acid binding;GO:0097159//organic cyclic compound binding;GO:1901363//heterocyclic compound binding;GO:0005488//binding;GO:0003677//DNA binding	GO:0006810//transport;GO:0015849//organic acid transport;GO:0031326//regulation of cellular biosynthetic process;GO:0043207//response to external biotic stimulus;GO:0009605//response to external stimulus;GO:1901698//response to nitrogen compound;GO:0071702//organic substance transport;GO:1903506//regulation of nucleic acid-templated transcription;GO:0010468//regulation of gene expression;GO:00512…
NC_027758.2	31256301	31256500	*	9.35896e-10	3.75386e-08	27.3718	ncbi_106367757	0.0533333	0.39	2.87036	0.00123972	0.00550807	Upstream2kb	LOC106367757	PREDICTED: probable WRKY transcription factor 48 [Brassica napus]	-	-	-	-	GO:0043229//intracellular organelle;GO:0005622//intracellular;GO:0043231//intracellular membrane-bounded organelle;GO:0044424//intracellular part;GO:0043226//organelle;GO:0043227//membrane-bounded organelle;GO:0005623//cell;GO:0044464//cell part	GO:0003676//nucleic acid binding;GO:0097159//organic cyclic compound binding;GO:1901363//heterocyclic compound binding;GO:0005488//binding;GO:0003677//DNA binding	GO:0006810//transport;GO:0015849//organic acid transport;GO:0031326//regulation of cellular biosynthetic process;GO:0043207//response to external biotic stimulus;GO:0009605//response to external stimulus;GO:1901698//response to nitrogen compound;GO:0071702//organic substance transport;GO:1903506//regulation of nucleic acid-templated transcription;GO:0010468//regulation of gene expression;GO:00512…
NC_027758.2	32455201	32455400	*	5.56933e-05	0.00095383	35.1096	ncbi_106404203	0.223333	0.79	1.82265	7.49893e-05	0.000448374	Upstream2kb	LOC106404203	PREDICTED: uncharacterized protein LOC106350271 [Brassica napus]	-	-	-	-	-	-	-
NC_027758.2	32843901	32844100	*	3.98279e-08	1.26215e-06	33.5784	ncbi_106404537	0.0933333	0.586667	2.65208	5.00132e-05	0.000310888	Upstream2kb	LOC106404537	BnaA02g32860D [Brassica napus]	-	-	-	-	-	-	-
NC_027758.2	32843901	32844100	*	3.98279e-08	1.26215e-06	33.5784	ncbi_106404548	3.84	10.2967	1.423	5.95682e-07	5.20434e-06	Upstream2kb	LOC106404548	PREDICTED: sphingoid long-chain bases kinase 1-like [Brassica napus]	-	-	-	-	GO:0005623//cell;GO:0044424//intracellular part;GO:0043231//intracellular membrane-bounded organelle;GO:0016020//membrane;GO:0043226//organelle;GO:0043229//intracellular organelle;GO:0005622//intracellular;GO:0044464//cell part;GO:0043227//membrane-bounded organelle	GO:0005488//binding;GO:0003824//catalytic activity;GO:1901363//heterocyclic compound binding;GO:0032549//ribonucleoside binding;GO:0016740//transferase activity;GO:0032550//purine ribonucleoside binding;GO:0036094//small molecule binding;GO:0016301//kinase activity;GO:0016772//transferase activity, transferring phosphorus-containing groups;GO:0097367//carbohydrate derivative binding;GO:0097159//o…	GO:0007186//G-protein coupled receptor signaling pathway;GO:0009606//tropism;GO:0065007//biological regulation;GO:0043170//macromolecule metabolic process;GO:0043412//macromolecule modification;GO:0005976//polysaccharide metabolic process;GO:0006643//membrane lipid metabolic process;GO:0006793//phosphorus metabolic process;GO:0008152//metabolic process;GO:0022414//reproductive process;GO:0018205/…
NC_027758.2	33136201	33136400	*	3.69443e-08	1.17611e-06	47.547	ncbi_106444869	1.4	0.576667	-1.27962	0.00255863	0.0103836	Upstream2kb	LOC106444869	BnaC02g42090D [Brassica napus]	-	-	-	-	-	-	-
NC_027759.2	360401	360600	*	2.40086e-09	9.10304e-08	53.1746	ncbi_106428997	0.35	1.21333	1.79355	0.000255182	0.00134828	Upstream2kb	LOC106428997	PREDICTED: dof zinc finger protein DOF5.1-like [Brassica rapa]	-	-	-	-	-	-	-
NC_027759.2	680001	680200	*	6.83742e-67	7.56853e-64	-93.247	ncbi_106442995	0.001	1.22333	10.2566	2.09192e-09	2.53786e-08	Upstream2kb	LOC106442995	-	-	-	-	-	-	-	-
NC_027759.2	868501	868700	*	1.44847e-05	0.000284928	-35.1351	ncbi_106428227	0.196667	0.0466667	-2.07529	0.012561	0.0406091	Upstream2kb	LOC106428227	PREDICTED: pentatricopeptide repeat-containing protein At5g04780-like [Brassica napus]	-	-	-	-	-	-	-
NC_027759.2	868601	868800	*	8.69873e-08	2.60953e-06	-27.8925	ncbi_106428227	0.196667	0.0466667	-2.07529	0.012561	0.0406091	Upstream2kb	LOC106428227	PREDICTED: pentatricopeptide repeat-containing protein At5g04780-like [Brassica napus]	-	-	-	-	-	-	-
NC_027759.2	991801	992000	*	1.55294e-05	0.00030341	34.7515	ncbi_106428006	3.39667	8.18	1.26798	1.51289e-07	1.44122e-06	Upstream2kb	LOC106428006	PREDICTED: uncharacterized aarF domain-containing protein kinase At5g05200, chloroplastic isoform X1 [Brassica napus]	-	-	-	-	GO:0044424//intracellular part;GO:0005737//cytoplasm;GO:0043227//membrane-bounded organelle;GO:0016020//membrane;GO:0044422//organelle part;GO:0044464//cell part;GO:0043229//intracellular organelle;GO:0044444//cytoplasmic part;GO:0009536//plastid;GO:0044446//intracellular organelle part;GO:0043226//organelle;GO:0044435//plastid part;GO:0009507//chloroplast;GO:0005623//cell;GO:0043231//intracellul…	GO:0016740//transferase activity;GO:0003824//catalytic activity;GO:0016772//transferase activity, transferring phosphorus-containing groups	GO:0051186//cofactor metabolic process;GO:0005982//starch metabolic process;GO:0009987//cellular process;GO:0009893//positive regulation of metabolic process;GO:0019439//aromatic compound catabolic process;GO:0046700//heterocycle catabolic process;GO:1901565//organonitrogen compound catabolic process;GO:0044238//primary metabolic process;GO:0065007//biological regulation;GO:0044699//single-organi…
NC_027759.2	992201	992400	*	1.23207e-43	5.39469e-41	32.526	ncbi_106428006	3.39667	8.18	1.26798	1.51289e-07	1.44122e-06	Upstream2kb	LOC106428006	PREDICTED: uncharacterized aarF domain-containing protein kinase At5g05200, chloroplastic isoform X1 [Brassica napus]	-	-	-	-	GO:0044424//intracellular part;GO:0005737//cytoplasm;GO:0043227//membrane-bounded organelle;GO:0016020//membrane;GO:0044422//organelle part;GO:0044464//cell part;GO:0043229//intracellular organelle;GO:0044444//cytoplasmic part;GO:0009536//plastid;GO:0044446//intracellular organelle part;GO:0043226//organelle;GO:0044435//plastid part;GO:0009507//chloroplast;GO:0005623//cell;GO:0043231//intracellul…	GO:0016740//transferase activity;GO:0003824//catalytic activity;GO:0016772//transferase activity, transferring phosphorus-containing groups	GO:0051186//cofactor metabolic process;GO:0005982//starch metabolic process;GO:0009987//cellular process;GO:0009893//positive regulation of metabolic process;GO:0019439//aromatic compound catabolic process;GO:0046700//heterocycle catabolic process;GO:1901565//organonitrogen compound catabolic process;GO:0044238//primary metabolic process;GO:0065007//biological regulation;GO:0044699//single-organi…
NC_027759.2	992401	992600	*	1.44282e-12	8.13566e-11	31.5092	ncbi_106428006	3.39667	8.18	1.26798	1.51289e-07	1.44122e-06	Upstream2kb	LOC106428006	PREDICTED: uncharacterized aarF domain-containing protein kinase At5g05200, chloroplastic isoform X1 [Brassica napus]	-	-	-	-	GO:0044424//intracellular part;GO:0005737//cytoplasm;GO:0043227//membrane-bounded organelle;GO:0016020//membrane;GO:0044422//organelle part;GO:0044464//cell part;GO:0043229//intracellular organelle;GO:0044444//cytoplasmic part;GO:0009536//plastid;GO:0044446//intracellular organelle part;GO:0043226//organelle;GO:0044435//plastid part;GO:0009507//chloroplast;GO:0005623//cell;GO:0043231//intracellul…	GO:0016740//transferase activity;GO:0003824//catalytic activity;GO:0016772//transferase activity, transferring phosphorus-containing groups	GO:0051186//cofactor metabolic process;GO:0005982//starch metabolic process;GO:0009987//cellular process;GO:0009893//positive regulation of metabolic process;GO:0019439//aromatic compound catabolic process;GO:0046700//heterocycle catabolic process;GO:1901565//organonitrogen compound catabolic process;GO:0044238//primary metabolic process;GO:0065007//biological regulation;GO:0044699//single-organi…
NC_027759.2	992501	992700	*	1.2974e-39	4.69956e-37	67.1815	ncbi_106428006	3.39667	8.18	1.26798	1.51289e-07	1.44122e-06	Upstream2kb	LOC106428006	PREDICTED: uncharacterized aarF domain-containing protein kinase At5g05200, chloroplastic isoform X1 [Brassica napus]	-	-	-	-	GO:0044424//intracellular part;GO:0005737//cytoplasm;GO:0043227//membrane-bounded organelle;GO:0016020//membrane;GO:0044422//organelle part;GO:0044464//cell part;GO:0043229//intracellular organelle;GO:0044444//cytoplasmic part;GO:0009536//plastid;GO:0044446//intracellular organelle part;GO:0043226//organelle;GO:0044435//plastid part;GO:0009507//chloroplast;GO:0005623//cell;GO:0043231//intracellul…	GO:0016740//transferase activity;GO:0003824//catalytic activity;GO:0016772//transferase activity, transferring phosphorus-containing groups	GO:0051186//cofactor metabolic process;GO:0005982//starch metabolic process;GO:0009987//cellular process;GO:0009893//positive regulation of metabolic process;GO:0019439//aromatic compound catabolic process;GO:0046700//heterocycle catabolic process;GO:1901565//organonitrogen compound catabolic process;GO:0044238//primary metabolic process;GO:0065007//biological regulation;GO:0044699//single-organi…
NC_027759.2	1119801	1120000	*	3.53983e-12	1.91094e-10	43.4921	ncbi_106427743	11.73	5.10667	-1.19975	1.23385e-05	8.64198e-05	Upstream2kb	LOC106427743	PREDICTED: dnaJ homolog subfamily C member 2-like [Brassica napus]	-	-	-	-	GO:0043226//organelle;GO:0043227//membrane-bounded organelle;GO:0005622//intracellular;GO:0005623//cell;GO:0044464//cell part;GO:0043229//intracellular organelle;GO:0044424//intracellular part;GO:0043231//intracellular membrane-bounded organelle	GO:0005488//binding	GO:0008152//metabolic process;GO:0071704//organic substance metabolic process;GO:0019538//protein metabolic process;GO:0009987//cellular process;GO:0044260//cellular macromolecule metabolic process;GO:0044237//cellular metabolic process;GO:0044267//cellular protein metabolic process;GO:0043170//macromolecule metabolic process;GO:0044763//single-organism cellular process;GO:0044238//primary metabo…
NC_027759.2	1119901	1120100	*	3.51653e-15	2.58844e-13	43.7092	ncbi_106427743	11.73	5.10667	-1.19975	1.23385e-05	8.64198e-05	Upstream2kb	LOC106427743	PREDICTED: dnaJ homolog subfamily C member 2-like [Brassica napus]	-	-	-	-	GO:0043226//organelle;GO:0043227//membrane-bounded organelle;GO:0005622//intracellular;GO:0005623//cell;GO:0044464//cell part;GO:0043229//intracellular organelle;GO:0044424//intracellular part;GO:0043231//intracellular membrane-bounded organelle	GO:0005488//binding	GO:0008152//metabolic process;GO:0071704//organic substance metabolic process;GO:0019538//protein metabolic process;GO:0009987//cellular process;GO:0044260//cellular macromolecule metabolic process;GO:0044237//cellular metabolic process;GO:0044267//cellular protein metabolic process;GO:0043170//macromolecule metabolic process;GO:0044763//single-organism cellular process;GO:0044238//primary metabo…
NC_027759.2	1699701	1699900	*	6.53772e-28	1.25983e-25	-96.1832	ncbi_106429652	0.0333333	0.313333	3.23266	0.000333187	0.0017124	Upstream2kb	LOC106429652	PREDICTED: F-box protein At5g07610 [Brassica napus]	-	-	-	-	GO:0043231//intracellular membrane-bounded organelle;GO:0005623//cell;GO:0043227//membrane-bounded organelle;GO:0043226//organelle;GO:0043229//intracellular organelle;GO:0005622//intracellular;GO:0044464//cell part;GO:0044424//intracellular part	-	-
NC_027759.2	2288501	2288700	*	0.000101382	0.00162098	-26.1364	ncbi_106430328	0.0366667	0.373333	3.34792	8.54944e-05	0.000505667	Upstream2kb	LOC106430328	PREDICTED: protein TRANSPARENT TESTA 12-like [Brassica napus]	-	-	-	-	-	-	-
NC_027759.2	2903501	2903700	*	0.000112699	0.00178226	-28.5714	ncbi_106431941	7.83	1.34667	-2.53962	1.16817e-16	2.76665e-15	Upstream2kb	LOC106431941	BnaC03g05780D [Brassica napus]	-	-	-	-	-	-	-
NC_027759.2	3521801	3522000	*	1.17871e-17	1.08462e-15	41.8969	ncbi_106431657	0.66	0.3	-1.1375	0.00344511	0.0134609	Upstream2kb	LOC106431657	PREDICTED: polyribonucleotide nucleotidyltransferase 2, mitochondrial-like [Brassica napus]	Metabolism;Genetic Information Processing	Nucleotide metabolism;Folding, sorting and degradation	ko00230//Purine metabolism;ko03018//RNA degradation;ko00240//Pyrimidine metabolism	K00962	-	-	-
NC_027759.2	4502101	4502300	*	7.5066e-13	4.36485e-11	30.303	ncbi_106434352	1.78	0.86	-1.04947	0.00215455	0.00894961	Upstream2kb	LOC106434352	PREDICTED: probable sulfate transporter 3.5 [Brassica napus]	-	-	-	-	-	-	-
NC_027759.2	4502201	4502400	*	4.13963e-34	1.14388e-31	51.9473	ncbi_106434352	1.78	0.86	-1.04947	0.00215455	0.00894961	Upstream2kb	LOC106434352	PREDICTED: probable sulfate transporter 3.5 [Brassica napus]	-	-	-	-	-	-	-
NC_027759.2	6529401	6529600	*	3.5902e-14	2.39169e-12	64.2857	ncbi_106419513	54.2567	9.52	-2.51077	6.90407e-13	1.19898e-11	Upstream2kb	LOC106419513	PREDICTED: 40S ribosomal protein S15a-like [Brassica napus]	Genetic Information Processing	Translation	ko03010//Ribosome	K02957	GO:0030312//external encapsulating structure;GO:0005840//ribosome;GO:0043228//non-membrane-bounded organelle;GO:0071944//cell periphery;GO:0043227//membrane-bounded organelle;GO:0031090//organelle membrane;GO:0005622//intracellular;GO:0005623//cell;GO:0030054//cell junction;GO:0044444//cytoplasmic part;GO:0005737//cytoplasm;GO:0044464//cell part;GO:0030529//intracellular ribonucleoprotein complex…	-	-
NC_027759.2	6529501	6529700	*	8.42299e-12	4.35409e-10	75	ncbi_106419513	54.2567	9.52	-2.51077	6.90407e-13	1.19898e-11	Upstream2kb	LOC106419513	PREDICTED: 40S ribosomal protein S15a-like [Brassica napus]	Genetic Information Processing	Translation	ko03010//Ribosome	K02957	GO:0030312//external encapsulating structure;GO:0005840//ribosome;GO:0043228//non-membrane-bounded organelle;GO:0071944//cell periphery;GO:0043227//membrane-bounded organelle;GO:0031090//organelle membrane;GO:0005622//intracellular;GO:0005623//cell;GO:0030054//cell junction;GO:0044444//cytoplasmic part;GO:0005737//cytoplasm;GO:0044464//cell part;GO:0030529//intracellular ribonucleoprotein complex…	-	-
NC_027759.2	6531401	6531600	*	3.78718e-67	4.23733e-64	82.4008	ncbi_106419534	7.40333	17.7233	1.2594	1.24674e-07	1.20584e-06	Upstream2kb	LOC106419534	PREDICTED: ras-related protein RABE1c-like isoform X1 [Brassica napus]	Cellular Processes	Transport and catabolism	ko04144//Endocytosis	K07901	GO:0043227//membrane-bounded organelle;GO:0005622//intracellular;GO:0005623//cell;GO:0044444//cytoplasmic part;GO:0043226//organelle;GO:0005737//cytoplasm;GO:0044424//intracellular part;GO:0030054//cell junction;GO:0016020//membrane;GO:0043231//intracellular membrane-bounded organelle;GO:0043229//intracellular organelle;GO:0044464//cell part;GO:0005911//cell-cell junction	GO:0036094//small molecule binding;GO:0032549//ribonucleoside binding;GO:0097159//organic cyclic compound binding;GO:0097367//carbohydrate derivative binding;GO:1901363//heterocyclic compound binding;GO:0001883//purine nucleoside binding;GO:0032550//purine ribonucleoside binding;GO:0005488//binding;GO:0001882//nucleoside binding	GO:0044699//single-organism process;GO:0051179//localization;GO:0006810//transport;GO:0044763//single-organism cellular process;GO:0051234//establishment of localization;GO:0009987//cellular process
NC_027759.2	6531701	6531900	*	1.81788e-13	1.1268e-11	48.6034	ncbi_106419534	7.40333	17.7233	1.2594	1.24674e-07	1.20584e-06	Upstream2kb	LOC106419534	PREDICTED: ras-related protein RABE1c-like isoform X1 [Brassica napus]	Cellular Processes	Transport and catabolism	ko04144//Endocytosis	K07901	GO:0043227//membrane-bounded organelle;GO:0005622//intracellular;GO:0005623//cell;GO:0044444//cytoplasmic part;GO:0043226//organelle;GO:0005737//cytoplasm;GO:0044424//intracellular part;GO:0030054//cell junction;GO:0016020//membrane;GO:0043231//intracellular membrane-bounded organelle;GO:0043229//intracellular organelle;GO:0044464//cell part;GO:0005911//cell-cell junction	GO:0036094//small molecule binding;GO:0032549//ribonucleoside binding;GO:0097159//organic cyclic compound binding;GO:0097367//carbohydrate derivative binding;GO:1901363//heterocyclic compound binding;GO:0001883//purine nucleoside binding;GO:0032550//purine ribonucleoside binding;GO:0005488//binding;GO:0001882//nucleoside binding	GO:0044699//single-organism process;GO:0051179//localization;GO:0006810//transport;GO:0044763//single-organism cellular process;GO:0051234//establishment of localization;GO:0009987//cellular process
NC_027759.2	6799001	6799200	*	2.86633e-11	1.39417e-09	-50.8717	ncbi_106435893	23.8467	3.54	-2.75197	1.45922e-26	6.58518e-25	Upstream2kb	LOC106435893	PREDICTED: beta-glucosidase 3-like isoform X1 [Brassica rapa]	Metabolism	Biosynthesis of other secondary metabolites;Metabolism of other amino acids;Carbohydrate metabolism	ko00500//Starch and sucrose metabolism;ko00940//Phenylpropanoid biosynthesis;ko00460//Cyanoamino acid metabolism	K01188	-	-	-
NC_027759.2	7161701	7161900	*	1.28023e-76	1.94295e-73	57.0064	ncbi_106354749	19.1033	4.50333	-2.08476	2.59167e-16	5.96375e-15	Upstream2kb	LOC106354749	PREDICTED: DNA ligase 1-like isoform X1 [Brassica napus]	-	-	-	-	-	-	-
NC_027759.2	7161801	7162000	*	6.40788e-69	7.62387e-66	47.0873	ncbi_106354749	19.1033	4.50333	-2.08476	2.59167e-16	5.96375e-15	Upstream2kb	LOC106354749	PREDICTED: DNA ligase 1-like isoform X1 [Brassica napus]	-	-	-	-	-	-	-
NC_027759.2	7524201	7524400	*	1.25335e-15	9.62375e-14	58.0268	ncbi_106436406	1.39	10.6967	2.944	8.03296e-28	3.98579e-26	Upstream2kb	BNAA03G10570D	BnaCnng47150D [Brassica napus]	-	-	-	-	-	-	-
NC_027759.2	7537201	7537400	*	2.49112e-06	5.75655e-05	37.5	ncbi_106436397	0.636667	4.27	2.74563	1.60548e-12	2.70013e-11	Upstream2kb	LOC106436397	BnaA03g10580D [Brassica napus]	-	-	-	-	GO:0044424//intracellular part;GO:0043231//intracellular membrane-bounded organelle;GO:0043229//intracellular organelle;GO:0044464//cell part;GO:0005622//intracellular;GO:0043226//organelle;GO:0043227//membrane-bounded organelle;GO:0005623//cell	GO:0046914//transition metal ion binding;GO:0046872//metal ion binding;GO:0097159//organic cyclic compound binding;GO:0005488//binding;GO:1901363//heterocyclic compound binding;GO:0001071//nucleic acid binding transcription factor activity;GO:0043169//cation binding;GO:0003676//nucleic acid binding;GO:0043167//ion binding	GO:0065007//biological regulation;GO:0060255//regulation of macromolecule metabolic process;GO:0050789//regulation of biological process;GO:0010468//regulation of gene expression;GO:0019222//regulation of metabolic process
NC_027759.2	7540301	7540500	*	7.00194e-23	9.65678e-21	84.252	ncbi_106436366	0.43	0.001	-8.74819	0.000145093	0.000812053	Upstream2kb	LOC106436366	BnaA09g11000D [Brassica napus]	-	-	-	-	-	-	-
NC_027759.2	7540401	7540600	*	2.13106e-26	3.73726e-24	98.0952	ncbi_106436366	0.43	0.001	-8.74819	0.000145093	0.000812053	Upstream2kb	LOC106436366	BnaA09g11000D [Brassica napus]	-	-	-	-	-	-	-
NC_027759.2	7926901	7927100	*	1.11723e-09	4.43568e-08	27.436	ncbi_111197697	8.52333	17.48	1.03622	0.000120285	0.000686343	Upstream2kb	LOC111197697	PREDICTED: peroxisome biogenesis protein 5-like [Brassica rapa]	Cellular Processes	Transport and catabolism	ko04146//Peroxisome	K13342	GO:0043231//intracellular membrane-bounded organelle;GO:0044464//cell part;GO:0043226//organelle;GO:0043229//intracellular organelle;GO:0005622//intracellular;GO:0043227//membrane-bounded organelle;GO:0005623//cell;GO:0044424//intracellular part	GO:0042277//peptide binding;GO:0005488//binding;GO:0033218//amide binding;GO:0000268//peroxisome targeting sequence binding;GO:0005048//signal sequence binding	GO:0048193//Golgi vesicle transport;GO:0071840//cellular component organization or biogenesis;GO:0051641//cellular localization;GO:0044765//single-organism transport;GO:0051179//localization;GO:0044237//cellular metabolic process;GO:0072594//establishment of protein localization to organelle;GO:0072329//monocarboxylic acid catabolic process;GO:0043574//peroxisomal transport;GO:0006811//ion transp…
NC_027759.2	8678701	8678900	*	0.000896327	0.0108319	30.0243	ncbi_106437526	0.12	0.001	-6.90689	0.00417324	0.0158932	Upstream2kb	LOC106437526	PREDICTED: F-box/FBD/LRR-repeat protein At1g51370-like [Brassica napus]	-	-	-	-	-	-	-
NC_027759.2	8678801	8679000	*	1.71404e-05	0.000331612	45.7317	ncbi_106437526	0.12	0.001	-6.90689	0.00417324	0.0158932	Upstream2kb	LOC106437526	PREDICTED: F-box/FBD/LRR-repeat protein At1g51370-like [Brassica napus]	-	-	-	-	-	-	-
NC_027759.2	9158101	9158300	*	2.81082e-26	4.89606e-24	44.4843	ncbi_106437550	2.74333	1.02	-1.42736	2.47461e-05	0.000163881	Upstream2kb	LOC106437550	BnaA03g48830D [Brassica napus]	-	-	-	-	-	-	-
NC_027759.2	9158201	9158400	*	2.25437e-25	3.69454e-23	29.9802	ncbi_106437550	2.74333	1.02	-1.42736	2.47461e-05	0.000163881	Upstream2kb	LOC106437550	BnaA03g48830D [Brassica napus]	-	-	-	-	-	-	-
NC_027759.2	9587101	9587300	*	3.00697e-11	1.45862e-09	-33.3044	ncbi_106387956	12.26	1.54	-2.99296	2.72307e-17	6.72779e-16	Upstream2kb	LOC106387956	PREDICTED: 3-hexulose-6-phosphate isomerase-like [Brassica napus]	-	-	-	-	-	GO:0005488//binding;GO:0003824//catalytic activity	GO:0044238//primary metabolic process;GO:0008152//metabolic process
NC_027759.2	9587101	9587300	*	3.00697e-11	1.45862e-09	-33.3044	ncbi_106387957	0.766667	0.13	-2.56009	0.0108555	0.0359147	Upstream2kb	LOC106387957	PREDICTED: ADP-ribosylation factor-related protein 1-like [Brassica napus]	-	-	-	-	-	GO:0097367//carbohydrate derivative binding;GO:0032550//purine ribonucleoside binding;GO:0001882//nucleoside binding;GO:1901363//heterocyclic compound binding;GO:0036094//small molecule binding;GO:0001883//purine nucleoside binding;GO:0005488//binding;GO:0097159//organic cyclic compound binding;GO:0032549//ribonucleoside binding	GO:0051641//cellular localization;GO:0046907//intracellular transport;GO:0044765//single-organism transport;GO:0009987//cellular process;GO:0044699//single-organism process;GO:1902578//single-organism localization;GO:0051179//localization;GO:0071840//cellular component organization or biogenesis;GO:0006810//transport;GO:0051649//establishment of localization in cell;GO:0061024//membrane organizat…
NC_027759.2	9814401	9814600	*	3.35916e-12	1.81763e-10	62.6344	ncbi_106345882	7.20333	0.373333	-4.27013	1.81543e-16	4.23387e-15	Upstream2kb	LOC106345882	PREDICTED: 23.5 kDa heat shock protein, mitochondrial-like [Brassica rapa]	Genetic Information Processing	Folding, sorting and degradation	ko04141//Protein processing in endoplasmic reticulum	K13993	GO:0044424//intracellular part;GO:0005622//intracellular;GO:0043229//intracellular organelle;GO:0044464//cell part;GO:0043231//intracellular membrane-bounded organelle;GO:0043226//organelle;GO:0005623//cell;GO:0043227//membrane-bounded organelle	-	GO:1901700//response to oxygen-containing compound;GO:0043170//macromolecule metabolic process;GO:0009314//response to radiation;GO:0009628//response to abiotic stimulus;GO:0050896//response to stimulus;GO:0051716//cellular response to stimulus;GO:0006979//response to oxidative stress;GO:0044267//cellular protein metabolic process;GO:0006950//response to stress;GO:0009642//response to light inten…
NC_027759.2	9814501	9814700	*	4.13665e-17	3.62919e-15	45.5663	ncbi_106345882	7.20333	0.373333	-4.27013	1.81543e-16	4.23387e-15	Upstream2kb	LOC106345882	PREDICTED: 23.5 kDa heat shock protein, mitochondrial-like [Brassica rapa]	Genetic Information Processing	Folding, sorting and degradation	ko04141//Protein processing in endoplasmic reticulum	K13993	GO:0044424//intracellular part;GO:0005622//intracellular;GO:0043229//intracellular organelle;GO:0044464//cell part;GO:0043231//intracellular membrane-bounded organelle;GO:0043226//organelle;GO:0005623//cell;GO:0043227//membrane-bounded organelle	-	GO:1901700//response to oxygen-containing compound;GO:0043170//macromolecule metabolic process;GO:0009314//response to radiation;GO:0009628//response to abiotic stimulus;GO:0050896//response to stimulus;GO:0051716//cellular response to stimulus;GO:0006979//response to oxidative stress;GO:0044267//cellular protein metabolic process;GO:0006950//response to stress;GO:0009642//response to light inten…
NC_027759.2	9814601	9814800	*	5.98916e-13	3.51705e-11	33.871	ncbi_106345882	7.20333	0.373333	-4.27013	1.81543e-16	4.23387e-15	Upstream2kb	LOC106345882	PREDICTED: 23.5 kDa heat shock protein, mitochondrial-like [Brassica rapa]	Genetic Information Processing	Folding, sorting and degradation	ko04141//Protein processing in endoplasmic reticulum	K13993	GO:0044424//intracellular part;GO:0005622//intracellular;GO:0043229//intracellular organelle;GO:0044464//cell part;GO:0043231//intracellular membrane-bounded organelle;GO:0043226//organelle;GO:0005623//cell;GO:0043227//membrane-bounded organelle	-	GO:1901700//response to oxygen-containing compound;GO:0043170//macromolecule metabolic process;GO:0009314//response to radiation;GO:0009628//response to abiotic stimulus;GO:0050896//response to stimulus;GO:0051716//cellular response to stimulus;GO:0006979//response to oxidative stress;GO:0044267//cellular protein metabolic process;GO:0006950//response to stress;GO:0009642//response to light inten…
NC_027759.2	10388101	10388300	*	9.22705e-11	4.21961e-09	-30.4938	ncbi_106437579	25.2433	7.92333	-1.67172	6.30733e-08	6.35561e-07	Upstream2kb	LOC106437579	PREDICTED: histone H1.2-like [Brassica napus]	-	-	-	-	GO:0044464//cell part;GO:0043227//membrane-bounded organelle;GO:0044424//intracellular part;GO:0005623//cell;GO:0043229//intracellular organelle;GO:0043232//intracellular non-membrane-bounded organelle;GO:0043231//intracellular membrane-bounded organelle;GO:0005622//intracellular;GO:0043228//non-membrane-bounded organelle;GO:0043226//organelle	-	-
NC_027759.2	10822101	10822300	*	6.56516e-05	0.00110441	29.6296	ncbi_106437715	40.49	18.6233	-1.12045	1.16748e-07	1.13341e-06	Upstream2kb	LOC106437715	PREDICTED: acetolactate synthase small subunit 2, chloroplastic [Brassica rapa]	Metabolism	Amino acid metabolism;Global and Overview;Carbohydrate metabolism;Metabolism of cofactors and vitamins	ko01230//Biosynthesis of amino acids;ko01210//2-Oxocarboxylic acid metabolism;ko00770//Pantothenate and CoA biosynthesis;ko00290//Valine, leucine and isoleucine biosynthesis;ko00650//Butanoate metabolism;ko00660//C5-Branched dibasic acid metabolism	K01653	GO:0043227//membrane-bounded organelle;GO:0009536//plastid;GO:0043226//organelle;GO:0044464//cell part;GO:0005737//cytoplasm;GO:0044424//intracellular part;GO:0044444//cytoplasmic part;GO:0005622//intracellular;GO:0043229//intracellular organelle;GO:0043231//intracellular membrane-bounded organelle;GO:0005623//cell	GO:0043177//organic acid binding;GO:0036094//small molecule binding;GO:0031406//carboxylic acid binding;GO:0005488//binding;GO:0043168//anion binding;GO:0043167//ion binding	GO:0044248//cellular catabolic process;GO:1901566//organonitrogen compound biosynthetic process;GO:0009057//macromolecule catabolic process;GO:0005996//monosaccharide metabolic process;GO:0044711//single-organism biosynthetic process;GO:0006549//isoleucine metabolic process;GO:0008152//metabolic process;GO:0044710//single-organism metabolic process;GO:0006082//organic acid metabolic process;GO:00…
NC_027759.2	10822101	10822300	*	6.56516e-05	0.00110441	29.6296	ncbi_106437717	23.6767	58.7367	1.3108	3.88048e-09	4.55431e-08	Upstream2kb	LOC106437717	serine/threonine-protein kinase HT1-like [Brassica napus]	-	-	-	-	-	GO:0032550//purine ribonucleoside binding;GO:0001883//purine nucleoside binding;GO:0016773//phosphotransferase activity, alcohol group as acceptor;GO:1901363//heterocyclic compound binding;GO:0016301//kinase activity;GO:0004672//protein kinase activity;GO:0097367//carbohydrate derivative binding;GO:0005488//binding;GO:0016740//transferase activity;GO:0003824//catalytic activity;GO:0036094//small …	GO:0043412//macromolecule modification;GO:0043170//macromolecule metabolic process;GO:0010646//regulation of cell communication;GO:0008152//metabolic process;GO:0006793//phosphorus metabolic process;GO:0044267//cellular protein metabolic process;GO:0036211//protein modification process;GO:0019538//protein metabolic process;GO:0044237//cellular metabolic process;GO:0050789//regulation of biologica…
NC_027759.2	11324901	11325100	*	2.71017e-14	1.82755e-12	41.6307	ncbi_106437792	0.816667	6.21	2.92677	1.65087e-17	4.1312e-16	Upstream2kb	LOC106437792	PREDICTED: auxin-responsive protein IAA13-like [Brassica napus]	Environmental Information Processing	Signal transduction	ko04075//Plant hormone signal transduction	K14484	GO:0005623//cell;GO:0005622//intracellular;GO:0044464//cell part;GO:0043226//organelle;GO:0044424//intracellular part;GO:0043227//membrane-bounded organelle;GO:0043231//intracellular membrane-bounded organelle;GO:0043229//intracellular organelle	GO:0001071//nucleic acid binding transcription factor activity;GO:0005488//binding;GO:0005515//protein binding	GO:1901360//organic cyclic compound metabolic process;GO:0060255//regulation of macromolecule metabolic process;GO:0034645//cellular macromolecule biosynthetic process;GO:0016053//organic acid biosynthetic process;GO:0046394//carboxylic acid biosynthetic process;GO:0032870//cellular response to hormone stimulus;GO:0034641//cellular nitrogen compound metabolic process;GO:0006082//organic acid meta…
NC_027759.2	12185701	12185900	*	3.84464e-06	8.55924e-05	-28.6944	ncbi_106392934	6.53	21.5633	1.72343	1.13793e-14	2.30312e-13	Upstream2kb	LOC106392934	PREDICTED: L-type lectin-domain containing receptor kinase IV.1 [Brassica napus]	-	-	-	-	-	GO:0016773//phosphotransferase activity, alcohol group as acceptor;GO:0016740//transferase activity;GO:0005488//binding;GO:0001883//purine nucleoside binding;GO:0036094//small molecule binding;GO:0032549//ribonucleoside binding;GO:0016772//transferase activity, transferring phosphorus-containing groups;GO:0032550//purine ribonucleoside binding;GO:0016301//kinase activity;GO:0003824//catalytic act…	GO:0008152//metabolic process;GO:0065007//biological regulation;GO:0044700//single organism signaling;GO:0006464//cellular protein modification process;GO:0071704//organic substance metabolic process;GO:0019538//protein metabolic process;GO:0007154//cell communication;GO:0044763//single-organism cellular process;GO:0009987//cellular process;GO:0007166//cell surface receptor signaling pathway;GO:0…
NC_027759.2	13044201	13044400	*	0.00123023	0.0141916	29.7126	ncbi_106438070	0.883333	3.11333	1.81743	9.10001e-09	1.02207e-07	Upstream2kb	LOC106438070	PREDICTED: delta-1-pyrroline-5-carboxylate synthase A-like [Brassica napus]	Metabolism	Global and Overview;Amino acid metabolism	ko01230//Biosynthesis of amino acids;ko00330//Arginine and proline metabolism	K12657	GO:0005623//cell;GO:0043226//organelle;GO:0044444//cytoplasmic part;GO:0044464//cell part;GO:0009536//plastid;GO:0005622//intracellular;GO:0043229//intracellular organelle;GO:0043227//membrane-bounded organelle;GO:0043231//intracellular membrane-bounded organelle;GO:0005737//cytoplasm;GO:0044424//intracellular part	GO:1901363//heterocyclic compound binding;GO:0016903//oxidoreductase activity, acting on the aldehyde or oxo group of donors;GO:0097159//organic cyclic compound binding;GO:0001883//purine nucleoside binding;GO:0032550//purine ribonucleoside binding;GO:0003824//catalytic activity;GO:0001882//nucleoside binding;GO:0097367//carbohydrate derivative binding;GO:0036094//small molecule binding;GO:000548…	GO:0044249//cellular biosynthetic process;GO:1901360//organic cyclic compound metabolic process;GO:0042221//response to chemical;GO:0006796//phosphate-containing compound metabolic process;GO:1901566//organonitrogen compound biosynthetic process;GO:0006793//phosphorus metabolic process;GO:0010035//response to inorganic substance;GO:0007275//multicellular organism development;GO:0044711//single-or…
NC_027759.2	13403201	13403400	*	2.71002e-05	0.000500572	28.9863	ncbi_106443568	1.35667	0.103333	-3.71469	1.36588e-08	1.49503e-07	Upstream2kb	LOC106443568	PREDICTED: probable WRKY transcription factor 54 [Brassica napus]	-	-	-	-	-	-	-
NC_027759.2	13817401	13817600	*	1.11515e-70	1.39806e-67	84.0761	ncbi_106428155	6.69667	14.0733	1.07145	6.75398e-05	0.000408098	Upstream2kb	LOC106428155	PREDICTED: protein COLD-REGULATED 15B, chloroplastic-like isoform X1 [Brassica napus]	-	-	-	-	-	-	-
NC_027759.2	13817501	13817700	*	4.40422e-84	8.37285e-81	85.9155	ncbi_106428155	6.69667	14.0733	1.07145	6.75398e-05	0.000408098	Upstream2kb	LOC106428155	PREDICTED: protein COLD-REGULATED 15B, chloroplastic-like isoform X1 [Brassica napus]	-	-	-	-	-	-	-
NC_027759.2	14621001	14621200	*	3.25465e-07	8.87153e-06	34.7835	ncbi_106438291	1.01667	4.35	2.09717	8.3865e-12	1.32188e-10	Upstream2kb	LOC106438291	PREDICTED: B3 domain-containing transcription factor NGA1-like [Brassica napus]	-	-	-	-	-	-	-
NC_027759.2	14621201	14621400	*	3.90083e-06	8.67268e-05	27.5833	ncbi_106438291	1.01667	4.35	2.09717	8.3865e-12	1.32188e-10	Upstream2kb	LOC106438291	PREDICTED: B3 domain-containing transcription factor NGA1-like [Brassica napus]	-	-	-	-	-	-	-
NC_027759.2	15836601	15836800	*	1.35867e-109	5.31455e-106	81.5621	ncbi_111214058	0.3	1.89	2.65535	1.06958e-12	1.82648e-11	Upstream2kb	LOC111214058	BnaA03g21870D [Brassica napus]	-	-	-	-	-	-	-
NC_027759.2	15836701	15836900	*	2.32019e-63	2.23618e-60	64.8115	ncbi_111214058	0.3	1.89	2.65535	1.06958e-12	1.82648e-11	Upstream2kb	LOC111214058	BnaA03g21870D [Brassica napus]	-	-	-	-	-	-	-
NC_027759.2	16365401	16365600	*	3.78222e-47	1.92996e-44	51.8067	ncbi_106443707	0.19	0.68	1.83954	0.000443041	0.00220715	Upstream2kb	LOC106443707	PREDICTED: protein IQ-DOMAIN 1-like isoform X1 [Brassica napus]	-	-	-	-	-	-	-
NC_027759.2	16365501	16365700	*	5.3494e-47	2.71485e-44	64.1223	ncbi_106443707	0.19	0.68	1.83954	0.000443041	0.00220715	Upstream2kb	LOC106443707	PREDICTED: protein IQ-DOMAIN 1-like isoform X1 [Brassica napus]	-	-	-	-	-	-	-
NC_027759.2	16366101	16366300	*	7.89117e-41	3.04025e-38	66.6401	ncbi_106443707	0.19	0.68	1.83954	0.000443041	0.00220715	Upstream2kb	LOC106443707	PREDICTED: protein IQ-DOMAIN 1-like isoform X1 [Brassica napus]	-	-	-	-	-	-	-
NC_027759.2	16366201	16366400	*	5.63889e-39	1.98283e-36	70.9256	ncbi_106443707	0.19	0.68	1.83954	0.000443041	0.00220715	Upstream2kb	LOC106443707	PREDICTED: protein IQ-DOMAIN 1-like isoform X1 [Brassica napus]	-	-	-	-	-	-	-
NC_027759.2	18406401	18406600	*	2.828e-13	1.71759e-11	47.3064	ncbi_106438489	11.3667	4.6	-1.3051	2.20575e-07	2.05767e-06	Upstream2kb	LOC106438489	calcium-dependent protein kinase 4 [Brassica napus]	Organismal Systems	Environmental adaptation	ko04626//Plant-pathogen interaction	K13412	GO:0043226//organelle;GO:0044464//cell part;GO:0044444//cytoplasmic part;GO:0043227//membrane-bounded organelle;GO:0005622//intracellular;GO:0044424//intracellular part;GO:0043231//intracellular membrane-bounded organelle;GO:0005623//cell;GO:0005737//cytoplasm;GO:0016020//membrane;GO:0043229//intracellular organelle	GO:0004672//protein kinase activity;GO:0016301//kinase activity;GO:1901363//heterocyclic compound binding;GO:0005488//binding;GO:0001882//nucleoside binding;GO:0097367//carbohydrate derivative binding;GO:0016740//transferase activity;GO:0046872//metal ion binding;GO:0036094//small molecule binding;GO:0032549//ribonucleoside binding;GO:0004674//protein serine/threonine kinase activity;GO:0043167//…	GO:0019752//carboxylic acid metabolic process;GO:0043207//response to external biotic stimulus;GO:0002376//immune system process;GO:0044237//cellular metabolic process;GO:0009987//cellular process;GO:0018958//phenol-containing compound metabolic process;GO:0010769//regulation of cell morphogenesis involved in differentiation;GO:0042537//benzene-containing compound metabolic process;GO:0009737//re…
NC_027759.2	18407701	18407900	*	3.00409e-08	9.70745e-07	-27.0048	ncbi_106438489	11.3667	4.6	-1.3051	2.20575e-07	2.05767e-06	Upstream2kb	LOC106438489	calcium-dependent protein kinase 4 [Brassica napus]	Organismal Systems	Environmental adaptation	ko04626//Plant-pathogen interaction	K13412	GO:0043226//organelle;GO:0044464//cell part;GO:0044444//cytoplasmic part;GO:0043227//membrane-bounded organelle;GO:0005622//intracellular;GO:0044424//intracellular part;GO:0043231//intracellular membrane-bounded organelle;GO:0005623//cell;GO:0005737//cytoplasm;GO:0016020//membrane;GO:0043229//intracellular organelle	GO:0004672//protein kinase activity;GO:0016301//kinase activity;GO:1901363//heterocyclic compound binding;GO:0005488//binding;GO:0001882//nucleoside binding;GO:0097367//carbohydrate derivative binding;GO:0016740//transferase activity;GO:0046872//metal ion binding;GO:0036094//small molecule binding;GO:0032549//ribonucleoside binding;GO:0004674//protein serine/threonine kinase activity;GO:0043167//…	GO:0019752//carboxylic acid metabolic process;GO:0043207//response to external biotic stimulus;GO:0002376//immune system process;GO:0044237//cellular metabolic process;GO:0009987//cellular process;GO:0018958//phenol-containing compound metabolic process;GO:0010769//regulation of cell morphogenesis involved in differentiation;GO:0042537//benzene-containing compound metabolic process;GO:0009737//re…
NC_027759.2	18407801	18408000	*	4.3502e-08	1.37033e-06	-27.3498	ncbi_106438489	11.3667	4.6	-1.3051	2.20575e-07	2.05767e-06	Upstream2kb	LOC106438489	calcium-dependent protein kinase 4 [Brassica napus]	Organismal Systems	Environmental adaptation	ko04626//Plant-pathogen interaction	K13412	GO:0043226//organelle;GO:0044464//cell part;GO:0044444//cytoplasmic part;GO:0043227//membrane-bounded organelle;GO:0005622//intracellular;GO:0044424//intracellular part;GO:0043231//intracellular membrane-bounded organelle;GO:0005623//cell;GO:0005737//cytoplasm;GO:0016020//membrane;GO:0043229//intracellular organelle	GO:0004672//protein kinase activity;GO:0016301//kinase activity;GO:1901363//heterocyclic compound binding;GO:0005488//binding;GO:0001882//nucleoside binding;GO:0097367//carbohydrate derivative binding;GO:0016740//transferase activity;GO:0046872//metal ion binding;GO:0036094//small molecule binding;GO:0032549//ribonucleoside binding;GO:0004674//protein serine/threonine kinase activity;GO:0043167//…	GO:0019752//carboxylic acid metabolic process;GO:0043207//response to external biotic stimulus;GO:0002376//immune system process;GO:0044237//cellular metabolic process;GO:0009987//cellular process;GO:0018958//phenol-containing compound metabolic process;GO:0010769//regulation of cell morphogenesis involved in differentiation;GO:0042537//benzene-containing compound metabolic process;GO:0009737//re…
NC_027759.2	18701201	18701400	*	2.76715e-22	3.6626e-20	77.4194	ncbi_106438814	0.323333	0.04	-3.01495	0.000391462	0.00197703	Upstream2kb	LOC106438814	BnaA03g24470D [Brassica napus]	-	-	-	-	-	GO:0003824//catalytic activity	-
NC_027759.2	18732301	18732500	*	1.79485e-33	4.79073e-31	-55.511	ncbi_106443842	1.49	0.31	-2.26497	3.50157e-06	2.69447e-05	Upstream2kb	LOC106443842	PREDICTED: ethylene-responsive transcription factor CRF1-like [Brassica napus]	-	-	-	-	GO:0044464//cell part;GO:0005623//cell;GO:0043229//intracellular organelle;GO:0043231//intracellular membrane-bounded organelle;GO:0043226//organelle;GO:0005622//intracellular;GO:0044424//intracellular part;GO:0043227//membrane-bounded organelle	GO:0001071//nucleic acid binding transcription factor activity;GO:1901363//heterocyclic compound binding;GO:0097159//organic cyclic compound binding;GO:0003676//nucleic acid binding;GO:0005488//binding	GO:0044710//single-organism metabolic process;GO:0048580//regulation of post-embryonic development;GO:0048608//reproductive structure development;GO:0051649//establishment of localization in cell;GO:1902593//single-organism nuclear import;GO:0006913//nucleocytoplasmic transport;GO:0051179//localization;GO:0051170//nuclear import;GO:0043436//oxoacid metabolic process;GO:0009314//response to radiat…
NC_027759.2	18750801	18751000	*	1.46025e-27	2.7572e-25	-78.2946	ncbi_106438809	0.0933333	0.67	2.8437	2.47042e-08	2.61066e-07	Upstream2kb	LOC106438809	PREDICTED: protein PRD1-like [Brassica napus]	-	-	-	-	GO:0005737//cytoplasm;GO:0044424//intracellular part;GO:0043227//membrane-bounded organelle;GO:0005623//cell;GO:0043231//intracellular membrane-bounded organelle;GO:0044464//cell part;GO:0044444//cytoplasmic part;GO:0005622//intracellular;GO:0043226//organelle;GO:0009536//plastid;GO:0043229//intracellular organelle	GO:0005488//binding;GO:0046983//protein dimerization activity;GO:0005515//protein binding	GO:0033554//cellular response to stress;GO:0044238//primary metabolic process;GO:0071704//organic substance metabolic process;GO:0006996//organelle organization;GO:0009987//cellular process;GO:0006725//cellular aromatic compound metabolic process;GO:0051276//chromosome organization;GO:0070192//chromosome organization involved in meiotic cell cycle;GO:0050896//response to stimulus;GO:0044763//sing…
NC_027759.2	18750901	18751100	*	3.87046e-22	5.06867e-20	-82.5503	ncbi_106438809	0.0933333	0.67	2.8437	2.47042e-08	2.61066e-07	Upstream2kb	LOC106438809	PREDICTED: protein PRD1-like [Brassica napus]	-	-	-	-	GO:0005737//cytoplasm;GO:0044424//intracellular part;GO:0043227//membrane-bounded organelle;GO:0005623//cell;GO:0043231//intracellular membrane-bounded organelle;GO:0044464//cell part;GO:0044444//cytoplasmic part;GO:0005622//intracellular;GO:0043226//organelle;GO:0009536//plastid;GO:0043229//intracellular organelle	GO:0005488//binding;GO:0046983//protein dimerization activity;GO:0005515//protein binding	GO:0033554//cellular response to stress;GO:0044238//primary metabolic process;GO:0071704//organic substance metabolic process;GO:0006996//organelle organization;GO:0009987//cellular process;GO:0006725//cellular aromatic compound metabolic process;GO:0051276//chromosome organization;GO:0070192//chromosome organization involved in meiotic cell cycle;GO:0050896//response to stimulus;GO:0044763//sing…
NC_027759.2	19043401	19043600	*	7.20687e-20	7.92608e-18	49.2366	ncbi_106438775	3.69	0.766667	-2.26695	4.84441e-13	8.53294e-12	Upstream2kb	LOC106438775	PREDICTED: monocopper oxidase-like protein SKU5 [Brassica napus]	-	-	-	-	GO:0043227//membrane-bounded organelle;GO:0030312//external encapsulating structure;GO:0044422//organelle part;GO:0071944//cell periphery;GO:0005576//extracellular region;GO:0044424//intracellular part;GO:0005911//cell-cell junction;GO:0044464//cell part;GO:0044425//membrane part;GO:0031224//intrinsic component of membrane;GO:0005623//cell;GO:0005618//cell wall;GO:0031090//organelle membrane;GO:0…	GO:0003824//catalytic activity;GO:0046914//transition metal ion binding;GO:0043169//cation binding;GO:0043167//ion binding;GO:0005488//binding;GO:0046872//metal ion binding	GO:0009605//response to external stimulus;GO:0009411//response to UV;GO:0048856//anatomical structure development;GO:0099402//plant organ development;GO:0022622//root system development;GO:0008152//metabolic process;GO:0009416//response to light stimulus;GO:0016043//cellular component organization;GO:0030154//cell differentiation;GO:0005976//polysaccharide metabolic process;GO:0044710//single-org…
NC_027759.2	19043501	19043700	*	3.09306e-30	6.86957e-28	82.2078	ncbi_106438775	3.69	0.766667	-2.26695	4.84441e-13	8.53294e-12	Upstream2kb	LOC106438775	PREDICTED: monocopper oxidase-like protein SKU5 [Brassica napus]	-	-	-	-	GO:0043227//membrane-bounded organelle;GO:0030312//external encapsulating structure;GO:0044422//organelle part;GO:0071944//cell periphery;GO:0005576//extracellular region;GO:0044424//intracellular part;GO:0005911//cell-cell junction;GO:0044464//cell part;GO:0044425//membrane part;GO:0031224//intrinsic component of membrane;GO:0005623//cell;GO:0005618//cell wall;GO:0031090//organelle membrane;GO:0…	GO:0003824//catalytic activity;GO:0046914//transition metal ion binding;GO:0043169//cation binding;GO:0043167//ion binding;GO:0005488//binding;GO:0046872//metal ion binding	GO:0009605//response to external stimulus;GO:0009411//response to UV;GO:0048856//anatomical structure development;GO:0099402//plant organ development;GO:0022622//root system development;GO:0008152//metabolic process;GO:0009416//response to light stimulus;GO:0016043//cellular component organization;GO:0030154//cell differentiation;GO:0005976//polysaccharide metabolic process;GO:0044710//single-org…
NC_027759.2	19100501	19100700	*	1.14564e-14	8.03585e-13	-90.5702	ncbi_106443820	9.23333	1.56333	-2.56223	2.11206e-09	2.5595e-08	Upstream2kb	LOC106443820	PREDICTED: lipid transfer protein EARLI 1-like [Brassica napus]	-	-	-	-	-	GO:0005488//binding	GO:0051179//localization;GO:0006810//transport;GO:0044765//single-organism transport;GO:0044699//single-organism process;GO:0051234//establishment of localization;GO:1902578//single-organism localization
NC_027759.2	19626301	19626500	*	1.80859e-06	4.29721e-05	-27.8151	ncbi_106438719	0.01	0.283333	4.82443	1.90459e-05	0.000128527	Upstream2kb	LOC106438719	PREDICTED: probable 2-oxoglutarate-dependent dioxygenase AOP1 [Brassica rapa]	-	-	-	-	-	-	-
NC_027759.2	20347501	20347700	*	1.61843e-05	0.00031497	40.2174	ncbi_106438625	0.0766667	0.613333	3	0.000161583	0.000892472	Upstream2kb	LOC106438625	BnaA03g26850D [Brassica napus]	-	-	-	-	-	-	-
NC_027759.2	21142401	21142600	*	2.30995e-14	1.5698e-12	35.7783	ncbi_106438917	9.62	3.76333	-1.35403	1.37601e-06	1.13743e-05	Upstream2kb	LOC106438917	PREDICTED: ninja-family protein AFP4-like [Brassica napus]	-	-	-	-	GO:0043229//intracellular organelle;GO:0043231//intracellular membrane-bounded organelle;GO:0005622//intracellular;GO:0044424//intracellular part;GO:0043226//organelle;GO:0044464//cell part;GO:0043227//membrane-bounded organelle;GO:0005623//cell	-	GO:0009628//response to abiotic stimulus;GO:0032885//regulation of polysaccharide biosynthetic process;GO:0043255//regulation of carbohydrate biosynthetic process;GO:0010675//regulation of cellular carbohydrate metabolic process;GO:2000112//regulation of cellular macromolecule biosynthetic process;GO:0006109//regulation of carbohydrate metabolic process;GO:0019219//regulation of nucleobase-contai…
NC_027759.2	21514001	21514200	*	0.000883234	0.0106991	-37.3387	ncbi_106438994	5.02667	1.80333	-1.47894	5.57785e-07	4.89799e-06	Upstream2kb	LOC106438994	PREDICTED: LOW QUALITY PROTEIN: inversin-like [Brassica napus]	-	-	-	-	-	-	-
NC_027759.2	21514101	21514300	*	0.000541761	0.00703884	-42.8387	ncbi_106438994	5.02667	1.80333	-1.47894	5.57785e-07	4.89799e-06	Upstream2kb	LOC106438994	PREDICTED: LOW QUALITY PROTEIN: inversin-like [Brassica napus]	-	-	-	-	-	-	-
NC_027759.2	21886201	21886400	*	8.07445e-23	1.10917e-20	-41.3223	ncbi_106389008	1.25667	6.23667	2.31117	1.25902e-16	2.97638e-15	Upstream2kb	LOC106389008	PREDICTED: U-box domain-containing protein 9-like [Brassica napus]	-	-	-	-	GO:0005623//cell;GO:0044424//intracellular part;GO:0044464//cell part;GO:0043226//organelle;GO:0016020//membrane;GO:0043227//membrane-bounded organelle;GO:0043229//intracellular organelle;GO:0005622//intracellular;GO:0043231//intracellular membrane-bounded organelle	GO:0033612//receptor serine/threonine kinase binding;GO:0005515//protein binding;GO:0003824//catalytic activity;GO:0005488//binding;GO:0005102//receptor binding;GO:0016740//transferase activity;GO:0019787//ubiquitin-like protein transferase activity	GO:0050794//regulation of cellular process;GO:0007275//multicellular organism development;GO:0099402//plant organ development;GO:0008152//metabolic process;GO:0006793//phosphorus metabolic process;GO:0071704//organic substance metabolic process;GO:0006464//cellular protein modification process;GO:0050896//response to stimulus;GO:0007154//cell communication;GO:0036211//protein modification process…
NC_027759.2	21937201	21937400	*	7.23831e-11	3.35336e-09	38.172	ncbi_106389000	0.293333	0.836667	1.51211	0.0025906	0.0104969	Upstream2kb	LOC106389000	PREDICTED: zinc finger protein CONSTANS-LIKE 9-like [Brassica napus]	-	-	-	-	GO:0043226//organelle;GO:0044464//cell part;GO:0005623//cell;GO:0005622//intracellular;GO:0043227//membrane-bounded organelle;GO:0044424//intracellular part;GO:0043229//intracellular organelle;GO:0043231//intracellular membrane-bounded organelle	GO:0046872//metal ion binding;GO:0043169//cation binding;GO:0046914//transition metal ion binding;GO:0043167//ion binding;GO:0005488//binding;GO:0001071//nucleic acid binding transcription factor activity	GO:0048511//rhythmic process;GO:0048519//negative regulation of biological process;GO:0060255//regulation of macromolecule metabolic process;GO:0051239//regulation of multicellular organismal process;GO:0050793//regulation of developmental process;GO:0051093//negative regulation of developmental process;GO:0048581//negative regulation of post-embryonic development;GO:0019222//regulation of metabo…
NC_027759.2	22192901	22193100	*	4.84271e-12	2.5732e-10	-26.3158	ncbi_111197854	0.09	0.993333	3.46428	5.61013e-07	4.92412e-06	Upstream2kb	LOC111197854	PREDICTED: trihelix transcription factor GTL1-like isoform X2 [Brassica napus]	-	-	-	-	-	-	-
NC_027759.2	22456501	22456700	*	4.42859e-06	9.72953e-05	35.2894	ncbi_106439225	0.14	0.746667	2.41504	0.000203416	0.00109834	Upstream2kb	LOC106439225	PREDICTED: protein SCO1 homolog 1, mitochondrial-like [Brassica napus]	-	-	-	-	-	-	-
NC_027759.2	22545601	22545800	*	6.99224e-24	1.03661e-21	-25.0843	ncbi_106439243	2.97	1.12333	-1.40268	1.51533e-05	0.000104211	Upstream2kb	LOC106439243	BnaA03g31130D [Brassica napus]	-	-	-	-	GO:0043229//intracellular organelle;GO:0044464//cell part;GO:0005623//cell;GO:0043231//intracellular membrane-bounded organelle;GO:0043227//membrane-bounded organelle;GO:0005622//intracellular;GO:0043226//organelle;GO:0044424//intracellular part;GO:0016020//membrane	-	GO:0005975//carbohydrate metabolic process;GO:0071840//cellular component organization or biogenesis;GO:0044085//cellular component biogenesis;GO:0044238//primary metabolic process;GO:0008152//metabolic process;GO:0044042//glucan metabolic process;GO:0044264//cellular polysaccharide metabolic process;GO:0006073//cellular glucan metabolic process;GO:0051273//beta-glucan metabolic process;GO:000597…
NC_027759.2	22725201	22725400	*	4.30642e-46	2.10144e-43	-60.9375	ncbi_106353041	31.6967	74.4633	1.2322	6.50967e-05	0.000394408	Upstream2kb	LOC106353041	PREDICTED: omega-3 fatty acid desaturase, chloroplastic-like [Brassica napus]	Metabolism	Lipid metabolism;Global and Overview	ko01212//Fatty acid metabolism;ko01040//Biosynthesis of unsaturated fatty acids	K10257	-	-	-
NC_027759.2	23045801	23046000	*	4.26152e-25	6.84761e-23	-32.4081	ncbi_106353089	8.47667	28.8933	1.76917	9.08734e-14	1.70856e-12	Upstream2kb	LOC106353089	PREDICTED: endochitinase CH25-like [Brassica napus]	Metabolism	Carbohydrate metabolism	ko00520//Amino sugar and nucleotide sugar metabolism	K01183	-	-	-
NC_027759.2	23468101	23468300	*	4.49386e-62	4.12639e-59	95	ncbi_106353150	1.37	0.0933333	-3.87564	1.79721e-08	1.93851e-07	Upstream2kb	LOC106353150	PREDICTED: protein FAR1-RELATED SEQUENCE 6-like isoform X1 [Brassica napus]	-	-	-	-	-	-	-
NC_027759.2	24204401	24204600	*	8.17502e-22	1.04544e-19	68.3333	ncbi_106382136	0.05	0.776667	3.9573	2.90929e-06	2.27666e-05	Upstream2kb	LOC106382136	PREDICTED: transcription factor JUNGBRUNNEN 1-like [Brassica napus]	-	-	-	-	-	-	-
NC_027759.2	24204501	24204700	*	2.80828e-10	1.20717e-08	51.0285	ncbi_106382136	0.05	0.776667	3.9573	2.90929e-06	2.27666e-05	Upstream2kb	LOC106382136	PREDICTED: transcription factor JUNGBRUNNEN 1-like [Brassica napus]	-	-	-	-	-	-	-
NC_027759.2	24204601	24204800	*	1.66846e-07	4.77948e-06	-35.3846	ncbi_106382136	0.05	0.776667	3.9573	2.90929e-06	2.27666e-05	Upstream2kb	LOC106382136	PREDICTED: transcription factor JUNGBRUNNEN 1-like [Brassica napus]	-	-	-	-	-	-	-
NC_027759.2	24205101	24205300	*	5.24141e-10	2.17541e-08	26.3158	ncbi_106382136	0.05	0.776667	3.9573	2.90929e-06	2.27666e-05	Upstream2kb	LOC106382136	PREDICTED: transcription factor JUNGBRUNNEN 1-like [Brassica napus]	-	-	-	-	-	-	-
NC_027759.2	25656501	25656700	*	8.63428e-10	3.47901e-08	-27.2356	ncbi_106442219	0.976667	2.80333	1.52121	0.00517052	0.0191121	Upstream2kb	LOC106442219	PREDICTED: cytochrome P450 72A13-like [Brassica napus]	-	-	-	-	-	-	-
NC_027759.2	25820701	25820900	*	1.10971e-09	4.40768e-08	29.2953	ncbi_106439403	28.2933	59.5533	1.07372	7.06716e-07	6.10382e-06	Upstream2kb	LOC106439403	PREDICTED: ethylene-responsive transcription factor 4-like [Brassica napus]	-	-	-	-	GO:0044428//nuclear part;GO:0043231//intracellular membrane-bounded organelle;GO:0031974//membrane-enclosed lumen;GO:0043227//membrane-bounded organelle;GO:0005622//intracellular;GO:0005654//nucleoplasm;GO:0070013//intracellular organelle lumen;GO:0044422//organelle part;GO:0044464//cell part;GO:0005634//nucleus;GO:0043233//organelle lumen;GO:0044451//nucleoplasm part;GO:0031981//nuclear lumen;GO…	GO:0097159//organic cyclic compound binding;GO:0003676//nucleic acid binding;GO:0005488//binding;GO:0001071//nucleic acid binding transcription factor activity;GO:1901363//heterocyclic compound binding	GO:0048584//positive regulation of response to stimulus;GO:0002252//immune effector process;GO:0031326//regulation of cellular biosynthetic process;GO:0031349//positive regulation of defense response;GO:0010468//regulation of gene expression;GO:0050896//response to stimulus;GO:0010646//regulation of cell communication;GO:0002376//immune system process;GO:0002684//positive regulation of immune sys…
NC_027759.2	25885101	25885300	*	8.9892e-62	8.16854e-59	55.2045	ncbi_106439409	2.76	0.001	-11.4305	1.58392e-34	1.14633e-32	Upstream2kb	LOC106439409	BnaC03g02570D [Brassica napus]	-	-	-	-	-	-	-
NC_027759.2	25885201	25885400	*	5.52875e-46	2.68496e-43	83.9267	ncbi_106439409	2.76	0.001	-11.4305	1.58392e-34	1.14633e-32	Upstream2kb	LOC106439409	BnaC03g02570D [Brassica napus]	-	-	-	-	-	-	-
NC_027759.2	26119501	26119700	*	0.000781825	0.00965431	36.1364	ncbi_106444046	0.433333	0.09	-2.26748	0.00686268	0.0243323	Upstream2kb	BNAA03G34130D	BnaC03g73780D [Brassica napus]	-	-	-	-	-	-	-
NC_027759.2	26140401	26140600	*	1.97762e-10	8.67333e-09	51.9763	ncbi_106444048	2.16333	6.34667	1.55274	1.94204e-06	1.56443e-05	Upstream2kb	LOC106444048	PREDICTED: histidine-containing phosphotransfer protein 4-like [Brassica napus]	Environmental Information Processing	Signal transduction	ko04075//Plant hormone signal transduction	K14490	GO:0044424//intracellular part;GO:0005622//intracellular;GO:0043229//intracellular organelle;GO:0005623//cell;GO:0005737//cytoplasm;GO:0044444//cytoplasmic part;GO:0044464//cell part;GO:0043226//organelle;GO:0043231//intracellular membrane-bounded organelle;GO:0043227//membrane-bounded organelle	GO:0003824//catalytic activity;GO:0016740//transferase activity;GO:0004871//signal transducer activity	GO:0009966//regulation of signal transduction;GO:0010646//regulation of cell communication;GO:0044699//single-organism process;GO:0070887//cellular response to chemical stimulus;GO:0071310//cellular response to organic substance;GO:0044700//single organism signaling;GO:0050896//response to stimulus;GO:0023051//regulation of signaling;GO:0051716//cellular response to stimulus;GO:0044763//single-or…
NC_027759.2	26140501	26140700	*	4.38737e-20	4.91306e-18	33.4659	ncbi_106444048	2.16333	6.34667	1.55274	1.94204e-06	1.56443e-05	Upstream2kb	LOC106444048	PREDICTED: histidine-containing phosphotransfer protein 4-like [Brassica napus]	Environmental Information Processing	Signal transduction	ko04075//Plant hormone signal transduction	K14490	GO:0044424//intracellular part;GO:0005622//intracellular;GO:0043229//intracellular organelle;GO:0005623//cell;GO:0005737//cytoplasm;GO:0044444//cytoplasmic part;GO:0044464//cell part;GO:0043226//organelle;GO:0043231//intracellular membrane-bounded organelle;GO:0043227//membrane-bounded organelle	GO:0003824//catalytic activity;GO:0016740//transferase activity;GO:0004871//signal transducer activity	GO:0009966//regulation of signal transduction;GO:0010646//regulation of cell communication;GO:0044699//single-organism process;GO:0070887//cellular response to chemical stimulus;GO:0071310//cellular response to organic substance;GO:0044700//single organism signaling;GO:0050896//response to stimulus;GO:0023051//regulation of signaling;GO:0051716//cellular response to stimulus;GO:0044763//single-or…
NC_027759.2	26293301	26293500	*	5.3495e-26	9.13368e-24	26.4501	ncbi_106439451	76.4233	3.23333	-4.56292	1.26828e-45	1.66117e-43	Upstream2kb	BNAANNG38080D	PREDICTED: phylloplanin-like [Raphanus sativus]	-	-	-	-	-	-	-
NC_027759.2	26739101	26739300	*	5.51103e-06	0.000118702	27.4182	ncbi_106439570	3.81333	7.83	1.03796	5.59967e-05	0.000344069	Upstream2kb	LOC106439570	glutamine synthetase cytosolic isozyme 1-3-like [Brassica napus]	Metabolism	Global and Overview;Amino acid metabolism;Energy metabolism;Carbohydrate metabolism	ko01230//Biosynthesis of amino acids;ko00630//Glyoxylate and dicarboxylate metabolism;ko00250//Alanine, aspartate and glutamate metabolism;ko00910//Nitrogen metabolism;ko00220//Arginine biosynthesis	K01915	GO:0044424//intracellular part;GO:0016020//membrane;GO:0005623//cell;GO:0043232//intracellular non-membrane-bounded organelle;GO:0043229//intracellular organelle;GO:0043231//intracellular membrane-bounded organelle;GO:1990904//ribonucleoprotein complex;GO:0043228//non-membrane-bounded organelle;GO:0005737//cytoplasm;GO:0032991//macromolecular complex;GO:0044464//cell part;GO:0030529//intracellula…	GO:0043167//ion binding;GO:0032549//ribonucleoside binding;GO:0005488//binding;GO:0036094//small molecule binding;GO:0043169//cation binding;GO:1901363//heterocyclic compound binding;GO:0046914//transition metal ion binding;GO:0016211//ammonia ligase activity;GO:0032550//purine ribonucleoside binding;GO:0097159//organic cyclic compound binding;GO:0003824//catalytic activity;GO:0001882//nucleoside…	GO:0043436//oxoacid metabolic process;GO:0042126//nitrate metabolic process;GO:0034285//response to disaccharide;GO:0034284//response to monosaccharide;GO:0019752//carboxylic acid metabolic process;GO:1901700//response to oxygen-containing compound;GO:0044710//single-organism metabolic process;GO:0044281//small molecule metabolic process;GO:0006520//cellular amino acid metabolic process;GO:007170…
NC_027759.2	26837301	26837500	*	3.48432e-23	4.91635e-21	60.4511	ncbi_106444111	0.6	0.001	-9.22882	2.16051e-05	0.000144482	Upstream2kb	LOC106444111	BnaC03g68090D [Brassica napus]	-	-	-	-	-	-	-
NC_027759.2	26837401	26837600	*	8.7457e-26	1.47352e-23	63.9739	ncbi_106444111	0.6	0.001	-9.22882	2.16051e-05	0.000144482	Upstream2kb	LOC106444111	BnaC03g68090D [Brassica napus]	-	-	-	-	-	-	-
NC_027759.2	26837701	26837900	*	1.32592e-53	8.94891e-51	88.6605	ncbi_106444111	0.6	0.001	-9.22882	2.16051e-05	0.000144482	Upstream2kb	LOC106444111	BnaC03g68090D [Brassica napus]	-	-	-	-	-	-	-
NC_027759.2	27105701	27105900	*	5.32893e-09	1.92535e-07	31.5919	ncbi_106439524	1.37667	0.243333	-2.50017	0.0157249	0.0489247	Upstream2kb	LOC106439524	PREDICTED: ABSCISIC ACID-INSENSITIVE 5-like protein 7 [Brassica napus]	Environmental Information Processing	Signal transduction	ko04075//Plant hormone signal transduction	K14432	GO:0043229//intracellular organelle;GO:0005622//intracellular;GO:0044464//cell part;GO:0044424//intracellular part;GO:0043231//intracellular membrane-bounded organelle;GO:0005623//cell;GO:0043226//organelle;GO:0043227//membrane-bounded organelle	GO:0001067//regulatory region nucleic acid binding;GO:0003676//nucleic acid binding;GO:0005488//binding;GO:0000975//regulatory region DNA binding;GO:0001071//nucleic acid binding transcription factor activity;GO:1901363//heterocyclic compound binding;GO:0003677//DNA binding;GO:0097159//organic cyclic compound binding	GO:0007154//cell communication;GO:0010556//regulation of macromolecule biosynthetic process;GO:0019219//regulation of nucleobase-containing compound metabolic process;GO:0051252//regulation of RNA metabolic process;GO:0009889//regulation of biosynthetic process;GO:0032870//cellular response to hormone stimulus;GO:0042221//response to chemical;GO:0060255//regulation of macromolecule metabolic proc…
NC_027759.2	27854401	27854600	*	4.43373e-27	8.12043e-25	52.1596	ncbi_106439066	24.14	8.26667	-1.54605	5.90253e-12	9.45292e-11	Upstream2kb	LOC106439066	PREDICTED: PI-PLC X domain-containing protein At5g67130-like isoform X1 [Brassica napus]	-	-	-	-	-	-	-
NC_027759.2	27933001	27933200	*	3.79011e-09	1.3986e-07	31.9254	ncbi_106439071	0.26	4.76	4.19438	2.31203e-20	6.98826e-19	Upstream2kb	LOC106439071	PREDICTED: probable manganese-transporting ATPase PDR2 [Brassica rapa]	-	-	-	-	-	-	-
NC_027759.2	27933101	27933300	*	1.16685e-08	4.01439e-07	30.9576	ncbi_106439071	0.26	4.76	4.19438	2.31203e-20	6.98826e-19	Upstream2kb	LOC106439071	PREDICTED: probable manganese-transporting ATPase PDR2 [Brassica rapa]	-	-	-	-	-	-	-
NC_027759.2	27934701	27934900	*	5.36884e-17	4.65614e-15	-28.3828	ncbi_106439071	0.26	4.76	4.19438	2.31203e-20	6.98826e-19	Upstream2kb	LOC106439071	PREDICTED: probable manganese-transporting ATPase PDR2 [Brassica rapa]	-	-	-	-	-	-	-
NC_027759.2	27934801	27935000	*	8.10976e-28	1.5532e-25	-29.8781	ncbi_106439071	0.26	4.76	4.19438	2.31203e-20	6.98826e-19	Upstream2kb	LOC106439071	PREDICTED: probable manganese-transporting ATPase PDR2 [Brassica rapa]	-	-	-	-	-	-	-
NC_027759.2	28002501	28002700	*	4.56404e-21	5.51398e-19	34.6824	ncbi_106439074	0.0933333	1.16333	3.63973	1.2749e-10	1.78013e-09	Upstream2kb	LOC106439074	PREDICTED: myosin heavy chain kinase C-like isoform X1 [Brassica napus]	-	-	-	-	GO:0044464//cell part;GO:0043226//organelle;GO:0043227//membrane-bounded organelle;GO:0005623//cell;GO:0005622//intracellular;GO:0043229//intracellular organelle;GO:0005737//cytoplasm;GO:0044424//intracellular part;GO:0044444//cytoplasmic part;GO:0043231//intracellular membrane-bounded organelle;GO:0009536//plastid	-	-
NC_027759.2	28002601	28002800	*	5.89263e-11	2.75921e-09	34.4123	ncbi_106439074	0.0933333	1.16333	3.63973	1.2749e-10	1.78013e-09	Upstream2kb	LOC106439074	PREDICTED: myosin heavy chain kinase C-like isoform X1 [Brassica napus]	-	-	-	-	GO:0044464//cell part;GO:0043226//organelle;GO:0043227//membrane-bounded organelle;GO:0005623//cell;GO:0005622//intracellular;GO:0043229//intracellular organelle;GO:0005737//cytoplasm;GO:0044424//intracellular part;GO:0044444//cytoplasmic part;GO:0043231//intracellular membrane-bounded organelle;GO:0009536//plastid	-	-
NC_027759.2	28027601	28027800	*	1.38848e-26	2.46516e-24	-43.1126	ncbi_106443917	15.2767	0.21	-6.1848	8.00233e-21	2.51373e-19	Upstream2kb	LOC106443917	PREDICTED: mitochondrial import receptor subunit TOM6 homolog [Brassica rapa]	-	-	-	-	GO:0043226//organelle;GO:0044422//organelle part;GO:0031966//mitochondrial membrane;GO:0031224//intrinsic component of membrane;GO:0031090//organelle membrane;GO:0005622//intracellular;GO:0044446//intracellular organelle part;GO:0044424//intracellular part;GO:0016020//membrane;GO:0031967//organelle envelope;GO:0005737//cytoplasm;GO:0044425//membrane part;GO:0043231//intracellular membrane-bounded…	-	GO:0008104//protein localization;GO:0051179//localization;GO:0033036//macromolecule localization
NC_027759.2	28042701	28042900	*	9.53416e-10	3.81901e-08	48.7353	ncbi_106439078	7.04333	3.34667	-1.07353	1.23456e-05	8.64617e-05	Upstream2kb	LOC106439078	PREDICTED: cytochrome c biogenesis protein CCS1, chloroplastic-like isoform X1 [Brassica napus]	-	-	-	-	GO:0043226//organelle;GO:0031224//intrinsic component of membrane;GO:0044435//plastid part;GO:0005737//cytoplasm;GO:0044446//intracellular organelle part;GO:0044464//cell part;GO:0044425//membrane part;GO:0009507//chloroplast;GO:0044444//cytoplasmic part;GO:0044424//intracellular part;GO:0005623//cell;GO:0009536//plastid;GO:0044434//chloroplast part;GO:0043227//membrane-bounded organelle;GO:00432…	-	GO:0016109//tetraterpenoid biosynthetic process;GO:0009451//RNA modification;GO:0006720//isoprenoid metabolic process;GO:0005984//disaccharide metabolic process;GO:0071822//protein complex subunit organization;GO:0009987//cellular process;GO:1901576//organic substance biosynthetic process;GO:0070271//protein complex biogenesis;GO:0046471//phosphatidylglycerol metabolic process;GO:0048513//animal …
NC_027759.2	28843501	28843700	*	7.99581e-07	2.033e-05	-33.9623	ncbi_106396205	8.1	18.6167	1.2006	1.05433e-07	1.02972e-06	Upstream2kb	LOC106396205	PREDICTED: cinnamoyl-CoA reductase 1-like [Brassica napus]	-	-	-	-	GO:0005622//intracellular;GO:0044464//cell part;GO:0044444//cytoplasmic part;GO:0016020//membrane;GO:0005737//cytoplasm;GO:0005623//cell;GO:0044424//intracellular part	GO:0016491//oxidoreductase activity;GO:0016620//oxidoreductase activity, acting on the aldehyde or oxo group of donors, NAD or NADP as acceptor;GO:0016903//oxidoreductase activity, acting on the aldehyde or oxo group of donors;GO:0005488//binding;GO:0003824//catalytic activity;GO:0048037//cofactor binding	GO:0044550//secondary metabolite biosynthetic process;GO:0044699//single-organism process;GO:0009987//cellular process;GO:0044237//cellular metabolic process;GO:0006725//cellular aromatic compound metabolic process;GO:1901362//organic cyclic compound biosynthetic process;GO:0044711//single-organism biosynthetic process;GO:0071704//organic substance metabolic process;GO:1901360//organic cyclic com…
NC_027759.2	28843601	28843800	*	8.4471e-06	0.000174888	-35.7143	ncbi_106396205	8.1	18.6167	1.2006	1.05433e-07	1.02972e-06	Upstream2kb	LOC106396205	PREDICTED: cinnamoyl-CoA reductase 1-like [Brassica napus]	-	-	-	-	GO:0005622//intracellular;GO:0044464//cell part;GO:0044444//cytoplasmic part;GO:0016020//membrane;GO:0005737//cytoplasm;GO:0005623//cell;GO:0044424//intracellular part	GO:0016491//oxidoreductase activity;GO:0016620//oxidoreductase activity, acting on the aldehyde or oxo group of donors, NAD or NADP as acceptor;GO:0016903//oxidoreductase activity, acting on the aldehyde or oxo group of donors;GO:0005488//binding;GO:0003824//catalytic activity;GO:0048037//cofactor binding	GO:0044550//secondary metabolite biosynthetic process;GO:0044699//single-organism process;GO:0009987//cellular process;GO:0044237//cellular metabolic process;GO:0006725//cellular aromatic compound metabolic process;GO:1901362//organic cyclic compound biosynthetic process;GO:0044711//single-organism biosynthetic process;GO:0071704//organic substance metabolic process;GO:1901360//organic cyclic com…
NC_027759.2	28957301	28957500	*	6.54764e-11	3.04929e-09	40.0738	ncbi_106396383	4.33667	11.1667	1.36454	0.000518138	0.00253484	Upstream2kb	LOC106396383	PREDICTED: probable inactive poly [ADP-ribose] polymerase SRO2 isoform X1 [Brassica napus]	-	-	-	-	-	-	-
NC_027759.2	29431401	29431600	*	2.22708e-15	1.67129e-13	71.8504	ncbi_106424482	3.70333	0.82	-2.17513	3.14067e-09	3.72822e-08	Upstream2kb	LOC106424482	PREDICTED: probable inactive serine/threonine-protein kinase fnkC isoform X1 [Brassica napus]	-	-	-	-	-	-	-
NC_027759.2	30159101	30159300	*	2.13394e-05	0.000403868	28.7719	ncbi_111214193	0.0866667	0.653333	2.91427	0.000420858	0.00210933	Upstream2kb	LOC111214193	PREDICTED: heat stress transcription factor A-6b-like [Brassica napus]	-	-	-	-	GO:0005623//cell;GO:0043231//intracellular membrane-bounded organelle;GO:0044464//cell part;GO:0005622//intracellular;GO:0044424//intracellular part;GO:0043227//membrane-bounded organelle;GO:0043229//intracellular organelle;GO:0043226//organelle	GO:0001071//nucleic acid binding transcription factor activity	GO:0009987//cellular process;GO:0043170//macromolecule metabolic process;GO:0010467//gene expression;GO:0044699//single-organism process;GO:0044763//single-organism cellular process;GO:0044260//cellular macromolecule metabolic process;GO:0009058//biosynthetic process;GO:0044237//cellular metabolic process;GO:0009059//macromolecule biosynthetic process;GO:1901576//organic substance biosynthetic pr…
NC_027759.2	30159101	30159300	*	2.13394e-05	0.000403868	28.7719	ncbi_111214444	0.05	0.696667	3.80047	3.57182e-06	2.7419e-05	Upstream2kb	LOC111214444	PREDICTED: heat stress transcription factor A-6b-like, partial [Brassica napus]	-	-	-	-	-	-	-
NC_027759.2	30279501	30279700	*	0.00015028	0.00229717	26.9748	ncbi_106439612	3.42	9.21	1.4292	5.49876e-08	5.57915e-07	Upstream2kb	LOC106439612	PREDICTED: auxin-responsive protein IAA7-like [Brassica rapa]	Environmental Information Processing	Signal transduction	ko04075//Plant hormone signal transduction	K14484	GO:0044424//intracellular part;GO:0043227//membrane-bounded organelle;GO:0043226//organelle;GO:0043229//intracellular organelle;GO:0044464//cell part;GO:0005622//intracellular;GO:0005623//cell;GO:0043231//intracellular membrane-bounded organelle	GO:0005488//binding;GO:0005515//protein binding;GO:0001071//nucleic acid binding transcription factor activity	GO:0050896//response to stimulus;GO:0023052//signaling;GO:0034645//cellular macromolecule biosynthetic process;GO:0071840//cellular component organization or biogenesis;GO:0010468//regulation of gene expression;GO:0044699//single-organism process;GO:0048856//anatomical structure development;GO:0009059//macromolecule biosynthetic process;GO:0048589//developmental growth;GO:0009719//response to end…
NC_027759.2	32063901	32064100	*	7.19048e-08	2.18761e-06	38.7097	ncbi_106439775	2.68	5.39333	1.00894	6.15735e-05	0.000375223	Upstream2kb	LOC106439775	PREDICTED: 12-oxophytodienoate reductase 3-like [Brassica napus]	Metabolism	Lipid metabolism	ko00592//alpha-Linolenic acid metabolism	K05894	GO:0005622//intracellular;GO:0043229//intracellular organelle;GO:0043231//intracellular membrane-bounded organelle;GO:0043226//organelle;GO:0005737//cytoplasm;GO:0044444//cytoplasmic part;GO:0043227//membrane-bounded organelle;GO:0044464//cell part;GO:0044424//intracellular part;GO:0042579//microbody;GO:0005623//cell	GO:0032553//ribonucleotide binding;GO:0097367//carbohydrate derivative binding;GO:0016627//oxidoreductase activity, acting on the CH-CH group of donors;GO:1901265//nucleoside phosphate binding;GO:0003824//catalytic activity;GO:0000166//nucleotide binding;GO:0016628//oxidoreductase activity, acting on the CH-CH group of donors, NAD or NADP as acceptor;GO:0097159//organic cyclic compound binding;GO…	GO:0044283//small molecule biosynthetic process;GO:0008610//lipid biosynthetic process;GO:0043207//response to external biotic stimulus;GO:0006725//cellular aromatic compound metabolic process;GO:0007165//signal transduction;GO:0051704//multi-organism process;GO:0032787//monocarboxylic acid metabolic process;GO:0044238//primary metabolic process;GO:0019752//carboxylic acid metabolic process;GO:00…
NC_027759.2	32128801	32129000	*	2.60035e-16	2.12512e-14	58.4496	ncbi_106439768	42.8633	20.9833	-1.0305	0.00287026	0.0114948	Upstream2kb	LOC106439768	PREDICTED: phosphopantothenoylcysteine decarboxylase subunit VHS3-like [Brassica napus]	-	-	-	-	GO:0031975//envelope;GO:0009536//plastid;GO:0043229//intracellular organelle;GO:0044435//plastid part;GO:0044424//intracellular part;GO:0031967//organelle envelope;GO:0005737//cytoplasm;GO:0043231//intracellular membrane-bounded organelle;GO:0005623//cell;GO:0043226//organelle;GO:0044422//organelle part;GO:0009526//plastid envelope;GO:0044446//intracellular organelle part;GO:0044464//cell part;GO…	-	GO:0043933//macromolecular complex subunit organization;GO:0051276//chromosome organization;GO:0006996//organelle organization;GO:0006325//chromatin organization;GO:0071840//cellular component organization or biogenesis;GO:0009987//cellular process;GO:0016043//cellular component organization
NC_027759.2	32128901	32129100	*	1.47123e-14	1.01963e-12	49.2517	ncbi_106439768	42.8633	20.9833	-1.0305	0.00287026	0.0114948	Upstream2kb	LOC106439768	PREDICTED: phosphopantothenoylcysteine decarboxylase subunit VHS3-like [Brassica napus]	-	-	-	-	GO:0031975//envelope;GO:0009536//plastid;GO:0043229//intracellular organelle;GO:0044435//plastid part;GO:0044424//intracellular part;GO:0031967//organelle envelope;GO:0005737//cytoplasm;GO:0043231//intracellular membrane-bounded organelle;GO:0005623//cell;GO:0043226//organelle;GO:0044422//organelle part;GO:0009526//plastid envelope;GO:0044446//intracellular organelle part;GO:0044464//cell part;GO…	-	GO:0043933//macromolecular complex subunit organization;GO:0051276//chromosome organization;GO:0006996//organelle organization;GO:0006325//chromatin organization;GO:0071840//cellular component organization or biogenesis;GO:0009987//cellular process;GO:0016043//cellular component organization
NC_027759.2	33172201	33172400	*	2.86571e-07	7.88583e-06	-35.7279	ncbi_106439940	1.05667	6.6	2.64295	1.67509e-22	5.90768e-21	Upstream2kb	LOC106439940	BnaA03g40000D [Brassica napus]	-	-	-	-	-	-	-
NC_027759.2	33226601	33226800	*	7.45714e-09	2.63994e-07	55.428	ncbi_106439930	0.736667	2.57667	1.80642	1.40181e-07	1.34379e-06	Upstream2kb	LOC106439930	PREDICTED: flavin-containing monooxygenase FMO GS-OX-like 8 [Brassica napus]	-	-	-	-	GO:0005622//intracellular;GO:0043231//intracellular membrane-bounded organelle;GO:0043226//organelle;GO:0005623//cell;GO:0044424//intracellular part;GO:0043227//membrane-bounded organelle;GO:0043229//intracellular organelle;GO:0044464//cell part	GO:1901265//nucleoside phosphate binding;GO:1901363//heterocyclic compound binding;GO:0036094//small molecule binding;GO:0000166//nucleotide binding;GO:0005488//binding;GO:0097159//organic cyclic compound binding	GO:0006793//phosphorus metabolic process;GO:0019637//organophosphate metabolic process;GO:0008654//phospholipid biosynthetic process;GO:0006650//glycerophospholipid metabolic process;GO:1901576//organic substance biosynthetic process;GO:0046474//glycerophospholipid biosynthetic process;GO:0044763//single-organism cellular process;GO:0008610//lipid biosynthetic process;GO:0046486//glycerolipid met…
NC_027759.2	33226701	33226900	*	6.95293e-09	2.47176e-07	44.0784	ncbi_106439930	0.736667	2.57667	1.80642	1.40181e-07	1.34379e-06	Upstream2kb	LOC106439930	PREDICTED: flavin-containing monooxygenase FMO GS-OX-like 8 [Brassica napus]	-	-	-	-	GO:0005622//intracellular;GO:0043231//intracellular membrane-bounded organelle;GO:0043226//organelle;GO:0005623//cell;GO:0044424//intracellular part;GO:0043227//membrane-bounded organelle;GO:0043229//intracellular organelle;GO:0044464//cell part	GO:1901265//nucleoside phosphate binding;GO:1901363//heterocyclic compound binding;GO:0036094//small molecule binding;GO:0000166//nucleotide binding;GO:0005488//binding;GO:0097159//organic cyclic compound binding	GO:0006793//phosphorus metabolic process;GO:0019637//organophosphate metabolic process;GO:0008654//phospholipid biosynthetic process;GO:0006650//glycerophospholipid metabolic process;GO:1901576//organic substance biosynthetic process;GO:0046474//glycerophospholipid biosynthetic process;GO:0044763//single-organism cellular process;GO:0008610//lipid biosynthetic process;GO:0046486//glycerolipid met…
NC_027759.2	33226901	33227100	*	2.14643e-13	1.32054e-11	37.3377	ncbi_106439930	0.736667	2.57667	1.80642	1.40181e-07	1.34379e-06	Upstream2kb	LOC106439930	PREDICTED: flavin-containing monooxygenase FMO GS-OX-like 8 [Brassica napus]	-	-	-	-	GO:0005622//intracellular;GO:0043231//intracellular membrane-bounded organelle;GO:0043226//organelle;GO:0005623//cell;GO:0044424//intracellular part;GO:0043227//membrane-bounded organelle;GO:0043229//intracellular organelle;GO:0044464//cell part	GO:1901265//nucleoside phosphate binding;GO:1901363//heterocyclic compound binding;GO:0036094//small molecule binding;GO:0000166//nucleotide binding;GO:0005488//binding;GO:0097159//organic cyclic compound binding	GO:0006793//phosphorus metabolic process;GO:0019637//organophosphate metabolic process;GO:0008654//phospholipid biosynthetic process;GO:0006650//glycerophospholipid metabolic process;GO:1901576//organic substance biosynthetic process;GO:0046474//glycerophospholipid biosynthetic process;GO:0044763//single-organism cellular process;GO:0008610//lipid biosynthetic process;GO:0046486//glycerolipid met…
NC_027759.2	33227001	33227200	*	9.9438e-06	0.000202854	27.0026	ncbi_106439930	0.736667	2.57667	1.80642	1.40181e-07	1.34379e-06	Upstream2kb	LOC106439930	PREDICTED: flavin-containing monooxygenase FMO GS-OX-like 8 [Brassica napus]	-	-	-	-	GO:0005622//intracellular;GO:0043231//intracellular membrane-bounded organelle;GO:0043226//organelle;GO:0005623//cell;GO:0044424//intracellular part;GO:0043227//membrane-bounded organelle;GO:0043229//intracellular organelle;GO:0044464//cell part	GO:1901265//nucleoside phosphate binding;GO:1901363//heterocyclic compound binding;GO:0036094//small molecule binding;GO:0000166//nucleotide binding;GO:0005488//binding;GO:0097159//organic cyclic compound binding	GO:0006793//phosphorus metabolic process;GO:0019637//organophosphate metabolic process;GO:0008654//phospholipid biosynthetic process;GO:0006650//glycerophospholipid metabolic process;GO:1901576//organic substance biosynthetic process;GO:0046474//glycerophospholipid biosynthetic process;GO:0044763//single-organism cellular process;GO:0008610//lipid biosynthetic process;GO:0046486//glycerolipid met…
NC_027759.2	33244701	33244900	*	1.53396e-287	1.51205e-282	-97.2818	ncbi_106439924	5.34667	0.1	-5.74057	6.45257e-37	5.29553e-35	Upstream2kb	LOC106439924	PREDICTED: two-component response regulator-like APRR1 [Brassica napus]	Organismal Systems	Environmental adaptation	ko04712//Circadian rhythm - plant	K12127	-	-	-
NC_027759.2	33244801	33245000	*	0	0	-96.1478	ncbi_106439924	5.34667	0.1	-5.74057	6.45257e-37	5.29553e-35	Upstream2kb	LOC106439924	PREDICTED: two-component response regulator-like APRR1 [Brassica napus]	Organismal Systems	Environmental adaptation	ko04712//Circadian rhythm - plant	K12127	-	-	-
NC_027759.2	33244901	33245100	*	3.45281e-189	7.69153e-185	-92.8146	ncbi_106439924	5.34667	0.1	-5.74057	6.45257e-37	5.29553e-35	Upstream2kb	LOC106439924	PREDICTED: two-component response regulator-like APRR1 [Brassica napus]	Organismal Systems	Environmental adaptation	ko04712//Circadian rhythm - plant	K12127	-	-	-
NC_027759.2	34229601	34229800	*	6.07101e-08	1.8686e-06	-30.6654	ncbi_106439991	1.72667	6.92333	2.00348	6.98094e-14	1.32437e-12	Upstream2kb	LOC106439991	PREDICTED: protein PHLOEM PROTEIN 2-LIKE A10-like [Brassica rapa]	-	-	-	-	-	-	GO:0034285//response to disaccharide;GO:0034284//response to monosaccharide;GO:1901700//response to oxygen-containing compound;GO:0009743//response to carbohydrate;GO:0009746//response to hexose;GO:0042221//response to chemical;GO:0050896//response to stimulus;GO:0010033//response to organic substance
NC_027759.2	34585501	34585700	*	7.8463e-14	5.05085e-12	42.3339	ncbi_106440023	9.91667	19.8833	1.00363	0.000138789	0.000779294	Upstream2kb	BNAA03G41150D	BnaC07g32060D [Brassica napus]	-	-	-	-	GO:0043226//organelle;GO:0005622//intracellular;GO:0005623//cell;GO:0044464//cell part;GO:0044424//intracellular part;GO:0043231//intracellular membrane-bounded organelle;GO:0043227//membrane-bounded organelle;GO:0043229//intracellular organelle	-	-
NC_027759.2	34593101	34593300	*	1.11314e-06	2.75583e-05	-30.1587	ncbi_106440024	2.49333	5.76333	1.20883	0.000132038	0.000745533	Upstream2kb	LOC106440024	PREDICTED: zinc finger CCCH domain-containing protein 44-like [Brassica napus]	-	-	-	-	-	-	-
NC_027759.2	34597001	34597200	*	2.79792e-07	7.71416e-06	-34.4156	ncbi_106440025	1.08667	4.46333	2.03821	2.99092e-09	3.55914e-08	Upstream2kb	LOC106440025	PREDICTED: UPF0183 protein At3g51130 isoform X1 [Brassica napus]	-	-	-	-	-	-	GO:0051707//response to other organism;GO:0008152//metabolic process;GO:0098542//defense response to other organism;GO:0019752//carboxylic acid metabolic process;GO:0018958//phenol-containing compound metabolic process;GO:0002376//immune system process;GO:0045087//innate immune response;GO:0044237//cellular metabolic process;GO:0009719//response to endogenous stimulus;GO:0009605//response to exte…
NC_027759.2	34724801	34725000	*	2.82309e-15	2.09858e-13	39.4397	ncbi_106350742	0.68	0.213333	-1.67243	0.0152515	0.0476616	Upstream2kb	LOC106350742	PREDICTED: uncharacterized protein LOC106350742 [Brassica napus]	-	-	-	-	-	-	-
NC_027759.2	35142101	35142300	*	6.16413e-33	1.60003e-30	57.1904	ncbi_106376821	0.543333	0.0266667	-4.34873	0.000745713	0.00350599	Upstream2kb	LOC106376821	PREDICTED: protein IQ-DOMAIN 31-like [Brassica rapa]	-	-	-	-	GO:0044424//intracellular part;GO:0043227//membrane-bounded organelle;GO:0043231//intracellular membrane-bounded organelle;GO:0005623//cell;GO:0005622//intracellular;GO:0043229//intracellular organelle;GO:0044464//cell part;GO:0043226//organelle	GO:0005515//protein binding;GO:0005488//binding	-
NC_027759.2	35276901	35277100	*	1.15586e-14	8.10296e-13	-31.3654	ncbi_106376925	0.443333	0.0433333	-3.35484	0.000104318	0.0006045	Upstream2kb	LOC106376925	PREDICTED: heat stress transcription factor A-7a-like [Brassica napus]	-	-	-	-	-	-	-
NC_027759.2	36037401	36037600	*	2.82911e-19	2.96782e-17	-25.6682	ncbi_106363943	0.0533333	0.856667	4.00562	7.64879e-05	0.000456737	Upstream2kb	LOC106363943	PREDICTED: mitogen-activated protein kinase 8-like [Brassica napus]	-	-	-	-	GO:0016020//membrane;GO:0043226//organelle;GO:0044464//cell part;GO:0044424//intracellular part;GO:0043231//intracellular membrane-bounded organelle;GO:0005623//cell;GO:0043227//membrane-bounded organelle;GO:0005622//intracellular;GO:0043229//intracellular organelle	GO:0004672//protein kinase activity;GO:0016773//phosphotransferase activity, alcohol group as acceptor;GO:0004871//signal transducer activity;GO:0016740//transferase activity;GO:0005488//binding;GO:0004702//receptor signaling protein serine/threonine kinase activity;GO:0016772//transferase activity, transferring phosphorus-containing groups;GO:0005057//receptor signaling protein activity;GO:00163…	GO:0036211//protein modification process;GO:0009987//cellular process;GO:0008152//metabolic process;GO:0071704//organic substance metabolic process;GO:0044260//cellular macromolecule metabolic process;GO:0019318//hexose metabolic process;GO:0000302//response to reactive oxygen species;GO:0042221//response to chemical;GO:0044281//small molecule metabolic process;GO:0043412//macromolecule modificat…
NC_027759.2	36037501	36037700	*	1.87269e-23	2.69255e-21	-38.7671	ncbi_106363943	0.0533333	0.856667	4.00562	7.64879e-05	0.000456737	Upstream2kb	LOC106363943	PREDICTED: mitogen-activated protein kinase 8-like [Brassica napus]	-	-	-	-	GO:0016020//membrane;GO:0043226//organelle;GO:0044464//cell part;GO:0044424//intracellular part;GO:0043231//intracellular membrane-bounded organelle;GO:0005623//cell;GO:0043227//membrane-bounded organelle;GO:0005622//intracellular;GO:0043229//intracellular organelle	GO:0004672//protein kinase activity;GO:0016773//phosphotransferase activity, alcohol group as acceptor;GO:0004871//signal transducer activity;GO:0016740//transferase activity;GO:0005488//binding;GO:0004702//receptor signaling protein serine/threonine kinase activity;GO:0016772//transferase activity, transferring phosphorus-containing groups;GO:0005057//receptor signaling protein activity;GO:00163…	GO:0036211//protein modification process;GO:0009987//cellular process;GO:0008152//metabolic process;GO:0071704//organic substance metabolic process;GO:0044260//cellular macromolecule metabolic process;GO:0019318//hexose metabolic process;GO:0000302//response to reactive oxygen species;GO:0042221//response to chemical;GO:0044281//small molecule metabolic process;GO:0043412//macromolecule modificat…
NC_027759.2	36194901	36195100	*	1.18008e-20	1.38183e-18	-27.9112	ncbi_106444419	1.91333	0.453333	-2.07744	8.14744e-05	0.000483951	Upstream2kb	BNAA03G42580D	BnaC07g33680D [Brassica napus]	-	-	-	-	-	-	GO:0044699//single-organism process;GO:0009987//cellular process;GO:0072657//protein localization to membrane;GO:0051234//establishment of localization;GO:0034613//cellular protein localization;GO:0033365//protein localization to organelle;GO:0044802//single-organism membrane organization;GO:0007029//endoplasmic reticulum organization;GO:0010256//endomembrane system organization;GO:0061024//membr…
NC_027759.2	36822401	36822600	*	1.6048e-10	7.12047e-09	42.6789	ncbi_106440208	5.76667	12.5633	1.12341	3.53002e-06	2.71355e-05	Upstream2kb	BNAA03G43440D	BnaA01g08770D [Brassica napus]	-	-	-	-	-	-	-
NC_027759.2	37798401	37798600	*	7.01923e-23	9.67996e-21	-37.4558	ncbi_106440315	0.09	4.32333	5.58608	1.66292e-17	4.16003e-16	Upstream2kb	LOC106440315	PREDICTED: NEDD8-activating enzyme E1 regulatory subunit-like isoform X1 [Brassica napus]	-	-	-	-	-	-	-
NC_027759.2	37798501	37798700	*	1.55093e-08	5.24082e-07	-28.9141	ncbi_106440315	0.09	4.32333	5.58608	1.66292e-17	4.16003e-16	Upstream2kb	LOC106440315	PREDICTED: NEDD8-activating enzyme E1 regulatory subunit-like isoform X1 [Brassica napus]	-	-	-	-	-	-	-
NC_027759.2	38174201	38174400	*	5.47343e-23	7.61156e-21	60.9606	ncbi_106442602	3.08333	0.253333	-3.60538	1.07651e-14	2.18165e-13	Upstream2kb	LOC106442602	BnaA03g44460D [Brassica napus]	-	-	-	-	GO:0044444//cytoplasmic part;GO:0043227//membrane-bounded organelle;GO:0044424//intracellular part;GO:0009536//plastid;GO:0005737//cytoplasm;GO:0043231//intracellular membrane-bounded organelle;GO:0044464//cell part;GO:0005623//cell;GO:0005622//intracellular;GO:0043229//intracellular organelle;GO:0043226//organelle	-	-
NC_027759.2	38174301	38174500	*	2.71309e-20	3.08967e-18	60.5684	ncbi_106442602	3.08333	0.253333	-3.60538	1.07651e-14	2.18165e-13	Upstream2kb	LOC106442602	BnaA03g44460D [Brassica napus]	-	-	-	-	GO:0044444//cytoplasmic part;GO:0043227//membrane-bounded organelle;GO:0044424//intracellular part;GO:0009536//plastid;GO:0005737//cytoplasm;GO:0043231//intracellular membrane-bounded organelle;GO:0044464//cell part;GO:0005623//cell;GO:0005622//intracellular;GO:0043229//intracellular organelle;GO:0043226//organelle	-	-
NC_027759.2	39669101	39669300	*	1.11421e-11	5.68131e-10	39.2857	ncbi_106440499	5.06	0.983333	-2.36338	1.74766e-16	4.08072e-15	Upstream2kb	LOC106440499	PREDICTED: cysteine-rich receptor-like protein kinase 15 isoform X1 [Brassica napus]	-	-	-	-	-	-	-
NC_027759.2	39669501	39669700	*	0.0020578	0.0218806	37.4424	ncbi_106440499	5.06	0.983333	-2.36338	1.74766e-16	4.08072e-15	Upstream2kb	LOC106440499	PREDICTED: cysteine-rich receptor-like protein kinase 15 isoform X1 [Brassica napus]	-	-	-	-	-	-	-
NC_027759.2	39669601	39669800	*	2.82496e-06	6.45608e-05	42.1053	ncbi_106440499	5.06	0.983333	-2.36338	1.74766e-16	4.08072e-15	Upstream2kb	LOC106440499	PREDICTED: cysteine-rich receptor-like protein kinase 15 isoform X1 [Brassica napus]	-	-	-	-	-	-	-
NC_027759.2	39670801	39671000	*	7.99943e-11	3.68682e-09	33.8843	ncbi_106440499	5.06	0.983333	-2.36338	1.74766e-16	4.08072e-15	Upstream2kb	LOC106440499	PREDICTED: cysteine-rich receptor-like protein kinase 15 isoform X1 [Brassica napus]	-	-	-	-	-	-	-
NC_027759.2	40371701	40371900	*	1.98781e-16	1.64144e-14	49.9823	ncbi_106440806	1.54	0.001	-10.5887	1.01837e-21	3.39462e-20	Upstream2kb	LOC106440806	PREDICTED: translocase of chloroplast 120, chloroplastic-like isoform X2 [Brassica napus]	-	-	-	-	-	-	-
NC_027759.2	41017701	41017900	*	1.44344e-05	0.000284013	-27.8447	ncbi_106361737	1.17667	5.19667	2.14288	6.74273e-07	5.83852e-06	Upstream2kb	LOC106361737	PREDICTED: HVA22-like protein d [Brassica rapa]	-	-	-	-	GO:0031224//intrinsic component of membrane;GO:0043226//organelle;GO:0016020//membrane;GO:0043231//intracellular membrane-bounded organelle;GO:0044425//membrane part;GO:0044464//cell part;GO:0043229//intracellular organelle;GO:0043227//membrane-bounded organelle;GO:0005622//intracellular;GO:0044424//intracellular part;GO:0005623//cell	-	GO:0009894//regulation of catabolic process;GO:0006972//hyperosmotic response;GO:0009415//response to water;GO:0048856//anatomical structure development;GO:0050794//regulation of cellular process;GO:0009791//post-embryonic development;GO:0000003//reproduction;GO:0009628//response to abiotic stimulus;GO:0048731//system development;GO:1901700//response to oxygen-containing compound;GO:0090567//repr…
NC_027759.2	41020701	41020900	*	0.00235457	0.0244747	28.1818	ncbi_106361736	0.0866667	0.483333	2.47947	6.37342e-05	0.000386875	Upstream2kb	LOC106361736	PREDICTED: MORC family CW-type zinc finger protein 4-like [Brassica napus]	-	-	-	-	-	-	-
NC_027759.2	41021401	41021600	*	6.09111e-18	5.73788e-16	27.1484	ncbi_106361736	0.0866667	0.483333	2.47947	6.37342e-05	0.000386875	Upstream2kb	LOC106361736	PREDICTED: MORC family CW-type zinc finger protein 4-like [Brassica napus]	-	-	-	-	-	-	-
NC_027759.2	41021501	41021700	*	1.8537e-18	1.82303e-16	32.5984	ncbi_106361736	0.0866667	0.483333	2.47947	6.37342e-05	0.000386875	Upstream2kb	LOC106361736	PREDICTED: MORC family CW-type zinc finger protein 4-like [Brassica napus]	-	-	-	-	-	-	-
NC_027759.2	41722301	41722500	*	1.43167e-11	7.2096e-10	27.5235	ncbi_106440864	3.32667	1.23	-1.43542	3.12413e-05	0.0002025	Upstream2kb	LOC106440864	PREDICTED: (DL)-glycerol-3-phosphatase 2-like [Brassica napus]	-	-	-	-	GO:0009536//plastid;GO:0043229//intracellular organelle;GO:0005737//cytoplasm;GO:0005623//cell;GO:0043226//organelle;GO:0044444//cytoplasmic part;GO:0005622//intracellular;GO:0044464//cell part;GO:0044424//intracellular part;GO:0043227//membrane-bounded organelle;GO:0043231//intracellular membrane-bounded organelle	GO:0042578//phosphoric ester hydrolase activity;GO:0005488//binding;GO:0016787//hydrolase activity;GO:0016788//hydrolase activity, acting on ester bonds;GO:0043167//ion binding;GO:0003824//catalytic activity;GO:0043169//cation binding;GO:0016791//phosphatase activity	GO:0044763//single-organism cellular process;GO:0044699//single-organism process;GO:1901615//organic hydroxy compound metabolic process;GO:0006796//phosphate-containing compound metabolic process;GO:0005975//carbohydrate metabolic process;GO:0044281//small molecule metabolic process;GO:0019400//alditol metabolic process;GO:0044262//cellular carbohydrate metabolic process;GO:0044237//cellular meta…
NC_027759.2	42010701	42010900	*	3.01992e-17	2.68029e-15	34.3924	ncbi_106444652	1.06333	2.65667	1.32102	0.000881044	0.00406898	Upstream2kb	LOC106444652	PREDICTED: ethylene-responsive transcription factor ERF120-like [Brassica rapa]	-	-	-	-	GO:0044424//intracellular part;GO:0044464//cell part;GO:0043229//intracellular organelle;GO:0043231//intracellular membrane-bounded organelle;GO:0043226//organelle;GO:0005623//cell;GO:0043227//membrane-bounded organelle;GO:0005622//intracellular	GO:0005488//binding;GO:0097159//organic cyclic compound binding;GO:0003676//nucleic acid binding;GO:1901363//heterocyclic compound binding;GO:0001071//nucleic acid binding transcription factor activity	GO:0044249//cellular biosynthetic process;GO:0050794//regulation of cellular process;GO:0000160//phosphorelay signal transduction system;GO:0044763//single-organism cellular process;GO:0050896//response to stimulus;GO:0051716//cellular response to stimulus;GO:0008152//metabolic process;GO:0071704//organic substance metabolic process;GO:0044700//single organism signaling;GO:0060255//regulation of …
NC_027759.2	42010801	42011000	*	2.51854e-16	2.0607e-14	27.2121	ncbi_106444652	1.06333	2.65667	1.32102	0.000881044	0.00406898	Upstream2kb	LOC106444652	PREDICTED: ethylene-responsive transcription factor ERF120-like [Brassica rapa]	-	-	-	-	GO:0044424//intracellular part;GO:0044464//cell part;GO:0043229//intracellular organelle;GO:0043231//intracellular membrane-bounded organelle;GO:0043226//organelle;GO:0005623//cell;GO:0043227//membrane-bounded organelle;GO:0005622//intracellular	GO:0005488//binding;GO:0097159//organic cyclic compound binding;GO:0003676//nucleic acid binding;GO:1901363//heterocyclic compound binding;GO:0001071//nucleic acid binding transcription factor activity	GO:0044249//cellular biosynthetic process;GO:0050794//regulation of cellular process;GO:0000160//phosphorelay signal transduction system;GO:0044763//single-organism cellular process;GO:0050896//response to stimulus;GO:0051716//cellular response to stimulus;GO:0008152//metabolic process;GO:0071704//organic substance metabolic process;GO:0044700//single organism signaling;GO:0060255//regulation of …
NC_027759.2	42705101	42705300	*	0.00166462	0.0183226	25.8824	ncbi_106440968	2.00333	4.38	1.12853	2.50414e-05	0.000165625	Upstream2kb	LOC106440968	PREDICTED: ATPase family AAA domain-containing protein 1-like [Brassica napus]	-	-	-	-	GO:0016020//membrane	GO:0016818//hydrolase activity, acting on acid anhydrides, in phosphorus-containing anhydrides;GO:0001883//purine nucleoside binding;GO:0001882//nucleoside binding;GO:0016787//hydrolase activity;GO:0005488//binding;GO:0016462//pyrophosphatase activity;GO:0016817//hydrolase activity, acting on acid anhydrides;GO:0036094//small molecule binding;GO:0032549//ribonucleoside binding;GO:0032550//purine …	-
NC_027759.2	42877301	42877500	*	2.89879e-09	1.08649e-07	62.037	ncbi_106440974	36.11	85.07	1.23625	0.00136464	0.0059956	Upstream2kb	LOC106440974	BnaA03g48990D [Brassica napus]	-	-	-	-	-	-	-
NC_027759.2	42877401	42877600	*	2.86227e-19	3.00165e-17	62.8382	ncbi_106440974	36.11	85.07	1.23625	0.00136464	0.0059956	Upstream2kb	LOC106440974	BnaA03g48990D [Brassica napus]	-	-	-	-	-	-	-
NC_027759.2	42877501	42877700	*	3.67976e-21	4.48038e-19	63.7919	ncbi_106440974	36.11	85.07	1.23625	0.00136464	0.0059956	Upstream2kb	LOC106440974	BnaA03g48990D [Brassica napus]	-	-	-	-	-	-	-
NC_027759.2	43009301	43009500	*	5.9087e-05	0.00100575	25.5199	ncbi_111214318	7.16333	52.3933	2.87068	2.93125e-32	1.86319e-30	Upstream2kb	LOC111214318	Wound-responsive family protein [Arabidopsis thaliana]	-	-	-	-	GO:0044424//intracellular part;GO:0043227//membrane-bounded organelle;GO:0044464//cell part;GO:0043231//intracellular membrane-bounded organelle;GO:0005623//cell;GO:0043226//organelle;GO:0043229//intracellular organelle;GO:0005622//intracellular	-	-
NC_027759.2	43273201	43273400	*	3.18642e-10	1.3605e-08	28.7122	ncbi_106389786	2.89333	17.2833	2.57858	1.06078e-26	4.84613e-25	Upstream2kb	LOC106389786	PREDICTED: AFP homolog 2-like [Brassica rapa]	-	-	-	-	GO:0005623//cell;GO:0043229//intracellular organelle;GO:0005622//intracellular;GO:0044464//cell part;GO:0043231//intracellular membrane-bounded organelle;GO:0043227//membrane-bounded organelle;GO:0044424//intracellular part;GO:0043226//organelle	GO:0005488//binding	GO:0001101//response to acid chemical;GO:0080090//regulation of primary metabolic process;GO:0006355//regulation of transcription, DNA-templated;GO:0070887//cellular response to chemical stimulus;GO:0019222//regulation of metabolic process;GO:0009987//cellular process;GO:0044763//single-organism cellular process;GO:0031323//regulation of cellular metabolic process;GO:0009719//response to endogeno…
NC_027759.2	43278801	43279000	*	6.27128e-23	8.67914e-21	34.1699	ncbi_106389789	7.58333	21.1867	1.48225	6.37636e-10	8.22562e-09	Upstream2kb	LOC106389789	PREDICTED: UPF0725 protein At4g28920-like [Brassica napus]	-	-	-	-	-	-	-
NC_027759.2	43863301	43863500	*	0.00151324	0.016903	32.1828	ncbi_111214323	0.0133333	0.246667	4.20945	0.00382152	0.0147213	Upstream2kb	LOC111214323	BnaA08g13260D [Brassica napus]	-	-	-	-	GO:0016020//membrane	-	-
NC_027759.2	44204401	44204600	*	5.42617e-06	0.000117056	29.5362	ncbi_106442819	0.001	0.35	8.45121	1.31778e-06	1.0929e-05	Upstream2kb	LOC106442819	BnaA03g50140D [Brassica napus]	-	-	-	-	-	-	-
NC_027759.2	46533701	46533900	*	1.20019e-16	1.01055e-14	73.7037	ncbi_111214350	18.19	1.13667	-4.00026	4.0735e-45	5.22112e-43	Upstream2kb	LOC111214350	PREDICTED: 40S ribosomal protein S3a-2-like [Brassica napus]	Genetic Information Processing	Translation	ko03010//Ribosome	K02984	-	-	-
NC_027759.2	47903001	47903200	*	9.91629e-35	2.83468e-32	25.5797	ncbi_106432662	0.673333	1.43333	1.08998	0.00394151	0.015118	Upstream2kb	LOC106432662	PREDICTED: heptahelical transmembrane protein 4-like [Brassica napus]	-	-	-	-	GO:0016020//membrane;GO:0031224//intrinsic component of membrane;GO:0044425//membrane part	GO:0060089//molecular transducer activity	GO:0009743//response to carbohydrate;GO:0009719//response to endogenous stimulus;GO:0010033//response to organic substance;GO:0050896//response to stimulus;GO:0042221//response to chemical;GO:0034285//response to disaccharide;GO:1901700//response to oxygen-containing compound
NC_027760.2	785001	785200	*	2.03863e-17	1.83824e-15	61.9565	ncbi_106444987	0.283333	1.03333	1.86673	3.09189e-05	0.000200586	Upstream2kb	LOC106444987	PREDICTED: cytochrome P450 78A9-like [Brassica napus]	-	-	-	-	-	-	-
NC_027760.2	1509801	1510000	*	1.57824e-06	3.79502e-05	42.8055	ncbi_106408886	0.27	1.14	2.078	0.000728811	0.00343483	Upstream2kb	LOC106408886	BnaC03g23090D [Brassica napus]	Metabolism;Environmental Information Processing	Carbohydrate metabolism;Signal transduction	ko04070//Phosphatidylinositol signaling system;ko00562//Inositol phosphate metabolism	K00888	-	-	GO:0009987//cellular process
NC_027760.2	1906601	1906800	*	1.88317e-27	3.5282e-25	48.9286	ncbi_106428562	1.49	3.22	1.11175	1.40731e-05	9.74976e-05	Upstream2kb	LOC106428562	PREDICTED: BTB/POZ domain-containing protein At3g44820 [Brassica napus]	-	-	-	-	-	-	-
NC_027760.2	1906701	1906900	*	1.69446e-21	2.11439e-19	61.3799	ncbi_106428562	1.49	3.22	1.11175	1.40731e-05	9.74976e-05	Upstream2kb	LOC106428562	PREDICTED: BTB/POZ domain-containing protein At3g44820 [Brassica napus]	-	-	-	-	-	-	-
NC_027760.2	2954301	2954500	*	3.37575e-55	2.4174e-52	60.754	ncbi_106449114	8.4	3.23333	-1.37737	0.000193486	0.00104986	Upstream2kb	LOC106449114	PREDICTED: transcription factor PAR2-like [Brassica rapa]	-	-	-	-	GO:0043226//organelle;GO:0044464//cell part;GO:0005623//cell;GO:0005622//intracellular;GO:0043231//intracellular membrane-bounded organelle;GO:0044424//intracellular part;GO:0043229//intracellular organelle;GO:0043227//membrane-bounded organelle	-	GO:0043401//steroid hormone mediated signaling pathway;GO:0044260//cellular macromolecule metabolic process;GO:0009719//response to endogenous stimulus;GO:0048545//response to steroid hormone;GO:0071383//cellular response to steroid hormone stimulus;GO:0023052//signaling;GO:0009987//cellular process;GO:0007154//cell communication;GO:0009639//response to red or far red light;GO:0009059//macromolec…
NC_027760.2	2954401	2954600	*	2.85218e-57	2.2029e-54	76.3352	ncbi_106449114	8.4	3.23333	-1.37737	0.000193486	0.00104986	Upstream2kb	LOC106449114	PREDICTED: transcription factor PAR2-like [Brassica rapa]	-	-	-	-	GO:0043226//organelle;GO:0044464//cell part;GO:0005623//cell;GO:0005622//intracellular;GO:0043231//intracellular membrane-bounded organelle;GO:0044424//intracellular part;GO:0043229//intracellular organelle;GO:0043227//membrane-bounded organelle	-	GO:0043401//steroid hormone mediated signaling pathway;GO:0044260//cellular macromolecule metabolic process;GO:0009719//response to endogenous stimulus;GO:0048545//response to steroid hormone;GO:0071383//cellular response to steroid hormone stimulus;GO:0023052//signaling;GO:0009987//cellular process;GO:0007154//cell communication;GO:0009639//response to red or far red light;GO:0009059//macromolec…
NC_027760.2	3263001	3263200	*	1.05274e-38	3.64811e-36	-54.0058	ncbi_106382810	2.24667	4.77333	1.08721	3.29165e-05	0.000212456	Upstream2kb	LOC106382810	PREDICTED: E3 ubiquitin-protein ligase SINAT2-like [Brassica napus]	Genetic Information Processing	Folding, sorting and degradation	ko04120//Ubiquitin mediated proteolysis	K04506	GO:0043227//membrane-bounded organelle;GO:0005623//cell;GO:0043226//organelle;GO:0044464//cell part;GO:0043231//intracellular membrane-bounded organelle;GO:0044424//intracellular part;GO:0005622//intracellular;GO:0043229//intracellular organelle	GO:0046872//metal ion binding;GO:0043169//cation binding;GO:0005488//binding;GO:0003824//catalytic activity;GO:0043167//ion binding;GO:0046914//transition metal ion binding	GO:0009056//catabolic process;GO:0006508//proteolysis;GO:0009987//cellular process;GO:0044707//single-multicellular organism process;GO:0044257//cellular protein catabolic process;GO:0036211//protein modification process;GO:0044699//single-organism process;GO:0032501//multicellular organismal process;GO:1901575//organic substance catabolic process;GO:0032446//protein modification by small protein…
NC_027760.2	3264401	3264600	*	8.13406e-18	7.58355e-16	28.1791	ncbi_106382810	2.24667	4.77333	1.08721	3.29165e-05	0.000212456	Upstream2kb	LOC106382810	PREDICTED: E3 ubiquitin-protein ligase SINAT2-like [Brassica napus]	Genetic Information Processing	Folding, sorting and degradation	ko04120//Ubiquitin mediated proteolysis	K04506	GO:0043227//membrane-bounded organelle;GO:0005623//cell;GO:0043226//organelle;GO:0044464//cell part;GO:0043231//intracellular membrane-bounded organelle;GO:0044424//intracellular part;GO:0005622//intracellular;GO:0043229//intracellular organelle	GO:0046872//metal ion binding;GO:0043169//cation binding;GO:0005488//binding;GO:0003824//catalytic activity;GO:0043167//ion binding;GO:0046914//transition metal ion binding	GO:0009056//catabolic process;GO:0006508//proteolysis;GO:0009987//cellular process;GO:0044707//single-multicellular organism process;GO:0044257//cellular protein catabolic process;GO:0036211//protein modification process;GO:0044699//single-organism process;GO:0032501//multicellular organismal process;GO:1901575//organic substance catabolic process;GO:0032446//protein modification by small protein…
NC_027760.2	3554101	3554300	*	1.25002e-09	4.93076e-08	30.2831	ncbi_106394402	2.41333	7.61667	1.65813	1.45712e-07	1.39287e-06	Upstream2kb	LOC106394402	PREDICTED: E3 ubiquitin-protein ligase RNF12-A-like isoform X1 [Brassica rapa]	-	-	-	-	-	GO:0043167//ion binding;GO:0046872//metal ion binding;GO:0043169//cation binding;GO:0046914//transition metal ion binding;GO:0005488//binding	-
NC_027760.2	3554201	3554400	*	1.35201e-08	4.60995e-07	31.258	ncbi_106394402	2.41333	7.61667	1.65813	1.45712e-07	1.39287e-06	Upstream2kb	LOC106394402	PREDICTED: E3 ubiquitin-protein ligase RNF12-A-like isoform X1 [Brassica rapa]	-	-	-	-	-	GO:0043167//ion binding;GO:0046872//metal ion binding;GO:0043169//cation binding;GO:0046914//transition metal ion binding;GO:0005488//binding	-
NC_027760.2	3603701	3603900	*	5.46755e-09	1.97281e-07	-28.1481	ncbi_106394870	0.83	0.03	-4.79008	4.21442e-06	3.19951e-05	Upstream2kb	LOC106394870	PREDICTED: transcription factor PAR2-like [Brassica napus]	-	-	-	-	-	-	-
NC_027760.2	3723901	3724100	*	6.853e-48	3.61575e-45	-43.1703	ncbi_106445197	3.73333	0.0866667	-5.42884	2.65467e-14	5.17245e-13	Upstream2kb	BNAA04G02380D	PREDICTED: uncharacterized protein LOC103863043 [Brassica rapa]	-	-	-	-	-	-	GO:0043436//oxoacid metabolic process;GO:0044710//single-organism metabolic process;GO:0009694//jasmonic acid metabolic process;GO:0044281//small molecule metabolic process;GO:0010033//response to organic substance;GO:0009755//hormone-mediated signaling pathway;GO:0044699//single-organism process;GO:0032870//cellular response to hormone stimulus;GO:0071495//cellular response to endogenous stimulu…
NC_027760.2	3724001	3724200	*	1.1149e-50	6.61535e-48	-40.1989	ncbi_106445197	3.73333	0.0866667	-5.42884	2.65467e-14	5.17245e-13	Upstream2kb	BNAA04G02380D	PREDICTED: uncharacterized protein LOC103863043 [Brassica rapa]	-	-	-	-	-	-	GO:0043436//oxoacid metabolic process;GO:0044710//single-organism metabolic process;GO:0009694//jasmonic acid metabolic process;GO:0044281//small molecule metabolic process;GO:0010033//response to organic substance;GO:0009755//hormone-mediated signaling pathway;GO:0044699//single-organism process;GO:0032870//cellular response to hormone stimulus;GO:0071495//cellular response to endogenous stimulu…
NC_027760.2	4301501	4301700	*	4.73145e-07	1.25406e-05	26.0664	ncbi_106449201	0.706667	0.123333	-2.51847	0.000518383	0.00253588	Upstream2kb	BNAA04G03190D	BnaC04g25110D [Brassica napus]	-	-	-	-	-	GO:0005488//binding;GO:0005515//protein binding	-
NC_027760.2	4301601	4301800	*	3.17204e-17	2.80834e-15	39.1954	ncbi_106449201	0.706667	0.123333	-2.51847	0.000518383	0.00253588	Upstream2kb	BNAA04G03190D	BnaC04g25110D [Brassica napus]	-	-	-	-	-	GO:0005488//binding;GO:0005515//protein binding	-
NC_027760.2	5220601	5220800	*	5.71389e-11	2.67949e-09	42.5532	ncbi_106445430	0.05	1.22667	4.61667	9.09789e-14	1.71014e-12	Upstream2kb	LOC106445430	PREDICTED: myosin-binding protein 7-like isoform X1 [Brassica napus]	-	-	-	-	GO:0043227//membrane-bounded organelle;GO:0044424//intracellular part;GO:0005622//intracellular;GO:0005623//cell;GO:0044464//cell part;GO:0043226//organelle;GO:0043229//intracellular organelle;GO:0043231//intracellular membrane-bounded organelle	-	-
NC_027760.2	5532301	5532500	*	1.61427e-08	5.44204e-07	-46.7206	ncbi_106449289	0.746667	0.04	-4.22239	0.000123885	0.000704561	Upstream2kb	LOC106449289	PREDICTED: TATA-binding protein-associated factor BTAF1-like [Brassica napus]	-	-	-	-	GO:0043226//organelle;GO:0043227//membrane-bounded organelle;GO:0044464//cell part;GO:0043231//intracellular membrane-bounded organelle;GO:0005622//intracellular;GO:0043229//intracellular organelle;GO:0005623//cell;GO:0044424//intracellular part	GO:0097367//carbohydrate derivative binding;GO:0005488//binding;GO:0003824//catalytic activity;GO:0032550//purine ribonucleoside binding;GO:0032549//ribonucleoside binding;GO:0016817//hydrolase activity, acting on acid anhydrides;GO:0016818//hydrolase activity, acting on acid anhydrides, in phosphorus-containing anhydrides;GO:0003676//nucleic acid binding;GO:0097159//organic cyclic compound bindi…	GO:0050896//response to stimulus;GO:0065007//biological regulation;GO:0009606//tropism;GO:0050789//regulation of biological process;GO:0048518//positive regulation of biological process;GO:0009605//response to external stimulus;GO:0050793//regulation of developmental process;GO:0051094//positive regulation of developmental process
NC_027760.2	5769601	5769800	*	1.09136e-05	0.000220713	35.6241	ncbi_106445524	0.45	1.25667	1.48161	0.00618985	0.0222932	Upstream2kb	BNAA04G04360D	BnaC06g15040D [Brassica napus]	-	-	-	-	-	-	-
NC_027760.2	7086501	7086700	*	2.33583e-08	7.67688e-07	32.8226	ncbi_111215225	4.18667	0.786667	-2.41198	3.74431e-06	2.86442e-05	Upstream2kb	LOC111215225	BnaC08g09150D [Brassica napus]	-	-	-	-	-	-	-
NC_027760.2	7086601	7086800	*	2.46861e-27	4.58821e-25	66.0109	ncbi_111215225	4.18667	0.786667	-2.41198	3.74431e-06	2.86442e-05	Upstream2kb	LOC111215225	BnaC08g09150D [Brassica napus]	-	-	-	-	-	-	-
NC_027760.2	7902001	7902200	*	1.53061e-15	1.16587e-13	49.2574	ncbi_106445798	2.81667	9.31	1.72479	2.72215e-13	4.91611e-12	Upstream2kb	LOC106445798	PREDICTED: cysteine-rich receptor-like protein kinase 10 isoform X1 [Brassica rapa]	-	-	-	-	-	-	-
NC_027760.2	7903601	7903800	*	0.000888364	0.0107523	-37.9718	ncbi_106445797	1.06333	3.66333	1.78456	2.72241e-06	2.14119e-05	Upstream2kb	LOC106445797	PREDICTED: cysteine-rich receptor-like protein kinase 10 [Brassica rapa]	-	-	-	-	-	-	-
NC_027760.2	9724301	9724500	*	1.87435e-32	4.74256e-30	96.875	ncbi_106446040	1.66667	4.63333	1.47508	1.57672e-08	1.71231e-07	Upstream2kb	LOC106446040	BnaA04g09450D [Brassica napus]	-	-	-	-	GO:0043226//organelle;GO:0044464//cell part;GO:0044424//intracellular part;GO:0005622//intracellular;GO:0005623//cell;GO:0043231//intracellular membrane-bounded organelle;GO:0043229//intracellular organelle;GO:0043227//membrane-bounded organelle	-	GO:0048856//anatomical structure development;GO:0051179//localization;GO:0048869//cellular developmental process;GO:0044763//single-organism cellular process;GO:0016043//cellular component organization;GO:0032502//developmental process;GO:0071840//cellular component organization or biogenesis;GO:0016192//vesicle-mediated transport;GO:0044699//single-organism process;GO:0009987//cellular process;G…
NC_027760.2	10255801	10256000	*	2.34515e-09	8.90351e-08	40	ncbi_106446131	1.22	0.373333	-1.70834	0.000337601	0.00173245	Upstream2kb	LOC106446131	PREDICTED: serine carboxypeptidase-like 13 isoform X1 [Brassica oleracea var. oleracea] [Brassica oleracea]	-	-	-	-	-	-	-
NC_027760.2	10255901	10256100	*	1.0696e-05	0.000216694	26.6667	ncbi_106446131	1.22	0.373333	-1.70834	0.000337601	0.00173245	Upstream2kb	LOC106446131	PREDICTED: serine carboxypeptidase-like 13 isoform X1 [Brassica oleracea var. oleracea] [Brassica oleracea]	-	-	-	-	-	-	-
NC_027760.2	11769801	11770000	*	5.1646e-29	1.06592e-26	43.284	ncbi_106446326	0.91	2.83	1.63686	3.46779e-07	3.13536e-06	Upstream2kb	LOC106446326	PREDICTED: scarecrow-like protein 23 [Brassica napus]	-	-	-	-	-	-	-
NC_027760.2	11769901	11770100	*	5.1646e-29	1.06592e-26	43.284	ncbi_106446326	0.91	2.83	1.63686	3.46779e-07	3.13536e-06	Upstream2kb	LOC106446326	PREDICTED: scarecrow-like protein 23 [Brassica napus]	-	-	-	-	-	-	-
NC_027760.2	11770101	11770300	*	3.10773e-40	1.16278e-37	77.2566	ncbi_106446326	0.91	2.83	1.63686	3.46779e-07	3.13536e-06	Upstream2kb	LOC106446326	PREDICTED: scarecrow-like protein 23 [Brassica napus]	-	-	-	-	-	-	-
NC_027760.2	11770201	11770400	*	2.97625e-70	3.67752e-67	63.1035	ncbi_106446326	0.91	2.83	1.63686	3.46779e-07	3.13536e-06	Upstream2kb	LOC106446326	PREDICTED: scarecrow-like protein 23 [Brassica napus]	-	-	-	-	-	-	-
NC_027760.2	11770301	11770500	*	2.39486e-62	2.22023e-59	41.715	ncbi_106446326	0.91	2.83	1.63686	3.46779e-07	3.13536e-06	Upstream2kb	LOC106446326	PREDICTED: scarecrow-like protein 23 [Brassica napus]	-	-	-	-	-	-	-
NC_027760.2	12474101	12474300	*	1.56429e-07	4.50093e-06	-45.7143	ncbi_106446399	1.66333	0.703333	-1.2418	0.0137674	0.0438373	Upstream2kb	LOC106446399	PREDICTED: 3-hydroxyacyl-[acyl-carrier-protein] dehydratase FabZ-like [Brassica napus]	Metabolism	Global and Overview;Lipid metabolism;Metabolism of cofactors and vitamins	ko01212//Fatty acid metabolism;ko00061//Fatty acid biosynthesis;ko00780//Biotin metabolism	K02372	GO:0044464//cell part;GO:0043226//organelle;GO:0031976//plastid thylakoid;GO:0044422//organelle part;GO:0043227//membrane-bounded organelle;GO:0044444//cytoplasmic part;GO:0031984//organelle subcompartment;GO:0005737//cytoplasm;GO:0044435//plastid part;GO:0030312//external encapsulating structure;GO:0009579//thylakoid;GO:0005623//cell;GO:0043231//intracellular membrane-bounded organelle;GO:004322…	GO:0016829//lyase activity;GO:0016835//carbon-oxygen lyase activity;GO:0019171//3-hydroxyacyl-[acyl-carrier-protein] dehydratase activity;GO:0016836//hydro-lyase activity;GO:0003824//catalytic activity	GO:0006732//coenzyme metabolic process;GO:0009058//biosynthetic process;GO:0032787//monocarboxylic acid metabolic process;GO:0006629//lipid metabolic process;GO:0050832//defense response to fungus;GO:0040007//growth;GO:0051707//response to other organism;GO:0008652//cellular amino acid biosynthetic process;GO:0043479//pigment accumulation in tissues in response to UV light;GO:0009605//response to…
NC_027760.2	12535901	12536100	*	1.74577e-05	0.000337107	31.8973	ncbi_106446405	0.0766667	0.523333	2.77106	9.4447e-06	6.75995e-05	Upstream2kb	LOC106446405	PREDICTED: tryptophan N-monooxygenase 2 [Brassica napus]	Metabolism	Global and Overview;Amino acid metabolism;Biosynthesis of other secondary metabolites	ko01210//2-Oxocarboxylic acid metabolism;ko00380//Tryptophan metabolism;ko00966//Glucosinolate biosynthesis	K11813	-	-	-
NC_027760.2	13320101	13320300	*	5.69114e-12	3.00045e-10	-30.1587	ncbi_106446461	1.21	4.62667	1.93497	9.28134e-12	1.45496e-10	Upstream2kb	LOC106446461	PREDICTED: probable LRR receptor-like serine/threonine-protein kinase At4g37250 [Brassica napus]	-	-	-	-	-	GO:0097159//organic cyclic compound binding;GO:0004672//protein kinase activity;GO:0005488//binding;GO:0016773//phosphotransferase activity, alcohol group as acceptor;GO:0016772//transferase activity, transferring phosphorus-containing groups;GO:0032550//purine ribonucleoside binding;GO:0016740//transferase activity;GO:0097367//carbohydrate derivative binding;GO:0001883//purine nucleoside binding…	GO:0050896//response to stimulus;GO:0044237//cellular metabolic process;GO:0044260//cellular macromolecule metabolic process;GO:0044700//single organism signaling;GO:0044267//cellular protein metabolic process;GO:0007154//cell communication;GO:0044763//single-organism cellular process;GO:0071704//organic substance metabolic process;GO:0007165//signal transduction;GO:0050794//regulation of cellula…
NC_027760.2	13376901	13377100	*	2.6147e-16	2.13627e-14	55.6463	ncbi_106446464	0.293333	1.79333	2.61203	0.00516409	0.0190947	Upstream2kb	LOC106446464	PREDICTED: ethylene-responsive transcription factor ERF008 [Brassica oleracea var. oleracea] [Brassica oleracea]	-	-	-	-	GO:0005623//cell;GO:0043227//membrane-bounded organelle;GO:0043231//intracellular membrane-bounded organelle;GO:0044464//cell part;GO:0044424//intracellular part;GO:0043229//intracellular organelle;GO:0043226//organelle;GO:0005622//intracellular	GO:0003676//nucleic acid binding;GO:0001071//nucleic acid binding transcription factor activity;GO:0097159//organic cyclic compound binding;GO:0005488//binding;GO:1901363//heterocyclic compound binding	GO:0034654//nucleobase-containing compound biosynthetic process;GO:0044237//cellular metabolic process;GO:0009987//cellular process;GO:0019438//aromatic compound biosynthetic process;GO:0010468//regulation of gene expression;GO:0050794//regulation of cellular process;GO:0065007//biological regulation;GO:0009058//biosynthetic process;GO:0044249//cellular biosynthetic process;GO:0051716//cellular r…
NC_027760.2	13377001	13377200	*	2.50224e-52	1.59696e-49	79.3108	ncbi_106446464	0.293333	1.79333	2.61203	0.00516409	0.0190947	Upstream2kb	LOC106446464	PREDICTED: ethylene-responsive transcription factor ERF008 [Brassica oleracea var. oleracea] [Brassica oleracea]	-	-	-	-	GO:0005623//cell;GO:0043227//membrane-bounded organelle;GO:0043231//intracellular membrane-bounded organelle;GO:0044464//cell part;GO:0044424//intracellular part;GO:0043229//intracellular organelle;GO:0043226//organelle;GO:0005622//intracellular	GO:0003676//nucleic acid binding;GO:0001071//nucleic acid binding transcription factor activity;GO:0097159//organic cyclic compound binding;GO:0005488//binding;GO:1901363//heterocyclic compound binding	GO:0034654//nucleobase-containing compound biosynthetic process;GO:0044237//cellular metabolic process;GO:0009987//cellular process;GO:0019438//aromatic compound biosynthetic process;GO:0010468//regulation of gene expression;GO:0050794//regulation of cellular process;GO:0065007//biological regulation;GO:0009058//biosynthetic process;GO:0044249//cellular biosynthetic process;GO:0051716//cellular r…
NC_027760.2	13377101	13377300	*	1.69324e-40	6.42441e-38	89.1176	ncbi_106446464	0.293333	1.79333	2.61203	0.00516409	0.0190947	Upstream2kb	LOC106446464	PREDICTED: ethylene-responsive transcription factor ERF008 [Brassica oleracea var. oleracea] [Brassica oleracea]	-	-	-	-	GO:0005623//cell;GO:0043227//membrane-bounded organelle;GO:0043231//intracellular membrane-bounded organelle;GO:0044464//cell part;GO:0044424//intracellular part;GO:0043229//intracellular organelle;GO:0043226//organelle;GO:0005622//intracellular	GO:0003676//nucleic acid binding;GO:0001071//nucleic acid binding transcription factor activity;GO:0097159//organic cyclic compound binding;GO:0005488//binding;GO:1901363//heterocyclic compound binding	GO:0034654//nucleobase-containing compound biosynthetic process;GO:0044237//cellular metabolic process;GO:0009987//cellular process;GO:0019438//aromatic compound biosynthetic process;GO:0010468//regulation of gene expression;GO:0050794//regulation of cellular process;GO:0065007//biological regulation;GO:0009058//biosynthetic process;GO:0044249//cellular biosynthetic process;GO:0051716//cellular r…
NC_027760.2	13795901	13796100	*	5.64117e-16	4.46824e-14	37.5682	ncbi_106449931	0.001	0.0633333	5.98489	0.00544891	0.0199986	Upstream2kb	LOC106449931	PREDICTED: F-box protein At3g08750-like [Brassica napus]	-	-	-	-	-	-	-
NC_027760.2	14002701	14002900	*	3.30981e-07	9.01163e-06	29.5251	ncbi_106393899	0.02	0.153333	2.9386	0.00304631	0.0121082	Upstream2kb	LOC106393899	PREDICTED: LRR receptor-like serine/threonine-protein kinase GSO2 isoform X1 [Brassica rapa]	-	-	-	-	-	-	-
NC_027760.2	14701101	14701300	*	1.1687e-54	8.21985e-52	98.2456	ncbi_106448672	10.3033	2.66333	-1.95181	3.94417e-08	4.07463e-07	Upstream2kb	LOC106448672	PREDICTED: LOW QUALITY PROTEIN: proteasome subunit alpha type-3 [Camelina sativa]	Genetic Information Processing	Folding, sorting and degradation	ko03050//Proteasome	K02727	GO:0005773//vacuole;GO:0043227//membrane-bounded organelle;GO:0005622//intracellular;GO:0044446//intracellular organelle part;GO:0005576//extracellular region;GO:0016020//membrane;GO:0043226//organelle;GO:0044437//vacuolar part;GO:0005737//cytoplasm;GO:0032991//macromolecular complex;GO:0031090//organelle membrane;GO:0043231//intracellular membrane-bounded organelle;GO:0000502//proteasome complex…	GO:0003824//catalytic activity;GO:0016787//hydrolase activity;GO:0070011//peptidase activity, acting on L-amino acid peptides;GO:0008233//peptidase activity;GO:0004175//endopeptidase activity	GO:0010038//response to metal ion;GO:0032787//monocarboxylic acid metabolic process;GO:0044265//cellular macromolecule catabolic process;GO:0019752//carboxylic acid metabolic process;GO:0043436//oxoacid metabolic process;GO:0051179//localization;GO:0006996//organelle organization;GO:0042221//response to chemical;GO:0006461//protein complex assembly;GO:0042044//fluid transport;GO:0030163//protein …
NC_027760.2	14930601	14930800	*	5.23608e-05	0.000903229	-40.331	ncbi_106449968	0.04	0.35	3.12928	0.0014151	0.0061911	Upstream2kb	LOC106449968	BnaA04g15770D [Brassica napus]	-	-	-	-	-	-	-
NC_027760.2	14930701	14930900	*	0.000420736	0.00566429	-28.0042	ncbi_106449968	0.04	0.35	3.12928	0.0014151	0.0061911	Upstream2kb	LOC106449968	BnaA04g15770D [Brassica napus]	-	-	-	-	-	-	-
NC_027760.2	16538301	16538500	*	1.51103e-07	4.36007e-06	-33.9452	ncbi_106373865	3.26333	7.52333	1.20503	0.0121784	0.0395548	Upstream2kb	LOC106373865	BnaA04g17280D [Brassica napus]	Genetic Information Processing	Folding, sorting and degradation	ko04120//Ubiquitin mediated proteolysis	K03178	-	-	-
NC_027760.2	16538401	16538600	*	1.51103e-07	4.36007e-06	-33.9452	ncbi_106373865	3.26333	7.52333	1.20503	0.0121784	0.0395548	Upstream2kb	LOC106373865	BnaA04g17280D [Brassica napus]	Genetic Information Processing	Folding, sorting and degradation	ko04120//Ubiquitin mediated proteolysis	K03178	-	-	-
NC_027760.2	16541101	16541300	*	0.000246669	0.00354839	26.3788	ncbi_106374906	0.33	0.001	-8.36632	0.000106474	0.000615391	Upstream2kb	LOC106374906	PREDICTED: ras-associated and pleckstrin homology domains-containing protein 1-like isoform X1 [Brassica napus]	-	-	-	-	-	-	-
NC_027760.2	16541201	16541400	*	0.000246669	0.00354839	26.3788	ncbi_106374906	0.33	0.001	-8.36632	0.000106474	0.000615391	Upstream2kb	LOC106374906	PREDICTED: ras-associated and pleckstrin homology domains-containing protein 1-like isoform X1 [Brassica napus]	-	-	-	-	-	-	-
NC_027760.2	17762901	17763100	*	2.71467e-07	7.50288e-06	-26.1777	ncbi_106447202	0.001	0.286667	8.16323	2.26036e-08	2.40375e-07	Upstream2kb	LOC106447202	PREDICTED: uncharacterized protein LOC106386480 [Brassica napus]	-	-	-	-	-	-	-
NC_027760.2	17762901	17763100	*	2.71467e-07	7.50288e-06	-26.1777	ncbi_106447204	3.29	1.15333	-1.51228	3.35034e-06	2.59079e-05	Upstream2kb	LOC106447204	PREDICTED: glutathione S-transferase T3-like [Brassica rapa]	-	-	-	-	-	-	-
NC_027760.2	17764901	17765100	*	1.38097e-07	4.01206e-06	51.0818	ncbi_106447204	3.29	1.15333	-1.51228	3.35034e-06	2.59079e-05	Upstream2kb	LOC106447204	PREDICTED: glutathione S-transferase T3-like [Brassica rapa]	-	-	-	-	-	-	-
NC_027760.2	18002101	18002300	*	8.28723e-64	8.12016e-61	95.3125	ncbi_106447210	10.9567	4.03333	-1.44176	1.34766e-08	1.47613e-07	Upstream2kb	LOC106447210	PREDICTED: cationic amino acid transporter 5 [Brassica napus]	-	-	-	-	GO:0016020//membrane;GO:0031224//intrinsic component of membrane;GO:0044425//membrane part	GO:0022892//substrate-specific transporter activity;GO:0022857//transmembrane transporter activity;GO:0005215//transporter activity;GO:0005342//organic acid transmembrane transporter activity;GO:0022891//substrate-specific transmembrane transporter activity;GO:0046943//carboxylic acid transmembrane transporter activity;GO:0015075//ion transmembrane transporter activity;GO:0008514//organic anion t…	GO:0015807//L-amino acid transport;GO:0051234//establishment of localization;GO:0015813//L-glutamate transport;GO:0098656//anion transmembrane transport;GO:0015800//acidic amino acid transport;GO:1903825//organic acid transmembrane transport;GO:0044699//single-organism process;GO:0071705//nitrogen compound transport;GO:0015711//organic anion transport;GO:0071702//organic substance transport;GO:00…
NC_027760.2	18440201	18440400	*	5.19722e-18	4.92431e-16	48.997	ncbi_106450211	0.001	0.75	9.55075	0.000131906	0.000744843	Upstream2kb	LOC106450211	BnaAnng07550D [Brassica napus]	-	-	-	-	-	-	GO:0045333//cellular respiration;GO:0042221//response to chemical;GO:0006091//generation of precursor metabolites and energy;GO:0010243//response to organonitrogen compound;GO:0044699//single-organism process;GO:0010033//response to organic substance;GO:0009628//response to abiotic stimulus;GO:0009266//response to temperature stimulus;GO:0044763//single-organism cellular process;GO:0009987//cellu…
NC_027760.2	18440301	18440500	*	3.47044e-40	1.29591e-37	46.3122	ncbi_106450211	0.001	0.75	9.55075	0.000131906	0.000744843	Upstream2kb	LOC106450211	BnaAnng07550D [Brassica napus]	-	-	-	-	-	-	GO:0045333//cellular respiration;GO:0042221//response to chemical;GO:0006091//generation of precursor metabolites and energy;GO:0010243//response to organonitrogen compound;GO:0044699//single-organism process;GO:0010033//response to organic substance;GO:0009628//response to abiotic stimulus;GO:0009266//response to temperature stimulus;GO:0044763//single-organism cellular process;GO:0009987//cellu…
NC_027760.2	18440401	18440600	*	1.29375e-30	2.94147e-28	44.1303	ncbi_106450211	0.001	0.75	9.55075	0.000131906	0.000744843	Upstream2kb	LOC106450211	BnaAnng07550D [Brassica napus]	-	-	-	-	-	-	GO:0045333//cellular respiration;GO:0042221//response to chemical;GO:0006091//generation of precursor metabolites and energy;GO:0010243//response to organonitrogen compound;GO:0044699//single-organism process;GO:0010033//response to organic substance;GO:0009628//response to abiotic stimulus;GO:0009266//response to temperature stimulus;GO:0044763//single-organism cellular process;GO:0009987//cellu…
NC_027760.2	18440501	18440700	*	1.17343e-11	5.96709e-10	45.3622	ncbi_106450211	0.001	0.75	9.55075	0.000131906	0.000744843	Upstream2kb	LOC106450211	BnaAnng07550D [Brassica napus]	-	-	-	-	-	-	GO:0045333//cellular respiration;GO:0042221//response to chemical;GO:0006091//generation of precursor metabolites and energy;GO:0010243//response to organonitrogen compound;GO:0044699//single-organism process;GO:0010033//response to organic substance;GO:0009628//response to abiotic stimulus;GO:0009266//response to temperature stimulus;GO:0044763//single-organism cellular process;GO:0009987//cellu…
NC_027760.2	18440701	18440900	*	6.59252e-48	3.48205e-45	69.352	ncbi_106450211	0.001	0.75	9.55075	0.000131906	0.000744843	Upstream2kb	LOC106450211	BnaAnng07550D [Brassica napus]	-	-	-	-	-	-	GO:0045333//cellular respiration;GO:0042221//response to chemical;GO:0006091//generation of precursor metabolites and energy;GO:0010243//response to organonitrogen compound;GO:0044699//single-organism process;GO:0010033//response to organic substance;GO:0009628//response to abiotic stimulus;GO:0009266//response to temperature stimulus;GO:0044763//single-organism cellular process;GO:0009987//cellu…
NC_027760.2	18440801	18441000	*	2.08174e-34	5.84326e-32	68.4419	ncbi_106450211	0.001	0.75	9.55075	0.000131906	0.000744843	Upstream2kb	LOC106450211	BnaAnng07550D [Brassica napus]	-	-	-	-	-	-	GO:0045333//cellular respiration;GO:0042221//response to chemical;GO:0006091//generation of precursor metabolites and energy;GO:0010243//response to organonitrogen compound;GO:0044699//single-organism process;GO:0010033//response to organic substance;GO:0009628//response to abiotic stimulus;GO:0009266//response to temperature stimulus;GO:0044763//single-organism cellular process;GO:0009987//cellu…
NC_027760.2	18448801	18449000	*	6.80015e-37	2.16088e-34	74.3802	ncbi_106448894	5.75667	0.001	-12.491	1.28675e-38	1.17226e-36	Upstream2kb	LOC106448894	PREDICTED: cell division protein FtsZ homolog 2-1, chloroplastic [Brassica napus]	-	-	-	-	GO:0044424//intracellular part;GO:0032991//macromolecular complex;GO:0044435//plastid part;GO:0009536//plastid;GO:0044446//intracellular organelle part;GO:0043231//intracellular membrane-bounded organelle;GO:0043226//organelle;GO:0009579//thylakoid;GO:0043229//intracellular organelle;GO:0005623//cell;GO:0044464//cell part;GO:0043227//membrane-bounded organelle;GO:0031984//organelle subcompartment…	GO:0016817//hydrolase activity, acting on acid anhydrides;GO:0016462//pyrophosphatase activity;GO:0005515//protein binding;GO:0016818//hydrolase activity, acting on acid anhydrides, in phosphorus-containing anhydrides;GO:0017111//nucleoside-triphosphatase activity;GO:0003824//catalytic activity;GO:0016787//hydrolase activity;GO:0005488//binding	GO:0016043//cellular component organization;GO:0071822//protein complex subunit organization;GO:0070271//protein complex biogenesis;GO:0071840//cellular component organization or biogenesis;GO:0034622//cellular macromolecular complex assembly;GO:0006461//protein complex assembly;GO:0009657//plastid organization;GO:0009658//chloroplast organization;GO:0009987//cellular process;GO:0043623//cellular…
NC_027760.2	18448901	18449100	*	5.6802e-31	1.3203e-28	74.3802	ncbi_106448894	5.75667	0.001	-12.491	1.28675e-38	1.17226e-36	Upstream2kb	LOC106448894	PREDICTED: cell division protein FtsZ homolog 2-1, chloroplastic [Brassica napus]	-	-	-	-	GO:0044424//intracellular part;GO:0032991//macromolecular complex;GO:0044435//plastid part;GO:0009536//plastid;GO:0044446//intracellular organelle part;GO:0043231//intracellular membrane-bounded organelle;GO:0043226//organelle;GO:0009579//thylakoid;GO:0043229//intracellular organelle;GO:0005623//cell;GO:0044464//cell part;GO:0043227//membrane-bounded organelle;GO:0031984//organelle subcompartment…	GO:0016817//hydrolase activity, acting on acid anhydrides;GO:0016462//pyrophosphatase activity;GO:0005515//protein binding;GO:0016818//hydrolase activity, acting on acid anhydrides, in phosphorus-containing anhydrides;GO:0017111//nucleoside-triphosphatase activity;GO:0003824//catalytic activity;GO:0016787//hydrolase activity;GO:0005488//binding	GO:0016043//cellular component organization;GO:0071822//protein complex subunit organization;GO:0070271//protein complex biogenesis;GO:0071840//cellular component organization or biogenesis;GO:0034622//cellular macromolecular complex assembly;GO:0006461//protein complex assembly;GO:0009657//plastid organization;GO:0009658//chloroplast organization;GO:0009987//cellular process;GO:0043623//cellular…
NC_027760.2	18507201	18507400	*	1.06685e-08	3.69389e-07	27.252	ncbi_106447337	1.25667	0.0633333	-4.31049	8.56746e-10	1.08879e-08	Upstream2kb	LOC106447337	PREDICTED: proton pump-interactor 1-like [Brassica napus]	-	-	-	-	-	-	-
NC_027760.2	18507301	18507500	*	1.22386e-25	2.04186e-23	59.8937	ncbi_106447337	1.25667	0.0633333	-4.31049	8.56746e-10	1.08879e-08	Upstream2kb	LOC106447337	PREDICTED: proton pump-interactor 1-like [Brassica napus]	-	-	-	-	-	-	-
NC_027760.2	18507401	18507600	*	3.56937e-32	8.89044e-30	95.6522	ncbi_106447337	1.25667	0.0633333	-4.31049	8.56746e-10	1.08879e-08	Upstream2kb	LOC106447337	PREDICTED: proton pump-interactor 1-like [Brassica napus]	-	-	-	-	-	-	-
NC_027760.2	18601101	18601300	*	0.000215555	0.00315836	40.9372	ncbi_111215097	5.92333	2.81	-1.07584	4.72798e-05	0.000295194	Upstream2kb	LOC111215097	BnaA03g20210D [Brassica napus]	Metabolism	Metabolism of cofactors and vitamins	ko00780//Biotin metabolism	K01012	GO:0044424//intracellular part;GO:0005623//cell;GO:0043229//intracellular organelle;GO:0044464//cell part;GO:0043226//organelle;GO:0043231//intracellular membrane-bounded organelle;GO:0043227//membrane-bounded organelle;GO:0005622//intracellular	GO:0043169//cation binding;GO:0051540//metal cluster binding;GO:0046914//transition metal ion binding;GO:0016783//sulfurtransferase activity;GO:0016782//transferase activity, transferring sulfur-containing groups;GO:0046872//metal ion binding;GO:0043167//ion binding;GO:0016740//transferase activity;GO:0051536//iron-sulfur cluster binding;GO:0003824//catalytic activity;GO:0005488//binding	GO:0007017//microtubule-based process;GO:0006790//sulfur compound metabolic process;GO:0006629//lipid metabolic process;GO:0051239//regulation of multicellular organismal process;GO:1901360//organic cyclic compound metabolic process;GO:0006732//coenzyme metabolic process;GO:0006768//biotin metabolic process;GO:0008202//steroid metabolic process;GO:0071840//cellular component organization or bioge…
NC_027760.2	18653201	18653400	*	4.63916e-18	4.41315e-16	-56.7402	ncbi_106394585	0.001	3.44	11.7482	1.63689e-19	4.6769e-18	Upstream2kb	LOC106394585	BnaC01g44340D [Brassica napus]	Genetic Information Processing	Replication and repair	ko03420//Nucleotide excision repair;ko03030//DNA replication;ko03440//Homologous recombination;ko03430//Mismatch repair	K07466	-	-	-
NC_027760.2	18653301	18653500	*	1.9482e-09	7.48157e-08	-28.339	ncbi_106394585	0.001	3.44	11.7482	1.63689e-19	4.6769e-18	Upstream2kb	LOC106394585	BnaC01g44340D [Brassica napus]	Genetic Information Processing	Replication and repair	ko03420//Nucleotide excision repair;ko03030//DNA replication;ko03440//Homologous recombination;ko03430//Mismatch repair	K07466	-	-	-
NC_027760.2	19001901	19002100	*	3.47732e-08	1.11234e-06	36.7639	ncbi_106391505	107.073	51.5167	-1.05549	1.47532e-05	0.000101775	Upstream2kb	LOC106391505	PREDICTED: 60S ribosomal protein L12-2 [Brassica rapa]	Genetic Information Processing	Translation	ko03010//Ribosome	K02870	GO:0043229//intracellular organelle;GO:1990904//ribonucleoprotein complex;GO:0030529//intracellular ribonucleoprotein complex;GO:0044424//intracellular part;GO:0044422//organelle part;GO:0044391//ribosomal subunit;GO:0044446//intracellular organelle part;GO:0009536//plastid;GO:0043227//membrane-bounded organelle;GO:0015934//large ribosomal subunit;GO:0005911//cell-cell junction;GO:0043228//non-me…	GO:0003676//nucleic acid binding;GO:0003723//RNA binding;GO:0005488//binding;GO:0097159//organic cyclic compound binding;GO:1901363//heterocyclic compound binding;GO:0046914//transition metal ion binding;GO:0043169//cation binding;GO:0005198//structural molecule activity;GO:0046872//metal ion binding;GO:0043167//ion binding	GO:0044260//cellular macromolecule metabolic process;GO:0006725//cellular aromatic compound metabolic process;GO:0043412//macromolecule modification;GO:0006807//nitrogen compound metabolic process;GO:1901360//organic cyclic compound metabolic process;GO:0044085//cellular component biogenesis;GO:0071840//cellular component organization or biogenesis;GO:0010467//gene expression;GO:0008152//metaboli…
NC_027760.2	19002001	19002200	*	7.23569e-05	0.00120433	25.5862	ncbi_106391505	107.073	51.5167	-1.05549	1.47532e-05	0.000101775	Upstream2kb	LOC106391505	PREDICTED: 60S ribosomal protein L12-2 [Brassica rapa]	Genetic Information Processing	Translation	ko03010//Ribosome	K02870	GO:0043229//intracellular organelle;GO:1990904//ribonucleoprotein complex;GO:0030529//intracellular ribonucleoprotein complex;GO:0044424//intracellular part;GO:0044422//organelle part;GO:0044391//ribosomal subunit;GO:0044446//intracellular organelle part;GO:0009536//plastid;GO:0043227//membrane-bounded organelle;GO:0015934//large ribosomal subunit;GO:0005911//cell-cell junction;GO:0043228//non-me…	GO:0003676//nucleic acid binding;GO:0003723//RNA binding;GO:0005488//binding;GO:0097159//organic cyclic compound binding;GO:1901363//heterocyclic compound binding;GO:0046914//transition metal ion binding;GO:0043169//cation binding;GO:0005198//structural molecule activity;GO:0046872//metal ion binding;GO:0043167//ion binding	GO:0044260//cellular macromolecule metabolic process;GO:0006725//cellular aromatic compound metabolic process;GO:0043412//macromolecule modification;GO:0006807//nitrogen compound metabolic process;GO:1901360//organic cyclic compound metabolic process;GO:0044085//cellular component biogenesis;GO:0071840//cellular component organization or biogenesis;GO:0010467//gene expression;GO:0008152//metaboli…
NC_027760.2	19415201	19415400	*	3.53253e-54	2.44571e-51	83.6207	ncbi_106357577	4.54	0.00666667	-9.41151	8.67344e-54	1.6828e-51	Upstream2kb	LOC106357577	BnaC03g63270D [Brassica napus]	-	-	-	-	-	-	-
NC_027760.2	19415301	19415500	*	1.45417e-29	3.10545e-27	48.2938	ncbi_106357577	4.54	0.00666667	-9.41151	8.67344e-54	1.6828e-51	Upstream2kb	LOC106357577	BnaC03g63270D [Brassica napus]	-	-	-	-	-	-	-
NC_027760.2	19991401	19991600	*	1.13107e-10	5.11422e-09	55.4789	ncbi_106447691	5.14667	14.5633	1.50063	1.92057e-09	2.34168e-08	Upstream2kb	LOC106447691	BnaA04g22300D [Brassica napus]	-	-	-	-	GO:0043226//organelle;GO:0043227//membrane-bounded organelle;GO:0005623//cell;GO:0005622//intracellular;GO:0044464//cell part;GO:0044424//intracellular part;GO:0043229//intracellular organelle;GO:0043231//intracellular membrane-bounded organelle	GO:0016407//acetyltransferase activity;GO:0003824//catalytic activity;GO:0016740//transferase activity;GO:0016747//transferase activity, transferring acyl groups other than amino-acyl groups;GO:0016746//transferase activity, transferring acyl groups	-
NC_027760.2	19991501	19991700	*	6.31984e-11	2.94874e-09	59.5498	ncbi_106447691	5.14667	14.5633	1.50063	1.92057e-09	2.34168e-08	Upstream2kb	LOC106447691	BnaA04g22300D [Brassica napus]	-	-	-	-	GO:0043226//organelle;GO:0043227//membrane-bounded organelle;GO:0005623//cell;GO:0005622//intracellular;GO:0044464//cell part;GO:0044424//intracellular part;GO:0043229//intracellular organelle;GO:0043231//intracellular membrane-bounded organelle	GO:0016407//acetyltransferase activity;GO:0003824//catalytic activity;GO:0016740//transferase activity;GO:0016747//transferase activity, transferring acyl groups other than amino-acyl groups;GO:0016746//transferase activity, transferring acyl groups	-
NC_027760.2	19995101	19995300	*	7.4129e-10	3.0134e-08	-50.9434	ncbi_106447693	2.71333	7.16333	1.40056	4.32433e-08	4.43848e-07	Upstream2kb	LOC106447693	PREDICTED: E3 ubiquitin-protein ligase Topors-like [Brassica napus]	-	-	-	-	-	GO:0046872//metal ion binding;GO:0043169//cation binding;GO:0046914//transition metal ion binding;GO:0005488//binding;GO:0043167//ion binding	-
NC_027760.2	19995201	19995400	*	4.14615e-09	1.52176e-07	-64.2857	ncbi_106447693	2.71333	7.16333	1.40056	4.32433e-08	4.43848e-07	Upstream2kb	LOC106447693	PREDICTED: E3 ubiquitin-protein ligase Topors-like [Brassica napus]	-	-	-	-	-	GO:0046872//metal ion binding;GO:0043169//cation binding;GO:0046914//transition metal ion binding;GO:0005488//binding;GO:0043167//ion binding	-
NC_027760.2	20103801	20104000	*	2.74298e-29	5.76198e-27	42.9448	ncbi_106450255	0.77	1.59667	1.05213	0.0118287	0.0385878	Upstream2kb	LOC106450255	PREDICTED: GDSL esterase/lipase At2g40250 [Brassica napus]	-	-	-	-	-	GO:0016788//hydrolase activity, acting on ester bonds;GO:0016787//hydrolase activity;GO:0003824//catalytic activity	GO:0008152//metabolic process;GO:0044710//single-organism metabolic process;GO:0044699//single-organism process;GO:0044238//primary metabolic process;GO:0006629//lipid metabolic process;GO:0071704//organic substance metabolic process
NC_027760.2	20103901	20104100	*	2.15029e-47	1.1106e-44	51.2298	ncbi_106450255	0.77	1.59667	1.05213	0.0118287	0.0385878	Upstream2kb	LOC106450255	PREDICTED: GDSL esterase/lipase At2g40250 [Brassica napus]	-	-	-	-	-	GO:0016788//hydrolase activity, acting on ester bonds;GO:0016787//hydrolase activity;GO:0003824//catalytic activity	GO:0008152//metabolic process;GO:0044710//single-organism metabolic process;GO:0044699//single-organism process;GO:0044238//primary metabolic process;GO:0006629//lipid metabolic process;GO:0071704//organic substance metabolic process
NC_027760.2	20104001	20104200	*	9.07734e-29	1.84489e-26	67.129	ncbi_106450255	0.77	1.59667	1.05213	0.0118287	0.0385878	Upstream2kb	LOC106450255	PREDICTED: GDSL esterase/lipase At2g40250 [Brassica napus]	-	-	-	-	-	GO:0016788//hydrolase activity, acting on ester bonds;GO:0016787//hydrolase activity;GO:0003824//catalytic activity	GO:0008152//metabolic process;GO:0044710//single-organism metabolic process;GO:0044699//single-organism process;GO:0044238//primary metabolic process;GO:0006629//lipid metabolic process;GO:0071704//organic substance metabolic process
NC_027760.2	20184101	20184300	*	2.95595e-08	9.56146e-07	-26.7104	ncbi_106447446	35.86	143.227	1.99785	1.55095e-18	4.14514e-17	Upstream2kb	LOC106447446	PREDICTED: nematode resistance protein-like HSPRO2 [Brassica napus]	-	-	-	-	GO:0043229//intracellular organelle;GO:0044424//intracellular part;GO:0005623//cell;GO:0043231//intracellular membrane-bounded organelle;GO:0043226//organelle;GO:0005622//intracellular;GO:0043227//membrane-bounded organelle;GO:0044464//cell part	GO:0005488//binding	GO:0009416//response to light stimulus;GO:1901698//response to nitrogen compound;GO:0051707//response to other organism;GO:0006952//defense response;GO:0006950//response to stress;GO:0009628//response to abiotic stimulus;GO:0010033//response to organic substance;GO:0009642//response to light intensity;GO:0009719//response to endogenous stimulus;GO:0042742//defense response to bacterium;GO:0009605…
NC_027760.2	20333101	20333300	*	5.85326e-16	4.63055e-14	-61.5385	ncbi_106450272	0.15	0.516667	1.78427	0.000437698	0.00218347	Upstream2kb	BNAA04G22960D	BnaA05g34700D [Brassica napus]	-	-	-	-	-	-	-
NC_027760.2	20406401	20406600	*	1.07765e-18	1.07882e-16	32.3293	ncbi_106447474	9.79	35.1	1.84209	4.71944e-09	5.4778e-08	Upstream2kb	LOC106447474	PREDICTED: leukocyte receptor cluster member 8 homolog [Brassica napus]	-	-	-	-	-	-	-
NC_027760.2	20406401	20406600	*	1.07765e-18	1.07882e-16	32.3293	ncbi_106447475	1.09667	2.92667	1.41613	3.79829e-06	2.90229e-05	Upstream2kb	LOC106447475	PREDICTED: jacalin-related lectin 22-like [Brassica napus]	-	-	-	-	-	GO:0005488//binding	-
NC_027760.2	20406501	20406700	*	3.07836e-36	9.45736e-34	46.401	ncbi_106447474	9.79	35.1	1.84209	4.71944e-09	5.4778e-08	Upstream2kb	LOC106447474	PREDICTED: leukocyte receptor cluster member 8 homolog [Brassica napus]	-	-	-	-	-	-	-
NC_027760.2	20406501	20406700	*	3.07836e-36	9.45736e-34	46.401	ncbi_106447475	1.09667	2.92667	1.41613	3.79829e-06	2.90229e-05	Upstream2kb	LOC106447475	PREDICTED: jacalin-related lectin 22-like [Brassica napus]	-	-	-	-	-	GO:0005488//binding	-
NC_027760.2	20406601	20406800	*	1.79068e-19	1.90884e-17	63.0188	ncbi_106447474	9.79	35.1	1.84209	4.71944e-09	5.4778e-08	Upstream2kb	LOC106447474	PREDICTED: leukocyte receptor cluster member 8 homolog [Brassica napus]	-	-	-	-	-	-	-
NC_027760.2	20406601	20406800	*	1.79068e-19	1.90884e-17	63.0188	ncbi_106447475	1.09667	2.92667	1.41613	3.79829e-06	2.90229e-05	Upstream2kb	LOC106447475	PREDICTED: jacalin-related lectin 22-like [Brassica napus]	-	-	-	-	-	GO:0005488//binding	-
NC_027760.2	20421201	20421400	*	1.1319e-07	3.33518e-06	26.1327	ncbi_106447477	2.20333	4.75	1.10824	0.00448526	0.016906	Upstream2kb	LOC106447477	PREDICTED: jacalin-related lectin 22-like [Brassica napus]	-	-	-	-	-	-	-
NC_027760.2	20421301	20421500	*	5.64037e-07	1.4747e-05	27.1452	ncbi_106447477	2.20333	4.75	1.10824	0.00448526	0.016906	Upstream2kb	LOC106447477	PREDICTED: jacalin-related lectin 22-like [Brassica napus]	-	-	-	-	-	-	-
NC_027760.2	20550401	20550600	*	1.0184e-34	2.90932e-32	70.3542	ncbi_106450292	4.18333	1.36	-1.62105	2.48422e-06	1.96877e-05	Upstream2kb	LOC106450292	PREDICTED: heat shock factor protein-like [Raphanus sativus]	-	-	-	-	-	-	-
NC_027760.2	20550801	20551000	*	1.39708e-13	8.75828e-12	32.0331	ncbi_106450292	4.18333	1.36	-1.62105	2.48422e-06	1.96877e-05	Upstream2kb	LOC106450292	PREDICTED: heat shock factor protein-like [Raphanus sativus]	-	-	-	-	-	-	-
NC_027760.2	20572601	20572800	*	2.30578e-20	2.64055e-18	43.3863	ncbi_106447525	10.2467	37.2667	1.86273	1.14837e-14	2.32304e-13	Upstream2kb	LOC106447525	PREDICTED: uncharacterized serine-rich protein C215.13 [Brassica rapa]	-	-	-	-	-	-	-
NC_027760.2	20786201	20786400	*	4.73688e-17	4.13243e-15	-56.4364	ncbi_106447556	10.1367	30.35	1.58211	3.09978e-11	4.60416e-10	Upstream2kb	LOC106447556	PREDICTED: fluoride export protein 1-like [Brassica rapa]	-	-	-	-	GO:0016020//membrane	-	GO:1901564//organonitrogen compound metabolic process;GO:0006520//cellular amino acid metabolic process;GO:0006725//cellular aromatic compound metabolic process;GO:1901360//organic cyclic compound metabolic process;GO:0006082//organic acid metabolic process;GO:0019752//carboxylic acid metabolic process;GO:0044237//cellular metabolic process;GO:0044699//single-organism process;GO:0009987//cellular…
NC_027760.2	20786301	20786500	*	7.95649e-21	9.43474e-19	-62.0269	ncbi_106447556	10.1367	30.35	1.58211	3.09978e-11	4.60416e-10	Upstream2kb	LOC106447556	PREDICTED: fluoride export protein 1-like [Brassica rapa]	-	-	-	-	GO:0016020//membrane	-	GO:1901564//organonitrogen compound metabolic process;GO:0006520//cellular amino acid metabolic process;GO:0006725//cellular aromatic compound metabolic process;GO:1901360//organic cyclic compound metabolic process;GO:0006082//organic acid metabolic process;GO:0019752//carboxylic acid metabolic process;GO:0044237//cellular metabolic process;GO:0044699//single-organism process;GO:0009987//cellular…
NC_027760.2	21401901	21402100	*	8.20291e-15	5.82757e-13	-71.5909	ncbi_106424972	484.03	216.963	-1.15765	4.32683e-08	4.44047e-07	Upstream2kb	LOC106424972	glutamine synthetase, chloroplastic [Brassica napus]	Metabolism	Global and Overview;Amino acid metabolism;Energy metabolism;Carbohydrate metabolism	ko01230//Biosynthesis of amino acids;ko00630//Glyoxylate and dicarboxylate metabolism;ko00250//Alanine, aspartate and glutamate metabolism;ko00910//Nitrogen metabolism;ko00220//Arginine biosynthesis	K01915	GO:0043227//membrane-bounded organelle;GO:0005840//ribosome;GO:0044424//intracellular part;GO:0044446//intracellular organelle part;GO:0009536//plastid;GO:0043228//non-membrane-bounded organelle;GO:0005576//extracellular region;GO:0031975//envelope;GO:0032991//macromolecular complex;GO:0009532//plastid stroma;GO:0009526//plastid envelope;GO:0005622//intracellular;GO:0044435//plastid part;GO:00444…	GO:0016879//ligase activity, forming carbon-nitrogen bonds;GO:0032549//ribonucleoside binding;GO:0016874//ligase activity;GO:0001882//nucleoside binding;GO:0005488//binding;GO:0097159//organic cyclic compound binding;GO:0001883//purine nucleoside binding;GO:0032550//purine ribonucleoside binding;GO:0016880//acid-ammonia (or amide) ligase activity;GO:0097367//carbohydrate derivative binding;GO:000…	GO:0006996//organelle organization;GO:0044710//single-organism metabolic process;GO:0044699//single-organism process;GO:0043436//oxoacid metabolic process;GO:0051234//establishment of localization;GO:0000096//sulfur amino acid metabolic process;GO:1901576//organic substance biosynthetic process;GO:0034641//cellular nitrogen compound metabolic process;GO:0051179//localization;GO:0071704//organic s…
NC_027760.2	21402001	21402200	*	5.33507e-07	1.40049e-05	-39.5264	ncbi_106424972	484.03	216.963	-1.15765	4.32683e-08	4.44047e-07	Upstream2kb	LOC106424972	glutamine synthetase, chloroplastic [Brassica napus]	Metabolism	Global and Overview;Amino acid metabolism;Energy metabolism;Carbohydrate metabolism	ko01230//Biosynthesis of amino acids;ko00630//Glyoxylate and dicarboxylate metabolism;ko00250//Alanine, aspartate and glutamate metabolism;ko00910//Nitrogen metabolism;ko00220//Arginine biosynthesis	K01915	GO:0043227//membrane-bounded organelle;GO:0005840//ribosome;GO:0044424//intracellular part;GO:0044446//intracellular organelle part;GO:0009536//plastid;GO:0043228//non-membrane-bounded organelle;GO:0005576//extracellular region;GO:0031975//envelope;GO:0032991//macromolecular complex;GO:0009532//plastid stroma;GO:0009526//plastid envelope;GO:0005622//intracellular;GO:0044435//plastid part;GO:00444…	GO:0016879//ligase activity, forming carbon-nitrogen bonds;GO:0032549//ribonucleoside binding;GO:0016874//ligase activity;GO:0001882//nucleoside binding;GO:0005488//binding;GO:0097159//organic cyclic compound binding;GO:0001883//purine nucleoside binding;GO:0032550//purine ribonucleoside binding;GO:0016880//acid-ammonia (or amide) ligase activity;GO:0097367//carbohydrate derivative binding;GO:000…	GO:0006996//organelle organization;GO:0044710//single-organism metabolic process;GO:0044699//single-organism process;GO:0043436//oxoacid metabolic process;GO:0051234//establishment of localization;GO:0000096//sulfur amino acid metabolic process;GO:1901576//organic substance biosynthetic process;GO:0034641//cellular nitrogen compound metabolic process;GO:0051179//localization;GO:0071704//organic s…
NC_027760.2	23132001	23132200	*	7.86361e-15	5.59873e-13	-76.4706	ncbi_106429315	19.44	45.0167	1.21143	3.4703e-06	2.67373e-05	Upstream2kb	LOC106429315	BnaC04g49510D [Brassica napus]	-	-	-	-	-	-	-
NC_027760.2	23132101	23132300	*	1.15997e-25	1.93831e-23	-82.4324	ncbi_106429315	19.44	45.0167	1.21143	3.4703e-06	2.67373e-05	Upstream2kb	LOC106429315	BnaC04g49510D [Brassica napus]	-	-	-	-	-	-	-
NC_027760.2	23326101	23326300	*	3.6159e-25	5.84185e-23	98.1818	ncbi_111215200	16.2433	3.61667	-2.16712	1.84881e-17	4.61467e-16	Upstream2kb	LOC111215200	BnaA04g26660D [Brassica napus]	-	-	-	-	-	-	-
NC_027760.2	23326501	23326700	*	2.26148e-18	2.20837e-16	72.4474	ncbi_111215200	16.2433	3.61667	-2.16712	1.84881e-17	4.61467e-16	Upstream2kb	LOC111215200	BnaA04g26660D [Brassica napus]	-	-	-	-	-	-	-
NC_027760.2	23379201	23379400	*	0.00099565	0.0118521	27.0979	ncbi_106453235	42.9	98.5533	1.19993	0.000134847	0.00075963	Upstream2kb	LOC106453235	PREDICTED: calcium-binding protein KIC-like [Brassica rapa]	-	-	-	-	GO:0005622//intracellular;GO:0043229//intracellular organelle;GO:0044424//intracellular part;GO:0043226//organelle;GO:0005623//cell;GO:0043227//membrane-bounded organelle;GO:0044464//cell part;GO:0043231//intracellular membrane-bounded organelle	GO:0046872//metal ion binding;GO:0043169//cation binding;GO:0043167//ion binding;GO:0005488//binding	GO:0000902//cell morphogenesis;GO:0071840//cellular component organization or biogenesis;GO:0044699//single-organism process;GO:0009987//cellular process;GO:0048468//cell development;GO:0008152//metabolic process;GO:0030154//cell differentiation;GO:0048856//anatomical structure development;GO:0042743//hydrogen peroxide metabolic process;GO:0032502//developmental process;GO:0044237//cellular metab…
NC_027761.2	386301	386500	*	8.40337e-37	2.65684e-34	67.2956	ncbi_106436390	27.5567	11.67	-1.2396	5.96419e-06	4.42134e-05	Upstream2kb	LOC106436390	PREDICTED: short-chain dehydrogenase reductase 3b isoform X1 [Brassica rapa]	-	-	-	-	-	-	-
NC_027761.2	386401	386600	*	2.28133e-59	1.89568e-56	86.25	ncbi_106436390	27.5567	11.67	-1.2396	5.96419e-06	4.42134e-05	Upstream2kb	LOC106436390	PREDICTED: short-chain dehydrogenase reductase 3b isoform X1 [Brassica rapa]	-	-	-	-	-	-	-
NC_027761.2	386501	386700	*	1.16807e-16	9.84516e-15	80	ncbi_106436390	27.5567	11.67	-1.2396	5.96419e-06	4.42134e-05	Upstream2kb	LOC106436390	PREDICTED: short-chain dehydrogenase reductase 3b isoform X1 [Brassica rapa]	-	-	-	-	-	-	-
NC_027761.2	665301	665500	*	3.45018e-16	2.78785e-14	30.905	ncbi_106450461	4.12667	17.4467	2.0799	1.16104e-18	3.12885e-17	Upstream2kb	LOC106450461	PREDICTED: cytochrome P450 734A1-like [Brassica napus]	Metabolism	Metabolism of terpenoids and polyketides	ko00905//Brassinosteroid biosynthesis	K15639	-	-	-
NC_027761.2	673101	673300	*	2.76892e-140	2.38374e-136	93.4308	ncbi_106454415	1.98333	10.02	2.33688	1.61447e-17	4.04402e-16	Upstream2kb	LOC106454415	BnaC04g52040D [Brassica napus]	-	-	-	-	-	-	-
NC_027761.2	673201	673400	*	5.35544e-96	1.39563e-92	91.5493	ncbi_106454415	1.98333	10.02	2.33688	1.61447e-17	4.04402e-16	Upstream2kb	LOC106454415	BnaC04g52040D [Brassica napus]	-	-	-	-	-	-	-
NC_027761.2	1083101	1083300	*	1.07368e-25	1.79746e-23	-53.0831	ncbi_106454431	0.966667	0.28	-1.78759	0.000341212	0.00174844	Upstream2kb	LOC106454431	PREDICTED: ethylene-responsive transcription factor CRF5 [Brassica rapa]	-	-	-	-	GO:0005622//intracellular;GO:0005623//cell;GO:0044424//intracellular part;GO:0044464//cell part	GO:0005488//binding	GO:0044702//single organism reproductive process;GO:0046907//intracellular transport;GO:0034504//protein localization to nucleus;GO:0051179//localization;GO:0044707//single-multicellular organism process;GO:0006606//protein import into nucleus;GO:0048856//anatomical structure development;GO:0099402//plant organ development;GO:0048608//reproductive structure development;GO:1902593//single-organism…
NC_027761.2	1083201	1083400	*	6.05672e-52	3.80572e-49	-81.0062	ncbi_106454431	0.966667	0.28	-1.78759	0.000341212	0.00174844	Upstream2kb	LOC106454431	PREDICTED: ethylene-responsive transcription factor CRF5 [Brassica rapa]	-	-	-	-	GO:0005622//intracellular;GO:0005623//cell;GO:0044424//intracellular part;GO:0044464//cell part	GO:0005488//binding	GO:0044702//single organism reproductive process;GO:0046907//intracellular transport;GO:0034504//protein localization to nucleus;GO:0051179//localization;GO:0044707//single-multicellular organism process;GO:0006606//protein import into nucleus;GO:0048856//anatomical structure development;GO:0099402//plant organ development;GO:0048608//reproductive structure development;GO:1902593//single-organism…
NC_027761.2	1083301	1083500	*	1.41125e-80	2.42352e-77	-97.973	ncbi_106454431	0.966667	0.28	-1.78759	0.000341212	0.00174844	Upstream2kb	LOC106454431	PREDICTED: ethylene-responsive transcription factor CRF5 [Brassica rapa]	-	-	-	-	GO:0005622//intracellular;GO:0005623//cell;GO:0044424//intracellular part;GO:0044464//cell part	GO:0005488//binding	GO:0044702//single organism reproductive process;GO:0046907//intracellular transport;GO:0034504//protein localization to nucleus;GO:0051179//localization;GO:0044707//single-multicellular organism process;GO:0006606//protein import into nucleus;GO:0048856//anatomical structure development;GO:0099402//plant organ development;GO:0048608//reproductive structure development;GO:1902593//single-organism…
NC_027761.2	1083401	1083600	*	1.85413e-70	2.30691e-67	-95.8333	ncbi_106454431	0.966667	0.28	-1.78759	0.000341212	0.00174844	Upstream2kb	LOC106454431	PREDICTED: ethylene-responsive transcription factor CRF5 [Brassica rapa]	-	-	-	-	GO:0005622//intracellular;GO:0005623//cell;GO:0044424//intracellular part;GO:0044464//cell part	GO:0005488//binding	GO:0044702//single organism reproductive process;GO:0046907//intracellular transport;GO:0034504//protein localization to nucleus;GO:0051179//localization;GO:0044707//single-multicellular organism process;GO:0006606//protein import into nucleus;GO:0048856//anatomical structure development;GO:0099402//plant organ development;GO:0048608//reproductive structure development;GO:1902593//single-organism…
NC_027761.2	1083501	1083700	*	2.42251e-38	8.24486e-36	-96.3731	ncbi_106454431	0.966667	0.28	-1.78759	0.000341212	0.00174844	Upstream2kb	LOC106454431	PREDICTED: ethylene-responsive transcription factor CRF5 [Brassica rapa]	-	-	-	-	GO:0005622//intracellular;GO:0005623//cell;GO:0044424//intracellular part;GO:0044464//cell part	GO:0005488//binding	GO:0044702//single organism reproductive process;GO:0046907//intracellular transport;GO:0034504//protein localization to nucleus;GO:0051179//localization;GO:0044707//single-multicellular organism process;GO:0006606//protein import into nucleus;GO:0048856//anatomical structure development;GO:0099402//plant organ development;GO:0048608//reproductive structure development;GO:1902593//single-organism…
NC_027761.2	1426201	1426400	*	2.2158e-25	3.63269e-23	95.339	ncbi_106450673	2.88667	0.001	-11.4952	1.85657e-17	4.63108e-16	Upstream2kb	LOC106450673	PREDICTED: protein farnesyltransferase/geranylgeranyltransferase type-1 subunit alpha-like [Brassica napus]	Metabolism	Metabolism of terpenoids and polyketides	ko00900//Terpenoid backbone biosynthesis	K05955	-	-	-
NC_027761.2	1559401	1559600	*	1.99402e-10	8.73978e-09	38.2447	ncbi_106454509	0.566667	0.0833333	-2.76553	0.0108115	0.0357889	Upstream2kb	BNAA05G02370D	BnaA05g02380D [Brassica napus]	-	-	-	-	GO:0044424//intracellular part;GO:0043231//intracellular membrane-bounded organelle;GO:0005623//cell;GO:0044464//cell part;GO:0005622//intracellular;GO:0043226//organelle;GO:0043227//membrane-bounded organelle;GO:0043229//intracellular organelle	-	GO:0044699//single-organism process;GO:0008152//metabolic process;GO:0055114//oxidation-reduction process;GO:0006091//generation of precursor metabolites and energy;GO:0044237//cellular metabolic process;GO:0045333//cellular respiration;GO:0009987//cellular process;GO:0015980//energy derivation by oxidation of organic compounds;GO:0044763//single-organism cellular process;GO:0044710//single-organ…
NC_027761.2	1678001	1678200	*	1.49883e-74	2.13039e-71	87.1382	ncbi_106453325	0.0433333	0.413333	3.25376	0.00035808	0.00182586	Upstream2kb	LOC106453325	BnaA09g54250D [Brassica napus]	-	-	-	-	-	-	-
NC_027761.2	1678101	1678300	*	9.92211e-115	4.46594e-111	89.4747	ncbi_106453325	0.0433333	0.413333	3.25376	0.00035808	0.00182586	Upstream2kb	LOC106453325	BnaA09g54250D [Brassica napus]	-	-	-	-	-	-	-
NC_027761.2	1678201	1678400	*	9.52047e-90	2.07278e-86	94.8052	ncbi_106453325	0.0433333	0.413333	3.25376	0.00035808	0.00182586	Upstream2kb	LOC106453325	BnaA09g54250D [Brassica napus]	-	-	-	-	-	-	-
NC_027761.2	1678401	1678600	*	1.04892e-66	1.15395e-63	96.2766	ncbi_106453325	0.0433333	0.413333	3.25376	0.00035808	0.00182586	Upstream2kb	LOC106453325	BnaA09g54250D [Brassica napus]	-	-	-	-	-	-	-
NC_027761.2	1678501	1678700	*	1.19438e-123	6.89503e-120	96.6667	ncbi_106453325	0.0433333	0.413333	3.25376	0.00035808	0.00182586	Upstream2kb	LOC106453325	BnaA09g54250D [Brassica napus]	-	-	-	-	-	-	-
NC_027761.2	1678601	1678800	*	4.9481e-58	3.93818e-55	97.0297	ncbi_106453325	0.0433333	0.413333	3.25376	0.00035808	0.00182586	Upstream2kb	LOC106453325	BnaA09g54250D [Brassica napus]	-	-	-	-	-	-	-
NC_027761.2	1678701	1678900	*	3.485e-125	2.10427e-121	97.3154	ncbi_106453325	0.0433333	0.413333	3.25376	0.00035808	0.00182586	Upstream2kb	LOC106453325	BnaA09g54250D [Brassica napus]	-	-	-	-	-	-	-
NC_027761.2	1678801	1679000	*	2.87609e-173	4.90912e-169	96.4745	ncbi_106453325	0.0433333	0.413333	3.25376	0.00035808	0.00182586	Upstream2kb	LOC106453325	BnaA09g54250D [Brassica napus]	-	-	-	-	-	-	-
NC_027761.2	1678901	1679100	*	1.4377e-98	4.06649e-95	92.6896	ncbi_106453325	0.0433333	0.413333	3.25376	0.00035808	0.00182586	Upstream2kb	LOC106453325	BnaA09g54250D [Brassica napus]	-	-	-	-	-	-	-
NC_027761.2	1679001	1679200	*	8.32255e-22	1.06379e-19	28.3168	ncbi_106453325	0.0433333	0.413333	3.25376	0.00035808	0.00182586	Upstream2kb	LOC106453325	BnaA09g54250D [Brassica napus]	-	-	-	-	-	-	-
NC_027761.2	2118601	2118800	*	6.71293e-14	4.34825e-12	36.4362	ncbi_106421142	5.75333	13.6533	1.24678	0.0113179	0.0371916	Upstream2kb	LOC106421142	PREDICTED: extensin-2-like [Brassica napus]	-	-	-	-	-	-	-
NC_027761.2	2118701	2118900	*	6.71293e-14	4.34825e-12	36.4362	ncbi_106421142	5.75333	13.6533	1.24678	0.0113179	0.0371916	Upstream2kb	LOC106421142	PREDICTED: extensin-2-like [Brassica napus]	-	-	-	-	-	-	-
NC_027761.2	2170401	2170600	*	6.22388e-09	2.22815e-07	-35.4605	ncbi_106421211	9.52333	4.66333	-1.03011	1.48119e-05	0.000102091	Upstream2kb	LOC106421211	PREDICTED: biotin synthase-like [Brassica napus]	Metabolism	Metabolism of cofactors and vitamins	ko00780//Biotin metabolism	K01012	GO:0005623//cell;GO:0043226//organelle;GO:0043229//intracellular organelle;GO:0043227//membrane-bounded organelle;GO:0043231//intracellular membrane-bounded organelle;GO:0044464//cell part;GO:0044424//intracellular part;GO:0005622//intracellular	GO:0043169//cation binding;GO:0016782//transferase activity, transferring sulfur-containing groups;GO:0046914//transition metal ion binding;GO:0046872//metal ion binding;GO:0016740//transferase activity;GO:0005488//binding;GO:0016783//sulfurtransferase activity;GO:0003824//catalytic activity;GO:0051536//iron-sulfur cluster binding;GO:0043167//ion binding;GO:0051540//metal cluster binding	GO:0006768//biotin metabolic process;GO:0051186//cofactor metabolic process;GO:1902589//single-organism organelle organization;GO:0044237//cellular metabolic process;GO:0003006//developmental process involved in reproduction;GO:0006996//organelle organization;GO:0006637//acyl-CoA metabolic process;GO:0000226//microtubule cytoskeleton organization;GO:0000003//reproduction;GO:0044283//small molecul…
NC_027761.2	2170501	2170700	*	4.34095e-18	4.13985e-16	-62.994	ncbi_106421211	9.52333	4.66333	-1.03011	1.48119e-05	0.000102091	Upstream2kb	LOC106421211	PREDICTED: biotin synthase-like [Brassica napus]	Metabolism	Metabolism of cofactors and vitamins	ko00780//Biotin metabolism	K01012	GO:0005623//cell;GO:0043226//organelle;GO:0043229//intracellular organelle;GO:0043227//membrane-bounded organelle;GO:0043231//intracellular membrane-bounded organelle;GO:0044464//cell part;GO:0044424//intracellular part;GO:0005622//intracellular	GO:0043169//cation binding;GO:0016782//transferase activity, transferring sulfur-containing groups;GO:0046914//transition metal ion binding;GO:0046872//metal ion binding;GO:0016740//transferase activity;GO:0005488//binding;GO:0016783//sulfurtransferase activity;GO:0003824//catalytic activity;GO:0051536//iron-sulfur cluster binding;GO:0043167//ion binding;GO:0051540//metal cluster binding	GO:0006768//biotin metabolic process;GO:0051186//cofactor metabolic process;GO:1902589//single-organism organelle organization;GO:0044237//cellular metabolic process;GO:0003006//developmental process involved in reproduction;GO:0006996//organelle organization;GO:0006637//acyl-CoA metabolic process;GO:0000226//microtubule cytoskeleton organization;GO:0000003//reproduction;GO:0044283//small molecul…
NC_027761.2	2170601	2170800	*	1.50734e-10	6.70988e-09	-51.9685	ncbi_106421211	9.52333	4.66333	-1.03011	1.48119e-05	0.000102091	Upstream2kb	LOC106421211	PREDICTED: biotin synthase-like [Brassica napus]	Metabolism	Metabolism of cofactors and vitamins	ko00780//Biotin metabolism	K01012	GO:0005623//cell;GO:0043226//organelle;GO:0043229//intracellular organelle;GO:0043227//membrane-bounded organelle;GO:0043231//intracellular membrane-bounded organelle;GO:0044464//cell part;GO:0044424//intracellular part;GO:0005622//intracellular	GO:0043169//cation binding;GO:0016782//transferase activity, transferring sulfur-containing groups;GO:0046914//transition metal ion binding;GO:0046872//metal ion binding;GO:0016740//transferase activity;GO:0005488//binding;GO:0016783//sulfurtransferase activity;GO:0003824//catalytic activity;GO:0051536//iron-sulfur cluster binding;GO:0043167//ion binding;GO:0051540//metal cluster binding	GO:0006768//biotin metabolic process;GO:0051186//cofactor metabolic process;GO:1902589//single-organism organelle organization;GO:0044237//cellular metabolic process;GO:0003006//developmental process involved in reproduction;GO:0006996//organelle organization;GO:0006637//acyl-CoA metabolic process;GO:0000226//microtubule cytoskeleton organization;GO:0000003//reproduction;GO:0044283//small molecul…
NC_027761.2	2450501	2450700	*	4.13824e-05	0.000731781	32.5538	ncbi_106390823	3.98667	8.03333	1.01082	2.9544e-05	0.000192508	Upstream2kb	LOC106390823	PREDICTED: cytoplasmic tRNA 2-thiolation protein 1-like [Brassica napus]	Genetic Information Processing	Folding, sorting and degradation	ko04122//Sulfur relay system	K14168	-	-	-
NC_027761.2	2554001	2554200	*	2.14471e-32	5.41102e-30	-66.9512	ncbi_106391160	1.87	0.001	-10.8688	4.40646e-18	1.14352e-16	Upstream2kb	LOC106391160	PREDICTED: elicitor peptide 5-like [Brassica napus]	-	-	-	-	GO:0005623//cell;GO:0044424//intracellular part;GO:0005622//intracellular;GO:0043226//organelle;GO:0043227//membrane-bounded organelle;GO:0044464//cell part;GO:0043231//intracellular membrane-bounded organelle;GO:0043229//intracellular organelle	-	GO:0071704//organic substance metabolic process;GO:0046165//alcohol biosynthetic process;GO:0043647//inositol phosphate metabolic process;GO:0046173//polyol biosynthetic process;GO:0044237//cellular metabolic process;GO:1901617//organic hydroxy compound biosynthetic process;GO:0019637//organophosphate metabolic process;GO:0044699//single-organism process;GO:0090407//organophosphate biosynthetic p…
NC_027761.2	2703901	2704100	*	7.25674e-10	2.95293e-08	-26.5912	ncbi_106450782	25.45	0.713333	-5.15695	9.1233e-35	6.7089e-33	Upstream2kb	LOC106450782	PREDICTED: 10 kDa chaperonin-like [Brassica napus]	-	-	-	-	GO:0031967//organelle envelope;GO:0044424//intracellular part;GO:0044422//organelle part;GO:0005623//cell;GO:0043227//membrane-bounded organelle;GO:0044435//plastid part;GO:0031975//envelope;GO:0043229//intracellular organelle;GO:0005622//intracellular;GO:0044464//cell part;GO:0043226//organelle;GO:0009532//plastid stroma;GO:0044444//cytoplasmic part;GO:0044446//intracellular organelle part;GO:00…	GO:0005515//protein binding;GO:0005488//binding	GO:0010817//regulation of hormone levels;GO:0044267//cellular protein metabolic process;GO:0044281//small molecule metabolic process;GO:0009683//indoleacetic acid metabolic process;GO:0006807//nitrogen compound metabolic process;GO:0044237//cellular metabolic process;GO:0043170//macromolecule metabolic process;GO:0071704//organic substance metabolic process;GO:0019538//protein metabolic process;G…
NC_027761.2	2707401	2707600	*	1.39055e-10	6.21828e-09	55.9924	ncbi_106450775	0.66	2.82333	2.09686	2.32923e-08	2.46956e-07	Upstream2kb	LOC106450775	PREDICTED: probable dolichyl pyrophosphate Glc1Man9GlcNAc2 alpha-1,3-glucosyltransferase [Brassica napus]	Metabolism	Glycan biosynthesis and metabolism	ko00510//N-Glycan biosynthesis	K03849	-	-	-
NC_027761.2	2707501	2707700	*	7.63212e-24	1.12786e-21	71.2097	ncbi_106450775	0.66	2.82333	2.09686	2.32923e-08	2.46956e-07	Upstream2kb	LOC106450775	PREDICTED: probable dolichyl pyrophosphate Glc1Man9GlcNAc2 alpha-1,3-glucosyltransferase [Brassica napus]	Metabolism	Glycan biosynthesis and metabolism	ko00510//N-Glycan biosynthesis	K03849	-	-	-
NC_027761.2	2707601	2707800	*	3.05949e-06	6.94361e-05	30.1679	ncbi_106450775	0.66	2.82333	2.09686	2.32923e-08	2.46956e-07	Upstream2kb	LOC106450775	PREDICTED: probable dolichyl pyrophosphate Glc1Man9GlcNAc2 alpha-1,3-glucosyltransferase [Brassica napus]	Metabolism	Glycan biosynthesis and metabolism	ko00510//N-Glycan biosynthesis	K03849	-	-	-
NC_027761.2	3350201	3350400	*	2.06149e-10	9.0225e-09	40.0133	ncbi_106450859	0.646667	0.203333	-1.66918	0.000409129	0.00205624	Upstream2kb	LOC106450859	PREDICTED: AT-rich interactive domain-containing protein 1 isoform X1 [Brassica rapa]	-	-	-	-	-	-	-
NC_027761.2	4385901	4386100	*	2.60134e-11	1.27141e-09	-34.5474	ncbi_111215542	2.55667	0.523333	-2.28846	0.0023407	0.00960896	Upstream2kb	LOC111215542	PREDICTED: succinate dehydrogenase subunit 8, mitochondrial [Brassica rapa]	-	-	-	-	-	-	-
NC_027761.2	4738401	4738600	*	4.20192e-05	0.000741926	-27.8856	ncbi_106451002	83.4067	40.9533	-1.02618	2.56919e-06	2.03177e-05	Upstream2kb	LOC106451002	BnaC04g06030D [Brassica napus]	Genetic Information Processing	Translation	ko03010//Ribosome	K02893	GO:0005622//intracellular;GO:0044424//intracellular part;GO:0044446//intracellular organelle part;GO:0015934//large ribosomal subunit;GO:0044464//cell part;GO:0005737//cytoplasm;GO:0043231//intracellular membrane-bounded organelle;GO:0044422//organelle part;GO:0005911//cell-cell junction;GO:0030529//intracellular ribonucleoprotein complex;GO:0043232//intracellular non-membrane-bounded organelle;G…	GO:0005488//binding;GO:0003723//RNA binding;GO:0005198//structural molecule activity;GO:0097159//organic cyclic compound binding;GO:1901363//heterocyclic compound binding;GO:0003676//nucleic acid binding	GO:0006950//response to stress;GO:0071840//cellular component organization or biogenesis;GO:0044237//cellular metabolic process;GO:0010467//gene expression;GO:0009642//response to light intensity;GO:0050896//response to stimulus;GO:0009987//cellular process;GO:0034641//cellular nitrogen compound metabolic process;GO:0009416//response to light stimulus;GO:0016070//RNA metabolic process;GO:1901360/…
NC_027761.2	4738501	4738700	*	1.18188e-10	5.33463e-09	-43.2536	ncbi_106451002	83.4067	40.9533	-1.02618	2.56919e-06	2.03177e-05	Upstream2kb	LOC106451002	BnaC04g06030D [Brassica napus]	Genetic Information Processing	Translation	ko03010//Ribosome	K02893	GO:0005622//intracellular;GO:0044424//intracellular part;GO:0044446//intracellular organelle part;GO:0015934//large ribosomal subunit;GO:0044464//cell part;GO:0005737//cytoplasm;GO:0043231//intracellular membrane-bounded organelle;GO:0044422//organelle part;GO:0005911//cell-cell junction;GO:0030529//intracellular ribonucleoprotein complex;GO:0043232//intracellular non-membrane-bounded organelle;G…	GO:0005488//binding;GO:0003723//RNA binding;GO:0005198//structural molecule activity;GO:0097159//organic cyclic compound binding;GO:1901363//heterocyclic compound binding;GO:0003676//nucleic acid binding	GO:0006950//response to stress;GO:0071840//cellular component organization or biogenesis;GO:0044237//cellular metabolic process;GO:0010467//gene expression;GO:0009642//response to light intensity;GO:0050896//response to stimulus;GO:0009987//cellular process;GO:0034641//cellular nitrogen compound metabolic process;GO:0009416//response to light stimulus;GO:0016070//RNA metabolic process;GO:1901360/…
NC_027761.2	4753601	4753800	*	1.51265e-56	1.1369e-53	89.4511	ncbi_106454660	2.66667	0.1	-4.73697	1.73512e-13	3.17764e-12	Upstream2kb	LOC106454660	PREDICTED: ribonuclease H2 subunit C [Brassica napus]	Genetic Information Processing	Replication and repair	ko03030//DNA replication	K10745	-	-	-
NC_027761.2	4753701	4753900	*	1.29482e-46	6.45264e-44	77.8763	ncbi_106454660	2.66667	0.1	-4.73697	1.73512e-13	3.17764e-12	Upstream2kb	LOC106454660	PREDICTED: ribonuclease H2 subunit C [Brassica napus]	Genetic Information Processing	Replication and repair	ko03030//DNA replication	K10745	-	-	-
NC_027761.2	4753801	4754000	*	5.81201e-14	3.7874e-12	45.2322	ncbi_106454660	2.66667	0.1	-4.73697	1.73512e-13	3.17764e-12	Upstream2kb	LOC106454660	PREDICTED: ribonuclease H2 subunit C [Brassica napus]	Genetic Information Processing	Replication and repair	ko03030//DNA replication	K10745	-	-	-
NC_027761.2	5013101	5013300	*	2.53505e-06	5.85008e-05	39.4562	ncbi_106450970	0.676667	1.82667	1.4327	0.00103826	0.00470211	Upstream2kb	LOC106450970	BnaA05g06310D [Brassica napus]	-	-	-	-	-	-	-
NC_027761.2	5128401	5128600	*	1.35133e-23	1.96262e-21	87.7193	ncbi_106450953	0.0333333	0.733333	4.45943	7.9349e-07	6.79594e-06	Upstream2kb	LOC106450953	PREDICTED: solute carrier family 40 member 1 isoform X1 [Brassica napus]	-	-	-	-	GO:0016020//membrane;GO:0044425//membrane part;GO:0031224//intrinsic component of membrane	GO:0022857//transmembrane transporter activity;GO:0022890//inorganic cation transmembrane transporter activity;GO:0022892//substrate-specific transporter activity;GO:0046873//metal ion transmembrane transporter activity;GO:0005215//transporter activity;GO:0046915//transition metal ion transmembrane transporter activity;GO:0008324//cation transmembrane transporter activity;GO:0022891//substrate-sp…	GO:0006811//ion transport;GO:0044699//single-organism process;GO:0051179//localization;GO:0044765//single-organism transport;GO:0000041//transition metal ion transport;GO:0030001//metal ion transport;GO:0051234//establishment of localization;GO:0006812//cation transport;GO:0006810//transport;GO:0006826//iron ion transport;GO:1902578//single-organism localization
NC_027761.2	5193401	5193600	*	3.14742e-31	7.42751e-29	-68.691	ncbi_106454644	0.0333333	0.346667	3.37851	0.00749194	0.0261863	Upstream2kb	LOC106454644	PREDICTED: polyadenylate-binding protein 2-like [Brassica napus]	-	-	-	-	-	-	-
NC_027761.2	5436501	5436700	*	1.31285e-34	3.72698e-32	57.0544	ncbi_106398836	72.4	4.81333	-3.91088	6.09893e-40	5.87983e-38	Upstream2kb	LOC106398836	PREDICTED: protein CURVATURE THYLAKOID 1A, chloroplastic-like [Brassica rapa]	-	-	-	-	-	-	-
NC_027761.2	5436601	5436800	*	1.83943e-19	1.9588e-17	44.1874	ncbi_106398836	72.4	4.81333	-3.91088	6.09893e-40	5.87983e-38	Upstream2kb	LOC106398836	PREDICTED: protein CURVATURE THYLAKOID 1A, chloroplastic-like [Brassica rapa]	-	-	-	-	-	-	-
NC_027761.2	6204601	6204800	*	3.89943e-16	3.13353e-14	55.7203	ncbi_106454698	0.356667	0.0566667	-2.654	0.00140564	0.00615455	Upstream2kb	LOC106454698	PREDICTED: pentatricopeptide repeat-containing protein At2g36730 [Brassica napus]	-	-	-	-	-	-	-
NC_027761.2	6204701	6204900	*	2.49636e-16	2.04327e-14	48.2824	ncbi_106454698	0.356667	0.0566667	-2.654	0.00140564	0.00615455	Upstream2kb	LOC106454698	PREDICTED: pentatricopeptide repeat-containing protein At2g36730 [Brassica napus]	-	-	-	-	-	-	-
NC_027761.2	6584501	6584700	*	4.30338e-15	3.14333e-13	49.1228	ncbi_106451200	0.133333	1.92333	3.8505	3.22369e-08	3.36337e-07	Upstream2kb	LOC106451200	PREDICTED: F-box/LRR-repeat protein At1g48400-like [Brassica napus]	-	-	-	-	GO:0044464//cell part;GO:0044424//intracellular part;GO:0005623//cell;GO:0043227//membrane-bounded organelle;GO:0043226//organelle;GO:0043231//intracellular membrane-bounded organelle;GO:0005622//intracellular;GO:0043229//intracellular organelle	-	-
NC_027761.2	6584601	6584800	*	1.39269e-20	1.62059e-18	45.4642	ncbi_106451200	0.133333	1.92333	3.8505	3.22369e-08	3.36337e-07	Upstream2kb	LOC106451200	PREDICTED: F-box/LRR-repeat protein At1g48400-like [Brassica napus]	-	-	-	-	GO:0044464//cell part;GO:0044424//intracellular part;GO:0005623//cell;GO:0043227//membrane-bounded organelle;GO:0043226//organelle;GO:0043231//intracellular membrane-bounded organelle;GO:0005622//intracellular;GO:0043229//intracellular organelle	-	-
NC_027761.2	6584701	6584900	*	2.3004e-05	0.000431448	37.4468	ncbi_106451200	0.133333	1.92333	3.8505	3.22369e-08	3.36337e-07	Upstream2kb	LOC106451200	PREDICTED: F-box/LRR-repeat protein At1g48400-like [Brassica napus]	-	-	-	-	GO:0044464//cell part;GO:0044424//intracellular part;GO:0005623//cell;GO:0043227//membrane-bounded organelle;GO:0043226//organelle;GO:0043231//intracellular membrane-bounded organelle;GO:0005622//intracellular;GO:0043229//intracellular organelle	-	-
NC_027761.2	7173101	7173300	*	4.8078e-29	9.94156e-27	67.7966	ncbi_106451037	2.79667	0.826667	-1.75833	0.000440347	0.00219513	Upstream2kb	LOC106451037	PREDICTED: glycine-rich RNA-binding protein 2 [Brassica oleracea var. oleracea] [Brassica oleracea]	-	-	-	-	-	GO:1901363//heterocyclic compound binding;GO:0005488//binding;GO:0097159//organic cyclic compound binding;GO:0003676//nucleic acid binding	-
NC_027761.2	7173501	7173700	*	5.60621e-07	1.46642e-05	27.7778	ncbi_106451037	2.79667	0.826667	-1.75833	0.000440347	0.00219513	Upstream2kb	LOC106451037	PREDICTED: glycine-rich RNA-binding protein 2 [Brassica oleracea var. oleracea] [Brassica oleracea]	-	-	-	-	-	GO:1901363//heterocyclic compound binding;GO:0005488//binding;GO:0097159//organic cyclic compound binding;GO:0003676//nucleic acid binding	-
NC_027761.2	8497701	8497900	*	1.10413e-06	2.73524e-05	41.6515	ncbi_106402587	2.44667	1.03667	-1.23887	0.000188913	0.00102752	Upstream2kb	LOC106402587	PREDICTED: F-box protein At5g51380-like [Brassica napus]	-	-	-	-	GO:0044424//intracellular part;GO:0043226//organelle;GO:0005623//cell;GO:0043229//intracellular organelle;GO:0005622//intracellular;GO:0043227//membrane-bounded organelle;GO:0044464//cell part;GO:0043231//intracellular membrane-bounded organelle	-	-
NC_027761.2	8524301	8524500	*	0.000415138	0.00559848	-35.6236	ncbi_106406722	0.316667	1.01	1.67332	0.000103658	0.000601034	Upstream2kb	LOC106406722	PREDICTED: uncharacterized protein LOC106406722 [Brassica napus]	-	-	-	-	-	-	-
NC_027761.2	8757101	8757300	*	5.95859e-18	5.61748e-16	-45.1988	ncbi_106406773	1.98	5.42667	1.45457	9.28303e-06	6.64975e-05	Upstream2kb	LOC106406773	PREDICTED: protein FRIGIDA-like isoform X1 [Brassica napus]	-	-	-	-	-	-	-
NC_027761.2	8757201	8757400	*	4.06905e-32	1.00999e-29	-60.7614	ncbi_106406773	1.98	5.42667	1.45457	9.28303e-06	6.64975e-05	Upstream2kb	LOC106406773	PREDICTED: protein FRIGIDA-like isoform X1 [Brassica napus]	-	-	-	-	-	-	-
NC_027761.2	9112101	9112300	*	3.47937e-12	1.87974e-10	-36.016	ncbi_106451281	1.82667	5.30667	1.53859	2.70637e-07	2.49241e-06	Upstream2kb	LOC106451281	PREDICTED: cell division cycle 20.2, cofactor of APC complex-like [Brassica napus]	Genetic Information Processing	Folding, sorting and degradation	ko04120//Ubiquitin mediated proteolysis	K03363	-	-	-
NC_027761.2	9537001	9537200	*	2.20886e-08	7.2842e-07	-34.6041	ncbi_106451327	2.00667	0.996667	-1.00962	0.00112379	0.00504747	Upstream2kb	LOC106451327	PREDICTED: heat shock 70 kDa protein 8-like [Brassica napus]	-	-	-	-	GO:0005623//cell;GO:0005622//intracellular;GO:0044424//intracellular part;GO:0044464//cell part	-	GO:0050896//response to stimulus;GO:0009628//response to abiotic stimulus;GO:1901700//response to oxygen-containing compound;GO:0044267//cellular protein metabolic process;GO:0042221//response to chemical;GO:0044237//cellular metabolic process;GO:0009266//response to temperature stimulus;GO:0008152//metabolic process;GO:0006950//response to stress;GO:0009642//response to light intensity;GO:000030…
NC_027761.2	10140801	10141000	*	8.39745e-10	3.39062e-08	54.1868	ncbi_106451381	17.8767	8.08	-1.14565	5.87236e-08	5.93499e-07	Upstream2kb	LOC106451381	PREDICTED: cysteine--tRNA ligase, chloroplastic/mitochondrial isoform X1 [Brassica napus]	Genetic Information Processing	Translation	ko00970//Aminoacyl-tRNA biosynthesis	K01883	-	-	-
NC_027761.2	10536501	10536700	*	7.88092e-12	4.08663e-10	-52.0202	ncbi_106451413	636.593	168.243	-1.91982	1.23482e-13	2.29999e-12	Upstream2kb	LOC106451413	PREDICTED: photosystem II reaction center W protein, chloroplastic-like [Brassica rapa]	Metabolism	Energy metabolism	ko00195//Photosynthesis	K02721	GO:0044436//thylakoid part;GO:0009579//thylakoid;GO:0016020//membrane;GO:0009536//plastid;GO:0044424//intracellular part;GO:0005622//intracellular;GO:0032991//macromolecular complex;GO:0044434//chloroplast part;GO:0043234//protein complex;GO:0044444//cytoplasmic part;GO:0043229//intracellular organelle;GO:0043226//organelle;GO:0005623//cell;GO:0098796//membrane protein complex;GO:0005737//cytopla…	-	GO:0008152//metabolic process;GO:0016043//cellular component organization;GO:0009987//cellular process;GO:0044238//primary metabolic process;GO:0043467//regulation of generation of precursor metabolites and energy;GO:0006725//cellular aromatic compound metabolic process;GO:0046483//heterocycle metabolic process;GO:0006807//nitrogen compound metabolic process;GO:0090304//nucleic acid metabolic pro…
NC_027761.2	10758401	10758600	*	3.64133e-20	4.10737e-18	60.1181	ncbi_106451435	4.87667	2.06333	-1.24092	0.000966197	0.00441689	Upstream2kb	LOC106451435	PREDICTED: RNA-directed DNA methylation 4-like [Brassica napus]	-	-	-	-	-	-	-
NC_027761.2	10758501	10758700	*	1.59653e-36	4.97858e-34	65.9617	ncbi_106451435	4.87667	2.06333	-1.24092	0.000966197	0.00441689	Upstream2kb	LOC106451435	PREDICTED: RNA-directed DNA methylation 4-like [Brassica napus]	-	-	-	-	-	-	-
NC_027761.2	10758601	10758800	*	1.00826e-27	1.92153e-25	65.0782	ncbi_106451435	4.87667	2.06333	-1.24092	0.000966197	0.00441689	Upstream2kb	LOC106451435	PREDICTED: RNA-directed DNA methylation 4-like [Brassica napus]	-	-	-	-	-	-	-
NC_027761.2	10977401	10977600	*	1.13906e-07	3.35489e-06	29.0018	ncbi_106429841	11.7733	26.5067	1.17083	1.72195e-07	1.63079e-06	Upstream2kb	LOC106429841	PREDICTED: probable protein phosphatase 2C 25 [Brassica rapa]	-	-	-	-	GO:0044424//intracellular part;GO:0043226//organelle;GO:0043227//membrane-bounded organelle;GO:0005622//intracellular;GO:0043229//intracellular organelle;GO:0044464//cell part;GO:0005623//cell;GO:0043231//intracellular membrane-bounded organelle	GO:0043169//cation binding;GO:0004721//phosphoprotein phosphatase activity;GO:0003824//catalytic activity;GO:0005488//binding;GO:0016787//hydrolase activity;GO:0043167//ion binding;GO:0042578//phosphoric ester hydrolase activity;GO:0016788//hydrolase activity, acting on ester bonds;GO:0016791//phosphatase activity	GO:0019538//protein metabolic process;GO:0070887//cellular response to chemical stimulus;GO:0050794//regulation of cellular process;GO:0044267//cellular protein metabolic process;GO:0071495//cellular response to endogenous stimulus;GO:0008152//metabolic process;GO:0051716//cellular response to stimulus;GO:0043412//macromolecule modification;GO:0044763//single-organism cellular process;GO:0009725/…
NC_027761.2	10977501	10977700	*	2.06112e-07	5.8135e-06	36.942	ncbi_106429841	11.7733	26.5067	1.17083	1.72195e-07	1.63079e-06	Upstream2kb	LOC106429841	PREDICTED: probable protein phosphatase 2C 25 [Brassica rapa]	-	-	-	-	GO:0044424//intracellular part;GO:0043226//organelle;GO:0043227//membrane-bounded organelle;GO:0005622//intracellular;GO:0043229//intracellular organelle;GO:0044464//cell part;GO:0005623//cell;GO:0043231//intracellular membrane-bounded organelle	GO:0043169//cation binding;GO:0004721//phosphoprotein phosphatase activity;GO:0003824//catalytic activity;GO:0005488//binding;GO:0016787//hydrolase activity;GO:0043167//ion binding;GO:0042578//phosphoric ester hydrolase activity;GO:0016788//hydrolase activity, acting on ester bonds;GO:0016791//phosphatase activity	GO:0019538//protein metabolic process;GO:0070887//cellular response to chemical stimulus;GO:0050794//regulation of cellular process;GO:0044267//cellular protein metabolic process;GO:0071495//cellular response to endogenous stimulus;GO:0008152//metabolic process;GO:0051716//cellular response to stimulus;GO:0043412//macromolecule modification;GO:0044763//single-organism cellular process;GO:0009725/…
NC_027761.2	11771401	11771600	*	3.45066e-48	1.84482e-45	91.4894	ncbi_106361246	4.19333	0.001	-12.0339	6.09589e-34	4.23831e-32	Upstream2kb	LOC106361246	PREDICTED: E3 ubiquitin-protein ligase RING1-like [Brassica napus]	-	-	-	-	-	GO:0046914//transition metal ion binding;GO:0005488//binding;GO:0043169//cation binding;GO:0043167//ion binding;GO:0046872//metal ion binding	-
NC_027761.2	11773001	11773200	*	3.34247e-15	2.46547e-13	-45.7085	ncbi_106361246	4.19333	0.001	-12.0339	6.09589e-34	4.23831e-32	Upstream2kb	LOC106361246	PREDICTED: E3 ubiquitin-protein ligase RING1-like [Brassica napus]	-	-	-	-	-	GO:0046914//transition metal ion binding;GO:0005488//binding;GO:0043169//cation binding;GO:0043167//ion binding;GO:0046872//metal ion binding	-
NC_027761.2	13141001	13141200	*	6.10833e-47	3.09131e-44	83.8085	ncbi_106423292	0.533333	0.166667	-1.67807	0.00689287	0.0244249	Upstream2kb	LOC106423292	PREDICTED: poly [ADP-ribose] polymerase 2-like [Brassica rapa]	Genetic Information Processing	Replication and repair	ko03410//Base excision repair	K10798	GO:0043226//organelle;GO:0044464//cell part;GO:0043231//intracellular membrane-bounded organelle;GO:0044424//intracellular part;GO:0005623//cell;GO:0005622//intracellular;GO:0043229//intracellular organelle;GO:0043227//membrane-bounded organelle	GO:0003824//catalytic activity;GO:0016740//transferase activity;GO:0016763//transferase activity, transferring pentosyl groups;GO:0016757//transferase activity, transferring glycosyl groups;GO:0005488//binding;GO:1901363//heterocyclic compound binding;GO:0097159//organic cyclic compound binding;GO:0003676//nucleic acid binding	GO:0043170//macromolecule metabolic process;GO:1901360//organic cyclic compound metabolic process;GO:0090304//nucleic acid metabolic process;GO:0044249//cellular biosynthetic process;GO:0044710//single-organism metabolic process;GO:0034645//cellular macromolecule biosynthetic process;GO:0044260//cellular macromolecule metabolic process;GO:1901576//organic substance biosynthetic process;GO:0043413…
NC_027761.2	13141101	13141300	*	5.06957e-42	2.05582e-39	84.4595	ncbi_106423292	0.533333	0.166667	-1.67807	0.00689287	0.0244249	Upstream2kb	LOC106423292	PREDICTED: poly [ADP-ribose] polymerase 2-like [Brassica rapa]	Genetic Information Processing	Replication and repair	ko03410//Base excision repair	K10798	GO:0043226//organelle;GO:0044464//cell part;GO:0043231//intracellular membrane-bounded organelle;GO:0044424//intracellular part;GO:0005623//cell;GO:0005622//intracellular;GO:0043229//intracellular organelle;GO:0043227//membrane-bounded organelle	GO:0003824//catalytic activity;GO:0016740//transferase activity;GO:0016763//transferase activity, transferring pentosyl groups;GO:0016757//transferase activity, transferring glycosyl groups;GO:0005488//binding;GO:1901363//heterocyclic compound binding;GO:0097159//organic cyclic compound binding;GO:0003676//nucleic acid binding	GO:0043170//macromolecule metabolic process;GO:1901360//organic cyclic compound metabolic process;GO:0090304//nucleic acid metabolic process;GO:0044249//cellular biosynthetic process;GO:0044710//single-organism metabolic process;GO:0034645//cellular macromolecule biosynthetic process;GO:0044260//cellular macromolecule metabolic process;GO:1901576//organic substance biosynthetic process;GO:0043413…
NC_027761.2	13235601	13235800	*	1.55007e-11	7.77467e-10	44.2105	ncbi_106398992	0.476667	0.001	-8.89684	0.000116252	0.000665773	Upstream2kb	LOC106398992	PREDICTED: probable cysteine proteinase At3g19400 [Brassica napus]	-	-	-	-	GO:0044424//intracellular part;GO:0005623//cell;GO:0005622//intracellular;GO:0044444//cytoplasmic part;GO:0005737//cytoplasm;GO:0044464//cell part	GO:0008233//peptidase activity;GO:0003824//catalytic activity;GO:0016787//hydrolase activity;GO:0070011//peptidase activity, acting on L-amino acid peptides	GO:0016053//organic acid biosynthetic process;GO:0044281//small molecule metabolic process;GO:0044249//cellular biosynthetic process;GO:0044272//sulfur compound biosynthetic process;GO:0044237//cellular metabolic process;GO:0009987//cellular process;GO:0044710//single-organism metabolic process;GO:0044238//primary metabolic process;GO:0009058//biosynthetic process;GO:0046394//carboxylic acid bios…
NC_027761.2	13235701	13235900	*	3.19655e-06	7.23136e-05	32.5301	ncbi_106398992	0.476667	0.001	-8.89684	0.000116252	0.000665773	Upstream2kb	LOC106398992	PREDICTED: probable cysteine proteinase At3g19400 [Brassica napus]	-	-	-	-	GO:0044424//intracellular part;GO:0005623//cell;GO:0005622//intracellular;GO:0044444//cytoplasmic part;GO:0005737//cytoplasm;GO:0044464//cell part	GO:0008233//peptidase activity;GO:0003824//catalytic activity;GO:0016787//hydrolase activity;GO:0070011//peptidase activity, acting on L-amino acid peptides	GO:0016053//organic acid biosynthetic process;GO:0044281//small molecule metabolic process;GO:0044249//cellular biosynthetic process;GO:0044272//sulfur compound biosynthetic process;GO:0044237//cellular metabolic process;GO:0009987//cellular process;GO:0044710//single-organism metabolic process;GO:0044238//primary metabolic process;GO:0009058//biosynthetic process;GO:0046394//carboxylic acid bios…
NC_027761.2	13237201	13237400	*	5.26825e-15	3.81559e-13	-31.7187	ncbi_106398992	0.476667	0.001	-8.89684	0.000116252	0.000665773	Upstream2kb	LOC106398992	PREDICTED: probable cysteine proteinase At3g19400 [Brassica napus]	-	-	-	-	GO:0044424//intracellular part;GO:0005623//cell;GO:0005622//intracellular;GO:0044444//cytoplasmic part;GO:0005737//cytoplasm;GO:0044464//cell part	GO:0008233//peptidase activity;GO:0003824//catalytic activity;GO:0016787//hydrolase activity;GO:0070011//peptidase activity, acting on L-amino acid peptides	GO:0016053//organic acid biosynthetic process;GO:0044281//small molecule metabolic process;GO:0044249//cellular biosynthetic process;GO:0044272//sulfur compound biosynthetic process;GO:0044237//cellular metabolic process;GO:0009987//cellular process;GO:0044710//single-organism metabolic process;GO:0044238//primary metabolic process;GO:0009058//biosynthetic process;GO:0046394//carboxylic acid bios…
NC_027761.2	13237301	13237500	*	1.27275e-39	4.61154e-37	-45.8937	ncbi_106398992	0.476667	0.001	-8.89684	0.000116252	0.000665773	Upstream2kb	LOC106398992	PREDICTED: probable cysteine proteinase At3g19400 [Brassica napus]	-	-	-	-	GO:0044424//intracellular part;GO:0005623//cell;GO:0005622//intracellular;GO:0044444//cytoplasmic part;GO:0005737//cytoplasm;GO:0044464//cell part	GO:0008233//peptidase activity;GO:0003824//catalytic activity;GO:0016787//hydrolase activity;GO:0070011//peptidase activity, acting on L-amino acid peptides	GO:0016053//organic acid biosynthetic process;GO:0044281//small molecule metabolic process;GO:0044249//cellular biosynthetic process;GO:0044272//sulfur compound biosynthetic process;GO:0044237//cellular metabolic process;GO:0009987//cellular process;GO:0044710//single-organism metabolic process;GO:0044238//primary metabolic process;GO:0009058//biosynthetic process;GO:0046394//carboxylic acid bios…
NC_027761.2	13237401	13237600	*	1.62082e-17	1.47428e-15	-29.3367	ncbi_106398992	0.476667	0.001	-8.89684	0.000116252	0.000665773	Upstream2kb	LOC106398992	PREDICTED: probable cysteine proteinase At3g19400 [Brassica napus]	-	-	-	-	GO:0044424//intracellular part;GO:0005623//cell;GO:0005622//intracellular;GO:0044444//cytoplasmic part;GO:0005737//cytoplasm;GO:0044464//cell part	GO:0008233//peptidase activity;GO:0003824//catalytic activity;GO:0016787//hydrolase activity;GO:0070011//peptidase activity, acting on L-amino acid peptides	GO:0016053//organic acid biosynthetic process;GO:0044281//small molecule metabolic process;GO:0044249//cellular biosynthetic process;GO:0044272//sulfur compound biosynthetic process;GO:0044237//cellular metabolic process;GO:0009987//cellular process;GO:0044710//single-organism metabolic process;GO:0044238//primary metabolic process;GO:0009058//biosynthetic process;GO:0046394//carboxylic acid bios…
NC_027761.2	13405901	13406100	*	1.44197e-07	4.17569e-06	38.3723	ncbi_106410770	0.71	1.59	1.16314	0.0146403	0.046094	Upstream2kb	LOC106410770	PREDICTED: non-specific lipid transfer protein GPI-anchored 2-like [Brassica napus]	-	-	-	-	GO:0016020//membrane;GO:0044425//membrane part;GO:0031224//intrinsic component of membrane	-	-
NC_027761.2	13406001	13406200	*	1.44197e-07	4.17569e-06	38.3723	ncbi_106410770	0.71	1.59	1.16314	0.0146403	0.046094	Upstream2kb	LOC106410770	PREDICTED: non-specific lipid transfer protein GPI-anchored 2-like [Brassica napus]	-	-	-	-	GO:0016020//membrane;GO:0044425//membrane part;GO:0031224//intrinsic component of membrane	-	-
NC_027761.2	14051501	14051700	*	6.57277e-17	5.66276e-15	-54.322	ncbi_106442716	3.33667	1.22667	-1.44366	3.28388e-05	0.000212064	Upstream2kb	BNAA03G59840D	orotidine 5'-phosphate decarboxylase [Arabidopsis thaliana]	-	-	-	-	-	-	GO:0006787//porphyrin-containing compound catabolic process;GO:0006778//porphyrin-containing compound metabolic process;GO:1901564//organonitrogen compound metabolic process;GO:0044237//cellular metabolic process;GO:0008152//metabolic process;GO:0051187//cofactor catabolic process;GO:0033015//tetrapyrrole catabolic process;GO:0046700//heterocycle catabolic process;GO:0006807//nitrogen compound me…
NC_027761.2	14051601	14051800	*	3.23778e-11	1.56473e-09	-41.7204	ncbi_106442716	3.33667	1.22667	-1.44366	3.28388e-05	0.000212064	Upstream2kb	BNAA03G59840D	orotidine 5'-phosphate decarboxylase [Arabidopsis thaliana]	-	-	-	-	-	-	GO:0006787//porphyrin-containing compound catabolic process;GO:0006778//porphyrin-containing compound metabolic process;GO:1901564//organonitrogen compound metabolic process;GO:0044237//cellular metabolic process;GO:0008152//metabolic process;GO:0051187//cofactor catabolic process;GO:0033015//tetrapyrrole catabolic process;GO:0046700//heterocycle catabolic process;GO:0006807//nitrogen compound me…
NC_027761.2	14972001	14972200	*	3.88832e-48	2.07318e-45	-60.2991	ncbi_106453665	0.00333333	0.0566667	4.08746	0.0153827	0.0479943	Upstream2kb	LOC106453665	PREDICTED: uncharacterized protein LOC106453665 [Brassica napus]	-	-	-	-	-	-	-
NC_027761.2	15872001	15872200	*	0.000109882	0.00174226	-30.8341	ncbi_111215880	1.00667	0.406667	-1.30767	0.000594301	0.00286547	Upstream2kb	LOC111215880	PREDICTED: uncharacterized protein LOC108815196 [Raphanus sativus]	-	-	-	-	-	-	-
NC_027761.2	17264301	17264500	*	6.99742e-08	2.13313e-06	35.297	ncbi_111216041	4.31	1.65333	-1.38231	0.000161712	0.00089312	Upstream2kb	LOC111216041	PREDICTED: UPF0235 protein C15orf40 homolog [Brassica rapa]	-	-	-	-	-	GO:0016772//transferase activity, transferring phosphorus-containing groups;GO:0016740//transferase activity;GO:0003824//catalytic activity	GO:0006793//phosphorus metabolic process;GO:0006796//phosphate-containing compound metabolic process;GO:0044237//cellular metabolic process;GO:0009987//cellular process;GO:0008152//metabolic process
NC_027761.2	17265301	17265500	*	7.77932e-21	9.22993e-19	32.7269	ncbi_111216041	4.31	1.65333	-1.38231	0.000161712	0.00089312	Upstream2kb	LOC111216041	PREDICTED: UPF0235 protein C15orf40 homolog [Brassica rapa]	-	-	-	-	-	GO:0016772//transferase activity, transferring phosphorus-containing groups;GO:0016740//transferase activity;GO:0003824//catalytic activity	GO:0006793//phosphorus metabolic process;GO:0006796//phosphate-containing compound metabolic process;GO:0044237//cellular metabolic process;GO:0009987//cellular process;GO:0008152//metabolic process
NC_027761.2	18706501	18706700	*	2.18348e-10	9.52206e-09	-46.1667	ncbi_106451685	141.517	42.68	-1.72934	1.25431e-15	2.75747e-14	Upstream2kb	LOC106451685	PREDICTED: tubulin alpha-2 chain-like [Brassica napus]	Cellular Processes	Transport and catabolism	ko04145//Phagosome	K07374	GO:0009532//plastid stroma;GO:0005911//cell-cell junction;GO:0044435//plastid part;GO:0005622//intracellular;GO:0043228//non-membrane-bounded organelle;GO:0030054//cell junction;GO:0043231//intracellular membrane-bounded organelle;GO:0044446//intracellular organelle part;GO:0071944//cell periphery;GO:0009536//plastid;GO:0016020//membrane;GO:0044464//cell part;GO:0015630//microtubule cytoskeleton;…	GO:0005198//structural molecule activity;GO:0017111//nucleoside-triphosphatase activity;GO:0016817//hydrolase activity, acting on acid anhydrides;GO:0005488//binding;GO:0032550//purine ribonucleoside binding;GO:0016818//hydrolase activity, acting on acid anhydrides, in phosphorus-containing anhydrides;GO:0003824//catalytic activity;GO:0001882//nucleoside binding;GO:0097159//organic cyclic compoun…	GO:0048856//anatomical structure development;GO:0044767//single-organism developmental process;GO:0035383//thioester metabolic process;GO:0010035//response to inorganic substance;GO:0016043//cellular component organization;GO:0044260//cellular macromolecule metabolic process;GO:0048869//cellular developmental process;GO:0042221//response to chemical;GO:0009057//macromolecule catabolic process;GO:…
NC_027761.2	18706601	18706800	*	3.12226e-11	1.5109e-09	-48.8095	ncbi_106451685	141.517	42.68	-1.72934	1.25431e-15	2.75747e-14	Upstream2kb	LOC106451685	PREDICTED: tubulin alpha-2 chain-like [Brassica napus]	Cellular Processes	Transport and catabolism	ko04145//Phagosome	K07374	GO:0009532//plastid stroma;GO:0005911//cell-cell junction;GO:0044435//plastid part;GO:0005622//intracellular;GO:0043228//non-membrane-bounded organelle;GO:0030054//cell junction;GO:0043231//intracellular membrane-bounded organelle;GO:0044446//intracellular organelle part;GO:0071944//cell periphery;GO:0009536//plastid;GO:0016020//membrane;GO:0044464//cell part;GO:0015630//microtubule cytoskeleton;…	GO:0005198//structural molecule activity;GO:0017111//nucleoside-triphosphatase activity;GO:0016817//hydrolase activity, acting on acid anhydrides;GO:0005488//binding;GO:0032550//purine ribonucleoside binding;GO:0016818//hydrolase activity, acting on acid anhydrides, in phosphorus-containing anhydrides;GO:0003824//catalytic activity;GO:0001882//nucleoside binding;GO:0097159//organic cyclic compoun…	GO:0048856//anatomical structure development;GO:0044767//single-organism developmental process;GO:0035383//thioester metabolic process;GO:0010035//response to inorganic substance;GO:0016043//cellular component organization;GO:0044260//cellular macromolecule metabolic process;GO:0048869//cellular developmental process;GO:0042221//response to chemical;GO:0009057//macromolecule catabolic process;GO:…
NC_027761.2	19537901	19538100	*	5.61811e-13	3.30906e-11	69.697	ncbi_106451821	2.26333	0.19	-3.57438	8.35136e-18	2.12543e-16	Upstream2kb	LOC106451821	PREDICTED: NAC domain-containing protein 17-like [Brassica napus]	-	-	-	-	-	-	-
NC_027761.2	19551801	19552000	*	0.000300536	0.00422178	32.5157	ncbi_106451820	1.14667	3.11667	1.44256	9.77968e-07	8.27121e-06	Upstream2kb	LOC106451820	PREDICTED: NAC domain-containing protein 16-like [Brassica napus]	-	-	-	-	GO:0043227//membrane-bounded organelle;GO:0043226//organelle;GO:0044424//intracellular part;GO:0043231//intracellular membrane-bounded organelle;GO:0043229//intracellular organelle;GO:0044464//cell part;GO:0005623//cell;GO:0005622//intracellular	GO:0001071//nucleic acid binding transcription factor activity	GO:0010243//response to organonitrogen compound;GO:0044249//cellular biosynthetic process;GO:0044707//single-multicellular organism process;GO:0009719//response to endogenous stimulus;GO:0044260//cellular macromolecule metabolic process;GO:0043170//macromolecule metabolic process;GO:0010468//regulation of gene expression;GO:0071704//organic substance metabolic process;GO:1901698//response to nitr…
NC_027761.2	20479001	20479200	*	7.50639e-42	3.0244e-39	52.7858	ncbi_106445601	5.40667	12.5167	1.21104	2.28803e-07	2.13034e-06	Upstream2kb	LOC106445601	PREDICTED: protein NRT1/ PTR FAMILY 7.3 [Brassica oleracea var. oleracea] [Brassica oleracea]	-	-	-	-	-	-	-
NC_027761.2	20479101	20479300	*	3.11431e-28	6.12282e-26	61.536	ncbi_106445601	5.40667	12.5167	1.21104	2.28803e-07	2.13034e-06	Upstream2kb	LOC106445601	PREDICTED: protein NRT1/ PTR FAMILY 7.3 [Brassica oleracea var. oleracea] [Brassica oleracea]	-	-	-	-	-	-	-
NC_027761.2	20637501	20637700	*	1.12737e-12	6.42677e-11	63.7458	ncbi_106451762	0.0233333	0.25	3.42146	1.06786e-05	7.56313e-05	Upstream2kb	LOC106451762	PREDICTED: disease resistance protein RPM1-like [Brassica napus]	Organismal Systems	Environmental adaptation	ko04626//Plant-pathogen interaction	K13457	GO:0016020//membrane;GO:0005623//cell;GO:0044464//cell part	GO:1901363//heterocyclic compound binding;GO:0032550//purine ribonucleoside binding;GO:0097159//organic cyclic compound binding;GO:0001883//purine nucleoside binding;GO:0036094//small molecule binding;GO:0097367//carbohydrate derivative binding;GO:0001882//nucleoside binding;GO:0032549//ribonucleoside binding;GO:0005488//binding	GO:0009987//cellular process;GO:0033554//cellular response to stress;GO:0051716//cellular response to stimulus;GO:0006950//response to stress;GO:0050896//response to stimulus
NC_027761.2	20637601	20637800	*	1.90004e-09	7.3104e-08	56.8376	ncbi_106451762	0.0233333	0.25	3.42146	1.06786e-05	7.56313e-05	Upstream2kb	LOC106451762	PREDICTED: disease resistance protein RPM1-like [Brassica napus]	Organismal Systems	Environmental adaptation	ko04626//Plant-pathogen interaction	K13457	GO:0016020//membrane;GO:0005623//cell;GO:0044464//cell part	GO:1901363//heterocyclic compound binding;GO:0032550//purine ribonucleoside binding;GO:0097159//organic cyclic compound binding;GO:0001883//purine nucleoside binding;GO:0036094//small molecule binding;GO:0097367//carbohydrate derivative binding;GO:0001882//nucleoside binding;GO:0032549//ribonucleoside binding;GO:0005488//binding	GO:0009987//cellular process;GO:0033554//cellular response to stress;GO:0051716//cellular response to stimulus;GO:0006950//response to stress;GO:0050896//response to stimulus
NC_027761.2	20647301	20647500	*	1.60168e-07	4.60271e-06	27.7108	ncbi_106451760	0.59	1.53	1.37474	0.013738	0.0437543	Upstream2kb	LOC106451760	PREDICTED: desumoylating isopeptidase 1-like [Brassica napus]	-	-	-	-	GO:0044424//intracellular part;GO:0043226//organelle;GO:0043229//intracellular organelle;GO:0043227//membrane-bounded organelle;GO:0043231//intracellular membrane-bounded organelle;GO:0005622//intracellular;GO:0044464//cell part;GO:0005623//cell	-	-
NC_027761.2	21061401	21061600	*	2.03455e-11	1.00638e-09	26.6556	ncbi_106345163	9.17	3.61	-1.34492	0.000339094	0.00173931	Upstream2kb	LOC106345163	PREDICTED: upstream activation factor subunit UAF30-like [Brassica rapa]	-	-	-	-	GO:0043231//intracellular membrane-bounded organelle;GO:0005623//cell;GO:0044464//cell part;GO:0043226//organelle;GO:0043229//intracellular organelle;GO:0005622//intracellular;GO:0044424//intracellular part;GO:0043227//membrane-bounded organelle	-	-
NC_027761.2	21859701	21859900	*	0.00418615	0.0393323	-28.5714	ncbi_106445984	4.36333	9.80333	1.16784	4.10084e-07	3.67314e-06	Upstream2kb	LOC106445984	PREDICTED: UDP-glycosyltransferase 71B2 [Brassica rapa]	-	-	-	-	-	GO:0016740//transferase activity;GO:0003824//catalytic activity;GO:0016757//transferase activity, transferring glycosyl groups	-
NC_027761.2	21940101	21940300	*	4.78986e-17	4.17699e-15	-48.5223	ncbi_106445988	0.001	0.1	6.64386	0.00717512	0.0252559	Upstream2kb	LOC106445988	PREDICTED: protein TRANSPARENT TESTA 12-like isoform X1 [Brassica napus]	-	-	-	-	-	-	-
NC_027761.2	22898501	22898700	*	3.5571e-14	2.37096e-12	78.3784	ncbi_106451860	8.37333	3.81667	-1.13349	6.92914e-06	5.07192e-05	Upstream2kb	LOC106451860	BnaA05g20120D [Brassica napus]	-	-	-	-	-	-	-
NC_027761.2	22898601	22898800	*	1.3232e-08	4.5182e-07	57.684	ncbi_106451860	8.37333	3.81667	-1.13349	6.92914e-06	5.07192e-05	Upstream2kb	LOC106451860	BnaA05g20120D [Brassica napus]	-	-	-	-	-	-	-
NC_027761.2	23005601	23005800	*	0.00223999	0.0234836	-27.3873	ncbi_106453889	0.313333	0.001	-8.29155	1.03602e-05	7.36241e-05	Upstream2kb	LOC106453889	UHRF1-binding protein 1-like [Noccaea caerulescens]	-	-	-	-	-	-	-
NC_027761.2	23005701	23005900	*	8.48607e-07	2.14669e-05	-43.5223	ncbi_106453889	0.313333	0.001	-8.29155	1.03602e-05	7.36241e-05	Upstream2kb	LOC106453889	UHRF1-binding protein 1-like [Noccaea caerulescens]	-	-	-	-	-	-	-
NC_027761.2	23247801	23248000	*	2.46637e-44	1.1145e-41	92.196	ncbi_106428830	2.36	0.483333	-2.2877	2.04403e-06	1.64132e-05	Upstream2kb	LOC106428830	PREDICTED: regulation of nuclear pre-mRNA domain-containing protein 1B-like [Brassica napus]	-	-	-	-	-	-	-
NC_027761.2	23247901	23248100	*	1.92154e-42	7.95504e-40	83.8848	ncbi_106428830	2.36	0.483333	-2.2877	2.04403e-06	1.64132e-05	Upstream2kb	LOC106428830	PREDICTED: regulation of nuclear pre-mRNA domain-containing protein 1B-like [Brassica napus]	-	-	-	-	-	-	-
NC_027761.2	23248001	23248200	*	1.82823e-22	2.4487e-20	64.1492	ncbi_106428830	2.36	0.483333	-2.2877	2.04403e-06	1.64132e-05	Upstream2kb	LOC106428830	PREDICTED: regulation of nuclear pre-mRNA domain-containing protein 1B-like [Brassica napus]	-	-	-	-	-	-	-
NC_027761.2	23248101	23248300	*	7.36348e-06	0.000154435	33.7694	ncbi_106428830	2.36	0.483333	-2.2877	2.04403e-06	1.64132e-05	Upstream2kb	LOC106428830	PREDICTED: regulation of nuclear pre-mRNA domain-containing protein 1B-like [Brassica napus]	-	-	-	-	-	-	-
NC_027761.2	23347001	23347200	*	1.00744e-31	2.44459e-29	76.0417	ncbi_106428891	0.07	2.41	5.10553	5.71791e-31	3.40107e-29	Upstream2kb	LOC106428891	PREDICTED: seco-amyrin synthase-like isoform X2 [Brassica napus]	Metabolism	Metabolism of terpenoids and polyketides	ko00909//Sesquiterpenoid and triterpenoid biosynthesis	K16206	-	-	-
NC_027761.2	23347101	23347300	*	1.00744e-31	2.44459e-29	76.0417	ncbi_106428891	0.07	2.41	5.10553	5.71791e-31	3.40107e-29	Upstream2kb	LOC106428891	PREDICTED: seco-amyrin synthase-like isoform X2 [Brassica napus]	Metabolism	Metabolism of terpenoids and polyketides	ko00909//Sesquiterpenoid and triterpenoid biosynthesis	K16206	-	-	-
NC_027761.2	23348601	23348800	*	4.31058e-10	1.8095e-08	-30.7692	ncbi_106428891	0.07	2.41	5.10553	5.71791e-31	3.40107e-29	Upstream2kb	LOC106428891	PREDICTED: seco-amyrin synthase-like isoform X2 [Brassica napus]	Metabolism	Metabolism of terpenoids and polyketides	ko00909//Sesquiterpenoid and triterpenoid biosynthesis	K16206	-	-	-
NC_027761.2	23778101	23778300	*	2.70976e-06	6.21857e-05	38.5246	ncbi_106380468	0.953333	0.436667	-1.12645	0.00629097	0.0225925	Upstream2kb	LOC106380468	PREDICTED: DNA replication licensing factor MCM2 [Brassica napus]	Genetic Information Processing	Replication and repair	ko03030//DNA replication	K02540	-	-	-
NC_027761.2	24219001	24219200	*	2.32156e-38	7.91082e-36	97.4359	ncbi_106409265	0.573333	0.001	-9.16323	9.73634e-11	1.37677e-09	Upstream2kb	LOC106409265	BnaA09g01870D [Brassica napus]	-	-	-	-	-	-	-
NC_027761.2	24391001	24391200	*	6.78356e-07	1.74677e-05	36.4207	ncbi_106407494	9.96	25.8667	1.37688	2.01985e-09	2.45618e-08	Upstream2kb	LOC106407494	PREDICTED: RNA polymerase II C-terminal domain phosphatase-like 4 [Brassica napus]	-	-	-	-	GO:0044464//cell part;GO:0044424//intracellular part;GO:0005622//intracellular;GO:0043227//membrane-bounded organelle;GO:0043231//intracellular membrane-bounded organelle;GO:0005623//cell;GO:0043229//intracellular organelle;GO:0043226//organelle	-	-
NC_027761.2	24886701	24886900	*	3.82696e-50	2.21835e-47	89.7986	ncbi_106453928	2.54333	5.91	1.21644	8.72043e-05	0.000514842	Upstream2kb	LOC106453928	PREDICTED: B3 domain-containing transcription factor VRN1-like [Brassica napus]	-	-	-	-	-	-	-
NC_027761.2	24887401	24887600	*	3.45008e-15	2.54152e-13	-43.7695	ncbi_106453928	2.54333	5.91	1.21644	8.72043e-05	0.000514842	Upstream2kb	LOC106453928	PREDICTED: B3 domain-containing transcription factor VRN1-like [Brassica napus]	-	-	-	-	-	-	-
NC_027761.2	24887501	24887700	*	6.81717e-27	1.23362e-24	-48.6433	ncbi_106453928	2.54333	5.91	1.21644	8.72043e-05	0.000514842	Upstream2kb	LOC106453928	PREDICTED: B3 domain-containing transcription factor VRN1-like [Brassica napus]	-	-	-	-	-	-	-
NC_027761.2	24887601	24887800	*	1.74156e-16	1.44487e-14	-42.4378	ncbi_106453928	2.54333	5.91	1.21644	8.72043e-05	0.000514842	Upstream2kb	LOC106453928	PREDICTED: B3 domain-containing transcription factor VRN1-like [Brassica napus]	-	-	-	-	-	-	-
NC_027761.2	25283701	25283900	*	8.20378e-07	2.08146e-05	35.31	ncbi_106451960	2.14	7.22	1.75439	1.1223e-13	2.09793e-12	Upstream2kb	LOC106451960	PREDICTED: D-2-hydroxyglutarate dehydrogenase, mitochondrial-like [Brassica napus]	-	-	-	-	-	-	-
NC_027761.2	25492501	25492700	*	1.367e-15	1.04626e-13	-49.1654	ncbi_106453945	2.54	0.566667	-2.16426	0.000154926	0.000860342	Upstream2kb	LOC106453945	PREDICTED: uncharacterized protein LOC106453945 [Brassica napus]	-	-	-	-	GO:0044424//intracellular part;GO:0005623//cell;GO:0044464//cell part;GO:0043226//organelle;GO:0043229//intracellular organelle;GO:0043227//membrane-bounded organelle;GO:0005622//intracellular;GO:0043231//intracellular membrane-bounded organelle	-	GO:0022414//reproductive process;GO:0006810//transport;GO:0044765//single-organism transport;GO:0051234//establishment of localization;GO:1902578//single-organism localization;GO:0032502//developmental process;GO:0015031//protein transport;GO:0008104//protein localization;GO:0070727//cellular macromolecule localization;GO:0051641//cellular localization;GO:0003006//developmental process involved i…
NC_027761.2	26331101	26331300	*	9.86268e-11	4.49258e-09	-29.7857	ncbi_106452069	0.256667	0.783333	1.60973	0.0090453	0.0307953	Upstream2kb	LOC106452069	PREDICTED: ethylene-responsive transcription factor RAP2-3 isoform X1 [Brassica rapa]	-	-	-	-	GO:0043229//intracellular organelle;GO:0044424//intracellular part;GO:0043227//membrane-bounded organelle;GO:0043231//intracellular membrane-bounded organelle;GO:0016020//membrane;GO:0043226//organelle;GO:0005622//intracellular;GO:0044464//cell part;GO:0005623//cell	GO:0001071//nucleic acid binding transcription factor activity;GO:0097159//organic cyclic compound binding;GO:0005488//binding;GO:0003676//nucleic acid binding;GO:1901363//heterocyclic compound binding	GO:0044271//cellular nitrogen compound biosynthetic process;GO:0034654//nucleobase-containing compound biosynthetic process;GO:0007165//signal transduction;GO:0042221//response to chemical;GO:2000112//regulation of cellular macromolecule biosynthetic process;GO:0044763//single-organism cellular process;GO:0050896//response to stimulus;GO:0006355//regulation of transcription, DNA-templated;GO:0043…
NC_027761.2	27079301	27079500	*	9.00395e-08	2.69542e-06	26.2738	ncbi_111198230	2.12	0.363333	-2.5447	8.52181e-06	6.14178e-05	Upstream2kb	LOC111198230	BnaA05g23900D [Brassica napus]	Metabolism	Energy metabolism	ko00190//Oxidative phosphorylation	K02265	-	-	-
NC_027761.2	27195901	27196100	*	0.000128169	0.00199766	30.7508	ncbi_106402878	0.0166667	0.203333	3.60881	0.0145008	0.0457086	Upstream2kb	LOC106402878	NAC domain-containing protein 55-like [Brassica napus]	-	-	-	-	GO:0044424//intracellular part;GO:0043226//organelle;GO:0043231//intracellular membrane-bounded organelle;GO:0044464//cell part;GO:0043227//membrane-bounded organelle;GO:0005622//intracellular;GO:0043229//intracellular organelle;GO:0005623//cell	GO:0001071//nucleic acid binding transcription factor activity;GO:0005515//protein binding;GO:0046983//protein dimerization activity;GO:0005488//binding	GO:0032502//developmental process;GO:0009751//response to salicylic acid;GO:0010941//regulation of cell death;GO:0048731//system development;GO:0009059//macromolecule biosynthetic process;GO:0048856//anatomical structure development;GO:0009719//response to endogenous stimulus;GO:0034613//cellular protein localization;GO:0071702//organic substance transport;GO:0044767//single-organism developmenta…
NC_027761.2	27196901	27197100	*	1.11323e-07	3.28394e-06	27.8971	ncbi_106402878	0.0166667	0.203333	3.60881	0.0145008	0.0457086	Upstream2kb	LOC106402878	NAC domain-containing protein 55-like [Brassica napus]	-	-	-	-	GO:0044424//intracellular part;GO:0043226//organelle;GO:0043231//intracellular membrane-bounded organelle;GO:0044464//cell part;GO:0043227//membrane-bounded organelle;GO:0005622//intracellular;GO:0043229//intracellular organelle;GO:0005623//cell	GO:0001071//nucleic acid binding transcription factor activity;GO:0005515//protein binding;GO:0046983//protein dimerization activity;GO:0005488//binding	GO:0032502//developmental process;GO:0009751//response to salicylic acid;GO:0010941//regulation of cell death;GO:0048731//system development;GO:0009059//macromolecule biosynthetic process;GO:0048856//anatomical structure development;GO:0009719//response to endogenous stimulus;GO:0034613//cellular protein localization;GO:0071702//organic substance transport;GO:0044767//single-organism developmenta…
NC_027761.2	30190601	30190800	*	6.12223e-10	2.51883e-08	42.7027	ncbi_106452919	3.49333	12.5467	1.84463	1.61078e-12	2.70845e-11	Upstream2kb	LOC106452919	PREDICTED: U-box domain-containing protein 9 [Brassica napus]	-	-	-	-	GO:0043226//organelle;GO:0043227//membrane-bounded organelle;GO:0043229//intracellular organelle;GO:0005622//intracellular;GO:0043231//intracellular membrane-bounded organelle;GO:0005623//cell;GO:0016020//membrane;GO:0044464//cell part;GO:0044424//intracellular part	GO:0033612//receptor serine/threonine kinase binding;GO:0016740//transferase activity;GO:0003824//catalytic activity;GO:0005515//protein binding;GO:0019787//ubiquitin-like protein transferase activity;GO:0005102//receptor binding;GO:0005488//binding	GO:0019538//protein metabolic process;GO:0032870//cellular response to hormone stimulus;GO:0097305//response to alcohol;GO:0006468//protein phosphorylation;GO:0032446//protein modification by small protein conjugation;GO:0048528//post-embryonic root development;GO:0007154//cell communication;GO:0048364//root development;GO:0070647//protein modification by small protein conjugation or removal;GO:0…
NC_027761.2	30190701	30190900	*	2.058e-18	2.01606e-16	50.3497	ncbi_106452919	3.49333	12.5467	1.84463	1.61078e-12	2.70845e-11	Upstream2kb	LOC106452919	PREDICTED: U-box domain-containing protein 9 [Brassica napus]	-	-	-	-	GO:0043226//organelle;GO:0043227//membrane-bounded organelle;GO:0043229//intracellular organelle;GO:0005622//intracellular;GO:0043231//intracellular membrane-bounded organelle;GO:0005623//cell;GO:0016020//membrane;GO:0044464//cell part;GO:0044424//intracellular part	GO:0033612//receptor serine/threonine kinase binding;GO:0016740//transferase activity;GO:0003824//catalytic activity;GO:0005515//protein binding;GO:0019787//ubiquitin-like protein transferase activity;GO:0005102//receptor binding;GO:0005488//binding	GO:0019538//protein metabolic process;GO:0032870//cellular response to hormone stimulus;GO:0097305//response to alcohol;GO:0006468//protein phosphorylation;GO:0032446//protein modification by small protein conjugation;GO:0048528//post-embryonic root development;GO:0007154//cell communication;GO:0048364//root development;GO:0070647//protein modification by small protein conjugation or removal;GO:0…
NC_027761.2	30190801	30191000	*	1.79992e-20	2.07753e-18	61.7647	ncbi_106452919	3.49333	12.5467	1.84463	1.61078e-12	2.70845e-11	Upstream2kb	LOC106452919	PREDICTED: U-box domain-containing protein 9 [Brassica napus]	-	-	-	-	GO:0043226//organelle;GO:0043227//membrane-bounded organelle;GO:0043229//intracellular organelle;GO:0005622//intracellular;GO:0043231//intracellular membrane-bounded organelle;GO:0005623//cell;GO:0016020//membrane;GO:0044464//cell part;GO:0044424//intracellular part	GO:0033612//receptor serine/threonine kinase binding;GO:0016740//transferase activity;GO:0003824//catalytic activity;GO:0005515//protein binding;GO:0019787//ubiquitin-like protein transferase activity;GO:0005102//receptor binding;GO:0005488//binding	GO:0019538//protein metabolic process;GO:0032870//cellular response to hormone stimulus;GO:0097305//response to alcohol;GO:0006468//protein phosphorylation;GO:0032446//protein modification by small protein conjugation;GO:0048528//post-embryonic root development;GO:0007154//cell communication;GO:0048364//root development;GO:0070647//protein modification by small protein conjugation or removal;GO:0…
NC_027761.2	30663201	30663400	*	1.3282e-09	5.22239e-08	40.293	ncbi_106453001	4.43667	1.06667	-2.05637	3.26575e-07	2.96942e-06	Upstream2kb	LOC106453001	PREDICTED: elongation of fatty acids protein 3-like [Brassica napus]	-	-	-	-	GO:0044425//membrane part;GO:0016020//membrane;GO:0031224//intrinsic component of membrane	-	GO:0009987//cellular process;GO:0046467//membrane lipid biosynthetic process;GO:1901564//organonitrogen compound metabolic process;GO:1901566//organonitrogen compound biosynthetic process;GO:0008152//metabolic process;GO:0044249//cellular biosynthetic process;GO:0044711//single-organism biosynthetic process;GO:0044699//single-organism process;GO:0044237//cellular metabolic process;GO:0006807//nit…
NC_027761.2	30782001	30782200	*	4.44645e-10	1.8634e-08	36.2745	ncbi_106453061	1.63667	4.27333	1.3846	7.30952e-08	7.29461e-07	Upstream2kb	LOC106453061	PREDICTED: probable polygalacturonase [Brassica napus]	-	-	-	-	GO:0005622//intracellular;GO:0044424//intracellular part;GO:0009536//plastid;GO:0005623//cell;GO:0044444//cytoplasmic part;GO:0043229//intracellular organelle;GO:0044464//cell part;GO:0043231//intracellular membrane-bounded organelle;GO:0043227//membrane-bounded organelle;GO:0005737//cytoplasm;GO:0043226//organelle	GO:0003824//catalytic activity;GO:0016798//hydrolase activity, acting on glycosyl bonds;GO:0016787//hydrolase activity;GO:0004553//hydrolase activity, hydrolyzing O-glycosyl compounds	GO:0045229//external encapsulating structure organization;GO:0044238//primary metabolic process;GO:0071840//cellular component organization or biogenesis;GO:0009987//cellular process;GO:0016043//cellular component organization;GO:0008152//metabolic process
NC_027761.2	30808801	30809000	*	2.21045e-11	1.08924e-09	47.3649	ncbi_106453066	0.593333	2.58	2.12046	5.23455e-09	6.04054e-08	Upstream2kb	LOC106453066	PREDICTED: sodium/hydrogen exchanger 2 [Brassica napus]	-	-	-	-	GO:0031090//organelle membrane;GO:0043227//membrane-bounded organelle;GO:0031224//intrinsic component of membrane;GO:0044425//membrane part;GO:0016020//membrane;GO:0044422//organelle part;GO:0043226//organelle	GO:0015075//ion transmembrane transporter activity;GO:0015491//cation:cation antiporter activity;GO:0099516//ion antiporter activity;GO:0015298//solute:cation antiporter activity;GO:0005215//transporter activity;GO:0022857//transmembrane transporter activity;GO:0015077//monovalent inorganic cation transmembrane transporter activity;GO:0022890//inorganic cation transmembrane transporter activity;G…	GO:0051234//establishment of localization;GO:0006970//response to osmotic stress;GO:0050789//regulation of biological process;GO:0015672//monovalent inorganic cation transport;GO:0071805//potassium ion transmembrane transport;GO:0044699//single-organism process;GO:0006812//cation transport;GO:0098771//inorganic ion homeostasis;GO:0050801//ion homeostasis;GO:1902578//single-organism localization;G…
NC_027761.2	30808901	30809100	*	2.92762e-05	0.000536905	33.3545	ncbi_106453066	0.593333	2.58	2.12046	5.23455e-09	6.04054e-08	Upstream2kb	LOC106453066	PREDICTED: sodium/hydrogen exchanger 2 [Brassica napus]	-	-	-	-	GO:0031090//organelle membrane;GO:0043227//membrane-bounded organelle;GO:0031224//intrinsic component of membrane;GO:0044425//membrane part;GO:0016020//membrane;GO:0044422//organelle part;GO:0043226//organelle	GO:0015075//ion transmembrane transporter activity;GO:0015491//cation:cation antiporter activity;GO:0099516//ion antiporter activity;GO:0015298//solute:cation antiporter activity;GO:0005215//transporter activity;GO:0022857//transmembrane transporter activity;GO:0015077//monovalent inorganic cation transmembrane transporter activity;GO:0022890//inorganic cation transmembrane transporter activity;G…	GO:0051234//establishment of localization;GO:0006970//response to osmotic stress;GO:0050789//regulation of biological process;GO:0015672//monovalent inorganic cation transport;GO:0071805//potassium ion transmembrane transport;GO:0044699//single-organism process;GO:0006812//cation transport;GO:0098771//inorganic ion homeostasis;GO:0050801//ion homeostasis;GO:1902578//single-organism localization;G…
NC_027761.2	30875901	30876100	*	1.44203e-22	1.9461e-20	40.3586	ncbi_106453076	4.97	11.57	1.21907	3.05708e-07	2.79323e-06	Upstream2kb	LOC106453076	PREDICTED: probable transcription factor At3g04930 [Brassica rapa]	-	-	-	-	GO:0043231//intracellular membrane-bounded organelle;GO:0005623//cell;GO:0043229//intracellular organelle;GO:0043227//membrane-bounded organelle;GO:0043226//organelle;GO:0005622//intracellular;GO:0044464//cell part;GO:0044424//intracellular part	-	GO:0019222//regulation of metabolic process;GO:0050789//regulation of biological process;GO:0065007//biological regulation;GO:0010468//regulation of gene expression;GO:0060255//regulation of macromolecule metabolic process
NC_027761.2	30876001	30876200	*	5.33595e-22	6.92004e-20	35.101	ncbi_106453076	4.97	11.57	1.21907	3.05708e-07	2.79323e-06	Upstream2kb	LOC106453076	PREDICTED: probable transcription factor At3g04930 [Brassica rapa]	-	-	-	-	GO:0043231//intracellular membrane-bounded organelle;GO:0005623//cell;GO:0043229//intracellular organelle;GO:0043227//membrane-bounded organelle;GO:0043226//organelle;GO:0005622//intracellular;GO:0044464//cell part;GO:0044424//intracellular part	-	GO:0019222//regulation of metabolic process;GO:0050789//regulation of biological process;GO:0065007//biological regulation;GO:0010468//regulation of gene expression;GO:0060255//regulation of macromolecule metabolic process
NC_027761.2	31342301	31342500	*	3.7999e-64	3.76919e-61	-91.7445	ncbi_106434321	14.3633	5.01333	-1.51855	1.12264e-05	7.91938e-05	Upstream2kb	LOC106434321	PREDICTED: mediator of RNA polymerase II transcription subunit 11-like [Brassica napus]	-	-	-	-	GO:0043226//organelle;GO:0032991//macromolecular complex;GO:0043231//intracellular membrane-bounded organelle;GO:0044424//intracellular part;GO:0043227//membrane-bounded organelle;GO:0005623//cell;GO:0044464//cell part;GO:0005622//intracellular;GO:0043234//protein complex;GO:0043229//intracellular organelle	GO:0005488//binding	GO:0060255//regulation of macromolecule metabolic process;GO:0031323//regulation of cellular metabolic process;GO:0010468//regulation of gene expression;GO:0065007//biological regulation;GO:0050794//regulation of cellular process;GO:0009889//regulation of biosynthetic process;GO:0080090//regulation of primary metabolic process;GO:0051171//regulation of nitrogen compound metabolic process;GO:19035…
NC_027761.2	31342401	31342600	*	1.36358e-52	8.8023e-50	-91.3189	ncbi_106434321	14.3633	5.01333	-1.51855	1.12264e-05	7.91938e-05	Upstream2kb	LOC106434321	PREDICTED: mediator of RNA polymerase II transcription subunit 11-like [Brassica napus]	-	-	-	-	GO:0043226//organelle;GO:0032991//macromolecular complex;GO:0043231//intracellular membrane-bounded organelle;GO:0044424//intracellular part;GO:0043227//membrane-bounded organelle;GO:0005623//cell;GO:0044464//cell part;GO:0005622//intracellular;GO:0043234//protein complex;GO:0043229//intracellular organelle	GO:0005488//binding	GO:0060255//regulation of macromolecule metabolic process;GO:0031323//regulation of cellular metabolic process;GO:0010468//regulation of gene expression;GO:0065007//biological regulation;GO:0050794//regulation of cellular process;GO:0009889//regulation of biosynthetic process;GO:0080090//regulation of primary metabolic process;GO:0051171//regulation of nitrogen compound metabolic process;GO:19035…
NC_027761.2	31383501	31383700	*	9.67359e-16	7.50246e-14	29.9497	ncbi_106434297	1.57667	3.95333	1.32619	6.35924e-06	4.68518e-05	Upstream2kb	LOC106434297	PREDICTED: E3 ubiquitin-protein ligase RGLG1-like isoform X2 [Brassica napus]	-	-	-	-	-	-	-
NC_027761.2	31433301	31433500	*	2.68889e-63	2.58647e-60	-91.6117	ncbi_106441516	0.03	0.266667	3.152	0.00143373	0.00625921	Upstream2kb	LOC106441516	BnaA05g33640D [Brassica napus]	-	-	-	-	-	-	-
NC_027761.2	31433401	31433600	*	1.49436e-78	2.40986e-75	-78.8546	ncbi_106441516	0.03	0.266667	3.152	0.00143373	0.00625921	Upstream2kb	LOC106441516	BnaA05g33640D [Brassica napus]	-	-	-	-	-	-	-
NC_027761.2	31433501	31433700	*	6.56537e-32	1.60995e-29	-67.6056	ncbi_106441516	0.03	0.266667	3.152	0.00143373	0.00625921	Upstream2kb	LOC106441516	BnaA05g33640D [Brassica napus]	-	-	-	-	-	-	-
NC_027761.2	31445801	31446000	*	0.000727176	0.00906992	-27.5427	ncbi_106433466	0.803333	0.393333	-1.03025	0.00898597	0.0306174	Upstream2kb	LOC106433466	localized according to blastn similarity to EST sequences; therefore, the coding span corresponds only to an area of similarity since the initation codon and stop codon could not be precisely determined, partial [Arabidopsis thaliana]	-	-	-	-	-	-	-
NC_027761.2	31445901	31446100	*	2.33685e-05	0.00043763	-29.2111	ncbi_106433466	0.803333	0.393333	-1.03025	0.00898597	0.0306174	Upstream2kb	LOC106433466	localized according to blastn similarity to EST sequences; therefore, the coding span corresponds only to an area of similarity since the initation codon and stop codon could not be precisely determined, partial [Arabidopsis thaliana]	-	-	-	-	-	-	-
NC_027762.2	262601	262800	*	6.29971e-13	3.69018e-11	-39.7162	ncbi_106345753	10.5967	23.2467	1.13341	4.55323e-06	3.43628e-05	Upstream2kb	LOC106345753	PREDICTED: probable acyl-activating enzyme 18, peroxisomal [Brassica napus]	-	-	-	-	-	-	-
NC_027762.2	300401	300600	*	4.1118e-07	1.10127e-05	-28.0689	ncbi_106350978	2.93667	1.42	-1.04829	0.0124224	0.0402288	Upstream2kb	LOC106350978	BnaA06g00470D [Brassica napus]	-	-	-	-	-	-	-
NC_027762.2	336301	336500	*	1.26315e-34	3.58951e-32	-86.2839	ncbi_106345762	11.6267	1.16	-3.32524	5.12954e-25	2.10154e-23	Upstream2kb	LOC106345762	PREDICTED: dihydrolipoyllysine-residue acetyltransferase component 3 of pyruvate dehydrogenase complex, mitochondrial-like [Brassica napus]	Metabolism	Carbohydrate metabolism;Global and Overview	ko01200//Carbon metabolism;ko00010//Glycolysis / Gluconeogenesis;ko00620//Pyruvate metabolism;ko00020//Citrate cycle (TCA cycle)	K00627	GO:0044422//organelle part;GO:0044429//mitochondrial part;GO:0005622//intracellular;GO:0044424//intracellular part;GO:0044464//cell part;GO:0043226//organelle;GO:0005623//cell;GO:0043231//intracellular membrane-bounded organelle;GO:0005737//cytoplasm;GO:0043229//intracellular organelle;GO:0044446//intracellular organelle part;GO:0005739//mitochondrion;GO:0043227//membrane-bounded organelle;GO:004…	GO:0016417//S-acyltransferase activity;GO:0016747//transferase activity, transferring acyl groups other than amino-acyl groups;GO:0003824//catalytic activity;GO:0016418//S-acetyltransferase activity;GO:0016740//transferase activity;GO:0016746//transferase activity, transferring acyl groups;GO:0016407//acetyltransferase activity	GO:0032787//monocarboxylic acid metabolic process;GO:0043436//oxoacid metabolic process;GO:0050896//response to stimulus;GO:0044763//single-organism cellular process;GO:0071704//organic substance metabolic process;GO:0042221//response to chemical;GO:0019752//carboxylic acid metabolic process;GO:0006082//organic acid metabolic process;GO:0006090//pyruvate metabolic process;GO:0010038//response to …
NC_027762.2	336401	336600	*	2.61523e-46	1.28749e-43	-90.2439	ncbi_106345762	11.6267	1.16	-3.32524	5.12954e-25	2.10154e-23	Upstream2kb	LOC106345762	PREDICTED: dihydrolipoyllysine-residue acetyltransferase component 3 of pyruvate dehydrogenase complex, mitochondrial-like [Brassica napus]	Metabolism	Carbohydrate metabolism;Global and Overview	ko01200//Carbon metabolism;ko00010//Glycolysis / Gluconeogenesis;ko00620//Pyruvate metabolism;ko00020//Citrate cycle (TCA cycle)	K00627	GO:0044422//organelle part;GO:0044429//mitochondrial part;GO:0005622//intracellular;GO:0044424//intracellular part;GO:0044464//cell part;GO:0043226//organelle;GO:0005623//cell;GO:0043231//intracellular membrane-bounded organelle;GO:0005737//cytoplasm;GO:0043229//intracellular organelle;GO:0044446//intracellular organelle part;GO:0005739//mitochondrion;GO:0043227//membrane-bounded organelle;GO:004…	GO:0016417//S-acyltransferase activity;GO:0016747//transferase activity, transferring acyl groups other than amino-acyl groups;GO:0003824//catalytic activity;GO:0016418//S-acetyltransferase activity;GO:0016740//transferase activity;GO:0016746//transferase activity, transferring acyl groups;GO:0016407//acetyltransferase activity	GO:0032787//monocarboxylic acid metabolic process;GO:0043436//oxoacid metabolic process;GO:0050896//response to stimulus;GO:0044763//single-organism cellular process;GO:0071704//organic substance metabolic process;GO:0042221//response to chemical;GO:0019752//carboxylic acid metabolic process;GO:0006082//organic acid metabolic process;GO:0006090//pyruvate metabolic process;GO:0010038//response to …
NC_027762.2	1178601	1178800	*	6.04863e-15	4.35312e-13	43.9029	ncbi_106351054	0.34	2.31333	2.76637	2.39793e-06	1.90687e-05	Upstream2kb	LOC106351054	PREDICTED: ethylene-responsive transcription factor 4-like [Brassica napus]	-	-	-	-	-	-	-
NC_027762.2	1179301	1179500	*	7.98972e-44	3.53286e-41	56.8764	ncbi_106351054	0.34	2.31333	2.76637	2.39793e-06	1.90687e-05	Upstream2kb	LOC106351054	PREDICTED: ethylene-responsive transcription factor 4-like [Brassica napus]	-	-	-	-	-	-	-
NC_027762.2	1285401	1285600	*	4.94574e-141	4.31426e-137	-94.4348	ncbi_106406491	0.001	4.79667	12.2278	3.10087e-77	1.80038e-74	Upstream2kb	BNAC06G05660D	BnaA06g37450D [Brassica napus]	-	-	-	-	-	-	-
NC_027762.2	1285501	1285700	*	3.11314e-68	3.62194e-65	-92.4222	ncbi_106406491	0.001	4.79667	12.2278	3.10087e-77	1.80038e-74	Upstream2kb	BNAC06G05660D	BnaA06g37450D [Brassica napus]	-	-	-	-	-	-	-
NC_027762.2	1286001	1286200	*	1.50678e-06	3.63754e-05	35.4595	ncbi_106406491	0.001	4.79667	12.2278	3.10087e-77	1.80038e-74	Upstream2kb	BNAC06G05660D	BnaA06g37450D [Brassica napus]	-	-	-	-	-	-	-
NC_027762.2	1336601	1336800	*	2.7685e-05	0.000510462	-35.9515	ncbi_106447461	0.13	1.29667	3.31822	2.91833e-10	3.90925e-09	Upstream2kb	BNAA06G01870D	O-fucosyltransferase family protein [Arabidopsis thaliana]	-	-	-	-	-	GO:0003824//catalytic activity;GO:0016740//transferase activity	-
NC_027762.2	1336701	1336900	*	1.57379e-14	1.08744e-12	-31.3155	ncbi_106447461	0.13	1.29667	3.31822	2.91833e-10	3.90925e-09	Upstream2kb	BNAA06G01870D	O-fucosyltransferase family protein [Arabidopsis thaliana]	-	-	-	-	-	GO:0003824//catalytic activity;GO:0016740//transferase activity	-
NC_027762.2	1336801	1337000	*	6.28609e-13	3.68237e-11	-27.828	ncbi_106447461	0.13	1.29667	3.31822	2.91833e-10	3.90925e-09	Upstream2kb	BNAA06G01870D	O-fucosyltransferase family protein [Arabidopsis thaliana]	-	-	-	-	-	GO:0003824//catalytic activity;GO:0016740//transferase activity	-
NC_027762.2	1720801	1721000	*	5.54559e-15	4.00836e-13	-25.5132	ncbi_111216208	1.2	0.0633333	-4.24393	1.14678e-06	9.59484e-06	Upstream2kb	LOC111216208	PREDICTED: zinc finger protein ZOP1 isoform X1 [Brassica rapa]	-	-	-	-	-	-	-
NC_027762.2	1720901	1721100	*	2.38578e-116	1.12387e-112	-92.3958	ncbi_111216208	1.2	0.0633333	-4.24393	1.14678e-06	9.59484e-06	Upstream2kb	LOC111216208	PREDICTED: zinc finger protein ZOP1 isoform X1 [Brassica rapa]	-	-	-	-	-	-	-
NC_027762.2	1721001	1721200	*	6.37465e-117	3.054e-113	-94.469	ncbi_111216208	1.2	0.0633333	-4.24393	1.14678e-06	9.59484e-06	Upstream2kb	LOC111216208	PREDICTED: zinc finger protein ZOP1 isoform X1 [Brassica rapa]	-	-	-	-	-	-	-
NC_027762.2	1721101	1721300	*	8.51134e-21	1.00618e-18	-68.0941	ncbi_111216208	1.2	0.0633333	-4.24393	1.14678e-06	9.59484e-06	Upstream2kb	LOC111216208	PREDICTED: zinc finger protein ZOP1 isoform X1 [Brassica rapa]	-	-	-	-	-	-	-
NC_027762.2	1878401	1878600	*	1.28429e-59	1.07671e-56	80.8548	ncbi_106346123	1.48333	0.71	-1.06295	0.00421325	0.0160236	Upstream2kb	LOC106346123	BnaCnng34380D, partial [Brassica napus]	-	-	-	-	-	-	-
NC_027762.2	2586801	2587000	*	4.16202e-11	1.98595e-09	-46.3996	ncbi_106346389	18.9	7.53333	-1.32703	1.57932e-09	1.94235e-08	Upstream2kb	LOC106346389	PREDICTED: 3-ketoacyl-CoA synthase 3-like [Brassica napus]	Metabolism	Lipid metabolism	ko00062//Fatty acid elongation	K15397	-	-	-
NC_027762.2	3156301	3156500	*	1.9114e-28	3.80626e-26	77.4609	ncbi_106346287	0.556667	0.001	-9.12067	3.28733e-06	2.54663e-05	Upstream2kb	LOC106346287	PREDICTED: transcription factor bHLH149 [Brassica napus]	-	-	-	-	-	-	-
NC_027762.2	3156401	3156600	*	5.89108e-17	5.09314e-15	30.9721	ncbi_106346287	0.556667	0.001	-9.12067	3.28733e-06	2.54663e-05	Upstream2kb	LOC106346287	PREDICTED: transcription factor bHLH149 [Brassica napus]	-	-	-	-	-	-	-
NC_027762.2	3369601	3369800	*	1.91207e-16	1.58074e-14	43.9024	ncbi_106346243	2.76667	10.81	1.96615	1.16914e-14	2.36199e-13	Upstream2kb	LOC106346243	BnaA06g05720D [Brassica napus]	-	-	-	-	-	-	-
NC_027762.2	5486301	5486500	*	3.99411e-08	1.26554e-06	-34.804	ncbi_106445571	0.09	1.00667	3.48352	6.89656e-07	5.96376e-06	Upstream2kb	LOC106445571	PREDICTED: dehydration-responsive element-binding protein 1F-like [Brassica napus]	-	-	-	-	GO:0005622//intracellular;GO:0043226//organelle;GO:0005623//cell;GO:0043229//intracellular organelle;GO:0044424//intracellular part;GO:0044464//cell part;GO:0043231//intracellular membrane-bounded organelle;GO:0043227//membrane-bounded organelle	GO:0003676//nucleic acid binding;GO:0000975//regulatory region DNA binding;GO:0005488//binding;GO:1901363//heterocyclic compound binding;GO:0001071//nucleic acid binding transcription factor activity;GO:0003677//DNA binding;GO:0001067//regulatory region nucleic acid binding;GO:0097159//organic cyclic compound binding	GO:0019222//regulation of metabolic process;GO:0048506//regulation of timing of meristematic phase transition;GO:0071704//organic substance metabolic process;GO:0009266//response to temperature stimulus;GO:0044249//cellular biosynthetic process;GO:0006950//response to stress;GO:0031323//regulation of cellular metabolic process;GO:0040007//growth;GO:0040034//regulation of development, heterochroni…
NC_027762.2	5797501	5797700	*	7.1869e-14	4.64298e-12	-52.6113	ncbi_106373275	0.09	0.533333	2.56704	1.7966e-05	0.000121789	Upstream2kb	LOC106373275	PREDICTED: uncharacterized protein LOC106373275 [Brassica napus]	-	-	-	-	-	-	-
NC_027762.2	6101401	6101600	*	9.68625e-30	2.09098e-27	-98.6111	ncbi_106346553	3.96333	0.583333	-2.76432	1.84943e-14	3.66034e-13	Upstream2kb	LOC106346553	PREDICTED: cytochrome P450 78A5 [Brassica napus]	Metabolism	Biosynthesis of other secondary metabolites;Metabolism of terpenoids and polyketides	ko00945//Stilbenoid, diarylheptanoid and gingerol biosynthesis;ko00903//Limonene and pinene degradation	K00517	GO:0043231//intracellular membrane-bounded organelle;GO:0031224//intrinsic component of membrane;GO:0044425//membrane part;GO:0043226//organelle;GO:0043229//intracellular organelle;GO:0016020//membrane;GO:0043227//membrane-bounded organelle;GO:0044424//intracellular part;GO:0044464//cell part;GO:0005623//cell;GO:0005622//intracellular	GO:0005488//binding	GO:0044707//single-multicellular organism process;GO:0044699//single-organism process;GO:0003006//developmental process involved in reproduction;GO:0048646//anatomical structure formation involved in morphogenesis;GO:0048645//organ formation;GO:0044710//single-organism metabolic process;GO:0009653//anatomical structure morphogenesis;GO:0022414//reproductive process;GO:0032502//developmental proce…
NC_027762.2	6101501	6101700	*	3.39654e-23	4.7973e-21	-100	ncbi_106346553	3.96333	0.583333	-2.76432	1.84943e-14	3.66034e-13	Upstream2kb	LOC106346553	PREDICTED: cytochrome P450 78A5 [Brassica napus]	Metabolism	Biosynthesis of other secondary metabolites;Metabolism of terpenoids and polyketides	ko00945//Stilbenoid, diarylheptanoid and gingerol biosynthesis;ko00903//Limonene and pinene degradation	K00517	GO:0043231//intracellular membrane-bounded organelle;GO:0031224//intrinsic component of membrane;GO:0044425//membrane part;GO:0043226//organelle;GO:0043229//intracellular organelle;GO:0016020//membrane;GO:0043227//membrane-bounded organelle;GO:0044424//intracellular part;GO:0044464//cell part;GO:0005623//cell;GO:0005622//intracellular	GO:0005488//binding	GO:0044707//single-multicellular organism process;GO:0044699//single-organism process;GO:0003006//developmental process involved in reproduction;GO:0048646//anatomical structure formation involved in morphogenesis;GO:0048645//organ formation;GO:0044710//single-organism metabolic process;GO:0009653//anatomical structure morphogenesis;GO:0022414//reproductive process;GO:0032502//developmental proce…
NC_027762.2	6471401	6471600	*	1.88559e-08	6.28766e-07	-32.9233	ncbi_106346469	3.27667	0.316667	-3.37119	3.27599e-18	8.56723e-17	Upstream2kb	LOC106346469	PREDICTED: protein IQ-DOMAIN 31-like [Brassica napus]	-	-	-	-	GO:0043234//protein complex;GO:0032991//macromolecular complex;GO:0044424//intracellular part;GO:0016020//membrane;GO:0005623//cell;GO:0044464//cell part;GO:0005622//intracellular	-	-
NC_027762.2	6580701	6580900	*	8.08003e-06	0.000168045	36.9263	ncbi_106420680	0.466667	0.05	-3.22239	0.000601809	0.00289844	Upstream2kb	LOC106420680	BnaA04g12560D [Brassica napus]	-	-	-	-	-	-	-
NC_027762.2	6863701	6863900	*	1.06058e-17	9.79738e-16	39.0244	ncbi_106346690	5.46667	19.3367	1.82261	1.96432e-14	3.87391e-13	Upstream2kb	LOC106346690	PREDICTED: zinc finger A20 and AN1 domain-containing stress-associated protein 6-like [Brassica napus]	-	-	-	-	-	-	-
NC_027762.2	6863801	6864000	*	2.07556e-11	1.02562e-09	26.9231	ncbi_106346690	5.46667	19.3367	1.82261	1.96432e-14	3.87391e-13	Upstream2kb	LOC106346690	PREDICTED: zinc finger A20 and AN1 domain-containing stress-associated protein 6-like [Brassica napus]	-	-	-	-	-	-	-
NC_027762.2	7460001	7460200	*	1.54949e-11	7.77205e-10	44.7205	ncbi_106374928	0.586667	1.98667	1.75974	0.00242078	0.00989227	Upstream2kb	LOC106374928	mediator of RNA polymerase II transcription subunit [Arabidopsis thaliana]	-	-	-	-	GO:0043227//membrane-bounded organelle;GO:0005622//intracellular;GO:0005623//cell;GO:0044424//intracellular part;GO:0043226//organelle;GO:0044464//cell part;GO:0043229//intracellular organelle;GO:0043231//intracellular membrane-bounded organelle	-	GO:0051704//multi-organism process;GO:0051707//response to other organism;GO:0009620//response to fungus;GO:0043207//response to external biotic stimulus;GO:0050896//response to stimulus;GO:0009605//response to external stimulus;GO:0009607//response to biotic stimulus
NC_027762.2	8612701	8612900	*	1.30402e-06	3.18362e-05	42.5532	ncbi_106346756	0.216667	0.03	-2.85244	0.000264341	0.00139204	Upstream2kb	LOC106346756	BnaA06g11160D [Brassica napus]	-	-	-	-	-	-	GO:0044699//single-organism process;GO:0009987//cellular process;GO:0044763//single-organism cellular process
NC_027762.2	8612801	8613000	*	3.6483e-06	8.15785e-05	42.8571	ncbi_106346756	0.216667	0.03	-2.85244	0.000264341	0.00139204	Upstream2kb	LOC106346756	BnaA06g11160D [Brassica napus]	-	-	-	-	-	-	GO:0044699//single-organism process;GO:0009987//cellular process;GO:0044763//single-organism cellular process
NC_027762.2	9192401	9192600	*	0.000579789	0.00746236	28.4436	ncbi_106346846	0.06	0.616667	3.36146	6.77279e-08	6.79208e-07	Upstream2kb	LOC106346846	PREDICTED: histone-lysine N-methyltransferase, H3 lysine-9 specific SUVH7-like [Brassica napus]	Metabolism	Amino acid metabolism	ko00310//Lysine degradation	K11420	-	-	-
NC_027762.2	10410401	10410600	*	2.44327e-06	5.65903e-05	-33.3333	ncbi_106346917	2.90667	9.21333	1.66436	1.94696e-11	2.9614e-10	Upstream2kb	LOC106346917	PREDICTED: rab9 effector protein with kelch motifs-like [Brassica napus]	-	-	-	-	-	-	-
NC_027762.2	10410501	10410700	*	1.58201e-05	0.000308498	-40	ncbi_106346917	2.90667	9.21333	1.66436	1.94696e-11	2.9614e-10	Upstream2kb	LOC106346917	PREDICTED: rab9 effector protein with kelch motifs-like [Brassica napus]	-	-	-	-	-	-	-
NC_027762.2	10935201	10935400	*	0.000550919	0.00714381	33.5714	ncbi_106441483	13.7433	0.156667	-6.45489	1.72151e-37	1.45581e-35	Upstream2kb	LOC106441483	BnaA03g06140D [Brassica napus]	-	-	-	-	-	-	-
NC_027762.2	12126001	12126200	*	1.07665e-06	2.67225e-05	-44.8276	ncbi_106433707	0.001	6.26	12.6119	7.68897e-43	8.78428e-41	Upstream2kb	LOC106433707	PREDICTED: RING-H2 finger protein ATL33-like [Brassica napus]	-	-	-	-	-	GO:0043167//ion binding;GO:0005488//binding;GO:0046872//metal ion binding;GO:0046914//transition metal ion binding;GO:0043169//cation binding	GO:0050896//response to stimulus;GO:0009416//response to light stimulus;GO:0009648//photoperiodism;GO:0009628//response to abiotic stimulus;GO:0009314//response to radiation
NC_027762.2	12427101	12427300	*	7.74388e-14	4.9872e-12	41.6327	ncbi_111198861	0.24	3.38333	3.81734	1.90344e-15	4.11475e-14	Upstream2kb	LOC111198861	BnaUnng00370D [Brassica napus]	-	-	-	-	-	-	-
NC_027762.2	12470601	12470800	*	0.000464131	0.00615471	33.7143	ncbi_106421305	1.29	4.71	1.86836	1.59344e-07	1.51443e-06	Upstream2kb	LOC106421305	BnaA06g14660D [Brassica napus]	-	-	-	-	-	-	-
NC_027762.2	12471401	12471600	*	4.21132e-17	3.69232e-15	39.8126	ncbi_106421305	1.29	4.71	1.86836	1.59344e-07	1.51443e-06	Upstream2kb	LOC106421305	BnaA06g14660D [Brassica napus]	-	-	-	-	-	-	-
NC_027762.2	12634801	12635000	*	2.32466e-09	8.83089e-08	41.6667	ncbi_106350066	0.001	3.98667	11.961	1.10388e-44	1.38075e-42	Upstream2kb	LOC106350066	BnaCnng38980D [Brassica napus]	-	-	-	-	-	-	-
NC_027762.2	12634901	12635100	*	2.3989e-08	7.86725e-07	46.3203	ncbi_106350066	0.001	3.98667	11.961	1.10388e-44	1.38075e-42	Upstream2kb	LOC106350066	BnaCnng38980D [Brassica napus]	-	-	-	-	-	-	-
NC_027762.2	12704501	12704700	*	1.03223e-20	1.21343e-18	-34.596	ncbi_106347299	8.53	21.32	1.32159	5.76748e-09	6.62018e-08	Upstream2kb	LOC106347299	BnaA06g14840D [Brassica napus]	-	-	-	-	-	-	-
NC_027762.2	12704801	12705000	*	3.27264e-72	4.30982e-69	-54.9395	ncbi_106347299	8.53	21.32	1.32159	5.76748e-09	6.62018e-08	Upstream2kb	LOC106347299	BnaA06g14840D [Brassica napus]	-	-	-	-	-	-	-
NC_027762.2	12704901	12705100	*	4.74233e-63	4.52199e-60	-57.7176	ncbi_106347299	8.53	21.32	1.32159	5.76748e-09	6.62018e-08	Upstream2kb	LOC106347299	BnaA06g14840D [Brassica napus]	-	-	-	-	-	-	-
NC_027762.2	12722801	12723000	*	1.09612e-76	1.66738e-73	57.4186	ncbi_106350070	0.85	0.001	-9.73132	6.3029e-09	7.20923e-08	Upstream2kb	LOC106350070	PREDICTED: B3 domain-containing protein REM8-like [Brassica rapa]	-	-	-	-	-	-	-
NC_027762.2	14789001	14789200	*	1.86855e-09	7.19695e-08	29.3198	ncbi_106430810	0.496667	0.0466667	-3.41181	0.000114805	0.000658357	Upstream2kb	LOC106430810	BnaA01g20430D [Brassica napus]	-	-	-	-	-	-	-
NC_027762.2	15256801	15257000	*	5.53727e-05	0.00094906	-25.6757	ncbi_106350229	18.2833	37.2267	1.02581	5.49353e-06	4.09271e-05	Upstream2kb	LOC106350229	BnaA06g17240D [Brassica napus]	-	-	-	-	GO:0005623//cell;GO:0043231//intracellular membrane-bounded organelle;GO:0043226//organelle;GO:0044464//cell part;GO:0005622//intracellular;GO:0043227//membrane-bounded organelle;GO:0009536//plastid;GO:0043229//intracellular organelle;GO:0005737//cytoplasm;GO:0044444//cytoplasmic part;GO:0044424//intracellular part	GO:0005515//protein binding;GO:0005488//binding	GO:0034660//ncRNA metabolic process;GO:0006796//phosphate-containing compound metabolic process;GO:0009987//cellular process;GO:0043623//cellular protein complex assembly;GO:0019684//photosynthesis, light reaction;GO:0006091//generation of precursor metabolites and energy;GO:1901564//organonitrogen compound metabolic process;GO:0015979//photosynthesis;GO:0006733//oxidoreduction coenzyme metabolic…
NC_027762.2	15257401	15257600	*	3.69456e-05	0.00066124	-34.5694	ncbi_106350229	18.2833	37.2267	1.02581	5.49353e-06	4.09271e-05	Upstream2kb	LOC106350229	BnaA06g17240D [Brassica napus]	-	-	-	-	GO:0005623//cell;GO:0043231//intracellular membrane-bounded organelle;GO:0043226//organelle;GO:0044464//cell part;GO:0005622//intracellular;GO:0043227//membrane-bounded organelle;GO:0009536//plastid;GO:0043229//intracellular organelle;GO:0005737//cytoplasm;GO:0044444//cytoplasmic part;GO:0044424//intracellular part	GO:0005515//protein binding;GO:0005488//binding	GO:0034660//ncRNA metabolic process;GO:0006796//phosphate-containing compound metabolic process;GO:0009987//cellular process;GO:0043623//cellular protein complex assembly;GO:0019684//photosynthesis, light reaction;GO:0006091//generation of precursor metabolites and energy;GO:1901564//organonitrogen compound metabolic process;GO:0015979//photosynthesis;GO:0006733//oxidoreduction coenzyme metabolic…
NC_027762.2	15257501	15257700	*	3.69456e-05	0.00066124	-34.5694	ncbi_106350229	18.2833	37.2267	1.02581	5.49353e-06	4.09271e-05	Upstream2kb	LOC106350229	BnaA06g17240D [Brassica napus]	-	-	-	-	GO:0005623//cell;GO:0043231//intracellular membrane-bounded organelle;GO:0043226//organelle;GO:0044464//cell part;GO:0005622//intracellular;GO:0043227//membrane-bounded organelle;GO:0009536//plastid;GO:0043229//intracellular organelle;GO:0005737//cytoplasm;GO:0044444//cytoplasmic part;GO:0044424//intracellular part	GO:0005515//protein binding;GO:0005488//binding	GO:0034660//ncRNA metabolic process;GO:0006796//phosphate-containing compound metabolic process;GO:0009987//cellular process;GO:0043623//cellular protein complex assembly;GO:0019684//photosynthesis, light reaction;GO:0006091//generation of precursor metabolites and energy;GO:1901564//organonitrogen compound metabolic process;GO:0015979//photosynthesis;GO:0006733//oxidoreduction coenzyme metabolic…
NC_027762.2	16381301	16381500	*	1.0817e-12	6.18107e-11	-54.1299	ncbi_106371416	0.52	1.69667	1.70612	0.00364936	0.0141431	Upstream2kb	LOC106371416	BnaA10g09590D [Brassica napus]	-	-	-	-	-	-	-
NC_027762.2	16381401	16381600	*	2.44336e-20	2.7938e-18	-62.7212	ncbi_106371416	0.52	1.69667	1.70612	0.00364936	0.0141431	Upstream2kb	LOC106371416	BnaA10g09590D [Brassica napus]	-	-	-	-	-	-	-
NC_027762.2	16549401	16549600	*	6.64239e-08	2.03264e-06	32.1429	ncbi_106371391	17.6467	3.24667	-2.44236	1.65971e-23	6.21998e-22	Upstream2kb	LOC106371391	PREDICTED: fasciclin-like arabinogalactan protein 1 [Brassica rapa]	-	-	-	-	GO:0031225//anchored component of membrane;GO:0030312//external encapsulating structure;GO:0071944//cell periphery;GO:0044464//cell part;GO:0031224//intrinsic component of membrane;GO:0016020//membrane;GO:0044425//membrane part;GO:0005623//cell	-	GO:0044767//single-organism developmental process;GO:0032502//developmental process;GO:0044699//single-organism process
[truncated: 6,602 more rows]

## Sheet: Table S6.2
chr	start	end	strand	pvalue	qvalue	meth.diff	GeneID	NF24t0_fpkm	17NSt0_fpkm	log2(FC)	Pvalue	FDR	position	Symbol	Description	KEGG_A_class	KEGG_B_class	Pathway	K_ID	GO Component	GO Function	GO Process
NC_027757.2	192901	193100	*	7.86024e-10	1.18724e-07	-33.5441	ncbi_106417262	0.386667	0.07	-2.46566	0.00884676	0.0302119	Upstream2kb	LOC106417262	PREDICTED: uncharacterized protein LOC106417262 [Brassica napus]	-	-	-	-	-	-	-
[truncated: 5,743 more rows]

## Sheet: Table S6.3
chr	start	end	strand	pvalue	qvalue	meth.diff	GeneID	NF24t0_fpkm	17NSt0_fpkm	log2(FC)	Pvalue	FDR	position	Symbol	Description	KEGG_A_class	KEGG_B_class	Pathway	K_ID	GO Component	GO Function	GO Process
NC_027757.2	62701	62900	*	1.67308e-08	6.98519e-07	15.4595	ncbi_106416206	0.58	3.23667	2.48038	3.59113e-09	4.2358e-08	Upstream2kb	LOC106416206	PREDICTED: thaumatin-like protein 1b [Brassica napus]	-	-	-	-	-	-	-
NC_027757.2	62801	63000	*	1.33196e-12	1.15753e-10	19.2025	ncbi_106416206	0.58	3.23667	2.48038	3.59113e-09	4.2358e-08	Upstream2kb	LOC106416206	PREDICTED: thaumatin-like protein 1b [Brassica napus]	-	-	-	-	-	-	-
[truncated: 9,062 more rows]

## Sheet: Table S6.4
chr	start	end	strand	pvalue	qvalue	meth.diff	GeneID	NF24t1_fpkm	17NSt1_fpkm	log2(FC)	Pvalue	FDR	position	Symbol	Description	KEGG_A_class	KEGG_B_class	Pathway	K_ID	GO Component	GO Function	GO Process
[truncated: 10,120 more rows]

[truncated: 5 more sheets: Table S6.5, Table S6.6, Table S6.7, Table S6.8, Table S6.9]
