# Supplementary material for: Integrated methylome and transcriptome analysis unravel the cold tolerance mechanism in winter rapeseed(Brassica napus L.)
Source: BMC Plant Biol. 2022 Aug 26;22:414. doi: 10.1186/s12870-022-03797-1 (PMC9414130; doi:10.1186/s12870-022-03797-1)
Supplement: Supplementary file 7 — Additional file 7. Table S7.1 GO classification annotation of 1732DMEGs. Table S7.2 KEGG pathways analysis of 1732 DMEGs. [file 12870_2022_3797_MOESM7_ESM.xlsx]

## Sheet: Table S7.1
id	num	qvalue	per	ratio	class	ID	Descrption	Pvalue	Qvalue	fg_num	bg_num
GO:0009605 response to external stimulus	134	0.00363753	19.225	0.031	Biological Process	GO:0009605	response to external stimulus	4.82681e-06	0.00363753	134	4272
GO:0050896 response to stimulus	362	0.00363753	51.937	0.026	Biological Process	GO:0050896	response to stimulus	9.43069e-06	0.00363753	362	14154
GO:0006970 response to osmotic stress	76	0.00363753	10.904	0.036	Biological Process	GO:0006970	response to osmotic stress	9.53899e-06	0.00363753	76	2113
GO:0009628 response to abiotic stimulus	160	0.00399033	22.956	0.029	Biological Process	GO:0009628	response to abiotic stimulus	1.61348e-05	0.00399033	160	5428
GO:0006972 hyperosmotic response	26	0.00399033	3.73	0.055	Biological Process	GO:0006972	hyperosmotic response	1.74403e-05	0.00399033	26	475
GO:0006950 response to stress	216	0.0131646	30.99	0.027	Biological Process	GO:0006950	response to stress	6.90453e-05	0.0131646	216	7942
GO:0001101 response to acid chemical	99	0.0406359	14.204	0.031	Biological Process	GO:0001101	response to acid chemical	0.000248646	0.0406359	99	3233
GO:0009694 jasmonic acid metabolic process	21	0.0454289	3.013	0.051	Biological Process	GO:0009694	jasmonic acid metabolic process	0.000317685	0.0454289	21	415
GO:0042221 response to chemical	221	0.0657105	31.707	0.026	Biological Process	GO:0042221	response to chemical	0.000698195	0.0657105	221	8475
GO:0042546 cell wall biogenesis	18	0.0657105	2.582	0.051	Biological Process	GO:0042546	cell wall biogenesis	0.000734158	0.0657105	18	352
GO:0007154 cell communication	128	0.0657105	18.364	0.028	Biological Process	GO:0007154	cell communication	0.000852489	0.0657105	128	4538
GO:0043476 pigment accumulation	17	0.0657105	2.439	0.052	Biological Process	GO:0043476	pigment accumulation	0.000908955	0.0657105	17	329
GO:0043478 pigment accumulation in response to UV light	17	0.0657105	2.439	0.052	Biological Process	GO:0043478	pigment accumulation in response to UV light	0.000908955	0.0657105	17	329
GO:0043479 pigment accumulation in tissues in response to UV light	17	0.0657105	2.439	0.052	Biological Process	GO:0043479	pigment accumulation in tissues in response to UV light	0.000908955	0.0657105	17	329
GO:0043480 pigment accumulation in tissues	17	0.0657105	2.439	0.052	Biological Process	GO:0043480	pigment accumulation in tissues	0.000908955	0.0657105	17	329
GO:0051707 response to other organism	87	0.0657105	12.482	0.03	Biological Process	GO:0051707	response to other organism	0.000920474	0.0657105	87	2880
GO:0043473 pigmentation	17	0.0657105	2.439	0.051	Biological Process	GO:0043473	pigmentation	0.00100352	0.0657105	17	332
GO:0051716 cellular response to stimulus	152	0.0657105	21.808	0.027	Biological Process	GO:0051716	cellular response to stimulus	0.00110728	0.0657105	152	5575
GO:0009411 response to UV	25	0.0657105	3.587	0.043	Biological Process	GO:0009411	response to UV	0.00110912	0.0657105	25	586
GO:0043207 response to external biotic stimulus	88	0.0657105	12.626	0.03	Biological Process	GO:0043207	response to external biotic stimulus	0.00119037	0.0657105	88	2945
GO:0008610 lipid biosynthetic process	51	0.0657105	7.317	0.034	Biological Process	GO:0008610	lipid biosynthetic process	0.00120622	0.0657105	51	1511
GO:0007165 signal transduction	108	0.0725104	15.495	0.029	Biological Process	GO:0007165	signal transduction	0.00151702	0.0725104	108	3781
GO:0009607 response to biotic stimulus	88	0.0725104	12.626	0.03	Biological Process	GO:0009607	response to biotic stimulus	0.00154049	0.0725104	88	2971
GO:0023052 signaling	108	0.0725104	15.495	0.029	Biological Process	GO:0023052	signaling	0.00158458	0.0725104	108	3786
GO:0044700 single organism signaling	108	0.0725104	15.495	0.029	Biological Process	GO:0044700	single organism signaling	0.00158458	0.0725104	108	3786
GO:0050794 regulation of cellular process	183	0.0865177	26.255	0.026	Biological Process	GO:0050794	regulation of cellular process	0.00196631	0.0865177	183	6982
GO:0006955 immune response	41	0.0973953	5.882	0.034	Biological Process	GO:0006955	immune response	0.00250581	0.0973953	41	1191
GO:0045087 innate immune response	41	0.0973953	5.882	0.034	Biological Process	GO:0045087	innate immune response	0.00250581	0.0973953	41	1191
GO:0009651 response to salt stress	6	0.0973953	0.861	0.094	Biological Process	GO:0009651	response to salt stress	0.00258072	0.0973953	6	64
GO:0009746 response to hexose	19	0.0973953	2.726	0.044	Biological Process	GO:0009746	response to hexose	0.00263921	0.0973953	19	427
GO:0034284 response to monosaccharide	19	0.0973953	2.726	0.044	Biological Process	GO:0034284	response to monosaccharide	0.00263921	0.0973953	19	427
GO:0009626 plant-type hypersensitive response	7	0.103599	1.004	0.08	Biological Process	GO:0009626	plant-type hypersensitive response	0.00298845	0.103599	7	88
GO:0034050 host programmed cell death induced by symbiont	7	0.103599	1.004	0.08	Biological Process	GO:0034050	host programmed cell death induced by symbiont	0.00298845	0.103599	7	88
GO:0060918 auxin transport	13	0.107829	1.865	0.052	Biological Process	GO:0060918	auxin transport	0.0033071	0.107829	13	250
GO:0048588 developmental cell growth	23	0.107829	3.3	0.04	Biological Process	GO:0048588	developmental cell growth	0.00336431	0.107829	23	569
GO:0098542 defense response to other organism	33	0.107829	4.735	0.036	Biological Process	GO:0098542	defense response to other organism	0.00339323	0.107829	33	919
GO:0009826 unidimensional cell growth	14	0.110937	2.009	0.049	Biological Process	GO:0009826	unidimensional cell growth	0.00378975	0.110937	14	284
GO:0006241 CTP biosynthetic process	4	0.110937	0.574	0.133	Biological Process	GO:0006241	CTP biosynthetic process	0.00378976	0.110937	4	30
GO:0046036 CTP metabolic process	4	0.110937	0.574	0.133	Biological Process	GO:0046036	CTP metabolic process	0.00378976	0.110937	4	30
GO:0060560 developmental growth involved in morphogenesis	14	0.110937	2.009	0.049	Biological Process	GO:0060560	developmental growth involved in morphogenesis	0.00390884	0.110937	14	285
GO:0009814 defense response, incompatible interaction	27	0.110937	3.874	0.038	Biological Process	GO:0009814	defense response, incompatible interaction	0.00397587	0.110937	27	715
GO:0002376 immune system process	49	0.118394	7.03	0.032	Biological Process	GO:0002376	immune system process	0.00434665	0.118394	49	1533
GO:0065007 biological regulation	291	0.127414	41.75	0.024	Biological Process	GO:0065007	biological regulation	0.00478916	0.127414	291	11923
GO:0009606 tropism	15	0.132793	2.152	0.046	Biological Process	GO:0009606	tropism	0.00510742	0.132793	15	325
GO:0006575 cellular modified amino acid metabolic process	11	0.133356	1.578	0.054	Biological Process	GO:0006575	cellular modified amino acid metabolic process	0.00524563	0.133356	11	205
GO:0051494 negative regulation of cytoskeleton organization	3	0.135506	0.43	0.176	Biological Process	GO:0051494	negative regulation of cytoskeleton organization	0.00544865	0.135506	3	17
GO:0009914 hormone transport	13	0.14339	1.865	0.049	Biological Process	GO:0009914	hormone transport	0.00589227	0.14339	13	268
GO:0032535 regulation of cellular component size	12	0.14339	1.722	0.05	Biological Process	GO:0032535	regulation of cellular component size	0.00632776	0.14339	12	240
GO:0090066 regulation of anatomical structure size	12	0.14339	1.722	0.05	Biological Process	GO:0090066	regulation of anatomical structure size	0.00632776	0.14339	12	240
GO:0042350 GDP-L-fucose biosynthetic process	3	0.14339	0.43	0.167	Biological Process	GO:0042350	GDP-L-fucose biosynthetic process	0.00643449	0.14339	3	18
GO:0046368 GDP-L-fucose metabolic process	3	0.14339	0.43	0.167	Biological Process	GO:0046368	GDP-L-fucose metabolic process	0.00643449	0.14339	3	18
GO:0006470 protein dephosphorylation	5	0.14339	0.717	0.091	Biological Process	GO:0006470	protein dephosphorylation	0.00663256	0.14339	5	55
GO:0006760 folic acid-containing compound metabolic process	4	0.14339	0.574	0.114	Biological Process	GO:0006760	folic acid-containing compound metabolic process	0.0066515	0.14339	4	35
GO:0065008 regulation of biological quality	64	0.14339	9.182	0.03	Biological Process	GO:0065008	regulation of biological quality	0.00685298	0.14339	64	2163
GO:0016311 dephosphorylation	5	0.14339	0.717	0.089	Biological Process	GO:0016311	dephosphorylation	0.00715613	0.14339	5	56
GO:0010639 negative regulation of organelle organization	3	0.14339	0.43	0.158	Biological Process	GO:0010639	negative regulation of organelle organization	0.00751968	0.14339	3	19
GO:0051129 negative regulation of cellular component organization	3	0.14339	0.43	0.158	Biological Process	GO:0051129	negative regulation of cellular component organization	0.00751968	0.14339	3	19
GO:0010941 regulation of cell death	31	0.14339	4.448	0.035	Biological Process	GO:0010941	regulation of cell death	0.00755138	0.14339	31	897
GO:0043067 regulation of programmed cell death	31	0.14339	4.448	0.035	Biological Process	GO:0043067	regulation of programmed cell death	0.00755138	0.14339	31	897
GO:0042743 hydrogen peroxide metabolic process	30	0.14339	4.304	0.035	Biological Process	GO:0042743	hydrogen peroxide metabolic process	0.00774365	0.14339	30	862
GO:0009755 hormone-mediated signaling pathway	59	0.14339	8.465	0.03	Biological Process	GO:0009755	hormone-mediated signaling pathway	0.00789648	0.14339	59	1978
GO:0032870 cellular response to hormone stimulus	59	0.14339	8.465	0.03	Biological Process	GO:0032870	cellular response to hormone stimulus	0.00789648	0.14339	59	1978
GO:0071495 cellular response to endogenous stimulus	59	0.14339	8.465	0.03	Biological Process	GO:0071495	cellular response to endogenous stimulus	0.00789648	0.14339	59	1978
GO:0048509 regulation of meristem development	20	0.146788	2.869	0.039	Biological Process	GO:0048509	regulation of meristem development	0.00839975	0.146788	20	511
GO:0009719 response to endogenous stimulus	105	0.146788	15.065	0.027	Biological Process	GO:0009719	response to endogenous stimulus	0.00846854	0.146788	105	3873
GO:0009148 pyrimidine nucleoside triphosphate biosynthetic process	4	0.146788	0.574	0.105	Biological Process	GO:0009148	pyrimidine nucleoside triphosphate biosynthetic process	0.00891291	0.146788	4	38
GO:0009208 pyrimidine ribonucleoside triphosphate metabolic process	4	0.146788	0.574	0.105	Biological Process	GO:0009208	pyrimidine ribonucleoside triphosphate metabolic process	0.00891291	0.146788	4	38
GO:0009209 pyrimidine ribonucleoside triphosphate biosynthetic process	4	0.146788	0.574	0.105	Biological Process	GO:0009209	pyrimidine ribonucleoside triphosphate biosynthetic process	0.00891291	0.146788	4	38
GO:0006004 fucose metabolic process	2	0.146788	0.287	0.286	Biological Process	GO:0006004	fucose metabolic process	0.00911008	0.146788	2	7
GO:0019319 hexose biosynthetic process	2	0.146788	0.287	0.286	Biological Process	GO:0019319	hexose biosynthetic process	0.00911008	0.146788	2	7
GO:0042353 fucose biosynthetic process	2	0.146788	0.287	0.286	Biological Process	GO:0042353	fucose biosynthetic process	0.00911008	0.146788	2	7
GO:0006952 defense response	55	0.14722	7.891	0.03	Biological Process	GO:0006952	defense response	0.00926561	0.14722	55	1835
GO:1901264 carbohydrate derivative transport	5	0.160016	0.717	0.082	Biological Process	GO:1901264	carbohydrate derivative transport	0.0102108	0.160016	5	61
GO:0009147 pyrimidine nucleoside triphosphate metabolic process	4	0.179705	0.574	0.098	Biological Process	GO:0009147	pyrimidine nucleoside triphosphate metabolic process	0.0116243	0.179705	4	41
GO:0009416 response to light stimulus	67	0.186449	9.613	0.029	Biological Process	GO:0009416	response to light stimulus	0.0122235	0.186449	67	2347
GO:0051704 multi-organism process	89	0.187693	12.769	0.027	Biological Process	GO:0051704	multi-organism process	0.0124972	0.187693	89	3257
GO:0042558 pteridine-containing compound metabolic process	4	0.187693	0.574	0.095	Biological Process	GO:0042558	pteridine-containing compound metabolic process	0.0126332	0.187693	4	42
GO:0009314 response to radiation	77	0.196344	11.047	0.028	Biological Process	GO:0009314	response to radiation	0.0133871	0.196344	77	2768
GO:0072593 reactive oxygen species metabolic process	30	0.201116	4.304	0.033	Biological Process	GO:0072593	reactive oxygen species metabolic process	0.0138882	0.201116	30	902
GO:0009620 response to fungus	31	0.206908	4.448	0.033	Biological Process	GO:0009620	response to fungus	0.0145506	0.206908	31	943
GO:0012501 programmed cell death	31	0.206908	4.448	0.033	Biological Process	GO:0012501	programmed cell death	0.014747	0.206908	31	944
GO:0071554 cell wall organization or biogenesis	51	0.206908	7.317	0.03	Biological Process	GO:0071554	cell wall organization or biogenesis	0.0148308	0.206908	51	1723
GO:0048589 developmental growth	23	0.21024	3.3	0.035	Biological Process	GO:0048589	developmental growth	0.0152534	0.21024	23	650
GO:0008219 cell death	32	0.23815	4.591	0.032	Biological Process	GO:0008219	cell death	0.0174866	0.23815	32	995
GO:0050688 regulation of defense response to virus	2	0.246513	0.287	0.2	Biological Process	GO:0050688	regulation of defense response to virus	0.0187013	0.246513	2	10
GO:0051607 defense response to virus	2	0.246513	0.287	0.2	Biological Process	GO:0051607	defense response to virus	0.0187013	0.246513	2	10
GO:0010033 response to organic substance	144	0.246513	20.66	0.025	Biological Process	GO:0010033	response to organic substance	0.018747	0.246513	144	5669
GO:0006558 L-phenylalanine metabolic process	4	0.254993	0.574	0.083	Biological Process	GO:0006558	L-phenylalanine metabolic process	0.0198558	0.254993	4	48
GO:1902221 erythrose 4-phosphate/phosphoenolpyruvate family amino acid metabolic process	4	0.254993	0.574	0.083	Biological Process	GO:1902221	erythrose 4-phosphate/phosphoenolpyruvate family amino acid metabolic process	0.0198558	0.254993	4	48
GO:0009072 aromatic amino acid family metabolic process	15	0.254993	2.152	0.039	Biological Process	GO:0009072	aromatic amino acid family metabolic process	0.0200606	0.254993	15	382
GO:0030001 metal ion transport	38	0.262398	5.452	0.031	Biological Process	GO:0030001	metal ion transport	0.0208726	0.262398	38	1242
GO:0070838 divalent metal ion transport	15	0.272422	2.152	0.039	Biological Process	GO:0070838	divalent metal ion transport	0.0222199	0.272422	15	387
GO:0072511 divalent inorganic cation transport	15	0.272422	2.152	0.039	Biological Process	GO:0072511	divalent inorganic cation transport	0.0222199	0.272422	15	387
GO:0033554 cellular response to stress	54	0.272422	7.747	0.029	Biological Process	GO:0033554	cellular response to stress	0.0223843	0.272422	54	1888
GO:0045229 external encapsulating structure organization	58	0.276805	8.321	0.028	Biological Process	GO:0045229	external encapsulating structure organization	0.0229864	0.276805	58	2054
GO:0009218 pyrimidine ribonucleotide metabolic process	4	0.277986	0.574	0.078	Biological Process	GO:0009218	pyrimidine ribonucleotide metabolic process	0.0242522	0.277986	4	51
GO:0009220 pyrimidine ribonucleotide biosynthetic process	4	0.277986	0.574	0.078	Biological Process	GO:0009220	pyrimidine ribonucleotide biosynthetic process	0.0242522	0.277986	4	51
GO:0046132 pyrimidine ribonucleoside biosynthetic process	4	0.277986	0.574	0.078	Biological Process	GO:0046132	pyrimidine ribonucleoside biosynthetic process	0.0242522	0.277986	4	51
GO:0046134 pyrimidine nucleoside biosynthetic process	4	0.277986	0.574	0.078	Biological Process	GO:0046134	pyrimidine nucleoside biosynthetic process	0.0242522	0.277986	4	51
GO:0050789 regulation of biological process	258	0.277986	37.016	0.024	Biological Process	GO:0050789	regulation of biological process	0.0242995	0.277986	258	10786
GO:0030981 cortical microtubule cytoskeleton	3	0.286498	0.419	0.143	Cellular Component	GO:0030981	cortical microtubule cytoskeleton	0.00880851	0.286498	3	21
GO:0055028 cortical microtubule	3	0.286498	0.419	0.143	Cellular Component	GO:0055028	cortical microtubule	0.00880851	0.286498	3	21
GO:0005874 microtubule	5	0.286498	0.698	0.076	Cellular Component	GO:0005874	microtubule	0.0116951	0.286498	5	66
GO:0099512 supramolecular fiber	5	0.286498	0.698	0.076	Cellular Component	GO:0099512	supramolecular fiber	0.0116951	0.286498	5	66
GO:0099513 polymeric cytoskeletal fiber	5	0.286498	0.698	0.076	Cellular Component	GO:0099513	polymeric cytoskeletal fiber	0.0116951	0.286498	5	66
GO:0030863 cortical cytoskeleton	3	0.286498	0.419	0.12	Cellular Component	GO:0030863	cortical cytoskeleton	0.0143341	0.286498	3	25
GO:0044430 cytoskeletal part	6	0.286498	0.838	0.062	Cellular Component	GO:0044430	cytoskeletal part	0.0153237	0.286498	6	97
GO:0005938 cell cortex	3	0.286498	0.419	0.111	Cellular Component	GO:0005938	cell cortex	0.0176851	0.286498	3	27
GO:0044448 cell cortex part	3	0.286498	0.419	0.111	Cellular Component	GO:0044448	cell cortex part	0.0176851	0.286498	3	27
GO:0099568 cytoplasmic region	3	0.286498	0.419	0.111	Cellular Component	GO:0099568	cytoplasmic region	0.0176851	0.286498	3	27
GO:0042044 fluid transport	16	0.293417	2.296	0.037	Biological Process	GO:0042044	fluid transport	0.0259604	0.293417	16	430
GO:0071310 cellular response to organic substance	69	0.293417	9.9	0.027	Biological Process	GO:0071310	cellular response to organic substance	0.0261613	0.293417	69	2524
GO:0016872 intramolecular lyase activity	3	0.296767	0.524	0.25	Molecular Function	GO:0016872	intramolecular lyase activity	0.00177909	0.296767	3	12
GO:0016802 trialkylsulfonium hydrolase activity	2	0.296767	0.349	0.5	Molecular Function	GO:0016802	trialkylsulfonium hydrolase activity	0.00258808	0.296767	2	4
GO:0046923 ER retention sequence binding	2	0.296767	0.349	0.5	Molecular Function	GO:0046923	ER retention sequence binding	0.00258808	0.296767	2	4
GO:0010243 response to organonitrogen compound	34	0.297347	4.878	0.031	Biological Process	GO:0010243	response to organonitrogen compound	0.0267716	0.297347	34	1108
GO:0007166 cell surface receptor signaling pathway	11	0.298601	1.578	0.042	Biological Process	GO:0007166	cell surface receptor signaling pathway	0.0274174	0.298601	11	261
GO:0010817 regulation of hormone levels	25	0.298601	3.587	0.033	Biological Process	GO:0010817	regulation of hormone levels	0.0275403	0.298601	25	764
GO:0009308 amine metabolic process	19	0.298601	2.726	0.035	Biological Process	GO:0009308	amine metabolic process	0.0283928	0.298601	19	543
GO:0009201 ribonucleoside triphosphate biosynthetic process	6	0.298601	0.861	0.056	Biological Process	GO:0009201	ribonucleoside triphosphate biosynthetic process	0.0288003	0.298601	6	107
GO:0009199 ribonucleoside triphosphate metabolic process	6	0.298601	0.861	0.056	Biological Process	GO:0009199	ribonucleoside triphosphate metabolic process	0.0299593	0.298601	6	108
GO:0009396 folic acid-containing compound biosynthetic process	2	0.298601	0.287	0.154	Biological Process	GO:0009396	folic acid-containing compound biosynthetic process	0.0310608	0.298601	2	13
GO:0030042 actin filament depolymerization	2	0.298601	0.287	0.154	Biological Process	GO:0030042	actin filament depolymerization	0.0310608	0.298601	2	13
GO:0030834 regulation of actin filament depolymerization	2	0.298601	0.287	0.154	Biological Process	GO:0030834	regulation of actin filament depolymerization	0.0310608	0.298601	2	13
GO:0030835 negative regulation of actin filament depolymerization	2	0.298601	0.287	0.154	Biological Process	GO:0030835	negative regulation of actin filament depolymerization	0.0310608	0.298601	2	13
GO:0032101 regulation of response to external stimulus	2	0.298601	0.287	0.154	Biological Process	GO:0032101	regulation of response to external stimulus	0.0310608	0.298601	2	13
GO:0042559 pteridine-containing compound biosynthetic process	2	0.298601	0.287	0.154	Biological Process	GO:0042559	pteridine-containing compound biosynthetic process	0.0310608	0.298601	2	13
GO:0043242 negative regulation of protein complex disassembly	2	0.298601	0.287	0.154	Biological Process	GO:0043242	negative regulation of protein complex disassembly	0.0310608	0.298601	2	13
GO:0046364 monosaccharide biosynthetic process	2	0.298601	0.287	0.154	Biological Process	GO:0046364	monosaccharide biosynthetic process	0.0310608	0.298601	2	13
GO:0051261 protein depolymerization	2	0.298601	0.287	0.154	Biological Process	GO:0051261	protein depolymerization	0.0310608	0.298601	2	13
GO:1901879 regulation of protein depolymerization	2	0.298601	0.287	0.154	Biological Process	GO:1901879	regulation of protein depolymerization	0.0310608	0.298601	2	13
GO:1901880 negative regulation of protein depolymerization	2	0.298601	0.287	0.154	Biological Process	GO:1901880	negative regulation of protein depolymerization	0.0310608	0.298601	2	13
GO:0044763 single-organism cellular process	379	0.298963	54.376	0.023	Biological Process	GO:0044763	single-organism cellular process	0.0313597	0.298963	379	16393
GO:0016049 cell growth	27	0.30319	3.874	0.032	Biological Process	GO:0016049	cell growth	0.0320682	0.30319	27	852
GO:0030139 endocytic vesicle	2	0.304119	0.279	0.182	Cellular Component	GO:0030139	endocytic vesicle	0.02065	0.304119	2	11
GO:0010035 response to inorganic substance	53	0.307235	7.604	0.028	Biological Process	GO:0010035	response to inorganic substance	0.0327646	0.307235	53	1892
GO:0048511 rhythmic process	12	0.328322	1.722	0.039	Biological Process	GO:0048511	rhythmic process	0.0353004	0.328322	12	306
GO:0002697 regulation of immune effector process	2	0.329615	0.287	0.143	Biological Process	GO:0002697	regulation of immune effector process	0.0357275	0.329615	2	14
GO:0016265 death	33	0.336901	4.735	0.03	Biological Process	GO:0016265	death	0.0368118	0.336901	33	1098
GO:0009142 nucleoside triphosphate biosynthetic process	6	0.343053	0.861	0.052	Biological Process	GO:0009142	nucleoside triphosphate biosynthetic process	0.0403355	0.343053	6	116
GO:0009612 response to mechanical stimulus	2	0.343053	0.287	0.133	Biological Process	GO:0009612	response to mechanical stimulus	0.0406449	0.343053	2	15
GO:0009615 response to virus	2	0.343053	0.287	0.133	Biological Process	GO:0009615	response to virus	0.0406449	0.343053	2	15
GO:0016098 monoterpenoid metabolic process	2	0.343053	0.287	0.133	Biological Process	GO:0016098	monoterpenoid metabolic process	0.0406449	0.343053	2	15
GO:0042398 cellular modified amino acid biosynthetic process	2	0.343053	0.287	0.133	Biological Process	GO:0042398	cellular modified amino acid biosynthetic process	0.0406449	0.343053	2	15
GO:0009725 response to hormone	84	0.343053	12.052	0.026	Biological Process	GO:0009725	response to hormone	0.0415874	0.343053	84	3225
GO:0006897 endocytosis	3	0.343053	0.43	0.083	Biological Process	GO:0006897	endocytosis	0.0423357	0.343053	3	36
GO:1901137 carbohydrate derivative biosynthetic process	34	0.343053	4.878	0.03	Biological Process	GO:1901137	carbohydrate derivative biosynthetic process	0.042657	0.343053	34	1152
GO:0000103 sulfate assimilation	1	0.343053	0.143	0.5	Biological Process	GO:0000103	sulfate assimilation	0.0427492	0.343053	1	2
GO:0009157 deoxyribonucleoside monophosphate biosynthetic process	1	0.343053	0.143	0.5	Biological Process	GO:0009157	deoxyribonucleoside monophosphate biosynthetic process	0.0427492	0.343053	1	2
GO:0009162 deoxyribonucleoside monophosphate metabolic process	1	0.343053	0.143	0.5	Biological Process	GO:0009162	deoxyribonucleoside monophosphate metabolic process	0.0427492	0.343053	1	2
GO:0009176 pyrimidine deoxyribonucleoside monophosphate metabolic process	1	0.343053	0.143	0.5	Biological Process	GO:0009176	pyrimidine deoxyribonucleoside monophosphate metabolic process	0.0427492	0.343053	1	2
GO:0009177 pyrimidine deoxyribonucleoside monophosphate biosynthetic process	1	0.343053	0.143	0.5	Biological Process	GO:0009177	pyrimidine deoxyribonucleoside monophosphate biosynthetic process	0.0427492	0.343053	1	2
GO:0045834 positive regulation of lipid metabolic process	1	0.343053	0.143	0.5	Biological Process	GO:0045834	positive regulation of lipid metabolic process	0.0427492	0.343053	1	2
GO:0046189 phenol-containing compound biosynthetic process	1	0.343053	0.143	0.5	Biological Process	GO:0046189	phenol-containing compound biosynthetic process	0.0427492	0.343053	1	2
GO:0046889 positive regulation of lipid biosynthetic process	1	0.343053	0.143	0.5	Biological Process	GO:0046889	positive regulation of lipid biosynthetic process	0.0427492	0.343053	1	2
GO:0006213 pyrimidine nucleoside metabolic process	4	0.343053	0.574	0.066	Biological Process	GO:0006213	pyrimidine nucleoside metabolic process	0.0428817	0.343053	4	61
GO:0046131 pyrimidine ribonucleoside metabolic process	4	0.343053	0.574	0.066	Biological Process	GO:0046131	pyrimidine ribonucleoside metabolic process	0.0428817	0.343053	4	61
GO:0005976 polysaccharide metabolic process	52	0.34491	7.461	0.028	Biological Process	GO:0005976	polysaccharide metabolic process	0.0434153	0.34491	52	1886
GO:0071555 cell wall organization	34	0.365425	4.878	0.029	Biological Process	GO:0071555	cell wall organization	0.0466353	0.365425	34	1161
GO:1901698 response to nitrogen compound	40	0.365425	5.739	0.029	Biological Process	GO:1901698	response to nitrogen compound	0.0466723	0.365425	40	1403
GO:0070887 cellular response to chemical stimulus	69	0.365425	9.9	0.026	Biological Process	GO:0070887	cellular response to chemical stimulus	0.0473509	0.365425	69	2609
GO:0009163 nucleoside biosynthetic process	7	0.365425	1.004	0.046	Biological Process	GO:0009163	nucleoside biosynthetic process	0.0475947	0.365425	7	152
GO:0042455 ribonucleoside biosynthetic process	7	0.365425	1.004	0.046	Biological Process	GO:0042455	ribonucleoside biosynthetic process	0.0475947	0.365425	7	152
GO:0016781 phosphotransferase activity, paired acceptors	2	0.365781	0.349	0.4	Molecular Function	GO:0016781	phosphotransferase activity, paired acceptors	0.00425326	0.365781	2	5
GO:0009743 response to carbohydrate	28	0.367934	4.017	0.03	Biological Process	GO:0009743	response to carbohydrate	0.048243	0.367934	28	926
GO:1902578 single-organism localization	148	0.368671	21.234	0.025	Biological Process	GO:1902578	single-organism localization	0.0486621	0.368671	148	6037
GO:1901700 response to oxygen-containing compound	71	0.369025	10.187	0.026	Biological Process	GO:1901700	response to oxygen-containing compound	0.0490313	0.369025	71	2699
GO:0009141 nucleoside triphosphate metabolic process	6	0.369705	0.861	0.049	Biological Process	GO:0009141	nucleoside triphosphate metabolic process	0.0494448	0.369705	6	122
GO:2000026 regulation of multicellular organismal development	42	0.428704	6.026	0.028	Biological Process	GO:2000026	regulation of multicellular organismal development	0.0579179	0.428704	42	1510
GO:0051239 regulation of multicellular organismal process	42	0.428704	6.026	0.028	Biological Process	GO:0051239	regulation of multicellular organismal process	0.0583932	0.428704	42	1511
GO:0051651 maintenance of location in cell	3	0.428704	0.43	0.073	Biological Process	GO:0051651	maintenance of location in cell	0.0584596	0.428704	3	41
GO:0009627 systemic acquired resistance	4	0.434395	0.574	0.059	Biological Process	GO:0009627	systemic acquired resistance	0.0596154	0.434395	4	68
GO:0009225 nucleotide-sugar metabolic process	5	0.439126	0.717	0.051	Biological Process	GO:0009225	nucleotide-sugar metabolic process	0.0615194	0.439126	5	98
GO:0006984 ER-nucleus signaling pathway	4	0.439126	0.574	0.058	Biological Process	GO:0006984	ER-nucleus signaling pathway	0.0622516	0.439126	4	69
GO:0016119 carotene metabolic process	2	0.439126	0.287	0.105	Biological Process	GO:0016119	carotene metabolic process	0.0625678	0.439126	2	19
GO:0032886 regulation of microtubule-based process	2	0.439126	0.287	0.105	Biological Process	GO:0032886	regulation of microtubule-based process	0.0625678	0.439126	2	19
GO:0043900 regulation of multi-organism process	2	0.439126	0.287	0.105	Biological Process	GO:0043900	regulation of multi-organism process	0.0625678	0.439126	2	19
GO:0070507 regulation of microtubule cytoskeleton organization	2	0.439126	0.287	0.105	Biological Process	GO:0070507	regulation of microtubule cytoskeleton organization	0.0625678	0.439126	2	19
GO:0051301 cell division	17	0.450308	2.439	0.032	Biological Process	GO:0051301	cell division	0.0648897	0.450308	17	524
GO:0051493 regulation of cytoskeleton organization	4	0.450308	0.574	0.057	Biological Process	GO:0051493	regulation of cytoskeleton organization	0.0649483	0.450308	4	70
GO:0048528 post-embryonic root development	10	0.462513	1.435	0.037	Biological Process	GO:0048528	post-embryonic root development	0.0673036	0.462513	10	268
GO:0010038 response to metal ion	44	0.462513	6.313	0.027	Biological Process	GO:0010038	response to metal ion	0.0675172	0.462513	44	1612
GO:0044042 glucan metabolic process	28	0.463191	4.017	0.029	Biological Process	GO:0044042	glucan metabolic process	0.068021	0.463191	28	959
GO:0009119 ribonucleoside metabolic process	7	0.470656	1.004	0.042	Biological Process	GO:0009119	ribonucleoside metabolic process	0.0695288	0.470656	7	166
GO:0009690 cytokinin metabolic process	5	0.474332	0.717	0.049	Biological Process	GO:0009690	cytokinin metabolic process	0.0704864	0.474332	5	102
GO:0044765 single-organism transport	145	0.476717	20.803	0.024	Biological Process	GO:0044765	single-organism transport	0.0712575	0.476717	145	5993
GO:0009630 gravitropism	5	0.478612	0.717	0.049	Biological Process	GO:0009630	gravitropism	0.0728346	0.478612	5	103
GO:0019932 second-messenger-mediated signaling	7	0.478612	1.004	0.042	Biological Process	GO:0019932	second-messenger-mediated signaling	0.0730828	0.478612	7	168
GO:0006812 cation transport	55	0.478612	7.891	0.026	Biological Process	GO:0006812	cation transport	0.0736425	0.478612	55	2085
GO:0043244 regulation of protein complex disassembly	2	0.478612	0.287	0.095	Biological Process	GO:0043244	regulation of protein complex disassembly	0.0747161	0.478612	2	21
GO:1901135 carbohydrate derivative metabolic process	38	0.478612	5.452	0.028	Biological Process	GO:1901135	carbohydrate derivative metabolic process	0.0755268	0.478612	38	1378
GO:0009226 nucleotide-sugar biosynthetic process	4	0.478612	0.574	0.054	Biological Process	GO:0009226	nucleotide-sugar biosynthetic process	0.0763313	0.478612	4	74
GO:1901362 organic cyclic compound biosynthetic process	101	0.478612	14.491	0.025	Biological Process	GO:1901362	organic cyclic compound biosynthetic process	0.0779437	0.478612	101	4076
GO:0009116 nucleoside metabolic process	7	0.478612	1.004	0.041	Biological Process	GO:0009116	nucleoside metabolic process	0.0786117	0.478612	7	171
GO:0019852 L-ascorbic acid metabolic process	3	0.478612	0.43	0.064	Biological Process	GO:0019852	L-ascorbic acid metabolic process	0.0810235	0.478612	3	47
GO:0015781 pyrimidine nucleotide-sugar transport	2	0.478612	0.287	0.091	Biological Process	GO:0015781	pyrimidine nucleotide-sugar transport	0.0810486	0.478612	2	22
GO:0035437 maintenance of protein localization in endoplasmic reticulum	2	0.478612	0.287	0.091	Biological Process	GO:0035437	maintenance of protein localization in endoplasmic reticulum	0.0810486	0.478612	2	22
GO:0070972 protein localization to endoplasmic reticulum	2	0.478612	0.287	0.091	Biological Process	GO:0070972	protein localization to endoplasmic reticulum	0.0810486	0.478612	2	22
GO:0006873 cellular ion homeostasis	13	0.478612	1.865	0.033	Biological Process	GO:0006873	cellular ion homeostasis	0.0817752	0.478612	13	389
GO:0006694 steroid biosynthetic process	18	0.478612	2.582	0.031	Biological Process	GO:0006694	steroid biosynthetic process	0.0835142	0.478612	18	582
GO:0002237 response to molecule of bacterial origin	1	0.478612	0.143	0.25	Biological Process	GO:0002237	response to molecule of bacterial origin	0.0836734	0.478612	1	4
GO:0007009 plasma membrane organization	1	0.478612	0.143	0.25	Biological Process	GO:0007009	plasma membrane organization	0.0836734	0.478612	1	4
GO:0007052 mitotic spindle organization	1	0.478612	0.143	0.25	Biological Process	GO:0007052	mitotic spindle organization	0.0836734	0.478612	1	4
GO:0010135 ureide metabolic process	1	0.478612	0.143	0.25	Biological Process	GO:0010135	ureide metabolic process	0.0836734	0.478612	1	4
GO:0010555 response to mannitol	1	0.478612	0.143	0.25	Biological Process	GO:0010555	response to mannitol	0.0836734	0.478612	1	4
GO:0010923 negative regulation of phosphatase activity	1	0.478612	0.143	0.25	Biological Process	GO:0010923	negative regulation of phosphatase activity	0.0836734	0.478612	1	4
GO:0030308 negative regulation of cell growth	1	0.478612	0.143	0.25	Biological Process	GO:0030308	negative regulation of cell growth	0.0836734	0.478612	1	4
GO:0031111 negative regulation of microtubule polymerization or depolymerization	1	0.478612	0.143	0.25	Biological Process	GO:0031111	negative regulation of microtubule polymerization or depolymerization	0.0836734	0.478612	1	4
GO:0032026 response to magnesium ion	1	0.478612	0.143	0.25	Biological Process	GO:0032026	response to magnesium ion	0.0836734	0.478612	1	4
GO:0032465 regulation of cytokinesis	1	0.478612	0.143	0.25	Biological Process	GO:0032465	regulation of cytokinesis	0.0836734	0.478612	1	4
GO:0033260 nuclear DNA replication	1	0.478612	0.143	0.25	Biological Process	GO:0033260	nuclear DNA replication	0.0836734	0.478612	1	4
GO:0035305 negative regulation of dephosphorylation	1	0.478612	0.143	0.25	Biological Process	GO:0035305	negative regulation of dephosphorylation	0.0836734	0.478612	1	4
GO:0035308 negative regulation of protein dephosphorylation	1	0.478612	0.143	0.25	Biological Process	GO:0035308	negative regulation of protein dephosphorylation	0.0836734	0.478612	1	4
GO:0051238 sequestering of metal ion	1	0.478612	0.143	0.25	Biological Process	GO:0051238	sequestering of metal ion	0.0836734	0.478612	1	4
GO:0070070 proton-transporting V-type ATPase complex assembly	1	0.478612	0.143	0.25	Biological Process	GO:0070070	proton-transporting V-type ATPase complex assembly	0.0836734	0.478612	1	4
GO:0006073 cellular glucan metabolic process	26	0.479164	3.73	0.029	Biological Process	GO:0006073	cellular glucan metabolic process	0.0847204	0.479164	26	901
GO:1901605 alpha-amino acid metabolic process	26	0.479164	3.73	0.029	Biological Process	GO:1901605	alpha-amino acid metabolic process	0.0855427	0.479164	26	902
GO:0006402 mRNA catabolic process	6	0.479164	0.861	0.043	Biological Process	GO:0006402	mRNA catabolic process	0.0860289	0.479164	6	141
GO:0018958 phenol-containing compound metabolic process	15	0.479164	2.152	0.032	Biological Process	GO:0018958	phenol-containing compound metabolic process	0.0867633	0.479164	15	469
GO:0051179 localization	190	0.479164	27.26	0.024	Biological Process	GO:0051179	localization	0.0873556	0.479164	190	8057
GO:0015858 nucleoside transport	2	0.479164	0.287	0.087	Biological Process	GO:0015858	nucleoside transport	0.0875395	0.479164	2	23
GO:0044766 multi-organism transport	2	0.479164	0.287	0.087	Biological Process	GO:0044766	multi-organism transport	0.0875395	0.479164	2	23
GO:0046794 transport of virus	2	0.479164	0.287	0.087	Biological Process	GO:0046794	transport of virus	0.0875395	0.479164	2	23
GO:1902579 multi-organism localization	2	0.479164	0.287	0.087	Biological Process	GO:1902579	multi-organism localization	0.0875395	0.479164	2	23
GO:0051234 establishment of localization	180	0.49101	25.825	0.024	Biological Process	GO:0051234	establishment of localization	0.0902886	0.49101	180	7617
GO:0006401 RNA catabolic process	6	0.49101	0.861	0.042	Biological Process	GO:0006401	RNA catabolic process	0.0905621	0.49101	6	143
GO:0006629 lipid metabolic process	80	0.491968	11.478	0.025	Biological Process	GO:0006629	lipid metabolic process	0.0913739	0.491968	80	3194
GO:0009696 salicylic acid metabolic process	14	0.491968	2.009	0.032	Biological Process	GO:0009696	salicylic acid metabolic process	0.0919841	0.491968	14	435
GO:0009247 glycolipid biosynthetic process	8	0.491968	1.148	0.038	Biological Process	GO:0009247	glycolipid biosynthetic process	0.0922885	0.491968	8	213
GO:0050832 defense response to fungus	5	0.491968	0.717	0.045	Biological Process	GO:0050832	defense response to fungus	0.0931258	0.491968	5	111
GO:0046488 phosphatidylinositol metabolic process	3	0.491968	0.43	0.06	Biological Process	GO:0046488	phosphatidylinositol metabolic process	0.093512	0.491968	3	50
GO:0009891 positive regulation of biosynthetic process	11	0.491968	1.578	0.034	Biological Process	GO:0009891	positive regulation of biosynthetic process	0.0936662	0.491968	11	323
GO:0006144 purine nucleobase metabolic process	2	0.491968	0.287	0.083	Biological Process	GO:0006144	purine nucleobase metabolic process	0.0941791	0.491968	2	24
GO:0030522 intracellular receptor signaling pathway	2	0.491968	0.287	0.083	Biological Process	GO:0030522	intracellular receptor signaling pathway	0.0941791	0.491968	2	24
GO:0055082 cellular chemical homeostasis	13	0.499886	1.865	0.033	Biological Process	GO:0055082	cellular chemical homeostasis	0.0961319	0.499886	13	400
GO:0040007 growth	37	0.50499	5.308	0.027	Biological Process	GO:0040007	growth	0.0979944	0.50499	37	1370
GO:0007167 enzyme linked receptor protein signaling pathway	8	0.50499	1.148	0.037	Biological Process	GO:0007167	enzyme linked receptor protein signaling pathway	0.0979963	0.50499	8	216
GO:0044106 cellular amine metabolic process	14	0.512023	2.009	0.032	Biological Process	GO:0044106	cellular amine metabolic process	0.0998086	0.512023	14	441
GO:0051220 cytoplasmic sequestering of protein	2	0.51357	0.287	0.08	Biological Process	GO:0051220	cytoplasmic sequestering of protein	0.100958	0.51357	2	25
GO:0006811 ion transport	78	0.51357	11.191	0.025	Biological Process	GO:0006811	ion transport	0.101008	0.51357	78	3127
GO:0006595 polyamine metabolic process	7	0.520991	1.004	0.038	Biological Process	GO:0006595	polyamine metabolic process	0.103081	0.520991	7	183
GO:0007051 spindle organization	1	0.520991	0.143	0.2	Biological Process	GO:0007051	spindle organization	0.103476	0.520991	1	5
GO:0006664 glycolipid metabolic process	8	0.520991	1.148	0.037	Biological Process	GO:0006664	glycolipid metabolic process	0.103899	0.520991	8	219
GO:0009414 response to water deprivation	10	0.520991	1.435	0.034	Biological Process	GO:0009414	response to water deprivation	0.105274	0.520991	10	293
GO:0000160 phosphorelay signal transduction system	16	0.520991	2.296	0.031	Biological Process	GO:0000160	phosphorelay signal transduction system	0.10535	0.520991	16	523
GO:1903509 liposaccharide metabolic process	8	0.520991	1.148	0.036	Biological Process	GO:1903509	liposaccharide metabolic process	0.10591	0.520991	8	220
GO:0005975 carbohydrate metabolic process	80	0.520991	11.478	0.025	Biological Process	GO:0005975	carbohydrate metabolic process	0.10662	0.520991	80	3225
GO:0032970 regulation of actin filament-based process	3	0.520991	0.43	0.057	Biological Process	GO:0032970	regulation of actin filament-based process	0.106735	0.520991	3	53
GO:0015977 carbon fixation	2	0.520991	0.287	0.077	Biological Process	GO:0015977	carbon fixation	0.107867	0.520991	2	26
GO:0048581 negative regulation of post-embryonic development	2	0.520991	0.287	0.077	Biological Process	GO:0048581	negative regulation of post-embryonic development	0.107867	0.520991	2	26
GO:0072595 maintenance of protein localization in organelle	2	0.520991	0.287	0.077	Biological Process	GO:0072595	maintenance of protein localization in organelle	0.107867	0.520991	2	26
GO:0051273 beta-glucan metabolic process	12	0.520991	1.722	0.032	Biological Process	GO:0051273	beta-glucan metabolic process	0.107933	0.520991	12	370
GO:0009415 response to water	10	0.522761	1.435	0.034	Biological Process	GO:0009415	response to water	0.108756	0.522761	10	295
GO:0008202 steroid metabolic process	18	0.52637	2.582	0.03	Biological Process	GO:0008202	steroid metabolic process	0.111499	0.52637	18	607
GO:0042537 benzene-containing compound metabolic process	14	0.52637	2.009	0.031	Biological Process	GO:0042537	benzene-containing compound metabolic process	0.112287	0.52637	14	450
GO:0006497 protein lipidation	11	0.52637	1.578	0.033	Biological Process	GO:0006497	protein lipidation	0.112823	0.52637	11	335
GO:0042157 lipoprotein metabolic process	11	0.52637	1.578	0.033	Biological Process	GO:0042157	lipoprotein metabolic process	0.112823	0.52637	11	335
GO:0042158 lipoprotein biosynthetic process	11	0.52637	1.578	0.033	Biological Process	GO:0042158	lipoprotein biosynthetic process	0.112823	0.52637	11	335
GO:0044264 cellular polysaccharide metabolic process	26	0.52637	3.73	0.028	Biological Process	GO:0044264	cellular polysaccharide metabolic process	0.113715	0.52637	26	933
GO:0009637 response to blue light	2	0.52637	0.287	0.074	Biological Process	GO:0009637	response to blue light	0.114898	0.52637	2	27
GO:0015780 nucleotide-sugar transport	2	0.52637	0.287	0.074	Biological Process	GO:0015780	nucleotide-sugar transport	0.114898	0.52637	2	27
GO:0006820 anion transport	36	0.52637	5.165	0.027	Biological Process	GO:0006820	anion transport	0.115106	0.52637	36	1350
GO:0000226 microtubule cytoskeleton organization	6	0.52637	0.861	0.039	Biological Process	GO:0000226	microtubule cytoskeleton organization	0.11511	0.52637	6	153
GO:0050793 regulation of developmental process	43	0.52637	6.169	0.026	Biological Process	GO:0050793	regulation of developmental process	0.116381	0.52637	43	1647
GO:0042545 cell wall modification	8	0.52637	1.148	0.035	Biological Process	GO:0042545	cell wall modification	0.118421	0.52637	8	226
GO:0009893 positive regulation of metabolic process	18	0.52637	2.582	0.029	Biological Process	GO:0009893	positive regulation of metabolic process	0.118979	0.52637	18	613
GO:0016192 vesicle-mediated transport	28	0.52637	4.017	0.027	Biological Process	GO:0016192	vesicle-mediated transport	0.119192	0.52637	28	1021
GO:0019438 aromatic compound biosynthetic process	87	0.52637	12.482	0.024	Biological Process	GO:0019438	aromatic compound biosynthetic process	0.119223	0.52637	87	3555
GO:0019725 cellular homeostasis	19	0.52637	2.726	0.029	Biological Process	GO:0019725	cellular homeostasis	0.120063	0.52637	19	654
GO:0006109 regulation of carbohydrate metabolic process	3	0.52637	0.43	0.054	Biological Process	GO:0006109	regulation of carbohydrate metabolic process	0.120637	0.52637	3	56
GO:0009629 response to gravity	5	0.52637	0.717	0.041	Biological Process	GO:0009629	response to gravity	0.122093	0.52637	5	121
GO:0015698 inorganic anion transport	18	0.52637	2.582	0.029	Biological Process	GO:0015698	inorganic anion transport	0.122829	0.52637	18	616
GO:0006072 glycerol-3-phosphate metabolic process	1	0.52637	0.143	0.167	Biological Process	GO:0006072	glycerol-3-phosphate metabolic process	0.12285	0.52637	1	6
GO:0006513 protein monoubiquitination	1	0.52637	0.143	0.167	Biological Process	GO:0006513	protein monoubiquitination	0.12285	0.52637	1	6
GO:0008300 isoprenoid catabolic process	1	0.52637	0.143	0.167	Biological Process	GO:0008300	isoprenoid catabolic process	0.12285	0.52637	1	6
GO:0015712 hexose phosphate transport	1	0.52637	0.143	0.167	Biological Process	GO:0015712	hexose phosphate transport	0.12285	0.52637	1	6
GO:0016110 tetraterpenoid catabolic process	1	0.52637	0.143	0.167	Biological Process	GO:0016110	tetraterpenoid catabolic process	0.12285	0.52637	1	6
GO:0016115 terpenoid catabolic process	1	0.52637	0.143	0.167	Biological Process	GO:0016115	terpenoid catabolic process	0.12285	0.52637	1	6
GO:0016118 carotenoid catabolic process	1	0.52637	0.143	0.167	Biological Process	GO:0016118	carotenoid catabolic process	0.12285	0.52637	1	6
GO:0033240 positive regulation of cellular amine metabolic process	1	0.52637	0.143	0.167	Biological Process	GO:0033240	positive regulation of cellular amine metabolic process	0.12285	0.52637	1	6
GO:0045764 positive regulation of cellular amino acid metabolic process	1	0.52637	0.143	0.167	Biological Process	GO:0045764	positive regulation of cellular amino acid metabolic process	0.12285	0.52637	1	6
GO:0046688 response to copper ion	1	0.52637	0.143	0.167	Biological Process	GO:0046688	response to copper ion	0.12285	0.52637	1	6
GO:0006810 transport	172	0.530869	24.677	0.023	Biological Process	GO:0006810	transport	0.124364	0.530869	172	7351
GO:0030131 clathrin adaptor complex	1	0.544795	0.14	0.5	Cellular Component	GO:0030131	clathrin adaptor complex	0.040823	0.544795	1	2
GO:0009505 plant-type cell wall	2	0.544795	0.279	0.118	Cellular Component	GO:0009505	plant-type cell wall	0.047081	0.544795	2	17
GO:0070603 SWI/SNF superfamily-type complex	2	0.544795	0.279	0.118	Cellular Component	GO:0070603	SWI/SNF superfamily-type complex	0.047081	0.544795	2	17
GO:0051241 negative regulation of multicellular organismal process	2	0.548382	0.287	0.069	Biological Process	GO:0051241	negative regulation of multicellular organismal process	0.12929	0.548382	2	29
GO:1901617 organic hydroxy compound biosynthetic process	15	0.548382	2.152	0.03	Biological Process	GO:1901617	organic hydroxy compound biosynthetic process	0.129426	0.548382	15	501
GO:0006576 cellular biogenic amine metabolic process	13	0.552259	1.865	0.031	Biological Process	GO:0006576	cellular biogenic amine metabolic process	0.130823	0.552259	13	423
GO:0044437 vacuolar part	10	0.568065	1.397	0.037	Cellular Component	GO:0044437	vacuolar part	0.0525986	0.568065	10	268
GO:0016801 hydrolase activity, acting on ether bonds	2	0.56925	0.349	0.25	Molecular Function	GO:0016801	hydrolase activity, acting on ether bonds	0.0114191	0.56925	2	8
GO:0003905 alkylbase DNA N-glycosylase activity	3	0.56925	0.524	0.12	Molecular Function	GO:0003905	alkylbase DNA N-glycosylase activity	0.0151855	0.56925	3	25
GO:0043733 DNA-3-methylbase glycosylase activity	3	0.56925	0.524	0.12	Molecular Function	GO:0043733	DNA-3-methylbase glycosylase activity	0.0151855	0.56925	3	25
GO:0016759 cellulose synthase activity	4	0.56925	0.698	0.087	Molecular Function	GO:0016759	cellulose synthase activity	0.0158593	0.56925	4	46
GO:0016832 aldehyde-lyase activity	3	0.56925	0.524	0.111	Molecular Function	GO:0016832	aldehyde-lyase activity	0.0187237	0.56925	3	27
GO:0016829 lyase activity	23	0.56925	4.014	0.034	Molecular Function	GO:0016829	lyase activity	0.020134	0.56925	23	685
GO:0016530 metallochaperone activity	1	0.56925	0.175	1	Molecular Function	GO:0016530	metallochaperone activity	0.0210817	0.56925	1	1
GO:0016531 copper chaperone activity	1	0.56925	0.175	1	Molecular Function	GO:0016531	copper chaperone activity	0.0210817	0.56925	1	1
GO:0008169 C-methyltransferase activity	2	0.56925	0.349	0.182	Molecular Function	GO:0008169	C-methyltransferase activity	0.0215124	0.56925	2	11
GO:0009644 response to high light intensity	2	0.572566	0.287	0.067	Biological Process	GO:0009644	response to high light intensity	0.136635	0.572566	2	30
GO:0019762 glucosinolate catabolic process	2	0.572566	0.287	0.067	Biological Process	GO:0019762	glucosinolate catabolic process	0.136635	0.572566	2	30
GO:0044710 single-organism metabolic process	269	0.573242	38.594	0.023	Biological Process	GO:0044710	single-organism metabolic process	0.138476	0.573242	269	11793
GO:0046173 polyol biosynthetic process	6	0.573242	0.861	0.037	Biological Process	GO:0046173	polyol biosynthetic process	0.139761	0.573242	6	162
GO:0006059 hexitol metabolic process	1	0.573242	0.143	0.143	Biological Process	GO:0006059	hexitol metabolic process	0.141807	0.573242	1	7
GO:0006379 mRNA cleavage	1	0.573242	0.143	0.143	Biological Process	GO:0006379	mRNA cleavage	0.141807	0.573242	1	7
GO:0010921 regulation of phosphatase activity	1	0.573242	0.143	0.143	Biological Process	GO:0010921	regulation of phosphatase activity	0.141807	0.573242	1	7
GO:0019401 alditol biosynthetic process	1	0.573242	0.143	0.143	Biological Process	GO:0019401	alditol biosynthetic process	0.141807	0.573242	1	7
GO:0019406 hexitol biosynthetic process	1	0.573242	0.143	0.143	Biological Process	GO:0019406	hexitol biosynthetic process	0.141807	0.573242	1	7
GO:0035303 regulation of dephosphorylation	1	0.573242	0.143	0.143	Biological Process	GO:0035303	regulation of dephosphorylation	0.141807	0.573242	1	7
GO:0035304 regulation of protein dephosphorylation	1	0.573242	0.143	0.143	Biological Process	GO:0035304	regulation of protein dephosphorylation	0.141807	0.573242	1	7
GO:0070071 proton-transporting two-sector ATPase complex assembly	1	0.573242	0.143	0.143	Biological Process	GO:0070071	proton-transporting two-sector ATPase complex assembly	0.141807	0.573242	1	7
GO:0009081 branched-chain amino acid metabolic process	4	0.573424	0.574	0.043	Biological Process	GO:0009081	branched-chain amino acid metabolic process	0.142353	0.573424	4	93
GO:0061024 membrane organization	31	0.573896	4.448	0.026	Biological Process	GO:0061024	membrane organization	0.143128	0.573896	31	1170
GO:0022622 root system development	22	0.573896	3.156	0.028	Biological Process	GO:0022622	root system development	0.143474	0.573896	22	795
GO:0006613 cotranslational protein targeting to membrane	2	0.574271	0.287	0.065	Biological Process	GO:0006613	cotranslational protein targeting to membrane	0.14407	0.574271	2	31
GO:0015979 photosynthesis	8	0.578639	1.148	0.034	Biological Process	GO:0015979	photosynthesis	0.145671	0.578639	8	238
GO:0016830 carbon-carbon lyase activity	9	0.582768	1.571	0.046	Molecular Function	GO:0016830	carbon-carbon lyase activity	0.0244139	0.582768	9	197
GO:0016758 transferase activity, transferring hexosyl groups	18	0.582768	3.141	0.035	Molecular Function	GO:0016758	transferase activity, transferring hexosyl groups	0.0254114	0.582768	18	513
GO:0046527 glucosyltransferase activity	11	0.586953	1.92	0.04	Molecular Function	GO:0046527	glucosyltransferase activity	0.0317499	0.586953	11	274
GO:0008236 serine-type peptidase activity	2	0.586953	0.349	0.143	Molecular Function	GO:0008236	serine-type peptidase activity	0.0341442	0.586953	2	14
GO:0016411 acylglycerol O-acyltransferase activity	2	0.586953	0.349	0.143	Molecular Function	GO:0016411	acylglycerol O-acyltransferase activity	0.0341442	0.586953	2	14
GO:0017171 serine hydrolase activity	2	0.586953	0.349	0.143	Molecular Function	GO:0017171	serine hydrolase activity	0.0341442	0.586953	2	14
GO:0019104 DNA N-glycosylase activity	3	0.586953	0.524	0.088	Molecular Function	GO:0019104	DNA N-glycosylase activity	0.034394	0.586953	3	34
GO:0008378 galactosyltransferase activity	3	0.586953	0.524	0.083	Molecular Function	GO:0008378	galactosyltransferase activity	0.0398012	0.586953	3	36
GO:0003700 transcription factor activity, sequence-specific DNA binding	1	0.586953	0.175	0.5	Molecular Function	GO:0003700	transcription factor activity, sequence-specific DNA binding	0.0417197	0.586953	1	2
GO:0022820 potassium ion symporter activity	1	0.586953	0.175	0.5	Molecular Function	GO:0022820	potassium ion symporter activity	0.0417197	0.586953	1	2
GO:0042083 5,10-methylenetetrahydrofolate-dependent methyltransferase activity	1	0.586953	0.175	0.5	Molecular Function	GO:0042083	5,10-methylenetetrahydrofolate-dependent methyltransferase activity	0.0417197	0.586953	1	2
GO:0031420 alkali metal ion binding	3	0.586953	0.524	0.081	Molecular Function	GO:0031420	alkali metal ion binding	0.0426565	0.586953	3	37
GO:0009827 plant-type cell wall modification	6	0.587766	0.861	0.036	Biological Process	GO:0009827	plant-type cell wall modification	0.148483	0.587766	6	165
GO:0010029 regulation of seed germination	3	0.590669	0.43	0.048	Biological Process	GO:0010029	regulation of seed germination	0.150249	0.590669	3	62
GO:1900140 regulation of seedling development	3	0.590669	0.43	0.048	Biological Process	GO:1900140	regulation of seedling development	0.150249	0.590669	3	62
GO:0006793 phosphorus metabolic process	81	0.591258	11.621	0.024	Biological Process	GO:0006793	phosphorus metabolic process	0.151002	0.591258	81	3345
GO:0042214 terpene metabolic process	2	0.591258	0.287	0.062	Biological Process	GO:0042214	terpene metabolic process	0.151587	0.591258	2	32
GO:2001141 regulation of RNA biosynthetic process	42	0.591258	6.026	0.026	Biological Process	GO:2001141	regulation of RNA biosynthetic process	0.151949	0.591258	42	1647
GO:0045335 phagocytic vesicle	1	0.591477	0.14	0.333	Cellular Component	GO:0045335	phagocytic vesicle	0.0606062	0.591477	1	3
GO:0005881 cytoplasmic microtubule	3	0.591477	0.419	0.068	Cellular Component	GO:0005881	cytoplasmic microtubule	0.0620685	0.591477	3	44
GO:0009991 response to extracellular stimulus	19	0.592736	2.726	0.028	Biological Process	GO:0009991	response to extracellular stimulus	0.153365	0.592736	19	679
GO:0031667 response to nutrient levels	19	0.592736	2.726	0.028	Biological Process	GO:0031667	response to nutrient levels	0.153365	0.592736	19	679
GO:0080090 regulation of primary metabolic process	60	0.597521	8.608	0.025	Biological Process	GO:0080090	regulation of primary metabolic process	0.155126	0.597521	60	2430
GO:0010333 terpene synthase activity	2	0.608498	0.349	0.118	Molecular Function	GO:0010333	terpene synthase activity	0.0489626	0.608498	2	17
GO:0003677 DNA binding	33	0.608498	5.759	0.028	Molecular Function	GO:0003677	DNA binding	0.0506923	0.608498	33	1159
GO:0019900 kinase binding	7	0.608498	1.222	0.043	Molecular Function	GO:0019900	kinase binding	0.0549144	0.608498	7	161
GO:0015079 potassium ion transmembrane transporter activity	3	0.608498	0.524	0.071	Molecular Function	GO:0015079	potassium ion transmembrane transporter activity	0.0584058	0.608498	3	42
GO:0044877 macromolecular complex binding	3	0.608498	0.524	0.07	Molecular Function	GO:0044877	macromolecular complex binding	0.0618414	0.608498	3	43
GO:0017110 nucleoside-diphosphatase activity	1	0.608498	0.175	0.333	Molecular Function	GO:0017110	nucleoside-diphosphatase activity	0.0619233	0.608498	1	3
GO:0019171 3-hydroxyacyl-[acyl-carrier-protein] dehydratase activity	1	0.608498	0.175	0.333	Molecular Function	GO:0019171	3-hydroxyacyl-[acyl-carrier-protein] dehydratase activity	0.0619233	0.608498	1	3
GO:0050734 hydroxycinnamoyltransferase activity	1	0.608498	0.175	0.333	Molecular Function	GO:0050734	hydroxycinnamoyltransferase activity	0.0619233	0.608498	1	3
GO:0050737 O-hydroxycinnamoyltransferase activity	1	0.608498	0.175	0.333	Molecular Function	GO:0050737	O-hydroxycinnamoyltransferase activity	0.0619233	0.608498	1	3
GO:0016833 oxo-acid-lyase activity	2	0.608498	0.349	0.1	Molecular Function	GO:0016833	oxo-acid-lyase activity	0.0656493	0.608498	2	20
GO:0016757 transferase activity, transferring glycosyl groups	24	0.608498	4.188	0.029	Molecular Function	GO:0016757	transferase activity, transferring glycosyl groups	0.0663303	0.608498	24	818
GO:0036094 small molecule binding	97	0.608498	16.928	0.024	Molecular Function	GO:0036094	small molecule binding	0.0666127	0.608498	97	3975
GO:0046983 protein dimerization activity	16	0.608498	2.792	0.032	Molecular Function	GO:0046983	protein dimerization activity	0.0680605	0.608498	16	502
GO:0016799 hydrolase activity, hydrolyzing N-glycosyl compounds	3	0.608498	0.524	0.067	Molecular Function	GO:0016799	hydrolase activity, hydrolyzing N-glycosyl compounds	0.0689867	0.608498	3	45
GO:0000910 cytokinesis	13	0.608803	1.865	0.03	Biological Process	GO:0000910	cytokinesis	0.158587	0.608803	13	439
GO:0010269 response to selenium ion	1	0.609417	0.143	0.125	Biological Process	GO:0010269	response to selenium ion	0.160355	0.609417	1	8
GO:0019219 regulation of nucleobase-containing compound metabolic process	47	0.609417	6.743	0.025	Biological Process	GO:0019219	regulation of nucleobase-containing compound metabolic process	0.16057	0.609417	47	1872
GO:1903047 mitotic cell cycle process	15	0.609417	2.152	0.029	Biological Process	GO:1903047	mitotic cell cycle process	0.161254	0.609417	15	521
GO:0044711 single-organism biosynthetic process	100	0.609417	14.347	0.024	Biological Process	GO:0044711	single-organism biosynthetic process	0.162114	0.609417	100	4204
GO:0006767 water-soluble vitamin metabolic process	4	0.609417	0.574	0.041	Biological Process	GO:0006767	water-soluble vitamin metabolic process	0.162571	0.609417	4	98
GO:0042254 ribosome biogenesis	4	0.609417	0.574	0.041	Biological Process	GO:0042254	ribosome biogenesis	0.162571	0.609417	4	98
GO:0048364 root development	21	0.609417	3.013	0.027	Biological Process	GO:0048364	root development	0.163869	0.609417	21	769
GO:0009692 ethylene metabolic process	9	0.609417	1.291	0.032	Biological Process	GO:0009692	ethylene metabolic process	0.164074	0.609417	9	284
GO:0043449 cellular alkene metabolic process	9	0.609417	1.291	0.032	Biological Process	GO:0043449	cellular alkene metabolic process	0.164074	0.609417	9	284
GO:1900673 olefin metabolic process	9	0.609417	1.291	0.032	Biological Process	GO:1900673	olefin metabolic process	0.164074	0.609417	9	284
GO:0051252 regulation of RNA metabolic process	42	0.610826	6.026	0.025	Biological Process	GO:0051252	regulation of RNA metabolic process	0.164987	0.610826	42	1661
GO:0009889 regulation of biosynthetic process	54	0.61228	7.747	0.025	Biological Process	GO:0009889	regulation of biosynthetic process	0.165915	0.61228	54	2182
GO:0016051 carbohydrate biosynthetic process	6	0.612956	0.861	0.035	Biological Process	GO:0016051	carbohydrate biosynthetic process	0.166634	0.612956	6	171
GO:0035556 intracellular signal transduction	32	0.618232	4.591	0.026	Biological Process	GO:0035556	intracellular signal transduction	0.168609	0.618232	32	1236
GO:0051235 maintenance of location	8	0.62277	1.148	0.032	Biological Process	GO:0051235	maintenance of location	0.170517	0.62277	8	248
GO:0006766 vitamin metabolic process	4	0.62277	0.574	0.04	Biological Process	GO:0006766	vitamin metabolic process	0.170935	0.62277	4	100
GO:0006355 regulation of transcription, DNA-templated	41	0.62587	5.882	0.025	Biological Process	GO:0006355	regulation of transcription, DNA-templated	0.17288	0.62587	41	1626
GO:1903506 regulation of nucleic acid-templated transcription	41	0.62587	5.882	0.025	Biological Process	GO:1903506	regulation of nucleic acid-templated transcription	0.17288	0.62587	41	1626
GO:0032507 maintenance of protein location in cell	2	0.627982	0.287	0.057	Biological Process	GO:0032507	maintenance of protein location in cell	0.174561	0.627982	2	35
GO:0045185 maintenance of protein location	2	0.627982	0.287	0.057	Biological Process	GO:0045185	maintenance of protein location	0.174561	0.627982	2	35
GO:0009954 proximal/distal pattern formation	1	0.633054	0.143	0.111	Biological Process	GO:0009954	proximal/distal pattern formation	0.178502	0.633054	1	9
GO:0010506 regulation of autophagy	1	0.633054	0.143	0.111	Biological Process	GO:0010506	regulation of autophagy	0.178502	0.633054	1	9
GO:0072501 cellular divalent inorganic anion homeostasis	1	0.633054	0.143	0.111	Biological Process	GO:0072501	cellular divalent inorganic anion homeostasis	0.178502	0.633054	1	9
GO:0007602 phototransduction	4	0.633054	0.574	0.039	Biological Process	GO:0007602	phototransduction	0.179445	0.633054	4	102
GO:0009582 detection of abiotic stimulus	4	0.633054	0.574	0.039	Biological Process	GO:0009582	detection of abiotic stimulus	0.179445	0.633054	4	102
GO:0009583 detection of light stimulus	4	0.633054	0.574	0.039	Biological Process	GO:0009583	detection of light stimulus	0.179445	0.633054	4	102
GO:0009699 phenylpropanoid biosynthetic process	12	0.633054	1.722	0.029	Biological Process	GO:0009699	phenylpropanoid biosynthetic process	0.180032	0.633054	12	410
GO:0042592 homeostatic process	26	0.633054	3.73	0.026	Biological Process	GO:0042592	homeostatic process	0.180398	0.633054	26	991
GO:0044699 single-organism process	482	0.634032	69.154	0.022	Biological Process	GO:0044699	single-organism process	0.181833	0.634032	482	21769
GO:0006839 mitochondrial transport	2	0.634032	0.287	0.056	Biological Process	GO:0006839	mitochondrial transport	0.182339	0.634032	2	36
GO:0010104 regulation of ethylene-activated signaling pathway	2	0.634032	0.287	0.056	Biological Process	GO:0010104	regulation of ethylene-activated signaling pathway	0.182339	0.634032	2	36
GO:0016791 phosphatase activity	17	0.641156	2.967	0.031	Molecular Function	GO:0016791	phosphatase activity	0.0745531	0.641156	17	548
GO:0000278 mitotic cell cycle	16	0.645599	2.296	0.028	Biological Process	GO:0000278	mitotic cell cycle	0.187256	0.645599	16	577
GO:0048507 meristem development	27	0.645599	3.874	0.026	Biological Process	GO:0048507	meristem development	0.187653	0.645599	27	1039
GO:0009581 detection of external stimulus	4	0.645599	0.574	0.038	Biological Process	GO:0009581	detection of external stimulus	0.188094	0.645599	4	104
GO:0016071 mRNA metabolic process	7	0.645599	1.004	0.032	Biological Process	GO:0016071	mRNA metabolic process	0.188362	0.645599	7	216
GO:0046165 alcohol biosynthetic process	14	0.645599	2.009	0.028	Biological Process	GO:0046165	alcohol biosynthetic process	0.189473	0.645599	14	496
GO:0030865 cortical cytoskeleton organization	2	0.645599	0.287	0.054	Biological Process	GO:0030865	cortical cytoskeleton organization	0.190167	0.645599	2	37
GO:0006796 phosphate-containing compound metabolic process	74	0.645599	10.617	0.024	Biological Process	GO:0006796	phosphate-containing compound metabolic process	0.190186	0.645599	74	3091
GO:0030243 cellulose metabolic process	9	0.645599	1.291	0.031	Biological Process	GO:0030243	cellulose metabolic process	0.190774	0.645599	9	295
GO:0044262 cellular carbohydrate metabolic process	29	0.645599	4.161	0.026	Biological Process	GO:0044262	cellular carbohydrate metabolic process	0.191173	0.645599	29	1127
GO:0019684 photosynthesis, light reaction	7	0.645599	1.004	0.032	Biological Process	GO:0019684	photosynthesis, light reaction	0.191309	0.645599	7	217
GO:0007623 circadian rhythm	3	0.648732	0.43	0.043	Biological Process	GO:0007623	circadian rhythm	0.192805	0.648732	3	70
GO:0007275 multicellular organism development	120	0.650031	17.217	0.023	Biological Process	GO:0007275	multicellular organism development	0.194224	0.650031	120	5150
GO:1901659 glycosyl compound biosynthetic process	16	0.650031	2.296	0.028	Biological Process	GO:1901659	glycosyl compound biosynthetic process	0.194327	0.650031	16	581
GO:0009060 aerobic respiration	1	0.650779	0.143	0.1	Biological Process	GO:0009060	aerobic respiration	0.196258	0.650779	1	10
GO:0010557 positive regulation of macromolecule biosynthetic process	1	0.650779	0.143	0.1	Biological Process	GO:0010557	positive regulation of macromolecule biosynthetic process	0.196258	0.650779	1	10
GO:0090329 regulation of DNA-dependent DNA replication	1	0.650779	0.143	0.1	Biological Process	GO:0090329	regulation of DNA-dependent DNA replication	0.196258	0.650779	1	10
GO:0071804 cellular potassium ion transport	2	0.651962	0.287	0.053	Biological Process	GO:0071804	cellular potassium ion transport	0.198039	0.651962	2	38
GO:0071805 potassium ion transmembrane transport	2	0.651962	0.287	0.053	Biological Process	GO:0071805	potassium ion transmembrane transport	0.198039	0.651962	2	38
GO:0009926 auxin polar transport	3	0.651962	0.43	0.042	Biological Process	GO:0009926	auxin polar transport	0.198324	0.651962	3	71
GO:0007017 microtubule-based process	12	0.657992	1.722	0.029	Biological Process	GO:0007017	microtubule-based process	0.200999	0.657992	12	420
GO:0019321 pentose metabolic process	4	0.657992	0.574	0.037	Biological Process	GO:0019321	pentose metabolic process	0.201309	0.657992	4	107
GO:0006281 DNA repair	11	0.658803	1.578	0.029	Biological Process	GO:0006281	DNA repair	0.202411	0.658803	11	380
GO:0072657 protein localization to membrane	3	0.658803	0.43	0.042	Biological Process	GO:0072657	protein localization to membrane	0.203881	0.658803	3	72
GO:0090150 establishment of protein localization to membrane	3	0.658803	0.43	0.042	Biological Process	GO:0090150	establishment of protein localization to membrane	0.203881	0.658803	3	72
GO:0002252 immune effector process	12	0.658803	1.722	0.028	Biological Process	GO:0002252	immune effector process	0.205319	0.658803	12	422
GO:0009873 ethylene-activated signaling pathway	2	0.658803	0.287	0.051	Biological Process	GO:0009873	ethylene-activated signaling pathway	0.205949	0.658803	2	39
GO:0071369 cellular response to ethylene stimulus	2	0.658803	0.287	0.051	Biological Process	GO:0071369	cellular response to ethylene stimulus	0.205949	0.658803	2	39
GO:0019439 aromatic compound catabolic process	9	0.658803	1.291	0.03	Biological Process	GO:0019439	aromatic compound catabolic process	0.208683	0.658803	9	302
GO:0034655 nucleobase-containing compound catabolic process	6	0.658803	0.861	0.033	Biological Process	GO:0034655	nucleobase-containing compound catabolic process	0.20888	0.658803	6	184
GO:0006974 cellular response to DNA damage stimulus	11	0.658803	1.578	0.029	Biological Process	GO:0006974	cellular response to DNA damage stimulus	0.20928	0.658803	11	383
GO:0009642 response to light intensity	18	0.658803	2.582	0.027	Biological Process	GO:0009642	response to light intensity	0.209372	0.658803	18	673
GO:0009113 purine nucleobase biosynthetic process	1	0.658803	0.143	0.091	Biological Process	GO:0009113	purine nucleobase biosynthetic process	0.21363	0.658803	1	11
GO:0015717 triose phosphate transport	1	0.658803	0.143	0.091	Biological Process	GO:0015717	triose phosphate transport	0.21363	0.658803	1	11
GO:0016574 histone ubiquitination	1	0.658803	0.143	0.091	Biological Process	GO:0016574	histone ubiquitination	0.21363	0.658803	1	11
GO:0030002 cellular anion homeostasis	1	0.658803	0.143	0.091	Biological Process	GO:0030002	cellular anion homeostasis	0.21363	0.658803	1	11
GO:0031112 positive regulation of microtubule polymerization or depolymerization	1	0.658803	0.143	0.091	Biological Process	GO:0031112	positive regulation of microtubule polymerization or depolymerization	0.21363	0.658803	1	11
GO:0035864 response to potassium ion	1	0.658803	0.143	0.091	Biological Process	GO:0035864	response to potassium ion	0.21363	0.658803	1	11
GO:0043096 purine nucleobase salvage	1	0.658803	0.143	0.091	Biological Process	GO:0043096	purine nucleobase salvage	0.21363	0.658803	1	11
GO:0009894 regulation of catabolic process	2	0.658803	0.287	0.05	Biological Process	GO:0009894	regulation of catabolic process	0.213892	0.658803	2	40
GO:0070297 regulation of phosphorelay signal transduction system	2	0.658803	0.287	0.05	Biological Process	GO:0070297	regulation of phosphorelay signal transduction system	0.213892	0.658803	2	40
GO:0042126 nitrate metabolic process	3	0.658803	0.43	0.041	Biological Process	GO:0042126	nitrate metabolic process	0.215098	0.658803	3	74
GO:2001057 reactive nitrogen species metabolic process	3	0.658803	0.43	0.041	Biological Process	GO:2001057	reactive nitrogen species metabolic process	0.215098	0.658803	3	74
GO:0015748 organophosphate ester transport	6	0.658803	0.861	0.032	Biological Process	GO:0015748	organophosphate ester transport	0.215695	0.658803	6	186
GO:0034654 nucleobase-containing compound biosynthetic process	69	0.658803	9.9	0.024	Biological Process	GO:0034654	nucleobase-containing compound biosynthetic process	0.216082	0.658803	69	2901
GO:0044270 cellular nitrogen compound catabolic process	9	0.658803	1.291	0.03	Biological Process	GO:0044270	cellular nitrogen compound catabolic process	0.216561	0.658803	9	305
GO:0046700 heterocycle catabolic process	9	0.658803	1.291	0.03	Biological Process	GO:0046700	heterocycle catabolic process	0.216561	0.658803	9	305
GO:0009845 seed germination	5	0.658803	0.717	0.034	Biological Process	GO:0009845	seed germination	0.217105	0.658803	5	148
GO:0090351 seedling development	5	0.658803	0.717	0.034	Biological Process	GO:0090351	seedling development	0.217105	0.658803	5	148
GO:0043241 protein complex disassembly	2	0.669685	0.287	0.049	Biological Process	GO:0043241	protein complex disassembly	0.221862	0.669685	2	41
GO:0043624 cellular protein complex disassembly	2	0.669685	0.287	0.049	Biological Process	GO:0043624	cellular protein complex disassembly	0.221862	0.669685	2	41
GO:0000281 mitotic cytokinesis	12	0.67133	1.722	0.028	Biological Process	GO:0000281	mitotic cytokinesis	0.222994	0.67133	12	430
GO:0030119 AP-type membrane coat adaptor complex	2	0.673103	0.279	0.091	Cellular Component	GO:0030119	AP-type membrane coat adaptor complex	0.0747892	0.673103	2	22
GO:0016838 carbon-oxygen lyase activity, acting on phosphates	3	0.674289	0.524	0.062	Molecular Function	GO:0016838	carbon-oxygen lyase activity, acting on phosphates	0.0803659	0.674289	3	48
GO:0016840 carbon-nitrogen lyase activity	4	0.680798	0.698	0.051	Molecular Function	GO:0016840	carbon-nitrogen lyase activity	0.0857236	0.680798	4	79
GO:0016835 carbon-oxygen lyase activity	11	0.680798	1.92	0.034	Molecular Function	GO:0016835	carbon-oxygen lyase activity	0.0890563	0.680798	11	328
GO:0030611 arsenate reductase activity	3	0.680798	0.524	0.058	Molecular Function	GO:0030611	arsenate reductase activity	0.0967	0.680798	3	52
GO:0010436 carotenoid dioxygenase activity	2	0.680798	0.349	0.08	Molecular Function	GO:0010436	carotenoid dioxygenase activity	0.0968448	0.680798	2	25
GO:0035250 UDP-galactosyltransferase activity	2	0.680798	0.349	0.08	Molecular Function	GO:0035250	UDP-galactosyltransferase activity	0.0968448	0.680798	2	25
GO:0004672 protein kinase activity	27	0.680798	4.712	0.027	Molecular Function	GO:0004672	protein kinase activity	0.100768	0.680798	27	985
GO:0016843 amine-lyase activity	3	0.680798	0.524	0.057	Molecular Function	GO:0016843	amine-lyase activity	0.100979	0.680798	3	53
GO:0016755 transferase activity, transferring amino-acyl groups	2	0.680798	0.349	0.077	Molecular Function	GO:0016755	transferase activity, transferring amino-acyl groups	0.103507	0.680798	2	26
GO:0052745 inositol phosphate phosphatase activity	2	0.680798	0.349	0.077	Molecular Function	GO:0052745	inositol phosphate phosphatase activity	0.103507	0.680798	2	26
GO:0009975 cyclase activity	2	0.680798	0.349	0.074	Molecular Function	GO:0009975	cyclase activity	0.110289	0.680798	2	27
GO:0016623 oxidoreductase activity, acting on the aldehyde or oxo group of donors, oxygen as acceptor	2	0.680798	0.349	0.074	Molecular Function	GO:0016623	oxidoreductase activity, acting on the aldehyde or oxo group of donors, oxygen as acceptor	0.110289	0.680798	2	27
GO:0001871 pattern binding	2	0.680798	0.349	0.071	Molecular Function	GO:0001871	pattern binding	0.117185	0.680798	2	28
GO:0000988 transcription factor activity, protein binding	3	0.680798	0.524	0.053	Molecular Function	GO:0000988	transcription factor activity, protein binding	0.118819	0.680798	3	57
GO:0015119 hexose phosphate transmembrane transporter activity	1	0.680798	0.175	0.167	Molecular Function	GO:0015119	hexose phosphate transmembrane transporter activity	0.120018	0.680798	1	6
GO:0097367 carbohydrate derivative binding	78	0.680798	13.613	0.024	Molecular Function	GO:0097367	carbohydrate derivative binding	0.129116	0.680798	78	3262
GO:0005249 voltage-gated potassium channel activity	2	0.680798	0.349	0.067	Molecular Function	GO:0005249	voltage-gated potassium channel activity	0.131283	0.680798	2	30
GO:0022843 voltage-gated cation channel activity	2	0.680798	0.349	0.067	Molecular Function	GO:0022843	voltage-gated cation channel activity	0.131283	0.680798	2	30
GO:0000166 nucleotide binding	18	0.680798	3.141	0.028	Molecular Function	GO:0000166	nucleotide binding	0.136283	0.680798	18	642
GO:1901265 nucleoside phosphate binding	18	0.680798	3.141	0.028	Molecular Function	GO:1901265	nucleoside phosphate binding	0.136283	0.680798	18	642
GO:0022836 gated channel activity	4	0.680798	0.698	0.043	Molecular Function	GO:0022836	gated channel activity	0.137307	0.680798	4	94
GO:0001883 purine nucleoside binding	75	0.680798	13.089	0.024	Molecular Function	GO:0001883	purine nucleoside binding	0.145844	0.680798	75	3154
GO:0032549 ribonucleoside binding	75	0.680798	13.089	0.024	Molecular Function	GO:0032549	ribonucleoside binding	0.145844	0.680798	75	3154
GO:0032550 purine ribonucleoside binding	75	0.680798	13.089	0.024	Molecular Function	GO:0032550	purine ribonucleoside binding	0.145844	0.680798	75	3154
GO:0001882 nucleoside binding	75	0.680798	13.089	0.024	Molecular Function	GO:0001882	nucleoside binding	0.14845	0.680798	75	3158
GO:0016836 hydro-lyase activity	6	0.680798	1.047	0.035	Molecular Function	GO:0016836	hydro-lyase activity	0.150974	0.680798	6	170
GO:0016813 hydrolase activity, acting on carbon-nitrogen (but not peptide) bonds, in linear amidines	1	0.680798	0.175	0.125	Molecular Function	GO:0016813	hydrolase activity, acting on carbon-nitrogen (but not peptide) bonds, in linear amidines	0.156739	0.680798	1	8
GO:0016882 cyclo-ligase activity	1	0.680798	0.175	0.125	Molecular Function	GO:0016882	cyclo-ligase activity	0.156739	0.680798	1	8
GO:0017022 myosin binding	1	0.680798	0.175	0.125	Molecular Function	GO:0017022	myosin binding	0.156739	0.680798	1	8
GO:0032029 myosin tail binding	1	0.680798	0.175	0.125	Molecular Function	GO:0032029	myosin tail binding	0.156739	0.680798	1	8
GO:0032036 myosin heavy chain binding	1	0.680798	0.175	0.125	Molecular Function	GO:0032036	myosin heavy chain binding	0.156739	0.680798	1	8
GO:0003779 actin binding	2	0.680798	0.349	0.059	Molecular Function	GO:0003779	actin binding	0.16051	0.680798	2	34
GO:0004866 endopeptidase inhibitor activity	2	0.680798	0.349	0.059	Molecular Function	GO:0004866	endopeptidase inhibitor activity	0.16051	0.680798	2	34
GO:0016160 amylase activity	2	0.680798	0.349	0.059	Molecular Function	GO:0016160	amylase activity	0.16051	0.680798	2	34
GO:0030414 peptidase inhibitor activity	2	0.680798	0.349	0.059	Molecular Function	GO:0030414	peptidase inhibitor activity	0.16051	0.680798	2	34
GO:0032553 ribonucleotide binding	3	0.680798	0.524	0.044	Molecular Function	GO:0032553	ribonucleotide binding	0.172988	0.680798	3	68
GO:0008905 mannose-phosphate guanylyltransferase activity	1	0.680798	0.175	0.111	Molecular Function	GO:0008905	mannose-phosphate guanylyltransferase activity	0.174522	0.680798	1	9
GO:0016247 channel regulator activity	1	0.680798	0.175	0.111	Molecular Function	GO:0016247	channel regulator activity	0.174522	0.680798	1	9
GO:0016248 channel inhibitor activity	1	0.680798	0.175	0.111	Molecular Function	GO:0016248	channel inhibitor activity	0.174522	0.680798	1	9
GO:0031072 heat shock protein binding	1	0.680798	0.175	0.111	Molecular Function	GO:0031072	heat shock protein binding	0.174522	0.680798	1	9
GO:0015276 ligand-gated ion channel activity	2	0.680798	0.349	0.056	Molecular Function	GO:0015276	ligand-gated ion channel activity	0.175533	0.680798	2	36
GO:0022834 ligand-gated channel activity	2	0.680798	0.349	0.056	Molecular Function	GO:0022834	ligand-gated channel activity	0.175533	0.680798	2	36
GO:0070011 peptidase activity, acting on L-amino acid peptides	15	0.680798	2.618	0.028	Molecular Function	GO:0070011	peptidase activity, acting on L-amino acid peptides	0.177821	0.680798	15	544
GO:0004721 phosphoprotein phosphatase activity	10	0.680798	1.745	0.029	Molecular Function	GO:0004721	phosphoprotein phosphatase activity	0.183588	0.680798	10	340
GO:0008233 peptidase activity	15	0.680798	2.618	0.027	Molecular Function	GO:0008233	peptidase activity	0.184819	0.680798	15	548
GO:0043168 anion binding	14	0.680798	2.443	0.028	Molecular Function	GO:0043168	anion binding	0.188483	0.680798	14	508
GO:0004180 carboxypeptidase activity	3	0.680798	0.524	0.042	Molecular Function	GO:0004180	carboxypeptidase activity	0.188813	0.680798	3	71
GO:0005261 cation channel activity	3	0.680798	0.524	0.042	Molecular Function	GO:0005261	cation channel activity	0.188813	0.680798	3	71
GO:0015926 glucosidase activity	4	0.680798	0.698	0.037	Molecular Function	GO:0015926	glucosidase activity	0.194084	0.680798	4	108
GO:0016655 oxidoreductase activity, acting on NAD(P)H, quinone or similar compound as acceptor	3	0.680798	0.524	0.042	Molecular Function	GO:0016655	oxidoreductase activity, acting on NAD(P)H, quinone or similar compound as acceptor	0.194169	0.680798	3	72
GO:0016301 kinase activity	35	0.680798	6.108	0.025	Molecular Function	GO:0016301	kinase activity	0.194603	0.680798	35	1423
GO:0015197 peptide transporter activity	2	0.680798	0.349	0.051	Molecular Function	GO:0015197	peptide transporter activity	0.198447	0.680798	2	39
GO:0005488 binding	381	0.680798	66.492	0.022	Molecular Function	GO:0005488	binding	0.204476	0.680798	381	17605
GO:0005048 signal sequence binding	2	0.680798	0.349	0.05	Molecular Function	GO:0005048	signal sequence binding	0.206164	0.680798	2	40
GO:0005267 potassium channel activity	2	0.680798	0.349	0.05	Molecular Function	GO:0005267	potassium channel activity	0.206164	0.680798	2	40
GO:0019203 carbohydrate phosphatase activity	2	0.680798	0.349	0.049	Molecular Function	GO:0019203	carbohydrate phosphatase activity	0.213913	0.680798	2	41
GO:0042578 phosphoric ester hydrolase activity	17	0.680798	2.967	0.026	Molecular Function	GO:0042578	phosphoric ester hydrolase activity	0.225268	0.680798	17	656
GO:0000990 transcription factor activity, core RNA polymerase binding	1	0.680798	0.175	0.083	Molecular Function	GO:0000990	transcription factor activity, core RNA polymerase binding	0.225655	0.680798	1	12
GO:0000996 core DNA-dependent RNA polymerase binding promoter specificity activity	1	0.680798	0.175	0.083	Molecular Function	GO:0000996	core DNA-dependent RNA polymerase binding promoter specificity activity	0.225655	0.680798	1	12
GO:0003682 chromatin binding	1	0.680798	0.175	0.083	Molecular Function	GO:0003682	chromatin binding	0.225655	0.680798	1	12
GO:0005221 intracellular cyclic nucleotide activated cation channel activity	1	0.680798	0.175	0.083	Molecular Function	GO:0005221	intracellular cyclic nucleotide activated cation channel activity	0.225655	0.680798	1	12
GO:0016856 racemase and epimerase activity, acting on hydroxy acids and derivatives	1	0.680798	0.175	0.083	Molecular Function	GO:0016856	racemase and epimerase activity, acting on hydroxy acids and derivatives	0.225655	0.680798	1	12
GO:0016987 sigma factor activity	1	0.680798	0.175	0.083	Molecular Function	GO:0016987	sigma factor activity	0.225655	0.680798	1	12
GO:0043855 cyclic nucleotide-gated ion channel activity	1	0.680798	0.175	0.083	Molecular Function	GO:0043855	cyclic nucleotide-gated ion channel activity	0.225655	0.680798	1	12
GO:0005216 ion channel activity	5	0.680798	0.873	0.032	Molecular Function	GO:0005216	ion channel activity	0.225869	0.680798	5	154
GO:0022838 substrate-specific channel activity	5	0.680798	0.873	0.032	Molecular Function	GO:0022838	substrate-specific channel activity	0.225869	0.680798	5	154
GO:0016740 transferase activity	128	0.680798	22.339	0.022	Molecular Function	GO:0016740	transferase activity	0.22883	0.680798	128	5710
GO:0008483 transaminase activity	4	0.680798	0.698	0.034	Molecular Function	GO:0008483	transaminase activity	0.229308	0.680798	4	116
GO:0016773 phosphotransferase activity, alcohol group as acceptor	27	0.680798	4.712	0.025	Molecular Function	GO:0016773	phosphotransferase activity, alcohol group as acceptor	0.231363	0.680798	27	1098
GO:1901505 carbohydrate derivative transporter activity	2	0.680798	0.349	0.045	Molecular Function	GO:1901505	carbohydrate derivative transporter activity	0.237301	0.680798	2	44
GO:0008374 O-acyltransferase activity	3	0.680798	0.524	0.037	Molecular Function	GO:0008374	O-acyltransferase activity	0.238199	0.680798	3	80
GO:0016769 transferase activity, transferring nitrogenous groups	5	0.680798	0.873	0.032	Molecular Function	GO:0016769	transferase activity, transferring nitrogenous groups	0.241365	0.680798	5	158
GO:0009881 photoreceptor activity	1	0.680798	0.175	0.077	Molecular Function	GO:0009881	photoreceptor activity	0.241986	0.680798	1	13
GO:0016863 intramolecular oxidoreductase activity, transposing C=C bonds	1	0.680798	0.175	0.077	Molecular Function	GO:0016863	intramolecular oxidoreductase activity, transposing C=C bonds	0.241986	0.680798	1	13
GO:0043021 ribonucleoprotein complex binding	1	0.680798	0.175	0.077	Molecular Function	GO:0043021	ribonucleoprotein complex binding	0.241986	0.680798	1	13
GO:0072328 alkene binding	1	0.680798	0.175	0.077	Molecular Function	GO:0072328	alkene binding	0.241986	0.680798	1	13
GO:0000989 transcription factor activity, transcription factor binding	2	0.680798	0.349	0.044	Molecular Function	GO:0000989	transcription factor activity, transcription factor binding	0.245129	0.680798	2	45
GO:0016702 oxidoreductase activity, acting on single donors with incorporation of molecular oxygen, incorporation of two atoms of oxygen	2	0.680798	0.349	0.044	Molecular Function	GO:0016702	oxidoreductase activity, acting on single donors with incorporation of molecular oxygen, incorporation of two atoms of oxygen	0.245129	0.680798	2	45
GO:0042277 peptide binding	2	0.680798	0.349	0.044	Molecular Function	GO:0042277	peptide binding	0.245129	0.680798	2	45
GO:0015932 nucleobase-containing compound transmembrane transporter activity	3	0.680798	0.524	0.037	Molecular Function	GO:0015932	nucleobase-containing compound transmembrane transporter activity	0.24947	0.680798	3	82
GO:0016776 phosphotransferase activity, phosphate group as acceptor	2	0.680798	0.349	0.043	Molecular Function	GO:0016776	phosphotransferase activity, phosphate group as acceptor	0.252967	0.680798	2	46
GO:0004611 phosphoenolpyruvate carboxykinase activity	1	0.680798	0.175	0.071	Molecular Function	GO:0004611	phosphoenolpyruvate carboxykinase activity	0.257974	0.680798	1	14
GO:0005217 intracellular ligand-gated ion channel activity	1	0.680798	0.175	0.071	Molecular Function	GO:0005217	intracellular ligand-gated ion channel activity	0.257974	0.680798	1	14
GO:0005507 copper ion binding	1	0.680798	0.175	0.071	Molecular Function	GO:0005507	copper ion binding	0.257974	0.680798	1	14
GO:0015165 pyrimidine nucleotide-sugar transmembrane transporter activity	1	0.680798	0.175	0.071	Molecular Function	GO:0015165	pyrimidine nucleotide-sugar transmembrane transporter activity	0.257974	0.680798	1	14
GO:0019902 phosphatase binding	1	0.680798	0.175	0.071	Molecular Function	GO:0019902	phosphatase binding	0.257974	0.680798	1	14
GO:0052743 inositol tetrakisphosphate phosphatase activity	1	0.680798	0.175	0.071	Molecular Function	GO:0052743	inositol tetrakisphosphate phosphatase activity	0.257974	0.680798	1	14
GO:0070547 L-tyrosine aminotransferase activity	1	0.680798	0.175	0.071	Molecular Function	GO:0070547	L-tyrosine aminotransferase activity	0.257974	0.680798	1	14
GO:0016772 transferase activity, transferring phosphorus-containing groups	61	0.680798	10.646	0.023	Molecular Function	GO:0016772	transferase activity, transferring phosphorus-containing groups	0.265213	0.680798	61	2664
GO:0015605 organophosphate ester transmembrane transporter activity	3	0.680798	0.524	0.035	Molecular Function	GO:0015605	organophosphate ester transmembrane transporter activity	0.266518	0.680798	3	85
GO:1901677 phosphate transmembrane transporter activity	3	0.680798	0.524	0.035	Molecular Function	GO:1901677	phosphate transmembrane transporter activity	0.266518	0.680798	3	85
GO:0097159 organic cyclic compound binding	183	0.680798	31.937	0.022	Molecular Function	GO:0097159	organic cyclic compound binding	0.269933	0.680798	183	8341
GO:0016831 carboxy-lyase activity	4	0.680798	0.698	0.032	Molecular Function	GO:0016831	carboxy-lyase activity	0.270618	0.680798	4	125
GO:0008252 nucleotidase activity	1	0.680798	0.175	0.067	Molecular Function	GO:0008252	nucleotidase activity	0.273625	0.680798	1	15
GO:0016639 oxidoreductase activity, acting on the CH-NH2 group of donors, NAD or NADP as acceptor	1	0.680798	0.175	0.067	Molecular Function	GO:0016639	oxidoreductase activity, acting on the CH-NH2 group of donors, NAD or NADP as acceptor	0.273625	0.680798	1	15
GO:0030246 carbohydrate binding	1	0.680798	0.175	0.067	Molecular Function	GO:0030246	carbohydrate binding	0.273625	0.680798	1	15
GO:0030247 polysaccharide binding	1	0.680798	0.175	0.067	Molecular Function	GO:0030247	polysaccharide binding	0.273625	0.680798	1	15
GO:1902936 phosphatidylinositol bisphosphate binding	1	0.680798	0.175	0.067	Molecular Function	GO:1902936	phosphatidylinositol bisphosphate binding	0.273625	0.680798	1	15
GO:0003774 motor activity	2	0.680798	0.349	0.041	Molecular Function	GO:0003774	motor activity	0.2765	0.680798	2	49
GO:0001071 nucleic acid binding transcription factor activity	70	0.680798	12.216	0.023	Molecular Function	GO:0001071	nucleic acid binding transcription factor activity	0.283163	0.680798	70	3096
GO:0019899 enzyme binding	9	0.680798	1.571	0.027	Molecular Function	GO:0019899	enzyme binding	0.285426	0.680798	9	338
GO:0005338 nucleotide-sugar transmembrane transporter activity	1	0.680798	0.175	0.062	Molecular Function	GO:0005338	nucleotide-sugar transmembrane transporter activity	0.288947	0.680798	1	16
GO:0046030 inositol trisphosphate phosphatase activity	1	0.680798	0.175	0.062	Molecular Function	GO:0046030	inositol trisphosphate phosphatase activity	0.288947	0.680798	1	16
GO:0050308 sugar-phosphatase activity	1	0.680798	0.175	0.062	Molecular Function	GO:0050308	sugar-phosphatase activity	0.288947	0.680798	1	16
GO:0016638 oxidoreductase activity, acting on the CH-NH2 group of donors	3	0.680798	0.524	0.034	Molecular Function	GO:0016638	oxidoreductase activity, acting on the CH-NH2 group of donors	0.289444	0.680798	3	89
GO:0099600 transmembrane receptor activity	2	0.680798	0.349	0.039	Molecular Function	GO:0099600	transmembrane receptor activity	0.292169	0.680798	2	51
GO:0016616 oxidoreductase activity, acting on the CH-OH group of donors, NAD or NADP as acceptor	8	0.680798	1.396	0.027	Molecular Function	GO:0016616	oxidoreductase activity, acting on the CH-OH group of donors, NAD or NADP as acceptor	0.297088	0.680798	8	299
GO:0004386 helicase activity	2	0.680798	0.349	0.038	Molecular Function	GO:0004386	helicase activity	0.299988	0.680798	2	52
GO:0043130 ubiquitin binding	1	0.680798	0.175	0.059	Molecular Function	GO:0043130	ubiquitin binding	0.303946	0.680798	1	17
GO:0070567 cytidylyltransferase activity	1	0.680798	0.175	0.059	Molecular Function	GO:0070567	cytidylyltransferase activity	0.303946	0.680798	1	17
GO:0070568 guanylyltransferase activity	1	0.680798	0.175	0.059	Molecular Function	GO:0070568	guanylyltransferase activity	0.303946	0.680798	1	17
GO:1901363 heterocyclic compound binding	178	0.680798	31.065	0.022	Molecular Function	GO:1901363	heterocyclic compound binding	0.304854	0.680798	178	8159
GO:0016903 oxidoreductase activity, acting on the aldehyde or oxo group of donors	5	0.680798	0.873	0.029	Molecular Function	GO:0016903	oxidoreductase activity, acting on the aldehyde or oxo group of donors	0.305738	0.680798	5	174
GO:0061134 peptidase regulator activity	2	0.680798	0.349	0.038	Molecular Function	GO:0061134	peptidase regulator activity	0.307792	0.680798	2	53
GO:0061135 endopeptidase regulator activity	2	0.680798	0.349	0.038	Molecular Function	GO:0061135	endopeptidase regulator activity	0.307792	0.680798	2	53
GO:0015267 channel activity	5	0.680798	0.873	0.028	Molecular Function	GO:0015267	channel activity	0.318111	0.680798	5	177
GO:0022803 passive transmembrane transporter activity	5	0.680798	0.873	0.028	Molecular Function	GO:0022803	passive transmembrane transporter activity	0.318111	0.680798	5	177
GO:0042625 ATPase coupled ion transmembrane transporter activity	5	0.680798	0.873	0.028	Molecular Function	GO:0042625	ATPase coupled ion transmembrane transporter activity	0.318111	0.680798	5	177
GO:0005230 extracellular ligand-gated ion channel activity	1	0.680798	0.175	0.056	Molecular Function	GO:0005230	extracellular ligand-gated ion channel activity	0.318629	0.680798	1	18
GO:0005231 excitatory extracellular ligand-gated ion channel activity	1	0.680798	0.175	0.056	Molecular Function	GO:0005231	excitatory extracellular ligand-gated ion channel activity	0.318629	0.680798	1	18
GO:0032403 protein complex binding	1	0.680798	0.175	0.056	Molecular Function	GO:0032403	protein complex binding	0.318629	0.680798	1	18
GO:0010431 seed maturation	2	0.688365	0.287	0.048	Biological Process	GO:0010431	seed maturation	0.229856	0.688365	2	42
GO:0021700 developmental maturation	2	0.688365	0.287	0.048	Biological Process	GO:0021700	developmental maturation	0.229856	0.688365	2	42
GO:0006338 chromatin remodeling	1	0.688872	0.143	0.083	Biological Process	GO:0006338	chromatin remodeling	0.230628	0.688872	1	12
GO:0010556 regulation of macromolecule biosynthetic process	44	0.692678	6.313	0.024	Biological Process	GO:0010556	regulation of macromolecule biosynthetic process	0.232507	0.692678	44	1813
GO:0006520 cellular amino acid metabolic process	47	0.697359	6.743	0.024	Biological Process	GO:0006520	cellular amino acid metabolic process	0.234688	0.697359	47	1947
GO:0005774 vacuolar membrane	7	0.699803	0.978	0.038	Cellular Component	GO:0005774	vacuolar membrane	0.0839342	0.699803	7	182
GO:0005773 vacuole	12	0.699803	1.676	0.032	Cellular Component	GO:0005773	vacuole	0.0863955	0.699803	12	372
GO:0004872 receptor activity	3	0.700393	0.524	0.031	Molecular Function	GO:0004872	receptor activity	0.329836	0.700393	3	96
GO:0061640 cytoskeleton-dependent cytokinesis	12	0.700945	1.722	0.028	Biological Process	GO:0061640	cytoskeleton-dependent cytokinesis	0.236646	0.700945	12	436
GO:0009863 salicylic acid mediated signaling pathway	14	0.700945	2.009	0.027	Biological Process	GO:0009863	salicylic acid mediated signaling pathway	0.237733	0.700945	14	520
GO:0071446 cellular response to salicylic acid stimulus	14	0.700945	2.009	0.027	Biological Process	GO:0071446	cellular response to salicylic acid stimulus	0.237733	0.700945	14	520
GO:0006351 transcription, DNA-templated	51	0.701041	7.317	0.024	Biological Process	GO:0006351	transcription, DNA-templated	0.238378	0.701041	51	2127
GO:0009888 tissue development	44	0.70132	6.313	0.024	Biological Process	GO:0009888	tissue development	0.239264	0.70132	44	1819
GO:0051606 detection of stimulus	5	0.70132	0.717	0.032	Biological Process	GO:0051606	detection of stimulus	0.240783	0.70132	5	154
GO:0000302 response to reactive oxygen species	18	0.70132	2.582	0.026	Biological Process	GO:0000302	response to reactive oxygen species	0.241484	0.70132	18	691
GO:1901657 glycosyl compound metabolic process	18	0.70132	2.582	0.026	Biological Process	GO:1901657	glycosyl compound metabolic process	0.241484	0.70132	18	691
GO:0097659 nucleic acid-templated transcription	51	0.70132	7.317	0.024	Biological Process	GO:0097659	nucleic acid-templated transcription	0.241538	0.70132	51	2130
GO:0015114 phosphate ion transmembrane transporter activity	1	0.70278	0.175	0.053	Molecular Function	GO:0015114	phosphate ion transmembrane transporter activity	0.333003	0.70278	1	19
GO:0016032 viral process	3	0.705696	0.43	0.038	Biological Process	GO:0016032	viral process	0.243662	0.705696	3	79
GO:0032958 inositol phosphate biosynthetic process	5	0.707189	0.717	0.032	Biological Process	GO:0032958	inositol phosphate biosynthetic process	0.244796	0.707189	5	155
GO:0032984 macromolecular complex disassembly	2	0.708007	0.287	0.045	Biological Process	GO:0032984	macromolecular complex disassembly	0.245894	0.708007	2	44
GO:0019058 viral life cycle	1	0.708007	0.143	0.077	Biological Process	GO:0019058	viral life cycle	0.247258	0.708007	1	13
GO:0019079 viral genome replication	1	0.708007	0.143	0.077	Biological Process	GO:0019079	viral genome replication	0.247258	0.708007	1	13
GO:1901576 organic substance biosynthetic process	215	0.708007	30.846	0.023	Biological Process	GO:1901576	organic substance biosynthetic process	0.248016	0.708007	215	9553
GO:0048878 chemical homeostasis	17	0.708007	2.439	0.026	Biological Process	GO:0048878	chemical homeostasis	0.248174	0.708007	17	652
GO:0008422 beta-glucosidase activity	2	0.709327	0.349	0.035	Molecular Function	GO:0008422	beta-glucosidase activity	0.338809	0.709327	2	57
GO:0008092 cytoskeletal protein binding	6	0.709327	1.047	0.027	Molecular Function	GO:0008092	cytoskeletal protein binding	0.34215	0.709327	6	226
GO:0003712 transcription cofactor activity	1	0.709327	0.175	0.05	Molecular Function	GO:0003712	transcription cofactor activity	0.347074	0.709327	1	20
GO:0016841 ammonia-lyase activity	1	0.709327	0.175	0.05	Molecular Function	GO:0016841	ammonia-lyase activity	0.347074	0.709327	1	20
GO:0016820 hydrolase activity, acting on acid anhydrides, catalyzing transmembrane movement of substances	5	0.709327	0.873	0.027	Molecular Function	GO:0016820	hydrolase activity, acting on acid anhydrides, catalyzing transmembrane movement of substances	0.359704	0.709327	5	187
GO:0042626 ATPase activity, coupled to transmembrane movement of substances	5	0.709327	0.873	0.027	Molecular Function	GO:0042626	ATPase activity, coupled to transmembrane movement of substances	0.359704	0.709327	5	187
GO:0043492 ATPase activity, coupled to movement of substances	5	0.709327	0.873	0.027	Molecular Function	GO:0043492	ATPase activity, coupled to movement of substances	0.359704	0.709327	5	187
GO:0004564 beta-fructofuranosidase activity	1	0.709327	0.175	0.048	Molecular Function	GO:0004564	beta-fructofuranosidase activity	0.360849	0.709327	1	21
GO:0005253 anion channel activity	1	0.709327	0.175	0.048	Molecular Function	GO:0005253	anion channel activity	0.360849	0.709327	1	21
GO:0005254 chloride channel activity	1	0.709327	0.175	0.048	Molecular Function	GO:0005254	chloride channel activity	0.360849	0.709327	1	21
GO:0015108 chloride transmembrane transporter activity	1	0.709327	0.175	0.048	Molecular Function	GO:0015108	chloride transmembrane transporter activity	0.360849	0.709327	1	21
GO:0016713 oxidoreductase activity, acting on paired donors, with incorporation or reduction of molecular oxygen, reduced iron-sulfur protein as one donor, and incorporation of one atom of oxygen	1	0.709327	0.175	0.048	Molecular Function	GO:0016713	oxidoreductase activity, acting on paired donors, with incorporation or reduction of molecular oxygen, reduced iron-sulfur protein as one donor, and incorporation of one atom of oxygen	0.360849	0.709327	1	21
GO:0033043 regulation of organelle organization	8	0.714324	1.148	0.029	Biological Process	GO:0033043	regulation of organelle organization	0.251848	0.714324	8	277
GO:0006813 potassium ion transport	2	0.714324	0.287	0.044	Biological Process	GO:0006813	potassium ion transport	0.25393	0.714324	2	45
GO:0016145 S-glycoside catabolic process	2	0.714324	0.287	0.044	Biological Process	GO:0016145	S-glycoside catabolic process	0.25393	0.714324	2	45
GO:0019759 glycosinolate catabolic process	2	0.714324	0.287	0.044	Biological Process	GO:0019759	glycosinolate catabolic process	0.25393	0.714324	2	45
GO:0006498 N-terminal protein lipidation	9	0.714324	1.291	0.028	Biological Process	GO:0006498	N-terminal protein lipidation	0.254759	0.714324	9	319
GO:0031365 N-terminal protein amino acid modification	9	0.714324	1.291	0.028	Biological Process	GO:0031365	N-terminal protein amino acid modification	0.254759	0.714324	9	319
GO:1901361 organic cyclic compound catabolic process	9	0.714324	1.291	0.028	Biological Process	GO:1901361	organic cyclic compound catabolic process	0.254759	0.714324	9	319
GO:0008168 methyltransferase activity	7	0.7155	1.222	0.025	Molecular Function	GO:0008168	methyltransferase activity	0.367522	0.7155	7	277
GO:0019842 vitamin binding	2	0.7155	0.349	0.033	Molecular Function	GO:0019842	vitamin binding	0.369387	0.7155	2	61
GO:0015103 inorganic anion transmembrane transporter activity	4	0.7155	0.698	0.027	Molecular Function	GO:0015103	inorganic anion transmembrane transporter activity	0.370433	0.7155	4	146
GO:0003824 catalytic activity	305	0.7155	53.229	0.021	Molecular Function	GO:0003824	catalytic activity	0.372503	0.7155	305	14261
GO:0016209 antioxidant activity	7	0.7155	1.222	0.025	Molecular Function	GO:0016209	antioxidant activity	0.37439	0.7155	7	279
GO:0060089 molecular transducer activity	7	0.718078	1.222	0.025	Molecular Function	GO:0060089	molecular transducer activity	0.377826	0.718078	7	280
GO:0004084 branched-chain-amino-acid transaminase activity	1	0.72302	0.175	0.043	Molecular Function	GO:0004084	branched-chain-amino-acid transaminase activity	0.387535	0.72302	1	23
GO:0005244 voltage-gated ion channel activity	2	0.72302	0.349	0.031	Molecular Function	GO:0005244	voltage-gated ion channel activity	0.39195	0.72302	2	64
GO:0015215 nucleotide transmembrane transporter activity	2	0.72302	0.349	0.031	Molecular Function	GO:0015215	nucleotide transmembrane transporter activity	0.39195	0.72302	2	64
GO:0022832 voltage-gated channel activity	2	0.72302	0.349	0.031	Molecular Function	GO:0022832	voltage-gated channel activity	0.39195	0.72302	2	64
GO:0031406 carboxylic acid binding	3	0.72302	0.524	0.028	Molecular Function	GO:0031406	carboxylic acid binding	0.393037	0.72302	3	107
GO:0043177 organic acid binding	3	0.72302	0.524	0.028	Molecular Function	GO:0043177	organic acid binding	0.393037	0.72302	3	107
GO:2000112 regulation of cellular macromolecule biosynthetic process	43	0.724707	6.169	0.024	Biological Process	GO:2000112	regulation of cellular macromolecule biosynthetic process	0.259136	0.724707	43	1792
GO:0051171 regulation of nitrogen compound metabolic process	49	0.724707	7.03	0.024	Biological Process	GO:0051171	regulation of nitrogen compound metabolic process	0.261777	0.724707	49	2060
GO:0032774 RNA biosynthetic process	55	0.724707	7.891	0.024	Biological Process	GO:0032774	RNA biosynthetic process	0.262144	0.724707	55	2327
GO:0006570 tyrosine metabolic process	1	0.724707	0.143	0.071	Biological Process	GO:0006570	tyrosine metabolic process	0.26353	0.724707	1	14
GO:0008614 pyridoxine metabolic process	1	0.724707	0.143	0.071	Biological Process	GO:0008614	pyridoxine metabolic process	0.26353	0.724707	1	14
GO:0042816 vitamin B6 metabolic process	1	0.724707	0.143	0.071	Biological Process	GO:0042816	vitamin B6 metabolic process	0.26353	0.724707	1	14
GO:0051346 negative regulation of hydrolase activity	1	0.724707	0.143	0.071	Biological Process	GO:0051346	negative regulation of hydrolase activity	0.26353	0.724707	1	14
GO:0071941 nitrogen cycle metabolic process	1	0.724707	0.143	0.071	Biological Process	GO:0071941	nitrogen cycle metabolic process	0.26353	0.724707	1	14
GO:0006486 protein glycosylation	6	0.725783	0.861	0.03	Biological Process	GO:0006486	protein glycosylation	0.268961	0.725783	6	201
GO:0043413 macromolecule glycosylation	6	0.725783	0.861	0.03	Biological Process	GO:0043413	macromolecule glycosylation	0.268961	0.725783	6	201
GO:0031668 cellular response to extracellular stimulus	17	0.725783	2.439	0.026	Biological Process	GO:0031668	cellular response to extracellular stimulus	0.269643	0.725783	17	663
GO:0031669 cellular response to nutrient levels	17	0.725783	2.439	0.026	Biological Process	GO:0031669	cellular response to nutrient levels	0.269643	0.725783	17	663
GO:0071496 cellular response to external stimulus	17	0.725783	2.439	0.026	Biological Process	GO:0071496	cellular response to external stimulus	0.269643	0.725783	17	663
GO:0006573 valine metabolic process	2	0.725783	0.287	0.043	Biological Process	GO:0006573	valine metabolic process	0.270013	0.725783	2	47
GO:0030258 lipid modification	2	0.725783	0.287	0.043	Biological Process	GO:0030258	lipid modification	0.270013	0.725783	2	47
GO:0009751 response to salicylic acid	14	0.725783	2.009	0.026	Biological Process	GO:0009751	response to salicylic acid	0.270154	0.725783	14	535
GO:0006637 acyl-CoA metabolic process	7	0.725783	1.004	0.029	Biological Process	GO:0006637	acyl-CoA metabolic process	0.270265	0.725783	7	242
GO:0035383 thioester metabolic process	7	0.725783	1.004	0.029	Biological Process	GO:0035383	thioester metabolic process	0.270265	0.725783	7	242
GO:0005515 protein binding	63	0.728561	10.995	0.022	Molecular Function	GO:0005515	protein binding	0.398167	0.728561	63	2881
GO:0016485 protein processing	3	0.729888	0.43	0.036	Biological Process	GO:0016485	protein processing	0.272782	0.729888	3	84
GO:0007568 aging	8	0.729888	1.148	0.028	Biological Process	GO:0007568	aging	0.273134	0.729888	8	284
GO:0031323 regulation of cellular metabolic process	60	0.729888	8.608	0.023	Biological Process	GO:0031323	regulation of cellular metabolic process	0.276701	0.729888	60	2564
GO:0019752 carboxylic acid metabolic process	110	0.729888	15.782	0.023	Biological Process	GO:0019752	carboxylic acid metabolic process	0.277674	0.729888	110	4817
GO:0008154 actin polymerization or depolymerization	3	0.729888	0.43	0.035	Biological Process	GO:0008154	actin polymerization or depolymerization	0.278653	0.729888	3	85
GO:0051604 protein maturation	3	0.729888	0.43	0.035	Biological Process	GO:0051604	protein maturation	0.278653	0.729888	3	85
GO:1901615 organic hydroxy compound metabolic process	33	0.729888	4.735	0.024	Biological Process	GO:1901615	organic hydroxy compound metabolic process	0.278879	0.729888	33	1366
GO:0009867 jasmonic acid mediated signaling pathway	1	0.729888	0.143	0.067	Biological Process	GO:0009867	jasmonic acid mediated signaling pathway	0.27945	0.729888	1	15
GO:0010256 endomembrane system organization	1	0.729888	0.143	0.067	Biological Process	GO:0010256	endomembrane system organization	0.27945	0.729888	1	15
GO:0015718 monocarboxylic acid transport	1	0.729888	0.143	0.067	Biological Process	GO:0015718	monocarboxylic acid transport	0.27945	0.729888	1	15
GO:0031110 regulation of microtubule polymerization or depolymerization	1	0.729888	0.143	0.067	Biological Process	GO:0031110	regulation of microtubule polymerization or depolymerization	0.27945	0.729888	1	15
GO:0071395 cellular response to jasmonic acid stimulus	1	0.729888	0.143	0.067	Biological Process	GO:0071395	cellular response to jasmonic acid stimulus	0.27945	0.729888	1	15
GO:0071322 cellular response to carbohydrate stimulus	7	0.730438	1.004	0.029	Biological Process	GO:0071322	cellular response to carbohydrate stimulus	0.280299	0.730438	7	245
GO:0009058 biosynthetic process	232	0.73054	33.286	0.022	Biological Process	GO:0009058	biosynthetic process	0.280977	0.73054	232	10388
GO:0004674 protein serine/threonine kinase activity	6	0.731933	1.047	0.025	Molecular Function	GO:0004674	protein serine/threonine kinase activity	0.402137	0.731933	6	242
GO:0006732 coenzyme metabolic process	24	0.735375	3.443	0.025	Biological Process	GO:0006732	coenzyme metabolic process	0.283479	0.735375	24	974
GO:0019887 protein kinase regulator activity	3	0.73681	0.524	0.027	Molecular Function	GO:0019887	protein kinase regulator activity	0.410045	0.73681	3	110
GO:0016634 oxidoreductase activity, acting on the CH-CH group of donors, oxygen as acceptor	1	0.73681	0.175	0.04	Molecular Function	GO:0016634	oxidoreductase activity, acting on the CH-CH group of donors, oxygen as acceptor	0.413108	0.73681	1	25
GO:0015399 primary active transmembrane transporter activity	6	0.73681	1.047	0.024	Molecular Function	GO:0015399	primary active transmembrane transporter activity	0.413385	0.73681	6	245
GO:0015405 P-P-bond-hydrolysis-driven transmembrane transporter activity	6	0.73681	1.047	0.024	Molecular Function	GO:0015405	P-P-bond-hydrolysis-driven transmembrane transporter activity	0.413385	0.73681	6	245
GO:0006551 leucine metabolic process	2	0.737306	0.287	0.041	Biological Process	GO:0006551	leucine metabolic process	0.286086	0.737306	2	49
GO:0051302 regulation of cell division	2	0.737306	0.287	0.041	Biological Process	GO:0051302	regulation of cell division	0.286086	0.737306	2	49
GO:0018130 heterocycle biosynthetic process	74	0.737306	10.617	0.023	Biological Process	GO:0018130	heterocycle biosynthetic process	0.286531	0.737306	74	3202
GO:0044707 single-multicellular organism process	133	0.737306	19.082	0.023	Biological Process	GO:0044707	single-multicellular organism process	0.287658	0.737306	133	5874
GO:0009698 phenylpropanoid metabolic process	12	0.737306	1.722	0.026	Biological Process	GO:0009698	phenylpropanoid metabolic process	0.289211	0.737306	12	458
GO:0009064 glutamine family amino acid metabolic process	5	0.737306	0.717	0.03	Biological Process	GO:0009064	glutamine family amino acid metabolic process	0.289963	0.737306	5	166
GO:0009101 glycoprotein biosynthetic process	6	0.737306	0.861	0.029	Biological Process	GO:0009101	glycoprotein biosynthetic process	0.291132	0.737306	6	207
GO:1901658 glycosyl compound catabolic process	2	0.737306	0.287	0.04	Biological Process	GO:1901658	glycosyl compound catabolic process	0.29411	0.737306	2	50
GO:0043647 inositol phosphate metabolic process	5	0.737306	0.717	0.03	Biological Process	GO:0043647	inositol phosphate metabolic process	0.294146	0.737306	5	167
GO:0009110 vitamin biosynthetic process	1	0.737306	0.143	0.062	Biological Process	GO:0009110	vitamin biosynthetic process	0.295027	0.737306	1	16
GO:0009902 chloroplast relocation	1	0.737306	0.143	0.062	Biological Process	GO:0009902	chloroplast relocation	0.295027	0.737306	1	16
GO:0019750 chloroplast localization	1	0.737306	0.143	0.062	Biological Process	GO:0019750	chloroplast localization	0.295027	0.737306	1	16
GO:0042364 water-soluble vitamin biosynthetic process	1	0.737306	0.143	0.062	Biological Process	GO:0042364	water-soluble vitamin biosynthetic process	0.295027	0.737306	1	16
GO:0051644 plastid localization	1	0.737306	0.143	0.062	Biological Process	GO:0051644	plastid localization	0.295027	0.737306	1	16
GO:0051656 establishment of organelle localization	1	0.737306	0.143	0.062	Biological Process	GO:0051656	establishment of organelle localization	0.295027	0.737306	1	16
GO:0051667 establishment of plastid localization	1	0.737306	0.143	0.062	Biological Process	GO:0051667	establishment of plastid localization	0.295027	0.737306	1	16
GO:0032502 developmental process	186	0.737306	26.686	0.022	Biological Process	GO:0032502	developmental process	0.29518	0.737306	186	8303
GO:0016109 tetraterpenoid biosynthetic process	7	0.740388	1.004	0.028	Biological Process	GO:0016109	tetraterpenoid biosynthetic process	0.29722	0.740388	7	250
GO:0009100 glycoprotein metabolic process	6	0.740388	0.861	0.029	Biological Process	GO:0009100	glycoprotein metabolic process	0.298605	0.740388	6	209
GO:0071229 cellular response to acid chemical	22	0.740388	3.156	0.025	Biological Process	GO:0071229	cellular response to acid chemical	0.299854	0.740388	22	896
GO:0031326 regulation of cellular biosynthetic process	44	0.740388	6.313	0.024	Biological Process	GO:0031326	regulation of cellular biosynthetic process	0.301386	0.740388	44	1871
GO:0008064 regulation of actin polymerization or depolymerization	2	0.740388	0.287	0.039	Biological Process	GO:0008064	regulation of actin polymerization or depolymerization	0.302121	0.740388	2	51
GO:0022411 cellular component disassembly	2	0.740388	0.287	0.039	Biological Process	GO:0022411	cellular component disassembly	0.302121	0.740388	2	51
GO:0030832 regulation of actin filament length	2	0.740388	0.287	0.039	Biological Process	GO:0030832	regulation of actin filament length	0.302121	0.740388	2	51
GO:0032956 regulation of actin cytoskeleton organization	2	0.740388	0.287	0.039	Biological Process	GO:0032956	regulation of actin cytoskeleton organization	0.302121	0.740388	2	51
GO:0006862 nucleotide transport	3	0.740388	0.43	0.034	Biological Process	GO:0006862	nucleotide transport	0.302239	0.740388	3	89
GO:0034754 cellular hormone metabolic process	10	0.742491	1.435	0.026	Biological Process	GO:0034754	cellular hormone metabolic process	0.305361	0.742491	10	379
GO:0010646 regulation of cell communication	10	0.742491	1.435	0.026	Biological Process	GO:0010646	regulation of cell communication	0.308143	0.742491	10	380
GO:1902531 regulation of intracellular signal transduction	3	0.742491	0.43	0.033	Biological Process	GO:1902531	regulation of intracellular signal transduction	0.308153	0.742491	3	90
GO:0009260 ribonucleotide biosynthetic process	6	0.742491	0.861	0.028	Biological Process	GO:0009260	ribonucleotide biosynthetic process	0.309883	0.742491	6	212
GO:0046390 ribose phosphate biosynthetic process	6	0.742491	0.861	0.028	Biological Process	GO:0046390	ribose phosphate biosynthetic process	0.309883	0.742491	6	212
GO:0002239 response to oomycetes	1	0.742491	0.143	0.059	Biological Process	GO:0002239	response to oomycetes	0.310267	0.742491	1	17
GO:0045926 negative regulation of growth	1	0.742491	0.143	0.059	Biological Process	GO:0045926	negative regulation of growth	0.310267	0.742491	1	17
GO:0000280 nuclear division	8	0.742491	1.148	0.027	Biological Process	GO:0000280	nuclear division	0.31069	0.742491	8	296
GO:0016129 phytosteroid biosynthetic process	8	0.742491	1.148	0.027	Biological Process	GO:0016129	phytosteroid biosynthetic process	0.31069	0.742491	8	296
GO:0036211 protein modification process	105	0.742491	15.065	0.023	Biological Process	GO:0036211	protein modification process	0.310743	0.742491	105	4631
GO:0006464 cellular protein modification process	104	0.742491	14.921	0.023	Biological Process	GO:0006464	cellular protein modification process	0.311085	0.742491	104	4586
GO:0042445 hormone metabolic process	13	0.742491	1.865	0.025	Biological Process	GO:0042445	hormone metabolic process	0.311414	0.742491	13	510
GO:0031399 regulation of protein modification process	11	0.742491	1.578	0.026	Biological Process	GO:0031399	regulation of protein modification process	0.311535	0.742491	11	424
GO:0008194 UDP-glycosyltransferase activity	9	0.743481	1.571	0.023	Molecular Function	GO:0008194	UDP-glycosyltransferase activity	0.420972	0.743481	9	384
GO:0016641 oxidoreductase activity, acting on the CH-NH2 group of donors, oxygen as acceptor	2	0.743481	0.349	0.029	Molecular Function	GO:0016641	oxidoreductase activity, acting on the CH-NH2 group of donors, oxygen as acceptor	0.42145	0.743481	2	68
GO:0016108 tetraterpenoid metabolic process	7	0.747652	1.004	0.027	Biological Process	GO:0016108	tetraterpenoid metabolic process	0.314354	0.747652	7	255
GO:0009812 flavonoid metabolic process	8	0.750302	1.148	0.027	Biological Process	GO:0009812	flavonoid metabolic process	0.317057	0.750302	8	298
GO:0006979 response to oxidative stress	19	0.750302	2.726	0.025	Biological Process	GO:0006979	response to oxidative stress	0.317514	0.750302	19	774
GO:0002831 regulation of response to biotic stimulus	2	0.750302	0.287	0.038	Biological Process	GO:0002831	regulation of response to biotic stimulus	0.318091	0.750302	2	53
GO:0044273 sulfur compound catabolic process	2	0.750302	0.287	0.038	Biological Process	GO:0044273	sulfur compound catabolic process	0.318091	0.750302	2	53
GO:0003678 DNA helicase activity	1	0.753446	0.175	0.037	Molecular Function	GO:0003678	DNA helicase activity	0.437615	0.753446	1	27
GO:0016211 ammonia ligase activity	1	0.753446	0.175	0.037	Molecular Function	GO:0016211	ammonia ligase activity	0.437615	0.753446	1	27
GO:0016880 acid-ammonia (or amide) ligase activity	1	0.753446	0.175	0.037	Molecular Function	GO:0016880	acid-ammonia (or amide) ligase activity	0.437615	0.753446	1	27
GO:0015631 tubulin binding	3	0.753446	0.524	0.026	Molecular Function	GO:0015631	tubulin binding	0.43805	0.753446	3	115
GO:0016620 oxidoreductase activity, acting on the aldehyde or oxo group of donors, NAD or NADP as acceptor	3	0.753446	0.524	0.026	Molecular Function	GO:0016620	oxidoreductase activity, acting on the aldehyde or oxo group of donors, NAD or NADP as acceptor	0.43805	0.753446	3	115
GO:0032501 multicellular organismal process	133	0.75531	19.082	0.022	Biological Process	GO:0032501	multicellular organismal process	0.323875	0.75531	133	5922
GO:0009267 cellular response to starvation	16	0.75531	2.296	0.025	Biological Process	GO:0009267	cellular response to starvation	0.324338	0.75531	16	646
GO:0042594 response to starvation	16	0.75531	2.296	0.025	Biological Process	GO:0042594	response to starvation	0.324338	0.75531	16	646
GO:0006521 regulation of cellular amino acid metabolic process	1	0.75531	0.143	0.056	Biological Process	GO:0006521	regulation of cellular amino acid metabolic process	0.325179	0.75531	1	18
GO:0033238 regulation of cellular amine metabolic process	1	0.75531	0.143	0.056	Biological Process	GO:0033238	regulation of cellular amine metabolic process	0.325179	0.75531	1	18
GO:0046890 regulation of lipid biosynthetic process	1	0.75531	0.143	0.056	Biological Process	GO:0046890	regulation of lipid biosynthetic process	0.325179	0.75531	1	18
GO:0055088 lipid homeostasis	1	0.75531	0.143	0.056	Biological Process	GO:0055088	lipid homeostasis	0.325179	0.75531	1	18
GO:0043436 oxoacid metabolic process	114	0.75531	16.356	0.023	Biological Process	GO:0043436	oxoacid metabolic process	0.325496	0.75531	114	5058
GO:0006082 organic acid metabolic process	114	0.759516	16.356	0.023	Biological Process	GO:0006082	organic acid metabolic process	0.327973	0.759516	114	5061
GO:0035091 phosphatidylinositol binding	1	0.765456	0.175	0.036	Molecular Function	GO:0035091	phosphatidylinositol binding	0.449483	0.765456	1	28
GO:1901981 phosphatidylinositol phosphate binding	1	0.765456	0.175	0.036	Molecular Function	GO:1901981	phosphatidylinositol phosphate binding	0.449483	0.765456	1	28
GO:0016310 phosphorylation	15	0.768404	2.152	0.025	Biological Process	GO:0016310	phosphorylation	0.33258	0.768404	15	606
GO:0014070 response to organic cyclic compound	30	0.768404	4.304	0.024	Biological Process	GO:0014070	response to organic cyclic compound	0.333847	0.768404	30	1270
GO:0009767 photosynthetic electron transport chain	4	0.768404	0.574	0.03	Biological Process	GO:0009767	photosynthetic electron transport chain	0.333926	0.768404	4	135
GO:0007049 cell cycle	31	0.768404	4.448	0.024	Biological Process	GO:0007049	cell cycle	0.334498	0.768404	31	1315
GO:0046467 membrane lipid biosynthetic process	8	0.769892	1.148	0.026	Biological Process	GO:0046467	membrane lipid biosynthetic process	0.336298	0.769892	8	304
GO:0033036 macromolecule localization	67	0.769892	9.613	0.023	Biological Process	GO:0033036	macromolecule localization	0.336602	0.769892	67	2936
GO:0009820 alkaloid metabolic process	1	0.769892	0.143	0.053	Biological Process	GO:0009820	alkaloid metabolic process	0.339768	0.769892	1	19
GO:0046739 transport of virus in multicellular host	1	0.769892	0.143	0.053	Biological Process	GO:0046739	transport of virus in multicellular host	0.339768	0.769892	1	19
GO:0051094 positive regulation of developmental process	1	0.769892	0.143	0.053	Biological Process	GO:0051094	positive regulation of developmental process	0.339768	0.769892	1	19
GO:0045017 glycerolipid biosynthetic process	6	0.769892	0.861	0.027	Biological Process	GO:0045017	glycerolipid biosynthetic process	0.340269	0.769892	6	220
GO:0046474 glycerophospholipid biosynthetic process	6	0.769892	0.861	0.027	Biological Process	GO:0046474	glycerophospholipid biosynthetic process	0.340269	0.769892	6	220
GO:0048518 positive regulation of biological process	23	0.769892	3.3	0.024	Biological Process	GO:0048518	positive regulation of biological process	0.341134	0.769892	23	963
GO:0006468 protein phosphorylation	14	0.769892	2.009	0.025	Biological Process	GO:0006468	protein phosphorylation	0.341279	0.769892	14	566
GO:0009112 nucleobase metabolic process	2	0.769892	0.287	0.036	Biological Process	GO:0009112	nucleobase metabolic process	0.341875	0.769892	2	56
GO:0008172 S-methyltransferase activity	1	0.777543	0.175	0.034	Molecular Function	GO:0008172	S-methyltransferase activity	0.461101	0.777543	1	29
GO:0032182 ubiquitin-like protein binding	1	0.777543	0.175	0.034	Molecular Function	GO:0032182	ubiquitin-like protein binding	0.461101	0.777543	1	29
GO:0008104 protein localization	64	0.780203	9.182	0.023	Biological Process	GO:0008104	protein localization	0.347136	0.780203	64	2810
GO:0016128 phytosteroid metabolic process	8	0.781924	1.148	0.026	Biological Process	GO:0016128	phytosteroid metabolic process	0.349226	0.781924	8	308
GO:1901136 carbohydrate derivative catabolic process	3	0.781924	0.43	0.031	Biological Process	GO:1901136	carbohydrate derivative catabolic process	0.349579	0.781924	3	97
GO:0006778 porphyrin-containing compound metabolic process	12	0.781924	1.722	0.025	Biological Process	GO:0006778	porphyrin-containing compound metabolic process	0.349952	0.781924	12	482
GO:0016627 oxidoreductase activity, acting on the CH-CH group of donors	4	0.782988	0.698	0.024	Molecular Function	GO:0016627	oxidoreductase activity, acting on the CH-CH group of donors	0.469341	0.782988	4	167
GO:0019207 kinase regulator activity	3	0.782988	0.524	0.025	Molecular Function	GO:0019207	kinase regulator activity	0.476365	0.782988	3	122
GO:0004871 signal transducer activity	4	0.782988	0.698	0.024	Molecular Function	GO:0004871	signal transducer activity	0.478503	0.782988	4	169
GO:0005319 lipid transporter activity	1	0.782988	0.175	0.032	Molecular Function	GO:0005319	lipid transporter activity	0.483607	0.782988	1	31
GO:0008234 cysteine-type peptidase activity	1	0.782988	0.175	0.032	Molecular Function	GO:0008234	cysteine-type peptidase activity	0.483607	0.782988	1	31
GO:0015645 fatty acid ligase activity	1	0.782988	0.175	0.032	Molecular Function	GO:0015645	fatty acid ligase activity	0.483607	0.782988	1	31
GO:0019783 ubiquitin-like protein-specific protease activity	1	0.782988	0.175	0.032	Molecular Function	GO:0019783	ubiquitin-like protein-specific protease activity	0.483607	0.782988	1	31
GO:0016645 oxidoreductase activity, acting on the CH-NH group of donors	2	0.782988	0.349	0.026	Molecular Function	GO:0016645	oxidoreductase activity, acting on the CH-NH group of donors	0.484962	0.782988	2	77
GO:0016798 hydrolase activity, acting on glycosyl bonds	15	0.782988	2.618	0.022	Molecular Function	GO:0016798	hydrolase activity, acting on glycosyl bonds	0.48633	0.782988	15	689
GO:0008238 exopeptidase activity	3	0.782988	0.524	0.024	Molecular Function	GO:0008238	exopeptidase activity	0.487091	0.782988	3	124
GO:0015833 peptide transport	5	0.784932	0.717	0.028	Biological Process	GO:0015833	peptide transport	0.35352	0.784932	5	181
GO:0048580 regulation of post-embryonic development	23	0.784932	3.3	0.024	Biological Process	GO:0048580	regulation of post-embryonic development	0.353877	0.784932	23	970
GO:0051173 positive regulation of nitrogen compound metabolic process	1	0.784932	0.143	0.05	Biological Process	GO:0051173	positive regulation of nitrogen compound metabolic process	0.354043	0.784932	1	20
GO:0072505 divalent inorganic anion homeostasis	1	0.784932	0.143	0.05	Biological Process	GO:0072505	divalent inorganic anion homeostasis	0.354043	0.784932	1	20
GO:0010565 regulation of cellular ketone metabolic process	3	0.786604	0.43	0.031	Biological Process	GO:0010565	regulation of cellular ketone metabolic process	0.355485	0.786604	3	98
GO:0015036 disulfide oxidoreductase activity	4	0.787404	0.698	0.023	Molecular Function	GO:0015036	disulfide oxidoreductase activity	0.492128	0.787404	4	172
GO:0070085 glycosylation	6	0.793779	0.861	0.027	Biological Process	GO:0070085	glycosylation	0.359421	0.793779	6	225
GO:0009832 plant-type cell wall biogenesis	4	0.800384	0.574	0.028	Biological Process	GO:0009832	plant-type cell wall biogenesis	0.363345	0.800384	4	141
GO:0071704 organic substance metabolic process	466	0.800384	66.858	0.022	Biological Process	GO:0071704	organic substance metabolic process	0.36581	0.800384	466	21345
GO:0006275 regulation of DNA replication	1	0.800384	0.143	0.048	Biological Process	GO:0006275	regulation of DNA replication	0.368009	0.800384	1	21
GO:0006821 chloride transport	1	0.800384	0.143	0.048	Biological Process	GO:0006821	chloride transport	0.368009	0.800384	1	21
GO:0010498 proteasomal protein catabolic process	1	0.800384	0.143	0.048	Biological Process	GO:0010498	proteasomal protein catabolic process	0.368009	0.800384	1	21
GO:0010959 regulation of metal ion transport	1	0.800384	0.143	0.048	Biological Process	GO:0010959	regulation of metal ion transport	0.368009	0.800384	1	21
GO:0019216 regulation of lipid metabolic process	1	0.800384	0.143	0.048	Biological Process	GO:0019216	regulation of lipid metabolic process	0.368009	0.800384	1	21
GO:0043161 proteasome-mediated ubiquitin-dependent protein catabolic process	1	0.800384	0.143	0.048	Biological Process	GO:0043161	proteasome-mediated ubiquitin-dependent protein catabolic process	0.368009	0.800384	1	21
GO:0005543 phospholipid binding	3	0.801039	0.524	0.024	Molecular Function	GO:0005543	phospholipid binding	0.502978	0.801039	3	127
GO:0051213 dioxygenase activity	3	0.803878	0.524	0.023	Molecular Function	GO:0051213	dioxygenase activity	0.508217	0.803878	3	128
GO:0043167 ion binding	133	0.803878	23.211	0.021	Molecular Function	GO:0043167	ion binding	0.511659	0.803878	133	6303
GO:0016701 oxidoreductase activity, acting on single donors with incorporation of molecular oxygen	2	0.803878	0.349	0.025	Molecular Function	GO:0016701	oxidoreductase activity, acting on single donors with incorporation of molecular oxygen	0.511771	0.803878	2	81
GO:0042451 purine nucleoside biosynthetic process	3	0.804874	0.43	0.03	Biological Process	GO:0042451	purine nucleoside biosynthetic process	0.373154	0.804874	3	101
GO:0046129 purine ribonucleoside biosynthetic process	3	0.804874	0.43	0.03	Biological Process	GO:0046129	purine ribonucleoside biosynthetic process	0.373154	0.804874	3	101
GO:0006612 protein targeting to membrane	2	0.804874	0.287	0.033	Biological Process	GO:0006612	protein targeting to membrane	0.373158	0.804874	2	60
GO:0052386 cell wall thickening	2	0.804874	0.287	0.033	Biological Process	GO:0052386	cell wall thickening	0.373158	0.804874	2	60
GO:0009987 cellular process	543	0.804874	77.905	0.022	Biological Process	GO:0009987	cellular process	0.373591	0.804874	543	24940
GO:0099402 plant organ development	35	0.805853	5.022	0.023	Biological Process	GO:0099402	plant organ development	0.374851	0.805853	35	1521
GO:0016043 cellular component organization	166	0.805853	23.816	0.022	Biological Process	GO:0016043	cellular component organization	0.376364	0.805853	166	7502
GO:0044550 secondary metabolite biosynthetic process	20	0.805853	2.869	0.024	Biological Process	GO:0044550	secondary metabolite biosynthetic process	0.378446	0.805853	20	849
GO:0042886 amide transport	5	0.805853	0.717	0.027	Biological Process	GO:0042886	amide transport	0.379193	0.805853	5	187
GO:0043543 protein acylation	2	0.805853	0.287	0.033	Biological Process	GO:0043543	protein acylation	0.380886	0.805853	2	61
GO:0009312 oligosaccharide biosynthetic process	1	0.805853	0.143	0.045	Biological Process	GO:0009312	oligosaccharide biosynthetic process	0.381674	0.805853	1	22
GO:0010162 seed dormancy process	1	0.805853	0.143	0.045	Biological Process	GO:0010162	seed dormancy process	0.381674	0.805853	1	22
GO:0022611 dormancy process	1	0.805853	0.143	0.045	Biological Process	GO:0022611	dormancy process	0.381674	0.805853	1	22
GO:0051668 localization within membrane	1	0.805853	0.143	0.045	Biological Process	GO:0051668	localization within membrane	0.381674	0.805853	1	22
GO:0052646 alditol phosphate metabolic process	1	0.805853	0.143	0.045	Biological Process	GO:0052646	alditol phosphate metabolic process	0.381674	0.805853	1	22
GO:0010260 organ senescence	5	0.805853	0.717	0.027	Biological Process	GO:0010260	organ senescence	0.383472	0.805853	5	188
GO:0006568 tryptophan metabolic process	6	0.805853	0.861	0.026	Biological Process	GO:0006568	tryptophan metabolic process	0.38633	0.805853	6	232
GO:0006586 indolalkylamine metabolic process	6	0.805853	0.861	0.026	Biological Process	GO:0006586	indolalkylamine metabolic process	0.38633	0.805853	6	232
GO:0009658 chloroplast organization	6	0.805853	0.861	0.026	Biological Process	GO:0009658	chloroplast organization	0.38633	0.805853	6	232
GO:0033013 tetrapyrrole metabolic process	12	0.805853	1.722	0.024	Biological Process	GO:0033013	tetrapyrrole metabolic process	0.386381	0.805853	12	496
GO:0042180 cellular ketone metabolic process	5	0.805853	0.717	0.026	Biological Process	GO:0042180	cellular ketone metabolic process	0.387749	0.805853	5	189
GO:0006633 fatty acid biosynthetic process	7	0.805853	1.004	0.025	Biological Process	GO:0006633	fatty acid biosynthetic process	0.38776	0.805853	7	276
GO:0006787 porphyrin-containing compound catabolic process	3	0.805853	0.43	0.029	Biological Process	GO:0006787	porphyrin-containing compound catabolic process	0.390727	0.805853	3	104
GO:0033015 tetrapyrrole catabolic process	3	0.805853	0.43	0.029	Biological Process	GO:0033015	tetrapyrrole catabolic process	0.390727	0.805853	3	104
GO:0048569 post-embryonic organ development	11	0.805853	1.578	0.024	Biological Process	GO:0048569	post-embryonic organ development	0.392734	0.805853	11	454
GO:0016571 histone methylation	12	0.805853	1.722	0.024	Biological Process	GO:0016571	histone methylation	0.39424	0.805853	12	499
GO:0009720 detection of hormone stimulus	1	0.805853	0.143	0.043	Biological Process	GO:0009720	detection of hormone stimulus	0.395043	0.805853	1	23
GO:0009726 detection of endogenous stimulus	1	0.805853	0.143	0.043	Biological Process	GO:0009726	detection of endogenous stimulus	0.395043	0.805853	1	23
GO:0009753 response to jasmonic acid	1	0.805853	0.143	0.043	Biological Process	GO:0009753	response to jasmonic acid	0.395043	0.805853	1	23
GO:0010563 negative regulation of phosphorus metabolic process	1	0.805853	0.143	0.043	Biological Process	GO:0010563	negative regulation of phosphorus metabolic process	0.395043	0.805853	1	23
GO:0045936 negative regulation of phosphate metabolic process	1	0.805853	0.143	0.043	Biological Process	GO:0045936	negative regulation of phosphate metabolic process	0.395043	0.805853	1	23
GO:0019318 hexose metabolic process	21	0.805853	3.013	0.023	Biological Process	GO:0019318	hexose metabolic process	0.396489	0.805853	21	903
GO:0042278 purine nucleoside metabolic process	3	0.805853	0.43	0.029	Biological Process	GO:0042278	purine nucleoside metabolic process	0.396558	0.805853	3	105
GO:0046128 purine ribonucleoside metabolic process	3	0.805853	0.43	0.029	Biological Process	GO:0046128	purine ribonucleoside metabolic process	0.396558	0.805853	3	105
GO:0051187 cofactor catabolic process	3	0.805853	0.43	0.029	Biological Process	GO:0051187	cofactor catabolic process	0.396558	0.805853	3	105
GO:0032506 cytokinetic process	10	0.805853	1.435	0.024	Biological Process	GO:0032506	cytokinetic process	0.396587	0.805853	10	411
GO:1902410 mitotic cytokinetic process	10	0.805853	1.435	0.024	Biological Process	GO:1902410	mitotic cytokinetic process	0.396587	0.805853	10	411
GO:0004312 fatty acid synthase activity	1	0.806242	0.175	0.029	Molecular Function	GO:0004312	fatty acid synthase activity	0.51562	0.806242	1	34
GO:0071407 cellular response to organic cyclic compound	21	0.808192	3.013	0.023	Biological Process	GO:0071407	cellular response to organic cyclic compound	0.398444	0.808192	21	904
GO:0035251 UDP-glucosyltransferase activity	4	0.808235	0.698	0.022	Molecular Function	GO:0035251	UDP-glucosyltransferase activity	0.523317	0.808235	4	179
GO:0008171 O-methyltransferase activity	1	0.808235	0.175	0.029	Molecular Function	GO:0008171	O-methyltransferase activity	0.525844	0.808235	1	35
GO:0016614 oxidoreductase activity, acting on CH-OH group of donors	8	0.808235	1.396	0.022	Molecular Function	GO:0016614	oxidoreductase activity, acting on CH-OH group of donors	0.526921	0.808235	8	372
GO:0008289 lipid binding	5	0.808235	0.873	0.022	Molecular Function	GO:0008289	lipid binding	0.527118	0.808235	5	228
GO:0015297 antiporter activity	2	0.808235	0.349	0.024	Molecular Function	GO:0015297	antiporter activity	0.531266	0.808235	2	84
GO:0015298 solute:cation antiporter activity	2	0.808235	0.349	0.024	Molecular Function	GO:0015298	solute:cation antiporter activity	0.531266	0.808235	2	84
GO:0019787 ubiquitin-like protein transferase activity	7	0.808235	1.222	0.021	Molecular Function	GO:0019787	ubiquitin-like protein transferase activity	0.533341	0.808235	7	326
GO:0048523 negative regulation of cellular process	10	0.808861	1.435	0.024	Biological Process	GO:0048523	negative regulation of cellular process	0.399481	0.808861	10	412
GO:0016837 carbon-oxygen lyase activity, acting on polysaccharides	2	0.809069	0.349	0.024	Molecular Function	GO:0016837	carbon-oxygen lyase activity, acting on polysaccharides	0.537646	0.809069	2	85
GO:0048037 cofactor binding	5	0.809069	0.873	0.022	Molecular Function	GO:0048037	cofactor binding	0.538711	0.809069	5	231
GO:0016671 oxidoreductase activity, acting on a sulfur group of donors, disulfide as acceptor	1	0.809069	0.175	0.027	Molecular Function	GO:0016671	oxidoreductase activity, acting on a sulfur group of donors, disulfide as acceptor	0.545651	0.809069	1	37
GO:0016783 sulfurtransferase activity	1	0.809069	0.175	0.027	Molecular Function	GO:0016783	sulfurtransferase activity	0.545651	0.809069	1	37
GO:0046912 transferase activity, transferring acyl groups, acyl groups converted into alkyl on transfer	1	0.809069	0.175	0.027	Molecular Function	GO:0046912	transferase activity, transferring acyl groups, acyl groups converted into alkyl on transfer	0.545651	0.809069	1	37
GO:0048285 organelle fission	9	0.809621	1.291	0.024	Biological Process	GO:0048285	organelle fission	0.400564	0.809621	9	368
GO:0032844 regulation of homeostatic process	2	0.810667	0.287	0.031	Biological Process	GO:0032844	regulation of homeostatic process	0.40382	0.810667	2	64
GO:0009259 ribonucleotide metabolic process	6	0.810667	0.861	0.025	Biological Process	GO:0009259	ribonucleotide metabolic process	0.405556	0.810667	6	237
GO:0006829 zinc II ion transport	1	0.810667	0.143	0.042	Biological Process	GO:0006829	zinc II ion transport	0.408124	0.810667	1	24
GO:0098732 macromolecule deacylation	1	0.810667	0.143	0.042	Biological Process	GO:0098732	macromolecule deacylation	0.408124	0.810667	1	24
GO:0072330 monocarboxylic acid biosynthetic process	7	0.810667	1.004	0.025	Biological Process	GO:0072330	monocarboxylic acid biosynthetic process	0.4089	0.810667	7	282
GO:0050801 ion homeostasis	13	0.810667	1.865	0.024	Biological Process	GO:0050801	ion homeostasis	0.410509	0.810667	13	550
GO:0010876 lipid localization	2	0.810667	0.287	0.031	Biological Process	GO:0010876	lipid localization	0.411375	0.810667	2	65
GO:0019760 glucosinolate metabolic process	2	0.810667	0.287	0.031	Biological Process	GO:0019760	glucosinolate metabolic process	0.411375	0.810667	2	65
GO:0044764 multi-organism cellular process	4	0.810667	0.574	0.026	Biological Process	GO:0044764	multi-organism cellular process	0.412181	0.810667	4	151
GO:0019751 polyol metabolic process	6	0.810667	0.861	0.025	Biological Process	GO:0019751	polyol metabolic process	0.413235	0.810667	6	239
GO:0006479 protein methylation	12	0.810667	1.722	0.024	Biological Process	GO:0006479	protein methylation	0.415245	0.810667	12	507
GO:0006605 protein targeting	41	0.810667	5.882	0.023	Biological Process	GO:0006605	protein targeting	0.416773	0.810667	41	1822
GO:0006066 alcohol metabolic process	16	0.810667	2.296	0.023	Biological Process	GO:0006066	alcohol metabolic process	0.420125	0.810667	16	689
GO:1902582 single-organism intracellular transport	48	0.810667	6.887	0.022	Biological Process	GO:1902582	single-organism intracellular transport	0.420405	0.810667	48	2144
GO:0009756 carbohydrate mediated signaling	6	0.810667	0.861	0.025	Biological Process	GO:0009756	carbohydrate mediated signaling	0.420905	0.810667	6	241
GO:0006166 purine ribonucleoside salvage	1	0.810667	0.143	0.04	Biological Process	GO:0006166	purine ribonucleoside salvage	0.420923	0.810667	1	25
GO:0006730 one-carbon metabolic process	1	0.810667	0.143	0.04	Biological Process	GO:0006730	one-carbon metabolic process	0.420923	0.810667	1	25
GO:0010647 positive regulation of cell communication	1	0.810667	0.143	0.04	Biological Process	GO:0010647	positive regulation of cell communication	0.420923	0.810667	1	25
GO:0015669 gas transport	1	0.810667	0.143	0.04	Biological Process	GO:0015669	gas transport	0.420923	0.810667	1	25
GO:0031400 negative regulation of protein modification process	1	0.810667	0.143	0.04	Biological Process	GO:0031400	negative regulation of protein modification process	0.420923	0.810667	1	25
GO:0042548 regulation of photosynthesis, light reaction	1	0.810667	0.143	0.04	Biological Process	GO:0042548	regulation of photosynthesis, light reaction	0.420923	0.810667	1	25
GO:0043101 purine-containing compound salvage	1	0.810667	0.143	0.04	Biological Process	GO:0043101	purine-containing compound salvage	0.420923	0.810667	1	25
GO:0043174 nucleoside salvage	1	0.810667	0.143	0.04	Biological Process	GO:0043174	nucleoside salvage	0.420923	0.810667	1	25
GO:0043467 regulation of generation of precursor metabolites and energy	1	0.810667	0.143	0.04	Biological Process	GO:0043467	regulation of generation of precursor metabolites and energy	0.420923	0.810667	1	25
GO:0044000 movement in host	1	0.810667	0.143	0.04	Biological Process	GO:0044000	movement in host	0.420923	0.810667	1	25
GO:0051814 movement in other organism involved in symbiotic interaction	1	0.810667	0.143	0.04	Biological Process	GO:0051814	movement in other organism involved in symbiotic interaction	0.420923	0.810667	1	25
GO:0052126 movement in host environment	1	0.810667	0.143	0.04	Biological Process	GO:0052126	movement in host environment	0.420923	0.810667	1	25
GO:0052192 movement in environment of other organism involved in symbiotic interaction	1	0.810667	0.143	0.04	Biological Process	GO:0052192	movement in environment of other organism involved in symbiotic interaction	0.420923	0.810667	1	25
GO:0044281 small molecule metabolic process	151	0.813199	21.664	0.022	Biological Process	GO:0044281	small molecule metabolic process	0.422949	0.813199	151	6873
GO:0006720 isoprenoid metabolic process	17	0.818425	2.439	0.023	Biological Process	GO:0006720	isoprenoid metabolic process	0.426382	0.818425	17	737
GO:0016705 oxidoreductase activity, acting on paired donors, with incorporation or reduction of molecular oxygen	10	0.818456	1.745	0.021	Molecular Function	GO:0016705	oxidoreductase activity, acting on paired donors, with incorporation or reduction of molecular oxygen	0.556936	0.818456	10	479
GO:0015293 symporter activity	2	0.818456	0.349	0.022	Molecular Function	GO:0015293	symporter activity	0.56256	0.818456	2	89
GO:0008187 poly-pyrimidine tract binding	1	0.818456	0.175	0.026	Molecular Function	GO:0008187	poly-pyrimidine tract binding	0.564632	0.818456	1	39
GO:0043566 structure-specific DNA binding	1	0.818456	0.175	0.026	Molecular Function	GO:0043566	structure-specific DNA binding	0.564632	0.818456	1	39
GO:0004857 enzyme inhibitor activity	4	0.818456	0.698	0.021	Molecular Function	GO:0004857	enzyme inhibitor activity	0.566209	0.818456	4	189
GO:0016628 oxidoreductase activity, acting on the CH-CH group of donors, NAD or NADP as acceptor	2	0.818456	0.349	0.022	Molecular Function	GO:0016628	oxidoreductase activity, acting on the CH-CH group of donors, NAD or NADP as acceptor	0.568636	0.818456	2	90
GO:0033218 amide binding	2	0.818456	0.349	0.022	Molecular Function	GO:0033218	amide binding	0.568636	0.818456	2	90
GO:0031010 ISWI-type complex	1	0.823732	0.14	0.167	Cellular Component	GO:0031010	ISWI-type complex	0.117544	0.823732	1	6
GO:0005819 spindle	2	0.823732	0.279	0.067	Cellular Component	GO:0005819	spindle	0.126694	0.823732	2	30
GO:0048500 signal recognition particle	2	0.823732	0.279	0.065	Cellular Component	GO:0048500	signal recognition particle	0.133667	0.823732	2	31
GO:0031227 intrinsic component of endoplasmic reticulum membrane	2	0.823732	0.279	0.062	Cellular Component	GO:0031227	intrinsic component of endoplasmic reticulum membrane	0.140724	0.823732	2	32
GO:0015630 microtubule cytoskeleton	11	0.823732	1.536	0.029	Cellular Component	GO:0015630	microtubule cytoskeleton	0.163014	0.823732	11	379
GO:0005618 cell wall	18	0.823732	2.514	0.027	Cellular Component	GO:0005618	cell wall	0.164283	0.823732	18	676
GO:0044464 cell part	640	0.823732	89.385	0.021	Cellular Component	GO:0044464	cell part	0.167196	0.823732	640	30607
GO:0005789 endoplasmic reticulum membrane	2	0.823732	0.279	0.056	Cellular Component	GO:0005789	endoplasmic reticulum membrane	0.169669	0.823732	2	36
GO:0044432 endoplasmic reticulum part	5	0.823732	0.698	0.035	Cellular Component	GO:0044432	endoplasmic reticulum part	0.174088	0.823732	5	143
GO:0005783 endoplasmic reticulum	5	0.823732	0.698	0.035	Cellular Component	GO:0005783	endoplasmic reticulum	0.17753	0.823732	5	144
GO:0005856 cytoskeleton	13	0.823732	1.816	0.028	Cellular Component	GO:0005856	cytoskeleton	0.178586	0.823732	13	471
GO:0005623 cell	640	0.823732	89.385	0.021	Cellular Component	GO:0005623	cell	0.183154	0.823732	640	30633
GO:0009898 cytoplasmic side of plasma membrane	1	0.823732	0.14	0.1	Cellular Component	GO:0009898	cytoplasmic side of plasma membrane	0.188136	0.823732	1	10
GO:0019897 extrinsic component of plasma membrane	1	0.823732	0.14	0.1	Cellular Component	GO:0019897	extrinsic component of plasma membrane	0.188136	0.823732	1	10
GO:0031234 extrinsic component of cytoplasmic side of plasma membrane	1	0.823732	0.14	0.1	Cellular Component	GO:0031234	extrinsic component of cytoplasmic side of plasma membrane	0.188136	0.823732	1	10
GO:0098552 side of membrane	1	0.823732	0.14	0.1	Cellular Component	GO:0098552	side of membrane	0.188136	0.823732	1	10
GO:0098562 cytoplasmic side of membrane	1	0.823732	0.14	0.1	Cellular Component	GO:0098562	cytoplasmic side of membrane	0.188136	0.823732	1	10
GO:0008213 protein alkylation	12	0.825537	1.722	0.023	Biological Process	GO:0008213	protein alkylation	0.431015	0.825537	12	513
GO:0090407 organophosphate biosynthetic process	21	0.825537	3.013	0.023	Biological Process	GO:0090407	organophosphate biosynthetic process	0.431822	0.825537	21	921
GO:0019693 ribose phosphate metabolic process	6	0.825537	0.861	0.025	Biological Process	GO:0019693	ribose phosphate metabolic process	0.432383	0.825537	6	244
GO:0031109 microtubule polymerization or depolymerization	1	0.825537	0.143	0.038	Biological Process	GO:0031109	microtubule polymerization or depolymerization	0.433445	0.825537	1	26
GO:0006721 terpenoid metabolic process	16	0.825537	2.296	0.023	Biological Process	GO:0006721	terpenoid metabolic process	0.433695	0.825537	16	695
GO:0051186 cofactor metabolic process	29	0.82861	4.161	0.022	Biological Process	GO:0051186	cofactor metabolic process	0.440144	0.82861	29	1290
GO:0044723 single-organism carbohydrate metabolic process	41	0.82861	5.882	0.022	Biological Process	GO:0044723	single-organism carbohydrate metabolic process	0.440764	0.82861	41	1839
GO:0000723 telomere maintenance	2	0.82861	0.287	0.029	Biological Process	GO:0000723	telomere maintenance	0.441104	0.82861	2	69
GO:0006754 ATP biosynthetic process	2	0.82861	0.287	0.029	Biological Process	GO:0006754	ATP biosynthetic process	0.441104	0.82861	2	69
GO:0009145 purine nucleoside triphosphate biosynthetic process	2	0.82861	0.287	0.029	Biological Process	GO:0009145	purine nucleoside triphosphate biosynthetic process	0.441104	0.82861	2	69
GO:0009206 purine ribonucleoside triphosphate biosynthetic process	2	0.82861	0.287	0.029	Biological Process	GO:0009206	purine ribonucleoside triphosphate biosynthetic process	0.441104	0.82861	2	69
GO:0032200 telomere organization	2	0.82861	0.287	0.029	Biological Process	GO:0032200	telomere organization	0.441104	0.82861	2	69
GO:0060249 anatomical structure homeostasis	2	0.82861	0.287	0.029	Biological Process	GO:0060249	anatomical structure homeostasis	0.441104	0.82861	2	69
GO:0006544 glycine metabolic process	4	0.82872	0.574	0.025	Biological Process	GO:0006544	glycine metabolic process	0.445902	0.82872	4	158
GO:0009787 regulation of abscisic acid-activated signaling pathway	4	0.82872	0.574	0.025	Biological Process	GO:0009787	regulation of abscisic acid-activated signaling pathway	0.445902	0.82872	4	158
GO:1901419 regulation of response to alcohol	4	0.82872	0.574	0.025	Biological Process	GO:1901419	regulation of response to alcohol	0.445902	0.82872	4	158
GO:0005984 disaccharide metabolic process	9	0.82872	1.291	0.023	Biological Process	GO:0005984	disaccharide metabolic process	0.446512	0.82872	9	383
GO:0040008 regulation of growth	6	0.82872	0.861	0.024	Biological Process	GO:0040008	regulation of growth	0.447626	0.82872	6	248
GO:0051640 organelle localization	3	0.82872	0.43	0.026	Biological Process	GO:0051640	organelle localization	0.448243	0.82872	3	114
GO:0006743 ubiquinone metabolic process	2	0.82872	0.287	0.029	Biological Process	GO:0006743	ubiquinone metabolic process	0.448407	0.82872	2	70
GO:0009144 purine nucleoside triphosphate metabolic process	2	0.82872	0.287	0.029	Biological Process	GO:0009144	purine nucleoside triphosphate metabolic process	0.448407	0.82872	2	70
GO:0009205 purine ribonucleoside triphosphate metabolic process	2	0.82872	0.287	0.029	Biological Process	GO:0009205	purine ribonucleoside triphosphate metabolic process	0.448407	0.82872	2	70
GO:0046034 ATP metabolic process	2	0.82872	0.287	0.029	Biological Process	GO:0046034	ATP metabolic process	0.448407	0.82872	2	70
GO:0044271 cellular nitrogen compound biosynthetic process	78	0.830581	11.191	0.022	Biological Process	GO:0044271	cellular nitrogen compound biosynthetic process	0.45014	0.830581	78	3545
GO:0007010 cytoskeleton organization	14	0.833744	2.009	0.023	Biological Process	GO:0007010	cytoskeleton organization	0.454456	0.833744	14	613
GO:0022402 cell cycle process	21	0.833744	3.013	0.022	Biological Process	GO:0022402	cell cycle process	0.457416	0.833744	21	934
GO:0006541 glutamine metabolic process	1	0.833744	0.143	0.036	Biological Process	GO:0006541	glutamine metabolic process	0.457684	0.833744	1	28
GO:0006638 neutral lipid metabolic process	1	0.833744	0.143	0.036	Biological Process	GO:0006638	neutral lipid metabolic process	0.457684	0.833744	1	28
GO:0006639 acylglycerol metabolic process	1	0.833744	0.143	0.036	Biological Process	GO:0006639	acylglycerol metabolic process	0.457684	0.833744	1	28
GO:0006641 triglyceride metabolic process	1	0.833744	0.143	0.036	Biological Process	GO:0006641	triglyceride metabolic process	0.457684	0.833744	1	28
GO:0042752 regulation of circadian rhythm	1	0.833744	0.143	0.036	Biological Process	GO:0042752	regulation of circadian rhythm	0.457684	0.833744	1	28
GO:0055081 anion homeostasis	1	0.833744	0.143	0.036	Biological Process	GO:0055081	anion homeostasis	0.457684	0.833744	1	28
GO:0006714 sesquiterpenoid metabolic process	3	0.834135	0.43	0.026	Biological Process	GO:0006714	sesquiterpenoid metabolic process	0.459494	0.834135	3	116
GO:1901701 cellular response to oxygen-containing compound	27	0.834135	3.874	0.022	Biological Process	GO:1901701	cellular response to oxygen-containing compound	0.459729	0.834135	27	1210
GO:0006643 membrane lipid metabolic process	8	0.834135	1.148	0.023	Biological Process	GO:0006643	membrane lipid metabolic process	0.460087	0.834135	8	342
GO:0042887 amide transmembrane transporter activity	1	0.835377	0.175	0.024	Molecular Function	GO:0042887	amide transmembrane transporter activity	0.582821	0.835377	1	41
GO:0015711 organic anion transport	15	0.836368	2.152	0.023	Biological Process	GO:0015711	organic anion transport	0.462441	0.836368	15	662
GO:0008654 phospholipid biosynthetic process	6	0.836368	0.861	0.024	Biological Process	GO:0008654	phospholipid biosynthetic process	0.462781	0.836368	6	252
GO:0048731 system development	61	0.836439	8.752	0.022	Biological Process	GO:0048731	system development	0.463551	0.836439	61	2775
GO:0000123 histone acetyltransferase complex	1	0.837211	0.14	0.091	Cellular Component	GO:0000123	histone acetyltransferase complex	0.204885	0.837211	1	11
GO:0090544 BAF-type complex	1	0.837211	0.14	0.091	Cellular Component	GO:0090544	BAF-type complex	0.204885	0.837211	1	11
GO:0042175 nuclear outer membrane-endoplasmic reticulum membrane network	2	0.837211	0.279	0.049	Cellular Component	GO:0042175	nuclear outer membrane-endoplasmic reticulum membrane network	0.207036	0.837211	2	41
GO:0005876 spindle microtubule	1	0.837211	0.14	0.083	Cellular Component	GO:0005876	spindle microtubule	0.221288	0.837211	1	12
GO:0031228 intrinsic component of Golgi membrane	1	0.837211	0.14	0.083	Cellular Component	GO:0031228	intrinsic component of Golgi membrane	0.221288	0.837211	1	12
GO:0019898 extrinsic component of membrane	2	0.837211	0.279	0.047	Cellular Component	GO:0019898	extrinsic component of membrane	0.222223	0.837211	2	43
GO:0048513 animal organ development	26	0.837253	3.73	0.022	Biological Process	GO:0048513	animal organ development	0.464734	0.837253	26	1167
GO:0016853 isomerase activity	6	0.840106	1.047	0.02	Molecular Function	GO:0016853	isomerase activity	0.588563	0.840106	6	294
GO:0016116 carotenoid metabolic process	1	0.842726	0.143	0.034	Biological Process	GO:0016116	carotenoid metabolic process	0.469413	0.842726	1	29
GO:0006342 chromatin silencing	6	0.842726	0.861	0.024	Biological Process	GO:0006342	chromatin silencing	0.470319	0.842726	6	254
GO:0045814 negative regulation of gene expression, epigenetic	6	0.842726	0.861	0.024	Biological Process	GO:0045814	negative regulation of gene expression, epigenetic	0.470319	0.842726	6	254
GO:0032787 monocarboxylic acid metabolic process	72	0.842726	10.33	0.022	Biological Process	GO:0032787	monocarboxylic acid metabolic process	0.470719	0.842726	72	3288
GO:0005996 monosaccharide metabolic process	23	0.842789	3.3	0.022	Biological Process	GO:0005996	monosaccharide metabolic process	0.47149	0.842789	23	1033
GO:0016568 chromatin modification	16	0.842944	2.296	0.022	Biological Process	GO:0016568	chromatin modification	0.474347	0.842944	16	713
GO:0051128 regulation of cellular component organization	11	0.842944	1.578	0.023	Biological Process	GO:0051128	regulation of cellular component organization	0.475113	0.842944	11	484
GO:0009737 response to abscisic acid	5	0.842944	0.717	0.024	Biological Process	GO:0009737	response to abscisic acid	0.476452	0.842944	5	210
GO:0044283 small molecule biosynthetic process	39	0.842944	5.595	0.022	Biological Process	GO:0044283	small molecule biosynthetic process	0.477781	0.842944	39	1773
GO:0009966 regulation of signal transduction	8	0.842944	1.148	0.023	Biological Process	GO:0009966	regulation of signal transduction	0.479442	0.842944	8	348
GO:0023051 regulation of signaling	8	0.842944	1.148	0.023	Biological Process	GO:0023051	regulation of signaling	0.479442	0.842944	8	348
GO:0031329 regulation of cellular catabolic process	1	0.842944	0.143	0.033	Biological Process	GO:0031329	regulation of cellular catabolic process	0.480888	0.842944	1	30
GO:0071840 cellular component organization or biogenesis	175	0.842944	25.108	0.022	Biological Process	GO:0071840	cellular component organization or biogenesis	0.481316	0.842944	175	8055
GO:0044767 single-organism developmental process	150	0.842944	21.521	0.022	Biological Process	GO:0044767	single-organism developmental process	0.481457	0.842944	150	6900
GO:0045892 negative regulation of transcription, DNA-templated	6	0.842944	0.861	0.023	Biological Process	GO:0045892	negative regulation of transcription, DNA-templated	0.48157	0.842944	6	257
GO:1902679 negative regulation of RNA biosynthetic process	6	0.842944	0.861	0.023	Biological Process	GO:1902679	negative regulation of RNA biosynthetic process	0.48157	0.842944	6	257
GO:1903507 negative regulation of nucleic acid-templated transcription	6	0.842944	0.861	0.023	Biological Process	GO:1903507	negative regulation of nucleic acid-templated transcription	0.48157	0.842944	6	257
GO:0034613 cellular protein localization	46	0.842944	6.6	0.022	Biological Process	GO:0034613	cellular protein localization	0.482394	0.842944	46	2099
GO:0070727 cellular macromolecule localization	46	0.842944	6.6	0.022	Biological Process	GO:0070727	cellular macromolecule localization	0.482394	0.842944	46	2099
GO:0009617 response to bacterium	24	0.842944	3.443	0.022	Biological Process	GO:0009617	response to bacterium	0.48263	0.842944	24	1085
GO:0009813 flavonoid biosynthetic process	4	0.843476	0.574	0.024	Biological Process	GO:0009813	flavonoid biosynthetic process	0.483672	0.843476	4	166
GO:0008299 isoprenoid biosynthetic process	9	0.84618	1.291	0.023	Biological Process	GO:0008299	isoprenoid biosynthetic process	0.485962	0.84618	9	396
GO:0097305 response to alcohol	5	0.849867	0.717	0.023	Biological Process	GO:0097305	response to alcohol	0.488822	0.849867	5	213
GO:0051641 cellular localization	60	0.851516	8.608	0.022	Biological Process	GO:0051641	cellular localization	0.490808	0.851516	60	2752
GO:0000086 G2/M transition of mitotic cell cycle	1	0.851516	0.143	0.032	Biological Process	GO:0000086	G2/M transition of mitotic cell cycle	0.492115	0.851516	1	31
GO:0044839 cell cycle G2/M phase transition	1	0.851516	0.143	0.032	Biological Process	GO:0044839	cell cycle G2/M phase transition	0.492115	0.851516	1	31
GO:0051253 negative regulation of RNA metabolic process	6	0.851516	0.861	0.023	Biological Process	GO:0051253	negative regulation of RNA metabolic process	0.492748	0.851516	6	260
GO:0016866 intramolecular transferase activity	2	0.854652	0.349	0.021	Molecular Function	GO:0016866	intramolecular transferase activity	0.603805	0.854652	2	96
GO:0016887 ATPase activity	8	0.854652	1.396	0.02	Molecular Function	GO:0016887	ATPase activity	0.606218	0.854652	8	399
GO:0042623 ATPase activity, coupled	8	0.854652	1.396	0.02	Molecular Function	GO:0042623	ATPase activity, coupled	0.606218	0.854652	8	399
GO:0046873 metal ion transmembrane transporter activity	5	0.854652	0.873	0.02	Molecular Function	GO:0046873	metal ion transmembrane transporter activity	0.608814	0.854652	5	250
GO:0019829 cation-transporting ATPase activity	2	0.854652	0.349	0.02	Molecular Function	GO:0019829	cation-transporting ATPase activity	0.615036	0.854652	2	98
GO:0016741 transferase activity, transferring one-carbon groups	9	0.854652	1.571	0.02	Molecular Function	GO:0016741	transferase activity, transferring one-carbon groups	0.615298	0.854652	9	452
GO:0016682 oxidoreductase activity, acting on diphenols and related substances as donors, oxygen as acceptor	1	0.854652	0.175	0.022	Molecular Function	GO:0016682	oxidoreductase activity, acting on diphenols and related substances as donors, oxygen as acceptor	0.616955	0.854652	1	45
GO:0016879 ligase activity, forming carbon-nitrogen bonds	4	0.854652	0.698	0.02	Molecular Function	GO:0016879	ligase activity, forming carbon-nitrogen bonds	0.618629	0.854652	4	202
GO:0022892 substrate-specific transporter activity	37	0.856554	6.457	0.02	Molecular Function	GO:0022892	substrate-specific transporter activity	0.622495	0.856554	37	1825
GO:0030551 cyclic nucleotide binding	1	0.856634	0.175	0.022	Molecular Function	GO:0030551	cyclic nucleotide binding	0.625044	0.856634	1	46
GO:0043086 negative regulation of catalytic activity	1	0.86655	0.143	0.031	Biological Process	GO:0043086	negative regulation of catalytic activity	0.5031	0.86655	1	32
GO:0045934 negative regulation of nucleobase-containing compound metabolic process	6	0.86655	0.861	0.023	Biological Process	GO:0045934	negative regulation of nucleobase-containing compound metabolic process	0.503846	0.86655	6	263
GO:0071669 plant-type cell wall organization or biogenesis	18	0.86655	2.582	0.022	Biological Process	GO:0071669	plant-type cell wall organization or biogenesis	0.504305	0.86655	18	819
GO:0051093 negative regulation of developmental process	2	0.86655	0.287	0.026	Biological Process	GO:0051093	negative regulation of developmental process	0.5048	0.86655	2	78
GO:0009738 abscisic acid-activated signaling pathway	4	0.86655	0.574	0.023	Biological Process	GO:0009738	abscisic acid-activated signaling pathway	0.50675	0.86655	4	171
GO:0071215 cellular response to abscisic acid stimulus	4	0.86655	0.574	0.023	Biological Process	GO:0071215	cellular response to abscisic acid stimulus	0.50675	0.86655	4	171
GO:0097306 cellular response to alcohol	4	0.86655	0.574	0.023	Biological Process	GO:0097306	cellular response to alcohol	0.50675	0.86655	4	171
GO:0018205 peptidyl-lysine modification	13	0.866848	1.865	0.022	Biological Process	GO:0018205	peptidyl-lysine modification	0.508211	0.866848	13	589
GO:0043414 macromolecule methylation	12	0.866848	1.722	0.022	Biological Process	GO:0043414	macromolecule methylation	0.509198	0.866848	12	543
GO:0046486 glycerolipid metabolic process	12	0.866848	1.722	0.022	Biological Process	GO:0046486	glycerolipid metabolic process	0.509198	0.866848	12	543
GO:0032259 methylation	12	0.869134	1.722	0.022	Biological Process	GO:0032259	methylation	0.511764	0.869134	12	544
GO:0016570 histone modification	14	0.869134	2.009	0.022	Biological Process	GO:0016570	histone modification	0.512059	0.869134	14	637
GO:0008047 enzyme activator activity	1	0.874624	0.175	0.021	Molecular Function	GO:0008047	enzyme activator activity	0.640713	0.874624	1	48
GO:0006221 pyrimidine nucleotide biosynthetic process	7	0.875013	1.004	0.022	Biological Process	GO:0006221	pyrimidine nucleotide biosynthetic process	0.516289	0.875013	7	313
GO:0016569 covalent chromatin modification	14	0.878034	2.009	0.022	Biological Process	GO:0016569	covalent chromatin modification	0.519165	0.878034	14	640
GO:0001558 regulation of cell growth	4	0.878034	0.574	0.023	Biological Process	GO:0001558	regulation of cell growth	0.520374	0.878034	4	174
GO:0002682 regulation of immune system process	4	0.878034	0.574	0.023	Biological Process	GO:0002682	regulation of immune system process	0.520374	0.878034	4	174
GO:0022610 biological adhesion	5	0.878242	0.717	0.023	Biological Process	GO:0022610	biological adhesion	0.521264	0.878242	5	221
GO:0032879 regulation of localization	10	0.879392	1.435	0.022	Biological Process	GO:0032879	regulation of localization	0.522716	0.879392	10	455
GO:0010109 regulation of photosynthesis	1	0.880647	0.143	0.029	Biological Process	GO:0010109	regulation of photosynthesis	0.524363	0.880647	1	34
GO:0030422 production of siRNA involved in RNA interference	5	0.880647	0.717	0.023	Biological Process	GO:0030422	production of siRNA involved in RNA interference	0.525258	0.880647	5	222
GO:0015931 nucleobase-containing compound transport	6	0.880647	0.861	0.022	Biological Process	GO:0015931	nucleobase-containing compound transport	0.525771	0.880647	6	269
GO:0043412 macromolecule modification	114	0.882899	16.356	0.022	Biological Process	GO:0043412	macromolecule modification	0.527887	0.882899	114	5289
GO:0009059 macromolecule biosynthetic process	131	0.885005	18.795	0.022	Biological Process	GO:0009059	macromolecule biosynthetic process	0.530282	0.885005	131	6080
GO:0003006 developmental process involved in reproduction	76	0.885005	10.904	0.022	Biological Process	GO:0003006	developmental process involved in reproduction	0.530784	0.885005	76	3529
GO:0009739 response to gibberellin	5	0.885005	0.717	0.022	Biological Process	GO:0009739	response to gibberellin	0.533203	0.885005	5	224
GO:0006457 protein folding	1	0.885005	0.143	0.029	Biological Process	GO:0006457	protein folding	0.534651	0.885005	1	35
GO:0015994 chlorophyll metabolic process	1	0.885005	0.143	0.029	Biological Process	GO:0015994	chlorophyll metabolic process	0.534651	0.885005	1	35
GO:0090056 regulation of chlorophyll metabolic process	1	0.885005	0.143	0.029	Biological Process	GO:0090056	regulation of chlorophyll metabolic process	0.534651	0.885005	1	35
GO:1901401 regulation of tetrapyrrole metabolic process	1	0.885005	0.143	0.029	Biological Process	GO:1901401	regulation of tetrapyrrole metabolic process	0.534651	0.885005	1	35
GO:0008152 metabolic process	518	0.885005	74.319	0.022	Biological Process	GO:0008152	metabolic process	0.535335	0.885005	518	23993
GO:0006259 DNA metabolic process	28	0.885032	4.017	0.022	Biological Process	GO:0006259	DNA metabolic process	0.536125	0.885032	28	1301
GO:0051219 phosphoprotein binding	1	0.885203	0.175	0.02	Molecular Function	GO:0051219	phosphoprotein binding	0.655729	0.885203	1	50
GO:0022891 substrate-specific transmembrane transporter activity	31	0.885203	5.41	0.02	Molecular Function	GO:0022891	substrate-specific transmembrane transporter activity	0.66819	0.885203	31	1566
GO:0016679 oxidoreductase activity, acting on diphenols and related substances as donors	1	0.885203	0.175	0.019	Molecular Function	GO:0016679	oxidoreductase activity, acting on diphenols and related substances as donors	0.670118	0.885203	1	52
GO:0015077 monovalent inorganic cation transmembrane transporter activity	6	0.885203	1.047	0.019	Molecular Function	GO:0015077	monovalent inorganic cation transmembrane transporter activity	0.678336	0.885203	6	323
GO:0017111 nucleoside-triphosphatase activity	20	0.885203	3.49	0.019	Molecular Function	GO:0017111	nucleoside-triphosphatase activity	0.683696	0.885203	20	1033
GO:0016709 oxidoreductase activity, acting on paired donors, with incorporation or reduction of molecular oxygen, NAD(P)H as one donor, and incorporation of one atom of oxygen	2	0.885203	0.349	0.018	Molecular Function	GO:0016709	oxidoreductase activity, acting on paired donors, with incorporation or reduction of molecular oxygen, NAD(P)H as one donor, and incorporation of one atom of oxygen	0.686851	0.885203	2	112
GO:0015075 ion transmembrane transporter activity	24	0.885203	4.188	0.019	Molecular Function	GO:0015075	ion transmembrane transporter activity	0.690157	0.885203	24	1236
GO:0016787 hydrolase activity	90	0.885203	15.707	0.02	Molecular Function	GO:0016787	hydrolase activity	0.690462	0.885203	90	4456
GO:0005372 water transmembrane transporter activity	1	0.885203	0.175	0.018	Molecular Function	GO:0005372	water transmembrane transporter activity	0.690584	0.885203	1	55
GO:0005402 cation:sugar symporter activity	1	0.885203	0.175	0.018	Molecular Function	GO:0005402	cation:sugar symporter activity	0.69712	0.885203	1	56
GO:0015925 galactosidase activity	1	0.885203	0.175	0.018	Molecular Function	GO:0015925	galactosidase activity	0.69712	0.885203	1	56
GO:0030234 enzyme regulator activity	9	0.885203	1.571	0.019	Molecular Function	GO:0030234	enzyme regulator activity	0.698882	0.885203	9	486
GO:0043169 cation binding	119	0.885203	20.768	0.02	Molecular Function	GO:0043169	cation binding	0.699633	0.885203	119	5866
GO:0016788 hydrolase activity, acting on ester bonds	32	0.885203	5.585	0.02	Molecular Function	GO:0016788	hydrolase activity, acting on ester bonds	0.699734	0.885203	32	1639
GO:0003727 single-stranded RNA binding	1	0.885203	0.175	0.018	Molecular Function	GO:0003727	single-stranded RNA binding	0.703518	0.885203	1	57
GO:0003954 NADH dehydrogenase activity	1	0.885203	0.175	0.018	Molecular Function	GO:0003954	NADH dehydrogenase activity	0.703518	0.885203	1	57
GO:0004601 peroxidase activity	1	0.885203	0.175	0.018	Molecular Function	GO:0004601	peroxidase activity	0.703518	0.885203	1	57
GO:0050136 NADH dehydrogenase (quinone) activity	1	0.885203	0.175	0.018	Molecular Function	GO:0050136	NADH dehydrogenase (quinone) activity	0.703518	0.885203	1	57
GO:0005102 receptor binding	2	0.885203	0.349	0.017	Molecular Function	GO:0005102	receptor binding	0.70524	0.885203	2	116
GO:0016651 oxidoreductase activity, acting on NAD(P)H	3	0.885203	0.524	0.017	Molecular Function	GO:0016651	oxidoreductase activity, acting on NAD(P)H	0.709457	0.885203	3	173
GO:0034062 RNA polymerase activity	2	0.885203	0.349	0.017	Molecular Function	GO:0034062	RNA polymerase activity	0.709694	0.885203	2	117
GO:0005451 monovalent cation:proton antiporter activity	1	0.885203	0.175	0.017	Molecular Function	GO:0005451	monovalent cation:proton antiporter activity	0.715913	0.885203	1	59
GO:0015299 solute:proton antiporter activity	1	0.885203	0.175	0.017	Molecular Function	GO:0015299	solute:proton antiporter activity	0.715913	0.885203	1	59
GO:0043565 sequence-specific DNA binding	1	0.885203	0.175	0.017	Molecular Function	GO:0043565	sequence-specific DNA binding	0.715913	0.885203	1	59
GO:0016860 intramolecular oxidoreductase activity	1	0.885203	0.175	0.017	Molecular Function	GO:0016860	intramolecular oxidoreductase activity	0.721915	0.885203	1	60
GO:0008509 anion transmembrane transporter activity	7	0.885203	1.222	0.018	Molecular Function	GO:0008509	anion transmembrane transporter activity	0.722419	0.885203	7	392
GO:0008514 organic anion transmembrane transporter activity	3	0.885203	0.524	0.017	Molecular Function	GO:0008514	organic anion transmembrane transporter activity	0.727378	0.885203	3	178
GO:0004553 hydrolase activity, hydrolyzing O-glycosyl compounds	10	0.885203	1.745	0.018	Molecular Function	GO:0004553	hydrolase activity, hydrolyzing O-glycosyl compounds	0.727685	0.885203	10	551
GO:0019901 protein kinase binding	1	0.885203	0.175	0.016	Molecular Function	GO:0019901	protein kinase binding	0.727791	0.885203	1	61
GO:0038023 signaling receptor activity	1	0.885203	0.175	0.016	Molecular Function	GO:0038023	signaling receptor activity	0.733542	0.885203	1	62
GO:0016790 thiolester hydrolase activity	1	0.885203	0.175	0.016	Molecular Function	GO:0016790	thiolester hydrolase activity	0.744684	0.885203	1	64
GO:0046906 tetrapyrrole binding	10	0.885203	1.745	0.018	Molecular Function	GO:0046906	tetrapyrrole binding	0.749514	0.885203	10	562
GO:0046872 metal ion binding	68	0.885203	11.867	0.02	Molecular Function	GO:0046872	metal ion binding	0.749707	0.885203	68	3457
GO:0017016 Ras GTPase binding	1	0.885203	0.175	0.015	Molecular Function	GO:0017016	Ras GTPase binding	0.750079	0.885203	1	65
GO:0031267 small GTPase binding	1	0.885203	0.175	0.015	Molecular Function	GO:0031267	small GTPase binding	0.750079	0.885203	1	65
GO:0051020 GTPase binding	1	0.885203	0.175	0.015	Molecular Function	GO:0051020	GTPase binding	0.750079	0.885203	1	65
GO:0015078 hydrogen ion transmembrane transporter activity	3	0.885203	0.524	0.016	Molecular Function	GO:0015078	hydrogen ion transmembrane transporter activity	0.754233	0.885203	3	186
GO:0022804 active transmembrane transporter activity	13	0.885203	2.269	0.018	Molecular Function	GO:0022804	active transmembrane transporter activity	0.759799	0.885203	13	724
GO:0015491 cation:cation antiporter activity	1	0.885203	0.175	0.015	Molecular Function	GO:0015491	cation:cation antiporter activity	0.76053	0.885203	1	67
GO:0019888 protein phosphatase regulator activity	1	0.885203	0.175	0.015	Molecular Function	GO:0019888	protein phosphatase regulator activity	0.76053	0.885203	1	67
GO:0099516 ion antiporter activity	1	0.885203	0.175	0.015	Molecular Function	GO:0099516	ion antiporter activity	0.76053	0.885203	1	67
GO:0016779 nucleotidyltransferase activity	4	0.885203	0.698	0.016	Molecular Function	GO:0016779	nucleotidyltransferase activity	0.76168	0.885203	4	245
GO:0016684 oxidoreductase activity, acting on peroxide as acceptor	1	0.885203	0.175	0.015	Molecular Function	GO:0016684	oxidoreductase activity, acting on peroxide as acceptor	0.765591	0.885203	1	68
GO:0004620 phospholipase activity	1	0.885203	0.175	0.014	Molecular Function	GO:0004620	phospholipase activity	0.770545	0.885203	1	69
GO:0017076 purine nucleotide binding	1	0.885203	0.175	0.014	Molecular Function	GO:0017076	purine nucleotide binding	0.770545	0.885203	1	69
GO:0019208 phosphatase regulator activity	1	0.885203	0.175	0.014	Molecular Function	GO:0019208	phosphatase regulator activity	0.770545	0.885203	1	69
GO:0098772 molecular function regulator	9	0.885203	1.571	0.017	Molecular Function	GO:0098772	molecular function regulator	0.771954	0.885203	9	521
GO:0005215 transporter activity	40	0.885203	6.981	0.019	Molecular Function	GO:0005215	transporter activity	0.771979	0.885203	40	2100
GO:0016246 RNA interference	5	0.88545	0.717	0.022	Biological Process	GO:0016246	RNA interference	0.537152	0.88545	5	225
GO:0044237 cellular metabolic process	419	0.885504	60.115	0.022	Biological Process	GO:0044237	cellular metabolic process	0.539998	0.885504	419	19426
GO:0006261 DNA-dependent DNA replication	6	0.885504	0.861	0.022	Biological Process	GO:0006261	DNA-dependent DNA replication	0.540169	0.885504	6	273
GO:0007059 chromosome segregation	5	0.885504	0.717	0.022	Biological Process	GO:0007059	chromosome segregation	0.541087	0.885504	5	226
GO:0016114 terpenoid biosynthetic process	8	0.885504	1.148	0.022	Biological Process	GO:0016114	terpenoid biosynthetic process	0.542488	0.885504	8	368
GO:0006220 pyrimidine nucleotide metabolic process	7	0.885504	1.004	0.022	Biological Process	GO:0006220	pyrimidine nucleotide metabolic process	0.542956	0.885504	7	321
GO:0043269 regulation of ion transport	7	0.885504	1.004	0.022	Biological Process	GO:0043269	regulation of ion transport	0.542956	0.885504	7	321
GO:0009808 lignin metabolic process	1	0.885504	0.143	0.028	Biological Process	GO:0009808	lignin metabolic process	0.544717	0.885504	1	36
GO:0010604 positive regulation of macromolecule metabolic process	1	0.885504	0.143	0.028	Biological Process	GO:0010604	positive regulation of macromolecule metabolic process	0.544717	0.885504	1	36
GO:0019748 secondary metabolic process	33	0.885504	4.735	0.021	Biological Process	GO:0019748	secondary metabolic process	0.545275	0.885504	33	1540
GO:0006091 generation of precursor metabolites and energy	17	0.885504	2.439	0.021	Biological Process	GO:0006091	generation of precursor metabolites and energy	0.545613	0.885504	17	792
GO:0019222 regulation of metabolic process	145	0.885504	20.803	0.021	Biological Process	GO:0019222	regulation of metabolic process	0.547228	0.885504	145	6750
GO:0044802 single-organism membrane organization	10	0.885504	1.435	0.022	Biological Process	GO:0044802	single-organism membrane organization	0.547636	0.885504	10	464
GO:0009311 oligosaccharide metabolic process	9	0.885504	1.291	0.022	Biological Process	GO:0009311	oligosaccharide metabolic process	0.54803	0.885504	9	417
GO:0009909 regulation of flower development	5	0.885504	0.717	0.022	Biological Process	GO:0009909	regulation of flower development	0.548908	0.885504	5	228
GO:0048831 regulation of shoot system development	5	0.885504	0.717	0.022	Biological Process	GO:0048831	regulation of shoot system development	0.552794	0.885504	5	229
GO:0072528 pyrimidine-containing compound biosynthetic process	7	0.885504	1.004	0.022	Biological Process	GO:0072528	pyrimidine-containing compound biosynthetic process	0.552799	0.885504	7	324
GO:0009765 photosynthesis, light harvesting	1	0.885504	0.143	0.027	Biological Process	GO:0009765	photosynthesis, light harvesting	0.554566	0.885504	1	37
GO:0046112 nucleobase biosynthetic process	1	0.885504	0.143	0.027	Biological Process	GO:0046112	nucleobase biosynthetic process	0.554566	0.885504	1	37
GO:0005982 starch metabolic process	9	0.885504	1.291	0.021	Biological Process	GO:0005982	starch metabolic process	0.556667	0.885504	9	420
GO:0010383 cell wall polysaccharide metabolic process	9	0.885504	1.291	0.021	Biological Process	GO:0010383	cell wall polysaccharide metabolic process	0.559532	0.885504	9	421
GO:0006260 DNA replication	10	0.885504	1.435	0.021	Biological Process	GO:0006260	DNA replication	0.561268	0.885504	10	469
GO:0051052 regulation of DNA metabolic process	6	0.885504	0.861	0.022	Biological Process	GO:0051052	regulation of DNA metabolic process	0.561401	0.885504	6	279
GO:0009409 response to cold	11	0.885504	1.578	0.021	Biological Process	GO:0009409	response to cold	0.562989	0.885504	11	517
GO:0006007 glucose catabolic process	1	0.885504	0.143	0.026	Biological Process	GO:0006007	glucose catabolic process	0.564202	0.885504	1	38
GO:0006549 isoleucine metabolic process	1	0.885504	0.143	0.026	Biological Process	GO:0006549	isoleucine metabolic process	0.564202	0.885504	1	38
GO:0007186 G-protein coupled receptor signaling pathway	1	0.885504	0.143	0.026	Biological Process	GO:0007186	G-protein coupled receptor signaling pathway	0.564202	0.885504	1	38
GO:0010119 regulation of stomatal movement	1	0.885504	0.143	0.026	Biological Process	GO:0010119	regulation of stomatal movement	0.564202	0.885504	1	38
GO:0019320 hexose catabolic process	1	0.885504	0.143	0.026	Biological Process	GO:0019320	hexose catabolic process	0.564202	0.885504	1	38
GO:0046365 monosaccharide catabolic process	1	0.885504	0.143	0.026	Biological Process	GO:0046365	monosaccharide catabolic process	0.564202	0.885504	1	38
GO:0006006 glucose metabolic process	17	0.885504	2.439	0.021	Biological Process	GO:0006006	glucose metabolic process	0.5645	0.885504	17	801
GO:0016143 S-glycoside metabolic process	11	0.885504	1.578	0.021	Biological Process	GO:0016143	S-glycoside metabolic process	0.565567	0.885504	11	518
GO:0019757 glycosinolate metabolic process	11	0.885504	1.578	0.021	Biological Process	GO:0019757	glycosinolate metabolic process	0.565567	0.885504	11	518
GO:0000271 polysaccharide biosynthetic process	3	0.885504	0.43	0.022	Biological Process	GO:0000271	polysaccharide biosynthetic process	0.565718	0.885504	3	136
GO:0006650 glycerophospholipid metabolic process	11	0.885504	1.578	0.021	Biological Process	GO:0006650	glycerophospholipid metabolic process	0.56814	0.885504	11	519
GO:0006305 DNA alkylation	6	0.885504	0.861	0.021	Biological Process	GO:0006305	DNA alkylation	0.568375	0.885504	6	281
GO:0006779 porphyrin-containing compound biosynthetic process	7	0.885504	1.004	0.021	Biological Process	GO:0006779	porphyrin-containing compound biosynthetic process	0.568996	0.885504	7	329
GO:0042430 indole-containing compound metabolic process	7	0.885504	1.004	0.021	Biological Process	GO:0042430	indole-containing compound metabolic process	0.568996	0.885504	7	329
GO:0051188 cofactor biosynthetic process	10	0.885504	1.435	0.021	Biological Process	GO:0051188	cofactor biosynthetic process	0.569368	0.885504	10	472
GO:0048506 regulation of timing of meristematic phase transition	2	0.885504	0.287	0.023	Biological Process	GO:0048506	regulation of timing of meristematic phase transition	0.569813	0.885504	2	88
GO:0015849 organic acid transport	13	0.885504	1.865	0.021	Biological Process	GO:0015849	organic acid transport	0.573454	0.885504	13	616
GO:0018193 peptidyl-amino acid modification	13	0.885504	1.865	0.021	Biological Process	GO:0018193	peptidyl-amino acid modification	0.573454	0.885504	13	616
GO:0046942 carboxylic acid transport	13	0.885504	1.865	0.021	Biological Process	GO:0046942	carboxylic acid transport	0.573454	0.885504	13	616
GO:0006304 DNA modification	6	0.885504	0.861	0.021	Biological Process	GO:0006304	DNA modification	0.575295	0.885504	6	283
GO:0009850 auxin metabolic process	8	0.885504	1.148	0.021	Biological Process	GO:0009850	auxin metabolic process	0.575859	0.885504	8	379
GO:1901661 quinone metabolic process	2	0.885504	0.287	0.022	Biological Process	GO:1901661	quinone metabolic process	0.575964	0.885504	2	89
GO:0031324 negative regulation of cellular metabolic process	7	0.885504	1.004	0.021	Biological Process	GO:0031324	negative regulation of cellular metabolic process	0.578583	0.885504	7	332
GO:0009108 coenzyme biosynthetic process	3	0.885504	0.43	0.022	Biological Process	GO:0009108	coenzyme biosynthetic process	0.580521	0.885504	3	139
GO:0019220 regulation of phosphate metabolic process	3	0.885504	0.43	0.022	Biological Process	GO:0019220	regulation of phosphate metabolic process	0.580521	0.885504	3	139
GO:0051174 regulation of phosphorus metabolic process	3	0.885504	0.43	0.022	Biological Process	GO:0051174	regulation of phosphorus metabolic process	0.580521	0.885504	3	139
GO:0009723 response to ethylene	2	0.885504	0.287	0.022	Biological Process	GO:0009723	response to ethylene	0.582051	0.885504	2	90
GO:0016144 S-glycoside biosynthetic process	9	0.885504	1.291	0.021	Biological Process	GO:0016144	S-glycoside biosynthetic process	0.582162	0.885504	9	429
GO:0019758 glycosinolate biosynthetic process	9	0.885504	1.291	0.021	Biological Process	GO:0019758	glycosinolate biosynthetic process	0.582162	0.885504	9	429
GO:0000165 MAPK cascade	1	0.885504	0.143	0.025	Biological Process	GO:0000165	MAPK cascade	0.582853	0.885504	1	40
GO:0006026 aminoglycan catabolic process	1	0.885504	0.143	0.025	Biological Process	GO:0006026	aminoglycan catabolic process	0.582853	0.885504	1	40
GO:0015740 C4-dicarboxylate transport	1	0.885504	0.143	0.025	Biological Process	GO:0015740	C4-dicarboxylate transport	0.582853	0.885504	1	40
GO:0023014 signal transduction by protein phosphorylation	1	0.885504	0.143	0.025	Biological Process	GO:0023014	signal transduction by protein phosphorylation	0.582853	0.885504	1	40
GO:0043405 regulation of MAP kinase activity	1	0.885504	0.143	0.025	Biological Process	GO:0043405	regulation of MAP kinase activity	0.582853	0.885504	1	40
GO:0043408 regulation of MAPK cascade	1	0.885504	0.143	0.025	Biological Process	GO:0043408	regulation of MAPK cascade	0.582853	0.885504	1	40
GO:0044724 single-organism carbohydrate catabolic process	1	0.885504	0.143	0.025	Biological Process	GO:0044724	single-organism carbohydrate catabolic process	0.582853	0.885504	1	40
GO:0010558 negative regulation of macromolecule biosynthetic process	6	0.887275	0.861	0.021	Biological Process	GO:0010558	negative regulation of macromolecule biosynthetic process	0.58557	0.887275	6	286
GO:2000113 negative regulation of cellular macromolecule biosynthetic process	6	0.887275	0.861	0.021	Biological Process	GO:2000113	negative regulation of cellular macromolecule biosynthetic process	0.58557	0.887275	6	286
GO:0034645 cellular macromolecule biosynthetic process	123	0.887442	17.647	0.021	Biological Process	GO:0034645	cellular macromolecule biosynthetic process	0.586457	0.887442	123	5775
GO:0004812 aminoacyl-tRNA ligase activity	1	0.888639	0.175	0.014	Molecular Function	GO:0004812	aminoacyl-tRNA ligase activity	0.780142	0.888639	1	71
GO:0016782 transferase activity, transferring sulfur-containing groups	1	0.888639	0.175	0.014	Molecular Function	GO:0016782	transferase activity, transferring sulfur-containing groups	0.780142	0.888639	1	71
GO:0000902 cell morphogenesis	31	0.890285	4.448	0.021	Biological Process	GO:0000902	cell morphogenesis	0.589484	0.890285	31	1475
GO:0048193 Golgi vesicle transport	5	0.890285	0.717	0.021	Biological Process	GO:0048193	Golgi vesicle transport	0.590723	0.890285	5	239
GO:0006914 autophagy	1	0.890285	0.143	0.024	Biological Process	GO:0006914	autophagy	0.591878	0.890285	1	41
GO:0022613 ribonucleoprotein complex biogenesis	9	0.890285	1.291	0.021	Biological Process	GO:0022613	ribonucleoprotein complex biogenesis	0.593278	0.890285	9	433
GO:0051049 regulation of transport	9	0.890285	1.291	0.021	Biological Process	GO:0051049	regulation of transport	0.593278	0.890285	9	433
GO:0044036 cell wall macromolecule metabolic process	10	0.890285	1.435	0.021	Biological Process	GO:0044036	cell wall macromolecule metabolic process	0.593281	0.890285	10	481
GO:0051172 negative regulation of nitrogen compound metabolic process	6	0.890285	0.861	0.021	Biological Process	GO:0051172	negative regulation of nitrogen compound metabolic process	0.595717	0.890285	6	289
GO:0033014 tetrapyrrole biosynthetic process	7	0.890285	1.004	0.021	Biological Process	GO:0033014	tetrapyrrole biosynthetic process	0.597443	0.890285	7	338
GO:0034968 histone lysine methylation	8	0.890285	1.148	0.021	Biological Process	GO:0034968	histone lysine methylation	0.599412	0.890285	8	387
GO:0000469 cleavage involved in rRNA processing	1	0.890285	0.143	0.024	Biological Process	GO:0000469	cleavage involved in rRNA processing	0.600708	0.890285	1	42
GO:0009129 pyrimidine nucleoside monophosphate metabolic process	1	0.890285	0.143	0.024	Biological Process	GO:0009129	pyrimidine nucleoside monophosphate metabolic process	0.600708	0.890285	1	42
GO:0009130 pyrimidine nucleoside monophosphate biosynthetic process	1	0.890285	0.143	0.024	Biological Process	GO:0009130	pyrimidine nucleoside monophosphate biosynthetic process	0.600708	0.890285	1	42
GO:0046283 anthocyanin-containing compound metabolic process	1	0.890285	0.143	0.024	Biological Process	GO:0046283	anthocyanin-containing compound metabolic process	0.600708	0.890285	1	42
GO:0051495 positive regulation of cytoskeleton organization	1	0.890285	0.143	0.024	Biological Process	GO:0051495	positive regulation of cytoskeleton organization	0.600708	0.890285	1	42
GO:0031327 negative regulation of cellular biosynthetic process	6	0.890285	0.861	0.021	Biological Process	GO:0031327	negative regulation of cellular biosynthetic process	0.602408	0.890285	6	291
GO:0006886 intracellular protein transport	43	0.890285	6.169	0.021	Biological Process	GO:0006886	intracellular protein transport	0.604471	0.890285	43	2051
GO:0009124 nucleoside monophosphate biosynthetic process	3	0.890285	0.43	0.021	Biological Process	GO:0009124	nucleoside monophosphate biosynthetic process	0.604473	0.890285	3	144
GO:0018022 peptidyl-lysine methylation	8	0.890285	1.148	0.021	Biological Process	GO:0018022	peptidyl-lysine methylation	0.605198	0.890285	8	389
GO:0009664 plant-type cell wall organization	14	0.890285	2.009	0.021	Biological Process	GO:0009664	plant-type cell wall organization	0.606122	0.890285	14	678
GO:0010053 root epidermal cell differentiation	9	0.890285	1.291	0.021	Biological Process	GO:0010053	root epidermal cell differentiation	0.606972	0.890285	9	438
GO:0090627 plant epidermal cell differentiation	9	0.890285	1.291	0.021	Biological Process	GO:0090627	plant epidermal cell differentiation	0.606972	0.890285	9	438
GO:0006733 oxidoreduction coenzyme metabolic process	11	0.890285	1.578	0.021	Biological Process	GO:0006733	oxidoreduction coenzyme metabolic process	0.608405	0.890285	11	535
GO:0051649 establishment of localization in cell	55	0.890285	7.891	0.021	Biological Process	GO:0051649	establishment of localization in cell	0.60866	0.890285	55	2619
GO:0044248 cellular catabolic process	41	0.890285	5.882	0.021	Biological Process	GO:0044248	cellular catabolic process	0.608733	0.890285	41	1960
GO:0044085 cellular component biogenesis	51	0.890285	7.317	0.021	Biological Process	GO:0044085	cellular component biogenesis	0.608771	0.890285	51	2431
GO:0005985 sucrose metabolic process	1	0.890285	0.143	0.023	Biological Process	GO:0005985	sucrose metabolic process	0.609347	0.890285	1	43
GO:0051193 regulation of cofactor metabolic process	1	0.890285	0.143	0.023	Biological Process	GO:0051193	regulation of cofactor metabolic process	0.609347	0.890285	1	43
GO:0030029 actin filament-based process	8	0.8952	1.148	0.02	Biological Process	GO:0030029	actin filament-based process	0.613797	0.8952	8	392
GO:0009639 response to red or far red light	16	0.8952	2.296	0.021	Biological Process	GO:0009639	response to red or far red light	0.617135	0.8952	16	779
GO:0009127 purine nucleoside monophosphate biosynthetic process	2	0.8952	0.287	0.021	Biological Process	GO:0009127	purine nucleoside monophosphate biosynthetic process	0.617213	0.8952	2	96
GO:0009168 purine ribonucleoside monophosphate biosynthetic process	2	0.8952	0.287	0.021	Biological Process	GO:0009168	purine ribonucleoside monophosphate biosynthetic process	0.617213	0.8952	2	96
GO:0005991 trehalose metabolic process	1	0.8952	0.143	0.023	Biological Process	GO:0005991	trehalose metabolic process	0.617799	0.8952	1	44
GO:0046341 CDP-diacylglycerol metabolic process	1	0.8952	0.143	0.023	Biological Process	GO:0046341	CDP-diacylglycerol metabolic process	0.617799	0.8952	1	44
GO:0010015 root morphogenesis	11	0.8952	1.578	0.02	Biological Process	GO:0010015	root morphogenesis	0.618189	0.8952	11	539
GO:0006739 NADP metabolic process	9	0.895899	1.291	0.02	Biological Process	GO:0006739	NADP metabolic process	0.620434	0.895899	9	443
GO:0048468 cell development	32	0.895899	4.591	0.021	Biological Process	GO:0048468	cell development	0.620544	0.895899	32	1543
GO:0009056 catabolic process	49	0.895899	7.03	0.021	Biological Process	GO:0009056	catabolic process	0.621021	0.895899	49	2347
GO:0009890 negative regulation of biosynthetic process	6	0.896346	0.861	0.02	Biological Process	GO:0009890	negative regulation of biosynthetic process	0.622114	0.896346	6	297
GO:0004497 monooxygenase activity	3	0.898238	0.524	0.015	Molecular Function	GO:0004497	monooxygenase activity	0.793289	0.898238	3	199
GO:0003690 double-stranded DNA binding	1	0.898238	0.175	0.014	Molecular Function	GO:0003690	double-stranded DNA binding	0.793791	0.898238	1	74
GO:0006725 cellular aromatic compound metabolic process	166	0.898515	23.816	0.021	Biological Process	GO:0006725	cellular aromatic compound metabolic process	0.624405	0.898515	166	7827
GO:0044093 positive regulation of molecular function	1	0.898649	0.143	0.022	Biological Process	GO:0044093	positive regulation of molecular function	0.626069	0.898649	1	45
GO:0051259 protein oligomerization	1	0.898649	0.143	0.022	Biological Process	GO:0051259	protein oligomerization	0.626069	0.898649	1	45
GO:0006875 cellular metal ion homeostasis	2	0.899762	0.287	0.02	Biological Process	GO:0006875	cellular metal ion homeostasis	0.628417	0.899762	2	98
GO:0010039 response to iron ion	2	0.899762	0.287	0.02	Biological Process	GO:0010039	response to iron ion	0.628417	0.899762	2	98
GO:0051119 sugar transmembrane transporter activity	1	0.902148	0.175	0.013	Molecular Function	GO:0051119	sugar transmembrane transporter activity	0.802418	0.902148	1	76
GO:0016667 oxidoreductase activity, acting on a sulfur group of donors	5	0.902148	0.873	0.016	Molecular Function	GO:0016667	oxidoreductase activity, acting on a sulfur group of donors	0.807166	0.902148	5	320
GO:0022857 transmembrane transporter activity	33	0.902148	5.759	0.018	Molecular Function	GO:0022857	transmembrane transporter activity	0.808636	0.902148	33	1786
GO:0052689 carboxylic ester hydrolase activity	5	0.902148	0.873	0.015	Molecular Function	GO:0052689	carboxylic ester hydrolase activity	0.813499	0.902148	5	323
GO:0016875 ligase activity, forming carbon-oxygen bonds	1	0.902148	0.175	0.013	Molecular Function	GO:0016875	ligase activity, forming carbon-oxygen bonds	0.818604	0.902148	1	80
GO:0016876 ligase activity, forming aminoacyl-tRNA and related compounds	1	0.902148	0.175	0.013	Molecular Function	GO:0016876	ligase activity, forming aminoacyl-tRNA and related compounds	0.818604	0.902148	1	80
GO:0015144 carbohydrate transmembrane transporter activity	1	0.902148	0.175	0.012	Molecular Function	GO:0015144	carbohydrate transmembrane transporter activity	0.829869	0.902148	1	83
GO:0016706 oxidoreductase activity, acting on paired donors, with incorporation or reduction of molecular oxygen, 2-oxoglutarate as one donor, and incorporation of one atom each of oxygen into both donors	1	0.902148	0.175	0.012	Molecular Function	GO:0016706	oxidoreductase activity, acting on paired donors, with incorporation or reduction of molecular oxygen, 2-oxoglutarate as one donor, and incorporation of one atom each of oxygen into both donors	0.829869	0.902148	1	83
GO:1901476 carbohydrate transporter activity	1	0.902148	0.175	0.012	Molecular Function	GO:1901476	carbohydrate transporter activity	0.829869	0.902148	1	83
GO:0016874 ligase activity	6	0.902148	1.047	0.015	Molecular Function	GO:0016874	ligase activity	0.834839	0.902148	6	391
GO:0016491 oxidoreductase activity	40	0.902148	6.981	0.018	Molecular Function	GO:0016491	oxidoreductase activity	0.83623	0.902148	40	2172
GO:0016462 pyrophosphatase activity	20	0.902148	3.49	0.017	Molecular Function	GO:0016462	pyrophosphatase activity	0.840408	0.902148	20	1150
GO:0003676 nucleic acid binding	78	0.902148	13.613	0.019	Molecular Function	GO:0003676	nucleic acid binding	0.843576	0.902148	78	4081
GO:0015294 solute:cation symporter activity	1	0.902148	0.175	0.011	Molecular Function	GO:0015294	solute:cation symporter activity	0.843811	0.902148	1	87
GO:0016854 racemase and epimerase activity	1	0.902148	0.175	0.011	Molecular Function	GO:0016854	racemase and epimerase activity	0.843811	0.902148	1	87
GO:0046914 transition metal ion binding	53	0.902148	9.25	0.019	Molecular Function	GO:0046914	transition metal ion binding	0.844462	0.902148	53	2838
GO:0016818 hydrolase activity, acting on acid anhydrides, in phosphorus-containing anhydrides	20	0.902148	3.49	0.017	Molecular Function	GO:0016818	hydrolase activity, acting on acid anhydrides, in phosphorus-containing anhydrides	0.844528	0.902148	20	1154
GO:0016877 ligase activity, forming carbon-sulfur bonds	1	0.902148	0.175	0.011	Molecular Function	GO:0016877	ligase activity, forming carbon-sulfur bonds	0.850347	0.902148	1	89
GO:0000975 regulatory region DNA binding	5	0.902148	0.873	0.015	Molecular Function	GO:0000975	regulatory region DNA binding	0.851563	0.902148	5	343
GO:0001067 regulatory region nucleic acid binding	5	0.902148	0.873	0.015	Molecular Function	GO:0001067	regulatory region nucleic acid binding	0.851563	0.902148	5	343
GO:0008324 cation transmembrane transporter activity	12	0.902148	2.094	0.016	Molecular Function	GO:0008324	cation transmembrane transporter activity	0.85582	0.902148	12	738
GO:0016298 lipase activity	1	0.902148	0.175	0.011	Molecular Function	GO:0016298	lipase activity	0.856611	0.902148	1	91
GO:0015291 secondary active transmembrane transporter activity	7	0.902148	1.222	0.015	Molecular Function	GO:0015291	secondary active transmembrane transporter activity	0.857565	0.902148	7	462
GO:0010073 meristem maintenance	3	0.90241	0.43	0.02	Biological Process	GO:0010073	meristem maintenance	0.631996	0.90241	3	150
GO:0048522 positive regulation of cellular process	3	0.90241	0.43	0.02	Biological Process	GO:0048522	positive regulation of cellular process	0.631996	0.90241	3	150
GO:0016072 rRNA metabolic process	11	0.90241	1.578	0.02	Biological Process	GO:0016072	rRNA metabolic process	0.632633	0.90241	11	545
GO:0006022 aminoglycan metabolic process	1	0.903461	0.143	0.022	Biological Process	GO:0006022	aminoglycan metabolic process	0.63416	0.903461	1	46
GO:0044255 cellular lipid metabolic process	52	0.904481	7.461	0.021	Biological Process	GO:0044255	cellular lipid metabolic process	0.635667	0.904481	52	2501
GO:0043603 cellular amide metabolic process	10	0.905991	1.435	0.02	Biological Process	GO:0043603	cellular amide metabolic process	0.63916	0.905991	10	499
GO:0046907 intracellular transport	54	0.905991	7.747	0.021	Biological Process	GO:0046907	intracellular transport	0.639702	0.905991	54	2599
GO:0090558 plant epidermis development	12	0.905991	1.722	0.02	Biological Process	GO:0090558	plant epidermis development	0.640559	0.905991	12	597
GO:0009123 nucleoside monophosphate metabolic process	3	0.905991	0.43	0.02	Biological Process	GO:0009123	nucleoside monophosphate metabolic process	0.640869	0.905991	3	152
GO:0045184 establishment of protein localization	48	0.905991	6.887	0.021	Biological Process	GO:0045184	establishment of protein localization	0.641658	0.905991	48	2317
GO:0071702 organic substance transport	70	0.905991	10.043	0.021	Biological Process	GO:0071702	organic substance transport	0.643266	0.905991	70	3357
GO:2000241 regulation of reproductive process	5	0.905991	0.717	0.02	Biological Process	GO:2000241	regulation of reproductive process	0.644124	0.905991	5	254
GO:0009687 abscisic acid metabolic process	2	0.905991	0.287	0.02	Biological Process	GO:0009687	abscisic acid metabolic process	0.644743	0.905991	2	101
GO:0043288 apocarotenoid metabolic process	2	0.905991	0.287	0.02	Biological Process	GO:0043288	apocarotenoid metabolic process	0.644743	0.905991	2	101
GO:1902644 tertiary alcohol metabolic process	2	0.905991	0.287	0.02	Biological Process	GO:1902644	tertiary alcohol metabolic process	0.644743	0.905991	2	101
GO:0072527 pyrimidine-containing compound metabolic process	7	0.905991	1.004	0.02	Biological Process	GO:0072527	pyrimidine-containing compound metabolic process	0.645518	0.905991	7	354
GO:0033993 response to lipid	11	0.905991	1.578	0.02	Biological Process	GO:0033993	response to lipid	0.646791	0.905991	11	551
GO:0030154 cell differentiation	39	0.905991	5.595	0.021	Biological Process	GO:0030154	cell differentiation	0.647615	0.905991	39	1895
GO:1901990 regulation of mitotic cell cycle phase transition	3	0.905991	0.43	0.019	Biological Process	GO:1901990	regulation of mitotic cell cycle phase transition	0.649591	0.905991	3	154
GO:0046916 cellular transition metal ion homeostasis	1	0.905991	0.143	0.021	Biological Process	GO:0046916	cellular transition metal ion homeostasis	0.649822	0.905991	1	48
GO:0016052 carbohydrate catabolic process	6	0.905991	0.861	0.02	Biological Process	GO:0016052	carbohydrate catabolic process	0.650601	0.905991	6	306
GO:0009404 toxin metabolic process	12	0.905991	1.722	0.02	Biological Process	GO:0009404	toxin metabolic process	0.651775	0.905991	12	602
GO:0032268 regulation of cellular protein metabolic process	12	0.905991	1.722	0.02	Biological Process	GO:0032268	regulation of cellular protein metabolic process	0.651775	0.905991	12	602
GO:0051246 regulation of protein metabolic process	12	0.905991	1.722	0.02	Biological Process	GO:0051246	regulation of protein metabolic process	0.651775	0.905991	12	602
GO:0070646 protein modification by small protein removal	5	0.906739	0.717	0.019	Biological Process	GO:0070646	protein modification by small protein removal	0.654265	0.906739	5	257
GO:0010212 response to ionizing radiation	2	0.906739	0.287	0.019	Biological Process	GO:0010212	response to ionizing radiation	0.655309	0.906739	2	103
GO:0000741 karyogamy	1	0.906739	0.143	0.02	Biological Process	GO:0000741	karyogamy	0.6574	0.906739	1	49
GO:0048284 organelle fusion	1	0.906739	0.143	0.02	Biological Process	GO:0048284	organelle fusion	0.6574	0.906739	1	49
GO:0009126 purine nucleoside monophosphate metabolic process	2	0.906739	0.287	0.019	Biological Process	GO:0009126	purine nucleoside monophosphate metabolic process	0.660496	0.906739	2	104
GO:0009167 purine ribonucleoside monophosphate metabolic process	2	0.906739	0.287	0.019	Biological Process	GO:0009167	purine ribonucleoside monophosphate metabolic process	0.660496	0.906739	2	104
GO:1901293 nucleoside phosphate biosynthetic process	10	0.906739	1.435	0.02	Biological Process	GO:1901293	nucleoside phosphate biosynthetic process	0.661023	0.906739	10	508
GO:0044772 mitotic cell cycle phase transition	3	0.906739	0.43	0.019	Biological Process	GO:0044772	mitotic cell cycle phase transition	0.66239	0.906739	3	157
GO:0098660 inorganic ion transmembrane transport	3	0.906739	0.43	0.019	Biological Process	GO:0098660	inorganic ion transmembrane transport	0.66239	0.906739	3	157
GO:0098662 inorganic cation transmembrane transport	3	0.906739	0.43	0.019	Biological Process	GO:0098662	inorganic cation transmembrane transport	0.66239	0.906739	3	157
GO:0010087 phloem or xylem histogenesis	4	0.906739	0.574	0.019	Biological Process	GO:0010087	phloem or xylem histogenesis	0.664001	0.906739	4	209
GO:0044786 cell cycle DNA replication	5	0.906739	0.717	0.019	Biological Process	GO:0044786	cell cycle DNA replication	0.66422	0.906739	5	260
GO:0022414 reproductive process	79	0.906739	11.334	0.021	Biological Process	GO:0022414	reproductive process	0.664381	0.906739	79	3803
GO:0009593 detection of chemical stimulus	1	0.906739	0.143	0.02	Biological Process	GO:0009593	detection of chemical stimulus	0.664814	0.906739	1	50
GO:0044092 negative regulation of molecular function	1	0.906739	0.143	0.02	Biological Process	GO:0044092	negative regulation of molecular function	0.664814	0.906739	1	50
GO:0007015 actin filament organization	6	0.906739	0.861	0.019	Biological Process	GO:0007015	actin filament organization	0.665849	0.906739	6	311
GO:0035194 posttranscriptional gene silencing by RNA	6	0.906739	0.861	0.019	Biological Process	GO:0035194	posttranscriptional gene silencing by RNA	0.665849	0.906739	6	311
GO:1901987 regulation of cell cycle phase transition	3	0.906739	0.43	0.019	Biological Process	GO:1901987	regulation of cell cycle phase transition	0.66658	0.906739	3	158
GO:0022890 inorganic cation transmembrane transporter activity	8	0.907202	1.396	0.015	Molecular Function	GO:0022890	inorganic cation transmembrane transporter activity	0.865007	0.907202	8	524
GO:0005198 structural molecule activity	13	0.907357	2.269	0.016	Molecular Function	GO:0005198	structural molecule activity	0.867792	0.907357	13	803
GO:0019637 organophosphate metabolic process	41	0.907727	5.882	0.02	Biological Process	GO:0019637	organophosphate metabolic process	0.668821	0.907727	41	2007
GO:0019538 protein metabolic process	150	0.907727	21.521	0.021	Biological Process	GO:0019538	protein metabolic process	0.67007	0.907727	150	7143
GO:0007126 meiotic nuclear division	2	0.907727	0.287	0.019	Biological Process	GO:0007126	meiotic nuclear division	0.670684	0.907727	2	106
GO:0010374 stomatal complex development	3	0.907727	0.43	0.019	Biological Process	GO:0010374	stomatal complex development	0.670732	0.907727	3	159
GO:0007127 meiosis I	1	0.907727	0.143	0.02	Biological Process	GO:0007127	meiosis I	0.672067	0.907727	1	51
GO:0009733 response to auxin	1	0.907727	0.143	0.02	Biological Process	GO:0009733	response to auxin	0.672067	0.907727	1	51
GO:0046496 nicotinamide nucleotide metabolic process	9	0.907805	1.291	0.019	Biological Process	GO:0046496	nicotinamide nucleotide metabolic process	0.674222	0.907805	9	464
GO:1901360 organic cyclic compound metabolic process	172	0.907805	24.677	0.021	Biological Process	GO:1901360	organic cyclic compound metabolic process	0.67469	0.907805	172	8178
GO:1990267 response to transition metal nanoparticle	2	0.907805	0.287	0.019	Biological Process	GO:1990267	response to transition metal nanoparticle	0.675684	0.907805	2	107
GO:0015031 protein transport	47	0.907805	6.743	0.02	Biological Process	GO:0015031	protein transport	0.678357	0.907805	47	2301
GO:0044770 cell cycle phase transition	3	0.907805	0.43	0.019	Biological Process	GO:0044770	cell cycle phase transition	0.678922	0.907805	3	161
GO:0019362 pyridine nucleotide metabolic process	9	0.907805	1.291	0.019	Biological Process	GO:0019362	pyridine nucleotide metabolic process	0.6791	0.907805	9	466
GO:0006364 rRNA processing	1	0.907805	0.143	0.019	Biological Process	GO:0006364	rRNA processing	0.679165	0.907805	1	52
GO:0048571 long-day photoperiodism	1	0.907805	0.143	0.019	Biological Process	GO:0048571	long-day photoperiodism	0.679165	0.907805	1	52
GO:0000041 transition metal ion transport	7	0.907805	1.004	0.019	Biological Process	GO:0000041	transition metal ion transport	0.679277	0.907805	7	366
GO:0016441 posttranscriptional gene silencing	6	0.907805	0.861	0.019	Biological Process	GO:0016441	posttranscriptional gene silencing	0.680671	0.907805	6	316
GO:0043094 cellular metabolic compound salvage	11	0.907805	1.578	0.019	Biological Process	GO:0043094	cellular metabolic compound salvage	0.680854	0.907805	11	566
GO:0000272 polysaccharide catabolic process	5	0.910358	0.717	0.019	Biological Process	GO:0000272	polysaccharide catabolic process	0.683564	0.910358	5	266
GO:0055086 nucleobase-containing small molecule metabolic process	27	0.910566	3.874	0.02	Biological Process	GO:0055086	nucleobase-containing small molecule metabolic process	0.684923	0.910566	27	1348
GO:0006566 threonine metabolic process	1	0.910566	0.143	0.019	Biological Process	GO:0006566	threonine metabolic process	0.686108	0.910566	1	53
GO:0006835 dicarboxylic acid transport	1	0.910566	0.143	0.019	Biological Process	GO:0006835	dicarboxylic acid transport	0.686108	0.910566	1	53
GO:0071944 cell periphery	41	0.911119	5.726	0.023	Cellular Component	GO:0071944	cell periphery	0.25134	0.911119	41	1778
GO:0005875 microtubule associated complex	1	0.911119	0.14	0.071	Cellular Component	GO:0005875	microtubule associated complex	0.253089	0.911119	1	14
GO:0040029 regulation of gene expression, epigenetic	9	0.912184	1.291	0.019	Biological Process	GO:0040029	regulation of gene expression, epigenetic	0.688722	0.912184	9	470
GO:0010564 regulation of cell cycle process	4	0.912184	0.574	0.019	Biological Process	GO:0010564	regulation of cell cycle process	0.688922	0.912184	4	216
GO:0010476 gibberellin mediated signaling pathway	4	0.913908	0.574	0.018	Biological Process	GO:0010476	gibberellin mediated signaling pathway	0.692373	0.913908	4	217
GO:0071370 cellular response to gibberellin stimulus	4	0.913908	0.574	0.018	Biological Process	GO:0071370	cellular response to gibberellin stimulus	0.692373	0.913908	4	217
GO:0006090 pyruvate metabolic process	23	0.913908	3.3	0.02	Biological Process	GO:0006090	pyruvate metabolic process	0.693277	0.913908	23	1160
GO:1902589 single-organism organelle organization	31	0.913908	4.448	0.02	Biological Process	GO:1902589	single-organism organelle organization	0.693419	0.913908	31	1547
GO:0000725 recombinational repair	2	0.915027	0.287	0.018	Biological Process	GO:0000725	recombinational repair	0.695069	0.915027	2	111
GO:0060255 regulation of macromolecule metabolic process	124	0.91624	17.791	0.021	Biological Process	GO:0060255	regulation of macromolecule metabolic process	0.697806	0.91624	124	5962
GO:0072524 pyridine-containing compound metabolic process	9	0.91624	1.291	0.019	Biological Process	GO:0072524	pyridine-containing compound metabolic process	0.698164	0.91624	9	474
GO:0098655 cation transmembrane transport	3	0.91624	0.43	0.018	Biological Process	GO:0098655	cation transmembrane transport	0.698734	0.91624	3	166
GO:0009069 serine family amino acid metabolic process	4	0.91624	0.574	0.018	Biological Process	GO:0009069	serine family amino acid metabolic process	0.699194	0.91624	4	219
GO:0032989 cellular component morphogenesis	35	0.921009	5.022	0.02	Biological Process	GO:0032989	cellular component morphogenesis	0.70535	0.921009	35	1749
GO:0071396 cellular response to lipid	9	0.921009	1.291	0.019	Biological Process	GO:0071396	cellular response to lipid	0.707425	0.921009	9	478
GO:0009799 specification of symmetry	5	0.921009	0.717	0.018	Biological Process	GO:0009799	specification of symmetry	0.708167	0.921009	5	274
GO:0009791 post-embryonic development	56	0.921009	8.034	0.02	Biological Process	GO:0009791	post-embryonic development	0.708195	0.921009	56	2758
GO:0040034 regulation of development, heterochronic	2	0.921009	0.287	0.018	Biological Process	GO:0040034	regulation of development, heterochronic	0.708971	0.921009	2	114
GO:0042440 pigment metabolic process	2	0.921009	0.287	0.018	Biological Process	GO:0042440	pigment metabolic process	0.708971	0.921009	2	114
GO:0010638 positive regulation of organelle organization	1	0.921009	0.143	0.018	Biological Process	GO:0010638	positive regulation of organelle organization	0.712414	0.921009	1	57
GO:0051130 positive regulation of cellular component organization	1	0.921009	0.143	0.018	Biological Process	GO:0051130	positive regulation of cellular component organization	0.712414	0.921009	1	57
GO:0006644 phospholipid metabolic process	11	0.921009	1.578	0.019	Biological Process	GO:0006644	phospholipid metabolic process	0.712907	0.921009	11	581
GO:0031050 dsRNA fragmentation	5	0.921009	0.717	0.018	Biological Process	GO:0031050	dsRNA fragmentation	0.714104	0.921009	5	276
GO:0043331 response to dsRNA	5	0.921009	0.717	0.018	Biological Process	GO:0043331	response to dsRNA	0.714104	0.921009	5	276
GO:0070918 production of small RNA involved in gene silencing by RNA	5	0.921009	0.717	0.018	Biological Process	GO:0070918	production of small RNA involved in gene silencing by RNA	0.714104	0.921009	5	276
GO:0071359 cellular response to dsRNA	5	0.921009	0.717	0.018	Biological Process	GO:0071359	cellular response to dsRNA	0.714104	0.921009	5	276
GO:1901699 cellular response to nitrogen compound	5	0.921009	0.717	0.018	Biological Process	GO:1901699	cellular response to nitrogen compound	0.714104	0.921009	5	276
GO:0004175 endopeptidase activity	2	0.923644	0.349	0.011	Molecular Function	GO:0004175	endopeptidase activity	0.888138	0.923644	2	176
GO:0016817 hydrolase activity, acting on acid anhydrides	20	0.923644	3.49	0.017	Molecular Function	GO:0016817	hydrolase activity, acting on acid anhydrides	0.888739	0.923644	20	1203
GO:0009683 indoleacetic acid metabolic process	5	0.923754	0.717	0.018	Biological Process	GO:0009683	indoleacetic acid metabolic process	0.71704	0.923754	5	277
GO:0009625 response to insect	1	0.923763	0.143	0.017	Biological Process	GO:0009625	response to insect	0.71864	0.923763	1	58
GO:0044265 cellular macromolecule catabolic process	27	0.923763	3.874	0.02	Biological Process	GO:0044265	cellular macromolecule catabolic process	0.718662	0.923763	27	1372
GO:0034220 ion transmembrane transport	6	0.924261	0.861	0.018	Biological Process	GO:0034220	ion transmembrane transport	0.719857	0.924261	6	330
GO:0006790 sulfur compound metabolic process	31	0.924547	4.448	0.02	Biological Process	GO:0006790	sulfur compound metabolic process	0.720888	0.924547	31	1568
GO:0048856 anatomical structure development	116	0.926779	16.643	0.021	Biological Process	GO:0048856	anatomical structure development	0.724668	0.926779	116	5622
GO:0051726 regulation of cell cycle	7	0.926779	1.004	0.018	Biological Process	GO:0051726	regulation of cell cycle	0.725966	0.926779	7	384
GO:0000003 reproduction	79	0.926779	11.334	0.02	Biological Process	GO:0000003	reproduction	0.726422	0.926779	79	3873
GO:0032504 multicellular organism reproduction	2	0.926779	0.287	0.017	Biological Process	GO:0032504	multicellular organism reproduction	0.726679	0.926779	2	118
GO:0048609 multicellular organismal reproductive process	2	0.926779	0.287	0.017	Biological Process	GO:0048609	multicellular organismal reproductive process	0.726679	0.926779	2	118
GO:0009165 nucleotide biosynthetic process	9	0.926904	1.291	0.018	Biological Process	GO:0009165	nucleotide biosynthetic process	0.727587	0.926904	9	487
GO:0046915 transition metal ion transmembrane transporter activity	1	0.928343	0.175	0.009	Molecular Function	GO:0046915	transition metal ion transmembrane transporter activity	0.895959	0.928343	1	106
GO:0015629 actin cytoskeleton	2	0.928563	0.279	0.04	Cellular Component	GO:0015629	actin cytoskeleton	0.275825	0.928563	2	50
GO:0031225 anchored component of membrane	5	0.928563	0.698	0.029	Cellular Component	GO:0031225	anchored component of membrane	0.278422	0.928563	5	171
GO:0031977 thylakoid lumen	4	0.928563	0.559	0.031	Cellular Component	GO:0031977	thylakoid lumen	0.280862	0.928563	4	130
GO:0031978 plastid thylakoid lumen	4	0.928563	0.559	0.031	Cellular Component	GO:0031978	plastid thylakoid lumen	0.280862	0.928563	4	130
GO:0071900 regulation of protein serine/threonine kinase activity	2	0.930166	0.287	0.017	Biological Process	GO:0071900	regulation of protein serine/threonine kinase activity	0.730961	0.930166	2	119
GO:0008757 S-adenosylmethionine-dependent methyltransferase activity	1	0.931711	0.175	0.009	Molecular Function	GO:0008757	S-adenosylmethionine-dependent methyltransferase activity	0.902426	0.931711	1	109
GO:0016746 transferase activity, transferring acyl groups	9	0.931711	1.571	0.015	Molecular Function	GO:0016746	transferase activity, transferring acyl groups	0.904626	0.931711	9	616
GO:0006310 DNA recombination	4	0.933951	0.574	0.017	Biological Process	GO:0006310	DNA recombination	0.734757	0.933951	4	230
GO:0008643 carbohydrate transport	1	0.933951	0.143	0.016	Biological Process	GO:0008643	carbohydrate transport	0.736519	0.933951	1	61
GO:0016567 protein ubiquitination	1	0.933951	0.143	0.016	Biological Process	GO:0016567	protein ubiquitination	0.736519	0.933951	1	61
GO:0006753 nucleoside phosphate metabolic process	25	0.933951	3.587	0.019	Biological Process	GO:0006753	nucleoside phosphate metabolic process	0.737201	0.933951	25	1288
GO:0030036 actin cytoskeleton organization	7	0.935327	1.004	0.018	Biological Process	GO:0030036	actin cytoskeleton organization	0.740448	0.935327	7	390
GO:1901565 organonitrogen compound catabolic process	4	0.935327	0.574	0.017	Biological Process	GO:1901565	organonitrogen compound catabolic process	0.74087	0.935327	4	232
GO:0019400 alditol metabolic process	1	0.935327	0.143	0.016	Biological Process	GO:0019400	alditol metabolic process	0.742223	0.935327	1	62
GO:0043401 steroid hormone mediated signaling pathway	2	0.935327	0.287	0.016	Biological Process	GO:0043401	steroid hormone mediated signaling pathway	0.743466	0.935327	2	122
GO:0048545 response to steroid hormone	2	0.935327	0.287	0.016	Biological Process	GO:0048545	response to steroid hormone	0.743466	0.935327	2	122
GO:0071383 cellular response to steroid hormone stimulus	2	0.935327	0.287	0.016	Biological Process	GO:0071383	cellular response to steroid hormone stimulus	0.743466	0.935327	2	122
GO:0010468 regulation of gene expression	115	0.935327	16.499	0.021	Biological Process	GO:0010468	regulation of gene expression	0.744716	0.935327	115	5603
GO:0044238 primary metabolic process	355	0.935327	50.933	0.021	Biological Process	GO:0044238	primary metabolic process	0.746701	0.935327	355	16807
GO:0048437 floral organ development	9	0.935327	1.291	0.018	Biological Process	GO:0048437	floral organ development	0.746806	0.935327	9	496
GO:0009117 nucleotide metabolic process	23	0.935327	3.3	0.019	Biological Process	GO:0009117	nucleotide metabolic process	0.747116	0.935327	23	1197
GO:0048583 regulation of response to stimulus	12	0.935327	1.722	0.018	Biological Process	GO:0048583	regulation of response to stimulus	0.74728	0.935327	12	649
GO:0016765 transferase activity, transferring alkyl or aryl (other than methyl) groups	3	0.936996	0.524	0.012	Molecular Function	GO:0016765	transferase activity, transferring alkyl or aryl (other than methyl) groups	0.912482	0.936996	3	259
GO:0044267 cellular protein metabolic process	131	0.937561	18.795	0.021	Biological Process	GO:0044267	cellular protein metabolic process	0.751066	0.937561	131	6368
GO:0043549 regulation of kinase activity	2	0.937561	0.287	0.016	Biological Process	GO:0043549	regulation of kinase activity	0.751524	0.937561	2	124
GO:0045859 regulation of protein kinase activity	2	0.937561	0.287	0.016	Biological Process	GO:0045859	regulation of protein kinase activity	0.751524	0.937561	2	124
GO:0015980 energy derivation by oxidation of organic compounds	4	0.9381	0.574	0.017	Biological Process	GO:0015980	energy derivation by oxidation of organic compounds	0.752776	0.9381	4	236
GO:0055114 oxidation-reduction process	8	0.939009	1.148	0.018	Biological Process	GO:0055114	oxidation-reduction process	0.754327	0.939009	8	448
GO:0006996 organelle organization	81	0.941295	11.621	0.02	Biological Process	GO:0006996	organelle organization	0.756986	0.941295	81	4006
GO:0031347 regulation of defense response	4	0.94224	0.574	0.017	Biological Process	GO:0031347	regulation of defense response	0.758569	0.94224	4	238
GO:0031248 protein acetyltransferase complex	1	0.947776	0.14	0.059	Cellular Component	GO:0031248	protein acetyltransferase complex	0.298374	0.947776	1	17
GO:1902493 acetyltransferase complex	1	0.947776	0.14	0.059	Cellular Component	GO:1902493	acetyltransferase complex	0.298374	0.947776	1	17
GO:0000097 sulfur amino acid biosynthetic process	16	0.94826	2.296	0.019	Biological Process	GO:0000097	sulfur amino acid biosynthetic process	0.764602	0.94826	16	861
GO:0009886 post-embryonic morphogenesis	9	0.94826	1.291	0.018	Biological Process	GO:0009886	post-embryonic morphogenesis	0.765073	0.94826	9	505
GO:0051338 regulation of transferase activity	2	0.948574	0.287	0.016	Biological Process	GO:0051338	regulation of transferase activity	0.766986	0.948574	2	128
GO:0007346 regulation of mitotic cell cycle	3	0.948574	0.43	0.016	Biological Process	GO:0007346	regulation of mitotic cell cycle	0.768709	0.948574	3	186
GO:0031325 positive regulation of cellular metabolic process	1	0.948574	0.143	0.015	Biological Process	GO:0031325	positive regulation of cellular metabolic process	0.768946	0.948574	1	67
GO:0090501 RNA phosphodiester bond hydrolysis	2	0.948574	0.287	0.016	Biological Process	GO:0090501	RNA phosphodiester bond hydrolysis	0.770719	0.948574	2	129
GO:0040011 locomotion	1	0.948574	0.143	0.015	Biological Process	GO:0040011	locomotion	0.773949	0.948574	1	68
GO:0045165 cell fate commitment	1	0.948574	0.143	0.015	Biological Process	GO:0045165	cell fate commitment	0.773949	0.948574	1	68
GO:0051701 interaction with host	1	0.948574	0.143	0.015	Biological Process	GO:0051701	interaction with host	0.773949	0.948574	1	68
GO:0001932 regulation of protein phosphorylation	2	0.948574	0.287	0.015	Biological Process	GO:0001932	regulation of protein phosphorylation	0.774399	0.948574	2	130
GO:0042325 regulation of phosphorylation	2	0.948574	0.287	0.015	Biological Process	GO:0042325	regulation of phosphorylation	0.774399	0.948574	2	130
GO:1901607 alpha-amino acid biosynthetic process	2	0.948574	0.287	0.015	Biological Process	GO:1901607	alpha-amino acid biosynthetic process	0.774399	0.948574	2	130
GO:0031047 gene silencing by RNA	6	0.948574	0.861	0.017	Biological Process	GO:0031047	gene silencing by RNA	0.774447	0.948574	6	352
GO:0016747 transferase activity, transferring acyl groups other than amino-acyl groups	5	0.949245	0.873	0.012	Molecular Function	GO:0016747	transferase activity, transferring acyl groups other than amino-acyl groups	0.927169	0.949245	5	401
GO:0016763 transferase activity, transferring pentosyl groups	1	0.950049	0.175	0.008	Molecular Function	GO:0016763	transferase activity, transferring pentosyl groups	0.930716	0.950049	1	125
GO:0044403 symbiosis, encompassing mutualism through parasitism	3	0.950855	0.43	0.016	Biological Process	GO:0044403	symbiosis, encompassing mutualism through parasitism	0.777973	0.950855	3	189
GO:0044419 interspecies interaction between organisms	3	0.950855	0.43	0.016	Biological Process	GO:0044419	interspecies interaction between organisms	0.777973	0.950855	3	189
GO:0051336 regulation of hydrolase activity	1	0.950879	0.143	0.014	Biological Process	GO:0051336	regulation of hydrolase activity	0.778843	0.950879	1	69
GO:0022900 electron transport chain	4	0.950879	0.574	0.016	Biological Process	GO:0022900	electron transport chain	0.780694	0.950879	4	246
GO:0070192 chromosome organization involved in meiotic cell cycle	2	0.950879	0.287	0.015	Biological Process	GO:0070192	chromosome organization involved in meiotic cell cycle	0.781606	0.950879	2	132
GO:0090305 nucleic acid phosphodiester bond hydrolysis	2	0.950879	0.287	0.015	Biological Process	GO:0090305	nucleic acid phosphodiester bond hydrolysis	0.781606	0.950879	2	132
GO:0044249 cellular biosynthetic process	196	0.950879	28.121	0.021	Biological Process	GO:0044249	cellular biosynthetic process	0.782148	0.950879	196	9478
GO:0006814 sodium ion transport	1	0.951672	0.143	0.014	Biological Process	GO:0006814	sodium ion transport	0.783632	0.951672	1	70
GO:0009057 macromolecule catabolic process	33	0.952299	4.735	0.019	Biological Process	GO:0009057	macromolecule catabolic process	0.785233	0.952299	33	1721
GO:1901575 organic substance catabolic process	43	0.952299	6.169	0.019	Biological Process	GO:1901575	organic substance catabolic process	0.785814	0.952299	43	2211
GO:0072522 purine-containing compound biosynthetic process	3	0.956175	0.43	0.016	Biological Process	GO:0072522	purine-containing compound biosynthetic process	0.789847	0.956175	3	193
GO:0080134 regulation of response to stress	4	0.956726	0.574	0.016	Biological Process	GO:0080134	regulation of response to stress	0.791138	0.956726	4	250
GO:0009292 genetic transfer	1	0.957845	0.143	0.014	Biological Process	GO:0009292	genetic transfer	0.792902	0.957845	1	72
GO:0009156 ribonucleoside monophosphate biosynthetic process	2	0.959867	0.287	0.015	Biological Process	GO:0009156	ribonucleoside monophosphate biosynthetic process	0.795414	0.959867	2	136
GO:0048278 vesicle docking	1	0.961233	0.143	0.014	Biological Process	GO:0048278	vesicle docking	0.797387	0.961233	1	73
GO:0009933 meristem structural organization	6	0.963158	0.861	0.016	Biological Process	GO:0009933	meristem structural organization	0.800668	0.963158	6	364
GO:0048532 anatomical structure arrangement	6	0.963158	0.861	0.016	Biological Process	GO:0048532	anatomical structure arrangement	0.800668	0.963158	6	364
GO:0048869 cellular developmental process	55	0.964693	7.891	0.02	Biological Process	GO:0048869	cellular developmental process	0.803383	0.964693	55	2815
GO:0008283 cell proliferation	4	0.964693	0.574	0.016	Biological Process	GO:0008283	cell proliferation	0.80363	0.964693	4	255
GO:0034637 cellular carbohydrate biosynthetic process	1	0.966605	0.143	0.013	Biological Process	GO:0034637	cellular carbohydrate biosynthetic process	0.806068	0.966605	1	75
GO:0016810 hydrolase activity, acting on carbon-nitrogen (but not peptide) bonds	1	0.971788	0.175	0.007	Molecular Function	GO:0016810	hydrolase activity, acting on carbon-nitrogen (but not peptide) bonds	0.954853	0.971788	1	145
GO:0046943 carboxylic acid transmembrane transporter activity	1	0.971788	0.175	0.007	Molecular Function	GO:0046943	carboxylic acid transmembrane transporter activity	0.957663	0.971788	1	148
GO:0048229 gametophyte development	13	0.971838	1.865	0.018	Biological Process	GO:0048229	gametophyte development	0.81214	0.971838	13	740
GO:0022898 regulation of transmembrane transporter activity	1	0.971838	0.143	0.013	Biological Process	GO:0022898	regulation of transmembrane transporter activity	0.814377	0.971838	1	77
GO:0032409 regulation of transporter activity	1	0.971838	0.143	0.013	Biological Process	GO:0032409	regulation of transporter activity	0.814377	0.971838	1	77
GO:0032412 regulation of ion transmembrane transporter activity	1	0.971838	0.143	0.013	Biological Process	GO:0032412	regulation of ion transmembrane transporter activity	0.814377	0.971838	1	77
GO:0042127 regulation of cell proliferation	2	0.971838	0.287	0.014	Biological Process	GO:0042127	regulation of cell proliferation	0.814679	0.971838	2	142
GO:0000338 protein deneddylation	3	0.972871	0.43	0.015	Biological Process	GO:0000338	protein deneddylation	0.817237	0.972871	3	203
GO:0006418 tRNA aminoacylation for protein translation	1	0.972871	0.143	0.013	Biological Process	GO:0006418	tRNA aminoacylation for protein translation	0.818398	0.972871	1	78
GO:0009161 ribonucleoside monophosphate metabolic process	2	0.972871	0.287	0.014	Biological Process	GO:0009161	ribonucleoside monophosphate metabolic process	0.820731	0.972871	2	144
GO:0000079 regulation of cyclin-dependent protein serine/threonine kinase activity	1	0.972871	0.143	0.013	Biological Process	GO:0000079	regulation of cyclin-dependent protein serine/threonine kinase activity	0.822331	0.972871	1	79
GO:0022406 membrane docking	1	0.972871	0.143	0.013	Biological Process	GO:0022406	membrane docking	0.822331	0.972871	1	79
GO:1904029 regulation of cyclin-dependent protein kinase activity	1	0.972871	0.143	0.013	Biological Process	GO:1904029	regulation of cyclin-dependent protein kinase activity	0.822331	0.972871	1	79
GO:0010154 fruit development	4	0.972871	0.574	0.015	Biological Process	GO:0010154	fruit development	0.822348	0.972871	4	263
GO:0048316 seed development	4	0.972871	0.574	0.015	Biological Process	GO:0048316	seed development	0.822348	0.972871	4	263
GO:0010608 posttranscriptional regulation of gene expression	10	0.973378	1.435	0.017	Biological Process	GO:0010608	posttranscriptional regulation of gene expression	0.823828	0.973378	10	591
GO:0000096 sulfur amino acid metabolic process	16	0.973378	2.296	0.018	Biological Process	GO:0000096	sulfur amino acid metabolic process	0.824525	0.973378	16	904
GO:0032269 negative regulation of cellular protein metabolic process	1	0.973378	0.143	0.013	Biological Process	GO:0032269	negative regulation of cellular protein metabolic process	0.82618	0.973378	1	80
GO:0051248 negative regulation of protein metabolic process	1	0.973378	0.143	0.013	Biological Process	GO:0051248	negative regulation of protein metabolic process	0.82618	0.973378	1	80
GO:0050790 regulation of catalytic activity	3	0.97371	0.43	0.014	Biological Process	GO:0050790	regulation of catalytic activity	0.827313	0.97371	3	207
GO:0010118 stomatal movement	1	0.975804	0.143	0.012	Biological Process	GO:0010118	stomatal movement	0.829945	0.975804	1	81
GO:0005342 organic acid transmembrane transporter activity	1	0.978643	0.175	0.006	Molecular Function	GO:0005342	organic acid transmembrane transporter activity	0.967263	0.978643	1	160
GO:0043604 amide biosynthetic process	7	0.984705	1.004	0.016	Biological Process	GO:0043604	amide biosynthetic process	0.8387	0.984705	7	439
GO:0009943 adaxial/abaxial axis specification	3	0.984705	0.43	0.014	Biological Process	GO:0009943	adaxial/abaxial axis specification	0.839237	0.984705	3	212
GO:0048827 phyllome development	6	0.986322	0.861	0.016	Biological Process	GO:0048827	phyllome development	0.842531	0.986322	6	386
GO:1901564 organonitrogen compound metabolic process	76	0.986322	10.904	0.02	Biological Process	GO:1901564	organonitrogen compound metabolic process	0.842874	0.986322	76	3890
GO:0009685 gibberellin metabolic process	2	0.986322	0.287	0.013	Biological Process	GO:0009685	gibberellin metabolic process	0.843202	0.986322	2	152
GO:0009668 plastid membrane organization	6	0.986541	0.861	0.016	Biological Process	GO:0009668	plastid membrane organization	0.844251	0.986541	6	387
GO:0030003 cellular cation homeostasis	2	0.987241	0.287	0.013	Biological Process	GO:0030003	cellular cation homeostasis	0.845824	0.987241	2	153
GO:0065009 regulation of molecular function	5	0.987241	0.717	0.015	Biological Process	GO:0065009	regulation of molecular function	0.846576	0.987241	5	332
GO:0009793 embryo development ending in seed dormancy	3	0.988194	0.43	0.014	Biological Process	GO:0009793	embryo development ending in seed dormancy	0.848258	0.988194	3	216
GO:0009955 adaxial/abaxial pattern specification	3	0.992082	0.43	0.014	Biological Process	GO:0009955	adaxial/abaxial pattern specification	0.854731	0.992082	3	219
GO:1903046 meiotic cell cycle process	3	0.992082	0.43	0.014	Biological Process	GO:1903046	meiotic cell cycle process	0.854731	0.992082	3	219
GO:0009266 response to temperature stimulus	13	0.992082	1.865	0.017	Biological Process	GO:0009266	response to temperature stimulus	0.856432	0.992082	13	774
GO:0009648 photoperiodism	5	0.992082	0.717	0.015	Biological Process	GO:0009648	photoperiodism	0.857176	0.992082	5	338
GO:0016101 diterpenoid metabolic process	2	0.992082	0.287	0.013	Biological Process	GO:0016101	diterpenoid metabolic process	0.858345	0.992082	2	158
GO:0071705 nitrogen compound transport	15	0.992082	2.152	0.017	Biological Process	GO:0071705	nitrogen compound transport	0.858415	0.992082	15	881
GO:0010051 xylem and phloem pattern formation	1	0.992082	0.143	0.011	Biological Process	GO:0010051	xylem and phloem pattern formation	0.86037	0.992082	1	90
GO:0009908 flower development	14	0.992082	2.009	0.017	Biological Process	GO:0009908	flower development	0.861234	0.992082	14	831
GO:0048519 negative regulation of biological process	16	0.992082	2.296	0.017	Biological Process	GO:0048519	negative regulation of biological process	0.863352	0.992082	16	938
GO:0034660 ncRNA metabolic process	12	0.992082	1.722	0.017	Biological Process	GO:0034660	ncRNA metabolic process	0.863559	0.992082	12	727
GO:0010410 hemicellulose metabolic process	5	0.992082	0.717	0.015	Biological Process	GO:0010410	hemicellulose metabolic process	0.863898	0.992082	5	342
GO:0045491 xylan metabolic process	5	0.992082	0.717	0.015	Biological Process	GO:0045491	xylan metabolic process	0.863898	0.992082	5	342
GO:0009152 purine ribonucleotide biosynthetic process	2	0.992082	0.287	0.012	Biological Process	GO:0009152	purine ribonucleotide biosynthetic process	0.865405	0.992082	2	161
GO:0046471 phosphatidylglycerol metabolic process	2	0.992082	0.287	0.012	Biological Process	GO:0046471	phosphatidylglycerol metabolic process	0.865405	0.992082	2	161
GO:0071822 protein complex subunit organization	29	0.992082	4.161	0.018	Biological Process	GO:0071822	protein complex subunit organization	0.866355	0.992082	29	1609
GO:0034762 regulation of transmembrane transport	1	0.992082	0.143	0.011	Biological Process	GO:0034762	regulation of transmembrane transport	0.866356	0.992082	1	92
GO:0034765 regulation of ion transmembrane transport	1	0.992082	0.143	0.011	Biological Process	GO:0034765	regulation of ion transmembrane transport	0.866356	0.992082	1	92
GO:0006461 protein complex assembly	22	0.992082	3.156	0.018	Biological Process	GO:0006461	protein complex assembly	0.867205	0.992082	22	1253
GO:0034470 ncRNA processing	1	0.993112	0.143	0.011	Biological Process	GO:0034470	ncRNA processing	0.869252	0.993112	1	93
GO:0001906 cell killing	1	0.993112	0.143	0.011	Biological Process	GO:0001906	cell killing	0.872085	0.993112	1	94
GO:0070271 protein complex biogenesis	22	0.993112	3.156	0.017	Biological Process	GO:0070271	protein complex biogenesis	0.872451	0.993112	22	1259
GO:0015672 monovalent inorganic cation transport	7	0.993112	1.004	0.015	Biological Process	GO:0015672	monovalent inorganic cation transport	0.873322	0.993112	7	462
GO:0006164 purine nucleotide biosynthetic process	2	0.993112	0.287	0.012	Biological Process	GO:0006164	purine nucleotide biosynthetic process	0.874316	0.993112	2	165
GO:0006807 nitrogen compound metabolic process	170	0.993112	24.39	0.02	Biological Process	GO:0006807	nitrogen compound metabolic process	0.875529	0.993112	170	8456
GO:0044257 cellular protein catabolic process	21	0.993112	3.013	0.017	Biological Process	GO:0044257	cellular protein catabolic process	0.875576	0.993112	21	1211
GO:0030163 protein catabolic process	21	0.993112	3.013	0.017	Biological Process	GO:0030163	protein catabolic process	0.877289	0.993112	21	1213
GO:0006417 regulation of translation	2	0.993112	0.287	0.012	Biological Process	GO:0006417	regulation of translation	0.878564	0.993112	2	167
GO:0034248 regulation of cellular amide metabolic process	2	0.993112	0.287	0.012	Biological Process	GO:0034248	regulation of cellular amide metabolic process	0.878564	0.993112	2	167
GO:0044272 sulfur compound biosynthetic process	20	0.993112	2.869	0.017	Biological Process	GO:0044272	sulfur compound biosynthetic process	0.878889	0.993112	20	1163
GO:0006865 amino acid transport	4	0.993112	0.574	0.014	Biological Process	GO:0006865	amino acid transport	0.881441	0.993112	4	294
GO:0009657 plastid organization	10	0.993112	1.435	0.016	Biological Process	GO:0009657	plastid organization	0.881815	0.993112	10	635
GO:0009798 axis specification	3	0.993112	0.43	0.013	Biological Process	GO:0009798	axis specification	0.883599	0.993112	3	234
GO:0055085 transmembrane transport	6	0.993112	0.861	0.014	Biological Process	GO:0055085	transmembrane transport	0.885198	0.993112	6	414
GO:0048438 floral whorl development	1	0.993112	0.143	0.01	Biological Process	GO:0048438	floral whorl development	0.885358	0.993112	1	99
GO:0051321 meiotic cell cycle	3	0.993112	0.43	0.013	Biological Process	GO:0051321	meiotic cell cycle	0.887035	0.993112	3	236
GO:0015988 energy coupled proton transmembrane transport, against electrochemical gradient	1	0.993112	0.143	0.01	Biological Process	GO:0015988	energy coupled proton transmembrane transport, against electrochemical gradient	0.887843	0.993112	1	100
GO:0043623 cellular protein complex assembly	19	0.993112	2.726	0.017	Biological Process	GO:0043623	cellular protein complex assembly	0.889933	0.993112	19	1124
GO:0002218 activation of innate immune response	1	0.993112	0.143	0.01	Biological Process	GO:0002218	activation of innate immune response	0.890274	0.993112	1	101
GO:0002253 activation of immune response	1	0.993112	0.143	0.01	Biological Process	GO:0002253	activation of immune response	0.890274	0.993112	1	101
GO:0043038 amino acid activation	1	0.993112	0.143	0.01	Biological Process	GO:0043038	amino acid activation	0.890274	0.993112	1	101
GO:0043039 tRNA aminoacylation	1	0.993112	0.143	0.01	Biological Process	GO:0043039	tRNA aminoacylation	0.890274	0.993112	1	101
GO:1902600 hydrogen ion transmembrane transport	1	0.993112	0.143	0.01	Biological Process	GO:1902600	hydrogen ion transmembrane transport	0.890274	0.993112	1	101
GO:0016053 organic acid biosynthetic process	22	0.993112	3.156	0.017	Biological Process	GO:0016053	organic acid biosynthetic process	0.891093	0.993112	22	1282
GO:0046394 carboxylic acid biosynthetic process	22	0.993112	3.156	0.017	Biological Process	GO:0046394	carboxylic acid biosynthetic process	0.891093	0.993112	22	1282
GO:0034285 response to disaccharide	8	0.993112	1.148	0.015	Biological Process	GO:0034285	response to disaccharide	0.891745	0.993112	8	533
GO:0006928 movement of cell or subcellular component	2	0.993112	0.287	0.011	Biological Process	GO:0006928	movement of cell or subcellular component	0.892412	0.993112	2	174
GO:0008652 cellular amino acid biosynthetic process	18	0.993506	2.582	0.017	Biological Process	GO:0008652	cellular amino acid biosynthetic process	0.893634	0.993506	18	1076
GO:0072521 purine-containing compound metabolic process	4	0.993669	0.574	0.013	Biological Process	GO:0072521	purine-containing compound metabolic process	0.895043	0.993669	4	303
GO:0006631 fatty acid metabolic process	19	0.993669	2.726	0.017	Biological Process	GO:0006631	fatty acid metabolic process	0.89552	0.993669	19	1131
GO:0006405 RNA export from nucleus	1	0.993669	0.143	0.01	Biological Process	GO:0006405	RNA export from nucleus	0.897256	0.993669	1	104
GO:0051168 nuclear export	1	0.993669	0.143	0.01	Biological Process	GO:0051168	nuclear export	0.897256	0.993669	1	104
GO:0009887 organ morphogenesis	11	0.995058	1.578	0.016	Biological Process	GO:0009887	organ morphogenesis	0.89946	0.995058	11	707
GO:0048646 anatomical structure formation involved in morphogenesis	6	0.995058	0.861	0.014	Biological Process	GO:0048646	anatomical structure formation involved in morphogenesis	0.900249	0.995058	6	426
GO:0051276 chromosome organization	21	0.995537	3.013	0.017	Biological Process	GO:0051276	chromosome organization	0.901552	0.995537	21	1244
GO:0009653 anatomical structure morphogenesis	62	0.997277	8.895	0.019	Biological Process	GO:0009653	anatomical structure morphogenesis	0.904	0.997277	62	3321
GO:0046148 pigment biosynthetic process	1	0.998387	0.143	0.009	Biological Process	GO:0046148	pigment biosynthetic process	0.905879	0.998387	1	108
GO:0005622 intracellular	615	1	85.894	0.021	Cellular Component	GO:0005622	intracellular	0.321552	1	615	29580
GO:0031984 organelle subcompartment	25	1	3.492	0.023	Cellular Component	GO:0031984	organelle subcompartment	0.337896	1	25	1100
GO:0009523 photosystem II	1	1	0.14	0.048	Cellular Component	GO:0009523	photosystem II	0.354518	1	1	21
GO:0031312 extrinsic component of organelle membrane	1	1	0.14	0.048	Cellular Component	GO:0031312	extrinsic component of organelle membrane	0.354518	1	1	21
GO:0044424 intracellular part	614	1	85.754	0.021	Cellular Component	GO:0044424	intracellular part	0.356048	1	614	29574
GO:0005886 plasma membrane	3	1	0.419	0.029	Cellular Component	GO:0005886	plasma membrane	0.357299	1	3	103
GO:0030964 NADH dehydrogenase complex	2	1	0.279	0.032	Cellular Component	GO:0030964	NADH dehydrogenase complex	0.366717	1	2	62
GO:0009570 chloroplast stroma	1	1	0.14	0.043	Cellular Component	GO:0009570	chloroplast stroma	0.380884	1	1	23
GO:0005576 extracellular region	28	1	3.911	0.022	Cellular Component	GO:0005576	extracellular region	0.396898	1	28	1277
GO:1990204 oxidoreductase complex	2	1	0.279	0.03	Cellular Component	GO:1990204	oxidoreductase complex	0.403368	1	2	67
GO:0015934 large ribosomal subunit	9	1	1.257	0.023	Cellular Component	GO:0015934	large ribosomal subunit	0.4165	1	9	391
GO:0043076 megasporocyte nucleus	1	1	0.14	0.037	Cellular Component	GO:0043076	megasporocyte nucleus	0.430434	1	1	27
GO:0033176 proton-transporting V-type ATPase complex	1	1	0.14	0.036	Cellular Component	GO:0033176	proton-transporting V-type ATPase complex	0.44219	1	1	28
GO:0033178 proton-transporting two-sector ATPase complex, catalytic domain	1	1	0.14	0.036	Cellular Component	GO:0033178	proton-transporting two-sector ATPase complex, catalytic domain	0.44219	1	1	28
GO:0030312 external encapsulating structure	35	1	4.888	0.021	Cellular Component	GO:0030312	external encapsulating structure	0.462418	1	35	1654
GO:0031976 plastid thylakoid	12	1	1.676	0.022	Cellular Component	GO:0031976	plastid thylakoid	0.474809	1	12	555
GO:0031371 ubiquitin conjugating enzyme complex	1	1	0.14	0.032	Cellular Component	GO:0031371	ubiquitin conjugating enzyme complex	0.476023	1	1	31
GO:0044421 extracellular region part	3	1	0.419	0.024	Cellular Component	GO:0044421	extracellular region part	0.488278	1	3	127
GO:0030118 clathrin coat	1	1	0.14	0.03	Cellular Component	GO:0030118	clathrin coat	0.497433	1	1	33
GO:0034702 ion channel complex	1	1	0.14	0.029	Cellular Component	GO:0034702	ion channel complex	0.507807	1	1	34
GO:1902495 transmembrane transporter complex	1	1	0.14	0.029	Cellular Component	GO:1902495	transmembrane transporter complex	0.507807	1	1	34
GO:1990351 transporter complex	1	1	0.14	0.029	Cellular Component	GO:1990351	transporter complex	0.507807	1	1	34
GO:0000325 plant-type vacuole	1	1	0.14	0.028	Cellular Component	GO:0000325	plant-type vacuole	0.52792	1	1	36
GO:0009534 chloroplast thylakoid	2	1	0.279	0.023	Cellular Component	GO:0009534	chloroplast thylakoid	0.53199	1	2	86
GO:0042579 microbody	10	1	1.397	0.021	Cellular Component	GO:0042579	microbody	0.547196	1	10	486
GO:0036452 ESCRT complex	1	1	0.14	0.023	Cellular Component	GO:0036452	ESCRT complex	0.600489	1	1	44
GO:0043229 intracellular organelle	540	1	75.419	0.02	Cellular Component	GO:0043229	intracellular organelle	0.632935	1	540	26342
GO:0098687 chromosomal region	1	1	0.14	0.02	Cellular Component	GO:0098687	chromosomal region	0.647506	1	1	50
GO:0009526 plastid envelope	28	1	3.911	0.019	Cellular Component	GO:0009526	plastid envelope	0.654283	1	28	1441
GO:0005911 cell-cell junction	41	1	5.726	0.02	Cellular Component	GO:0005911	cell-cell junction	0.661795	1	41	2097
GO:0030054 cell junction	41	1	5.726	0.02	Cellular Component	GO:0030054	cell junction	0.66416	1	41	2099
GO:0098805 whole membrane	8	1	1.117	0.018	Cellular Component	GO:0098805	whole membrane	0.676629	1	8	435
GO:0044459 plasma membrane part	1	1	0.14	0.018	Cellular Component	GO:0044459	plasma membrane part	0.682436	1	1	55
GO:0019867 outer membrane	2	1	0.279	0.017	Cellular Component	GO:0019867	outer membrane	0.689018	1	2	115
GO:0009532 plastid stroma	28	1	3.911	0.019	Cellular Component	GO:0009532	plastid stroma	0.690324	1	28	1467
GO:0043231 intracellular membrane-bounded organelle	525	1	73.324	0.02	Cellular Component	GO:0043231	intracellular membrane-bounded organelle	0.692549	1	525	25712
GO:0044434 chloroplast part	16	1	2.235	0.019	Cellular Component	GO:0044434	chloroplast part	0.697357	1	16	860
GO:0043226 organelle	544	1	75.978	0.02	Cellular Component	GO:0043226	organelle	0.702262	1	544	26638
GO:0009507 chloroplast	16	1	2.235	0.018	Cellular Component	GO:0009507	chloroplast	0.707552	1	16	866
GO:0009579 thylakoid	12	1	1.676	0.018	Cellular Component	GO:0009579	thylakoid	0.723777	1	12	667
GO:0016469 proton-transporting two-sector ATPase complex	2	1	0.279	0.016	Cellular Component	GO:0016469	proton-transporting two-sector ATPase complex	0.723912	1	2	123
GO:0030117 membrane coat	2	1	0.279	0.016	Cellular Component	GO:0030117	membrane coat	0.732101	1	2	125
GO:0048475 coated membrane	2	1	0.279	0.016	Cellular Component	GO:0048475	coated membrane	0.732101	1	2	125
GO:0044422 organelle part	148	1	20.67	0.02	Cellular Component	GO:0044422	organelle part	0.748275	1	148	7508
GO:0098588 bounding membrane of organelle	10	1	1.397	0.017	Cellular Component	GO:0098588	bounding membrane of organelle	0.753641	1	10	577
GO:0009527 plastid outer membrane	1	1	0.14	0.014	Cellular Component	GO:0009527	plastid outer membrane	0.772616	1	1	71
GO:0031300 intrinsic component of organelle membrane	2	1	0.279	0.015	Cellular Component	GO:0031300	intrinsic component of organelle membrane	0.773527	1	2	136
GO:0044446 intracellular organelle part	120	1	16.76	0.019	Cellular Component	GO:0044446	intracellular organelle part	0.800674	1	120	6211
GO:0019866 organelle inner membrane	8	1	1.117	0.016	Cellular Component	GO:0019866	organelle inner membrane	0.801012	1	8	494
GO:0043227 membrane-bounded organelle	529	1	73.883	0.02	Cellular Component	GO:0043227	membrane-bounded organelle	0.806335	1	529	26104
GO:0044435 plastid part	54	1	7.542	0.019	Cellular Component	GO:0044435	plastid part	0.809481	1	54	2907
GO:0044391 ribosomal subunit	11	1	1.536	0.016	Cellular Component	GO:0044391	ribosomal subunit	0.832633	1	11	681
GO:0044436 thylakoid part	5	1	0.698	0.015	Cellular Component	GO:0044436	thylakoid part	0.835988	1	5	342
GO:0098796 membrane protein complex	9	1	1.257	0.016	Cellular Component	GO:0098796	membrane protein complex	0.84464	1	9	578
GO:0043234 protein complex	38	1	5.307	0.018	Cellular Component	GO:0043234	protein complex	0.856949	1	38	2147
GO:0031967 organelle envelope	37	1	5.168	0.018	Cellular Component	GO:0031967	organelle envelope	0.862819	1	37	2103
GO:0031975 envelope	37	1	5.168	0.018	Cellular Component	GO:0031975	envelope	0.862819	1	37	2103
GO:0044438 microbody part	1	1	0.14	0.01	Cellular Component	GO:0044438	microbody part	0.86512	1	1	96
GO:0044439 peroxisomal part	1	1	0.14	0.01	Cellular Component	GO:0044439	peroxisomal part	0.86512	1	1	96
GO:0005840 ribosome	15	1	2.095	0.016	Cellular Component	GO:0005840	ribosome	0.869295	1	15	934
GO:0009528 plastid inner membrane	2	1	0.279	0.012	Cellular Component	GO:0009528	plastid inner membrane	0.87026	1	2	171
GO:0008287 protein serine/threonine phosphatase complex	1	1	0.14	0.01	Cellular Component	GO:0008287	protein serine/threonine phosphatase complex	0.885887	1	1	104
GO:1903293 phosphatase complex	1	1	0.14	0.01	Cellular Component	GO:1903293	phosphatase complex	0.885887	1	1	104
GO:0009521 photosystem	2	1	0.279	0.011	Cellular Component	GO:0009521	photosystem	0.888096	1	2	180
GO:0031090 organelle membrane	61	1	8.52	0.018	Cellular Component	GO:0031090	organelle membrane	0.890451	1	61	3399
GO:0031968 organelle outer membrane	1	1	0.14	0.009	Cellular Component	GO:0031968	organelle outer membrane	0.890559	1	1	106
GO:0042170 plastid membrane	6	1	0.838	0.014	Cellular Component	GO:0042170	plastid membrane	0.893939	1	6	441
GO:0016020 membrane	219	1	30.587	0.019	Cellular Component	GO:0016020	membrane	0.894432	1	219	11346
GO:0043228 non-membrane-bounded organelle	42	1	5.866	0.017	Cellular Component	GO:0043228	non-membrane-bounded organelle	0.902991	1	42	2433
GO:0043232 intracellular non-membrane-bounded organelle	42	1	5.866	0.017	Cellular Component	GO:0043232	intracellular non-membrane-bounded organelle	0.902991	1	42	2433
GO:0005739 mitochondrion	8	1	1.117	0.014	Cellular Component	GO:0005739	mitochondrion	0.907376	1	8	574
GO:0044440 endosomal part	1	1	0.14	0.009	Cellular Component	GO:0044440	endosomal part	0.907415	1	1	114
GO:0031224 intrinsic component of membrane	107	1	14.944	0.018	Cellular Component	GO:0031224	intrinsic component of membrane	0.910381	1	107	5803
GO:0006722 triterpenoid metabolic process	1	1	0.143	0.009	Biological Process	GO:0006722	triterpenoid metabolic process	0.91187	1	1	111
GO:0016104 triterpenoid biosynthetic process	1	1	0.143	0.009	Biological Process	GO:0016104	triterpenoid biosynthetic process	0.91187	1	1	111
GO:0009150 purine ribonucleotide metabolic process	2	1	0.287	0.011	Biological Process	GO:0009150	purine ribonucleotide metabolic process	0.912788	1	2	186
GO:0044427 chromosomal part	1	1	0.14	0.009	Cellular Component	GO:0044427	chromosomal part	0.913044	1	1	117
GO:0019827 stem cell population maintenance	1	1	0.143	0.009	Biological Process	GO:0019827	stem cell population maintenance	0.91378	1	1	112
GO:0098727 maintenance of cell number	1	1	0.143	0.009	Biological Process	GO:0098727	maintenance of cell number	0.91378	1	1	112
GO:0034622 cellular macromolecular complex assembly	19	1	2.726	0.016	Biological Process	GO:0034622	cellular macromolecular complex assembly	0.914312	1	19	1157
GO:0000139 Golgi membrane	1	1	0.14	0.008	Cellular Component	GO:0000139	Golgi membrane	0.914843	1	1	118
GO:0070647 protein modification by small protein conjugation or removal	20	1	2.869	0.017	Biological Process	GO:0070647	protein modification by small protein conjugation or removal	0.914954	1	20	1211
GO:0044242 cellular lipid catabolic process	6	1	0.861	0.014	Biological Process	GO:0044242	cellular lipid catabolic process	0.915642	1	6	440
GO:0006325 chromatin organization	18	1	2.582	0.016	Biological Process	GO:0006325	chromatin organization	0.917798	1	18	1109
GO:0005777 peroxisome	1	1	0.14	0.008	Cellular Component	GO:0005777	peroxisome	0.921677	1	1	122
GO:0065003 macromolecular complex assembly	22	1	3.156	0.017	Biological Process	GO:0065003	macromolecular complex assembly	0.92246	1	22	1329
GO:0015893 drug transport	1	1	0.143	0.009	Biological Process	GO:0015893	drug transport	0.922732	1	1	117
GO:0042493 response to drug	1	1	0.143	0.009	Biological Process	GO:0042493	response to drug	0.922732	1	1	117
GO:0012505 endomembrane system	9	1	1.257	0.014	Cellular Component	GO:0012505	endomembrane system	0.923859	1	9	653
GO:0016458 gene silencing	10	1	1.435	0.015	Biological Process	GO:0016458	gene silencing	0.924006	1	10	680
GO:0044425 membrane part	119	1	16.62	0.018	Cellular Component	GO:0044425	membrane part	0.92455	1	119	6458
GO:0046483 heterocycle metabolic process	135	1	19.369	0.019	Biological Process	GO:0046483	heterocycle metabolic process	0.927329	1	135	6943
GO:0009790 embryo development	3	1	0.43	0.011	Biological Process	GO:0009790	embryo development	0.927592	1	3	265
GO:0045333 cellular respiration	2	1	0.287	0.01	Biological Process	GO:0045333	cellular respiration	0.928235	1	2	197
GO:0009066 aspartate family amino acid metabolic process	1	1	0.143	0.008	Biological Process	GO:0009066	aspartate family amino acid metabolic process	0.92922	1	1	121
GO:0034641 cellular nitrogen compound metabolic process	141	1	20.23	0.019	Biological Process	GO:0034641	cellular nitrogen compound metabolic process	0.931176	1	141	7246
GO:0009451 RNA modification	10	1	1.435	0.014	Biological Process	GO:0009451	RNA modification	0.931403	1	10	690
GO:0005794 Golgi apparatus	2	1	0.279	0.009	Cellular Component	GO:0005794	Golgi apparatus	0.933543	1	2	211
GO:0009555 pollen development	3	1	0.43	0.011	Biological Process	GO:0009555	pollen development	0.935136	1	3	272
GO:0016042 lipid catabolic process	6	1	0.861	0.013	Biological Process	GO:0016042	lipid catabolic process	0.936459	1	6	463
GO:0034357 photosynthetic membrane	2	1	0.279	0.009	Cellular Component	GO:0034357	photosynthetic membrane	0.936865	1	2	214
GO:0009408 response to heat	3	1	0.43	0.011	Biological Process	GO:0009408	response to heat	0.937154	1	3	274
GO:0032446 protein modification by small protein conjugation	16	1	2.296	0.015	Biological Process	GO:0032446	protein modification by small protein conjugation	0.938775	1	16	1036
GO:0010605 negative regulation of macromolecule metabolic process	11	1	1.578	0.015	Biological Process	GO:0010605	negative regulation of macromolecule metabolic process	0.938847	1	11	758
GO:0048608 reproductive structure development	22	1	3.156	0.016	Biological Process	GO:0048608	reproductive structure development	0.939238	1	22	1361
GO:0061458 reproductive system development	22	1	3.156	0.016	Biological Process	GO:0061458	reproductive system development	0.939238	1	22	1361
GO:0006139 nucleobase-containing compound metabolic process	119	1	17.073	0.019	Biological Process	GO:0006139	nucleobase-containing compound metabolic process	0.939335	1	119	6216
GO:0044431 Golgi apparatus part	1	1	0.14	0.007	Cellular Component	GO:0044431	Golgi apparatus part	0.940325	1	1	135
GO:0048367 shoot system development	22	1	3.156	0.016	Biological Process	GO:0048367	shoot system development	0.941103	1	22	1365
GO:0022607 cellular component assembly	26	1	3.73	0.016	Biological Process	GO:0022607	cellular component assembly	0.941336	1	26	1578
GO:0002684 positive regulation of immune system process	1	1	0.143	0.008	Biological Process	GO:0002684	positive regulation of immune system process	0.941898	1	1	130
GO:0031349 positive regulation of defense response	1	1	0.143	0.008	Biological Process	GO:0031349	positive regulation of defense response	0.941898	1	1	130
GO:0045089 positive regulation of innate immune response	1	1	0.143	0.008	Biological Process	GO:0045089	positive regulation of innate immune response	0.941898	1	1	130
GO:0050778 positive regulation of immune response	1	1	0.143	0.008	Biological Process	GO:0050778	positive regulation of immune response	0.941898	1	1	130
GO:0042742 defense response to bacterium	1	1	0.143	0.008	Biological Process	GO:0042742	defense response to bacterium	0.943158	1	1	131
GO:0048449 floral organ formation	1	1	0.143	0.008	Biological Process	GO:0048449	floral organ formation	0.945598	1	1	133
GO:0043043 peptide biosynthetic process	5	1	0.717	0.012	Biological Process	GO:0043043	peptide biosynthetic process	0.946115	1	5	414
GO:0010629 negative regulation of gene expression	10	1	1.435	0.014	Biological Process	GO:0010629	negative regulation of gene expression	0.948904	1	10	718
GO:0045088 regulation of innate immune response	1	1	0.143	0.007	Biological Process	GO:0045088	regulation of innate immune response	0.949063	1	1	136
GO:0050776 regulation of immune response	1	1	0.143	0.007	Biological Process	GO:0050776	regulation of immune response	0.949063	1	1	136
GO:0090304 nucleic acid metabolic process	98	1	14.06	0.019	Biological Process	GO:0090304	nucleic acid metabolic process	0.949671	1	98	5235
GO:0010208 pollen wall assembly	1	1	0.143	0.007	Biological Process	GO:0010208	pollen wall assembly	0.95125	1	1	138
GO:0085029 extracellular matrix assembly	1	1	0.143	0.007	Biological Process	GO:0085029	extracellular matrix assembly	0.95125	1	1	138
GO:0098771 inorganic ion homeostasis	3	1	0.43	0.01	Biological Process	GO:0098771	inorganic ion homeostasis	0.951327	1	3	290
GO:0043933 macromolecular complex subunit organization	45	1	6.456	0.017	Biological Process	GO:0043933	macromolecular complex subunit organization	0.952288	1	45	2596
GO:0009892 negative regulation of metabolic process	11	1	1.578	0.014	Biological Process	GO:0009892	negative regulation of metabolic process	0.952713	1	11	783
GO:0044712 single-organism catabolic process	8	1	1.148	0.013	Biological Process	GO:0044712	single-organism catabolic process	0.952967	1	8	608
GO:0005737 cytoplasm	243	1	33.939	0.019	Cellular Component	GO:0005737	cytoplasm	0.953855	1	243	12797
GO:0015851 nucleobase transport	1	1	0.143	0.007	Biological Process	GO:0015851	nucleobase transport	0.954355	1	1	141
GO:1902580 single-organism cellular localization	4	1	0.574	0.011	Biological Process	GO:1902580	single-organism cellular localization	0.955408	1	4	363
GO:0044260 cellular macromolecule metabolic process	260	1	37.303	0.02	Biological Process	GO:0044260	cellular macromolecule metabolic process	0.956279	1	260	13020
GO:0016070 RNA metabolic process	78	1	11.191	0.018	Biological Process	GO:0016070	RNA metabolic process	0.957113	1	78	4280
GO:0031981 nuclear lumen	5	1	0.698	0.011	Cellular Component	GO:0031981	nuclear lumen	0.957473	1	5	452
GO:0043233 organelle lumen	5	1	0.698	0.011	Cellular Component	GO:0043233	organelle lumen	0.957473	1	5	452
GO:0070013 intracellular organelle lumen	5	1	0.698	0.011	Cellular Component	GO:0070013	intracellular organelle lumen	0.957473	1	5	452
GO:0043170 macromolecule metabolic process	318	1	45.624	0.02	Biological Process	GO:0043170	macromolecule metabolic process	0.958285	1	318	15739
GO:0009062 fatty acid catabolic process	5	1	0.717	0.012	Biological Process	GO:0009062	fatty acid catabolic process	0.959065	1	5	434
GO:0072329 monocarboxylic acid catabolic process	5	1	0.717	0.012	Biological Process	GO:0072329	monocarboxylic acid catabolic process	0.959065	1	5	434
GO:0006997 nucleus organization	1	1	0.143	0.007	Biological Process	GO:0006997	nucleus organization	0.959098	1	1	146
GO:0044444 cytoplasmic part	242	1	33.799	0.019	Cellular Component	GO:0044444	cytoplasmic part	0.959372	1	242	12785
GO:0005694 chromosome	1	1	0.14	0.006	Cellular Component	GO:0005694	chromosome	0.959903	1	1	154
GO:0055076 transition metal ion homeostasis	1	1	0.143	0.007	Biological Process	GO:0055076	transition metal ion homeostasis	0.960854	1	1	148
GO:0044428 nuclear part	7	1	0.978	0.012	Cellular Component	GO:0044428	nuclear part	0.960972	1	7	590
GO:0055065 metal ion homeostasis	2	1	0.287	0.009	Biological Process	GO:0055065	metal ion homeostasis	0.961214	1	2	231
GO:0006518 peptide metabolic process	5	1	0.717	0.011	Biological Process	GO:0006518	peptide metabolic process	0.961286	1	5	438
GO:0010927 cellular component assembly involved in morphogenesis	1	1	0.143	0.007	Biological Process	GO:0010927	cellular component assembly involved in morphogenesis	0.961704	1	1	149
GO:1902494 catalytic complex	7	1	0.978	0.012	Cellular Component	GO:1902494	catalytic complex	0.962346	1	7	593
GO:0005634 nucleus	8	1	1.117	0.012	Cellular Component	GO:0005634	nucleus	0.964487	1	8	662
GO:0090567 reproductive shoot system development	16	1	2.296	0.015	Biological Process	GO:0090567	reproductive shoot system development	0.964905	1	16	1097
GO:0005768 endosome	1	1	0.14	0.006	Cellular Component	GO:0005768	endosome	0.966789	1	1	163
GO:0006511 ubiquitin-dependent protein catabolic process	3	1	0.43	0.009	Biological Process	GO:0006511	ubiquitin-dependent protein catabolic process	0.968693	1	3	317
GO:0006403 RNA localization	1	1	0.143	0.006	Biological Process	GO:0006403	RNA localization	0.969252	1	1	159
GO:0050657 nucleic acid transport	1	1	0.143	0.006	Biological Process	GO:0050657	nucleic acid transport	0.969252	1	1	159
GO:0050658 RNA transport	1	1	0.143	0.006	Biological Process	GO:0050658	RNA transport	0.969252	1	1	159
GO:0051236 establishment of RNA localization	1	1	0.143	0.006	Biological Process	GO:0051236	establishment of RNA localization	0.969252	1	1	159
GO:1990234 transferase complex	4	1	0.559	0.01	Cellular Component	GO:1990234	transferase complex	0.969968	1	4	408
GO:0016023 cytoplasmic, membrane-bounded vesicle	2	1	0.279	0.008	Cellular Component	GO:0016023	cytoplasmic, membrane-bounded vesicle	0.970141	1	2	257
GO:0031410 cytoplasmic vesicle	2	1	0.279	0.008	Cellular Component	GO:0031410	cytoplasmic vesicle	0.970141	1	2	257
GO:0033365 protein localization to organelle	3	1	0.43	0.009	Biological Process	GO:0033365	protein localization to organelle	0.971662	1	3	323
GO:0048584 positive regulation of response to stimulus	1	1	0.143	0.006	Biological Process	GO:0048584	positive regulation of response to stimulus	0.971837	1	1	163
GO:0044282 small molecule catabolic process	6	1	0.861	0.011	Biological Process	GO:0044282	small molecule catabolic process	0.972457	1	6	527
GO:0006412 translation	4	1	0.574	0.01	Biological Process	GO:0006412	translation	0.972914	1	4	396
GO:0030198 extracellular matrix organization	1	1	0.143	0.006	Biological Process	GO:0030198	extracellular matrix organization	0.974205	1	1	167
GO:0043062 extracellular structure organization	1	1	0.143	0.006	Biological Process	GO:0043062	extracellular structure organization	0.974205	1	1	167
GO:0006508 proteolysis	22	1	3.156	0.015	Biological Process	GO:0006508	proteolysis	0.97426	1	22	1465
GO:0031461 cullin-RING ubiquitin ligase complex	2	1	0.279	0.007	Cellular Component	GO:0031461	cullin-RING ubiquitin ligase complex	0.974994	1	2	267
GO:0051603 proteolysis involved in cellular protein catabolic process	16	1	2.296	0.014	Biological Process	GO:0051603	proteolysis involved in cellular protein catabolic process	0.975922	1	16	1136
GO:0044455 mitochondrial membrane part	3	1	0.419	0.009	Cellular Component	GO:0044455	mitochondrial membrane part	0.97639	1	3	350
GO:0030529 intracellular ribonucleoprotein complex	21	1	2.933	0.014	Cellular Component	GO:0030529	intracellular ribonucleoprotein complex	0.976655	1	21	1489
GO:1990904 ribonucleoprotein complex	21	1	2.933	0.014	Cellular Component	GO:1990904	ribonucleoprotein complex	0.976655	1	21	1489
GO:0031974 membrane-enclosed lumen	5	1	0.698	0.01	Cellular Component	GO:0031974	membrane-enclosed lumen	0.976886	1	5	497
GO:0006399 tRNA metabolic process	1	1	0.143	0.006	Biological Process	GO:0006399	tRNA metabolic process	0.976887	1	1	172
GO:0007389 pattern specification process	7	1	1.004	0.012	Biological Process	GO:0007389	pattern specification process	0.977531	1	7	606
GO:0044429 mitochondrial part	6	1	0.838	0.011	Cellular Component	GO:0044429	mitochondrial part	0.977536	1	6	568
GO:0006913 nucleocytoplasmic transport	1	1	0.143	0.006	Biological Process	GO:0006913	nucleocytoplasmic transport	0.978361	1	1	175
GO:0051169 nuclear transport	1	1	0.143	0.006	Biological Process	GO:0051169	nuclear transport	0.978361	1	1	175
GO:0006163 purine nucleotide metabolic process	2	1	0.287	0.007	Biological Process	GO:0006163	purine nucleotide metabolic process	0.980133	1	2	267
GO:0016054 organic acid catabolic process	5	1	0.717	0.01	Biological Process	GO:0016054	organic acid catabolic process	0.980556	1	5	486
GO:0046395 carboxylic acid catabolic process	5	1	0.717	0.01	Biological Process	GO:0046395	carboxylic acid catabolic process	0.980556	1	5	486
GO:0005654 nucleoplasm	2	1	0.279	0.007	Cellular Component	GO:0005654	nucleoplasm	0.981549	1	2	284
GO:0044451 nucleoplasm part	2	1	0.279	0.007	Cellular Component	GO:0044451	nucleoplasm part	0.981549	1	2	284
GO:0000151 ubiquitin ligase complex	2	1	0.279	0.007	Cellular Component	GO:0000151	ubiquitin ligase complex	0.98283	1	2	288
GO:0048444 floral organ morphogenesis	1	1	0.143	0.005	Biological Process	GO:0048444	floral organ morphogenesis	0.983006	1	1	186
GO:0048563 post-embryonic organ morphogenesis	1	1	0.143	0.005	Biological Process	GO:0048563	post-embryonic organ morphogenesis	0.983006	1	1	186
GO:0003002 regionalization	5	1	0.717	0.01	Biological Process	GO:0003002	regionalization	0.983472	1	5	497
GO:0032991 macromolecular complex	61	1	8.52	0.016	Cellular Component	GO:0032991	macromolecular complex	0.98352	1	61	3762
GO:0031988 membrane-bounded vesicle	2	1	0.279	0.007	Cellular Component	GO:0031988	membrane-bounded vesicle	0.98431	1	2	293
GO:0015992 proton transport	2	1	0.287	0.007	Biological Process	GO:0015992	proton transport	0.984745	1	2	281
GO:0055080 cation homeostasis	2	1	0.287	0.007	Biological Process	GO:0055080	cation homeostasis	0.986125	1	2	286
GO:0031982 vesicle	2	1	0.279	0.007	Cellular Component	GO:0031982	vesicle	0.986176	1	2	300
GO:0010467 gene expression	144	1	20.66	0.018	Biological Process	GO:0010467	gene expression	0.988099	1	144	7794
GO:0006089 lactate metabolic process	1	1	0.143	0.005	Biological Process	GO:0006089	lactate metabolic process	0.988808	1	1	205
GO:0016021 integral component of membrane	1	1	0.14	0.005	Cellular Component	GO:0016021	integral component of membrane	0.989289	1	1	217
GO:0000375 RNA splicing, via transesterification reactions	1	1	0.143	0.005	Biological Process	GO:0000375	RNA splicing, via transesterification reactions	0.989973	1	1	210
GO:0000377 RNA splicing, via transesterification reactions with bulged adenosine as nucleophile	1	1	0.143	0.005	Biological Process	GO:0000377	RNA splicing, via transesterification reactions with bulged adenosine as nucleophile	0.989973	1	1	210
GO:0031966 mitochondrial membrane	3	1	0.419	0.007	Cellular Component	GO:0031966	mitochondrial membrane	0.990235	1	3	404
GO:0005740 mitochondrial envelope	3	1	0.419	0.007	Cellular Component	GO:0005740	mitochondrial envelope	0.990396	1	3	405
GO:0044702 single organism reproductive process	24	1	3.443	0.014	Biological Process	GO:0044702	single organism reproductive process	0.991686	1	24	1701
GO:1901566 organonitrogen compound biosynthetic process	35	1	5.022	0.015	Biological Process	GO:1901566	organonitrogen compound biosynthetic process	0.993837	1	35	2347
GO:0006625 protein targeting to peroxisome	1	1	0.143	0.004	Biological Process	GO:0006625	protein targeting to peroxisome	0.994214	1	1	235
GO:0043574 peroxisomal transport	1	1	0.143	0.004	Biological Process	GO:0043574	peroxisomal transport	0.994214	1	1	235
GO:0072662 protein localization to peroxisome	1	1	0.143	0.004	Biological Process	GO:0072662	protein localization to peroxisome	0.994214	1	1	235
GO:0072663 establishment of protein localization to peroxisome	1	1	0.143	0.004	Biological Process	GO:0072663	establishment of protein localization to peroxisome	0.994214	1	1	235
GO:0043248 proteasome assembly	3	1	0.43	0.007	Biological Process	GO:0043248	proteasome assembly	0.994302	1	3	416
GO:0006818 hydrogen transport	2	1	0.287	0.006	Biological Process	GO:0006818	hydrogen transport	0.994373	1	2	333
GO:0051536 iron-sulfur cluster binding	1	1	0.175	0.004	Molecular Function	GO:0051536	iron-sulfur cluster binding	0.994489	1	1	243
GO:0000904 cell morphogenesis involved in differentiation	11	1	1.578	0.011	Biological Process	GO:0000904	cell morphogenesis involved in differentiation	0.995674	1	11	988
GO:0016482 cytoplasmic transport	7	1	1.004	0.01	Biological Process	GO:0016482	cytoplasmic transport	0.996318	1	7	736
GO:0007031 peroxisome organization	1	1	0.143	0.004	Biological Process	GO:0007031	peroxisome organization	0.996877	1	1	263
GO:0008380 RNA splicing	4	1	0.574	0.008	Biological Process	GO:0008380	RNA splicing	0.996973	1	4	531
GO:0009536 plastid	123	1	17.179	0.017	Cellular Component	GO:0009536	plastid	0.997082	1	123	7355
GO:0003723 RNA binding	5	1	0.873	0.008	Molecular Function	GO:0003723	RNA binding	0.997209	1	5	626
GO:0035966 response to topologically incorrect protein	4	1	0.574	0.007	Biological Process	GO:0035966	response to topologically incorrect protein	0.997313	1	4	538
GO:0051540 metal cluster binding	1	1	0.175	0.004	Molecular Function	GO:0051540	metal cluster binding	0.997719	1	1	284
GO:0019941 modification-dependent protein catabolic process	9	1	1.291	0.01	Biological Process	GO:0019941	modification-dependent protein catabolic process	0.998034	1	9	916
GO:0043632 modification-dependent macromolecule catabolic process	9	1	1.291	0.01	Biological Process	GO:0043632	modification-dependent macromolecule catabolic process	0.998034	1	9	916
GO:0072594 establishment of protein localization to organelle	1	1	0.143	0.003	Biological Process	GO:0072594	establishment of protein localization to organelle	0.998315	1	1	291
GO:0006396 RNA processing	10	1	1.435	0.01	Biological Process	GO:0006396	RNA processing	0.999195	1	10	1047
GO:0003674 molecular_function	573	1	100	0.021	Molecular Function	GO:0003674	molecular_function	1	1	573	27180
GO:0005575 cellular_component	716	1	100	0.021	Cellular Component	GO:0005575	cellular_component	1	1	716	34717
GO:0008150 biological_process	697	1	100	0.022	Biological Process	GO:0008150	biological_process	1	1	697	32257

## Sheet: Table S7.2
id	num	qvalue	per	ratio	class	ID	Descrption	Pvalue	Qvalue	fg_num	bg_num
Linoleic acid metabolism	6	0.0269053	1.749	0.125	Metabolism	ko00591	Linoleic acid metabolism	0.0002381	0.0269053	6	48
alpha-Linolenic acid metabolism	9	0.138061	2.624	0.058	Metabolism	ko00592	alpha-Linolenic acid metabolism	0.00244356	0.138061	9	156
Carbon fixation in photosynthetic organisms	12	0.172823	3.499	0.044	Metabolism	ko00710	Carbon fixation in photosynthetic organisms	0.00458821	0.172823	12	271
Nitrogen metabolism	7	0.62833	2.041	0.043	Metabolism	ko00910	Nitrogen metabolism	0.0297201	0.62833	7	161
Flavonoid biosynthesis	5	0.62833	1.458	0.052	Metabolism	ko00941	Flavonoid biosynthesis	0.0335094	0.62833	5	97
Synthesis and degradation of ketone bodies	2	0.62833	0.583	0.118	Metabolism	ko00072	Synthesis and degradation of ketone bodies	0.0382961	0.62833	2	17
Monoterpenoid biosynthesis	2	0.62833	0.583	0.1	Metabolism	ko00902	Monoterpenoid biosynthesis	0.0516142	0.62833	2	20
Carotenoid biosynthesis	5	0.62833	1.458	0.045	Metabolism	ko00906	Carotenoid biosynthesis	0.052685	0.62833	5	110
Protein export	7	0.62833	2.041	0.036	Genetic Information Processing	ko03060	Protein export	0.0665872	0.62833	7	193
Inositol phosphate metabolism	8	0.62833	2.332	0.034	Metabolism	ko00562	Inositol phosphate metabolism	0.0698256	0.62833	8	235
Stilbenoid, diarylheptanoid and gingerol biosynthesis	8	0.62833	2.332	0.034	Metabolism	ko00945	Stilbenoid, diarylheptanoid and gingerol biosynthesis	0.0698256	0.62833	8	235
Glycine, serine and threonine metabolism	9	0.62833	2.624	0.032	Metabolism	ko00260	Glycine, serine and threonine metabolism	0.0726378	0.62833	9	278
Alanine, aspartate and glutamate metabolism	7	0.62833	2.041	0.035	Metabolism	ko00250	Alanine, aspartate and glutamate metabolism	0.0788146	0.62833	7	201
Valine, leucine and isoleucine degradation	6	0.62833	1.749	0.036	Metabolism	ko00280	Valine, leucine and isoleucine degradation	0.0849226	0.62833	6	165
Limonene and pinene degradation	7	0.62833	2.041	0.033	Metabolism	ko00903	Limonene and pinene degradation	0.0958157	0.62833	7	211
Glycosaminoglycan degradation	2	0.62833	0.583	0.067	Metabolism	ko00531	Glycosaminoglycan degradation	0.104968	0.62833	2	30
Pyruvate metabolism	9	0.62833	2.624	0.03	Metabolism	ko00620	Pyruvate metabolism	0.108593	0.62833	9	303
N-Glycan biosynthesis	6	0.62833	1.749	0.034	Metabolism	ko00510	N-Glycan biosynthesis	0.111411	0.62833	6	178
Plant hormone signal transduction	28	0.62833	8.163	0.023	Environmental Information Processing	ko04075	Plant hormone signal transduction	0.116908	0.62833	28	1200
Folate biosynthesis	3	0.62833	0.875	0.045	Metabolism	ko00790	Folate biosynthesis	0.125902	0.62833	3	67
Cyanoamino acid metabolism	7	0.62833	2.041	0.031	Metabolism	ko00460	Cyanoamino acid metabolism	0.128974	0.62833	7	228
Thiamine metabolism	2	0.62833	0.583	0.059	Metabolism	ko00730	Thiamine metabolism	0.129179	0.62833	2	34
Fructose and mannose metabolism	7	0.62833	2.041	0.031	Metabolism	ko00051	Fructose and mannose metabolism	0.131086	0.62833	7	229
One carbon pool by folate	3	0.62833	0.875	0.043	Metabolism	ko00670	One carbon pool by folate	0.138405	0.62833	3	70
Phenylalanine, tyrosine and tryptophan biosynthesis	6	0.62833	1.749	0.031	Metabolism	ko00400	Phenylalanine, tyrosine and tryptophan biosynthesis	0.141602	0.62833	6	191
Ascorbate and aldarate metabolism	5	0.62833	1.458	0.033	Metabolism	ko00053	Ascorbate and aldarate metabolism	0.146602	0.62833	5	151
Caffeine metabolism	1	0.62833	0.292	0.111	Metabolism	ko00232	Caffeine metabolism	0.154007	0.62833	1	9
Butanoate metabolism	3	0.62833	0.875	0.041	Metabolism	ko00650	Butanoate metabolism	0.155692	0.62833	3	74
Fatty acid elongation	4	0.634599	1.166	0.034	Metabolism	ko00062	Fatty acid elongation	0.165981	0.634599	4	116
C5-Branched dibasic acid metabolism	2	0.634599	0.583	0.049	Metabolism	ko00660	C5-Branched dibasic acid metabolism	0.174094	0.634599	2	41
Sulfur relay system	2	0.634599	0.583	0.049	Genetic Information Processing	ko04122	Sulfur relay system	0.174094	0.634599	2	41
Glycosphingolipid biosynthesis - ganglio series	1	0.672211	0.292	0.083	Metabolism	ko00604	Glycosphingolipid biosynthesis - ganglio series	0.199894	0.672211	1	12
Purine metabolism	13	0.672211	3.79	0.024	Metabolism	ko00230	Purine metabolism	0.203344	0.672211	13	543
Glycerolipid metabolism	6	0.672211	1.749	0.028	Metabolism	ko00561	Glycerolipid metabolism	0.205802	0.672211	6	215
Base excision repair	4	0.672211	1.166	0.031	Genetic Information Processing	ko03410	Base excision repair	0.214283	0.672211	4	129
Fatty acid metabolism	8	0.672211	2.332	0.026	Metabolism	ko01212	Fatty acid metabolism	0.216067	0.672211	8	311
Isoquinoline alkaloid biosynthesis	3	0.672211	0.875	0.034	Metabolism	ko00950	Isoquinoline alkaloid biosynthesis	0.220602	0.672211	3	88
Glycerophospholipid metabolism	9	0.672211	2.624	0.025	Metabolism	ko00564	Glycerophospholipid metabolism	0.231921	0.672211	9	365
Glycolysis / Gluconeogenesis	10	0.672211	2.915	0.024	Metabolism	ko00010	Glycolysis / Gluconeogenesis	0.232002	0.672211	10	413
Valine, leucine and isoleucine biosynthesis	3	0.698259	0.875	0.032	Metabolism	ko00290	Valine, leucine and isoleucine biosynthesis	0.254862	0.698259	3	95
Ether lipid metabolism	3	0.698259	0.875	0.031	Metabolism	ko00565	Ether lipid metabolism	0.25982	0.698259	3	96
Non-homologous end-joining	1	0.698259	0.292	0.059	Genetic Information Processing	ko03450	Non-homologous end-joining	0.270923	0.698259	1	17
Peroxisome	8	0.698259	2.332	0.024	Cellular Processes	ko04146	Peroxisome	0.271761	0.698259	8	333
Biosynthesis of amino acids	20	0.698259	5.831	0.021	Metabolism	ko01230	Biosynthesis of amino acids	0.278827	0.698259	20	937
Sulfur metabolism	4	0.698259	1.166	0.027	Metabolism	ko00920	Sulfur metabolism	0.286311	0.698259	4	147
Phenylpropanoid biosynthesis	14	0.698259	4.082	0.022	Metabolism	ko00940	Phenylpropanoid biosynthesis	0.290126	0.698259	14	639
Steroid biosynthesis	4	0.698259	1.166	0.027	Metabolism	ko00100	Steroid biosynthesis	0.290426	0.698259	4	148
Arginine and proline metabolism	5	0.742673	1.458	0.025	Metabolism	ko00330	Arginine and proline metabolism	0.315472	0.742673	5	202
Taurine and hypotaurine metabolism	2	0.750177	0.583	0.031	Metabolism	ko00430	Taurine and hypotaurine metabolism	0.330124	0.750177	2	64
Fatty acid degradation	4	0.750177	1.166	0.025	Metabolism	ko00071	Fatty acid degradation	0.331937	0.750177	4	158
Biosynthesis of unsaturated fatty acids	4	0.763231	1.166	0.025	Metabolism	ko01040	Biosynthesis of unsaturated fatty acids	0.344467	0.763231	4	161
Zeatin biosynthesis	2	0.790143	0.583	0.029	Metabolism	ko00908	Zeatin biosynthesis	0.363606	0.790143	2	69
Phenylalanine metabolism	4	0.805708	1.166	0.024	Metabolism	ko00360	Phenylalanine metabolism	0.377898	0.805708	4	169
Starch and sucrose metabolism	16	0.80651	4.665	0.02	Metabolism	ko00500	Starch and sucrose metabolism	0.393208	0.80651	16	795
Amino sugar and nucleotide sugar metabolism	10	0.80651	2.915	0.021	Metabolism	ko00520	Amino sugar and nucleotide sugar metabolism	0.407739	0.80651	10	487
ABC transporters	2	0.80651	0.583	0.026	Environmental Information Processing	ko02010	ABC transporters	0.409353	0.80651	2	76
Cutin, suberine and wax biosynthesis	3	0.80651	0.875	0.024	Metabolism	ko00073	Cutin, suberine and wax biosynthesis	0.415053	0.80651	3	127
Phosphatidylinositol signaling system	6	0.80651	1.749	0.021	Environmental Information Processing	ko04070	Phosphatidylinositol signaling system	0.427832	0.80651	6	285
Phagosome	8	0.80651	2.332	0.02	Cellular Processes	ko04145	Phagosome	0.436774	0.80651	8	393
Indole alkaloid biosynthesis	1	0.80651	0.292	0.032	Metabolism	ko00901	Indole alkaloid biosynthesis	0.438088	0.80651	1	31
Arginine biosynthesis	3	0.80651	0.875	0.023	Metabolism	ko00220	Arginine biosynthesis	0.439464	0.80651	3	132
Pyrimidine metabolism	9	0.80651	2.624	0.02	Metabolism	ko00240	Pyrimidine metabolism	0.44251	0.80651	9	448
Pentose and glucuronate interconversions	8	0.81834	2.332	0.02	Metabolism	ko00040	Pentose and glucuronate interconversions	0.456243	0.81834	8	400
Glycosphingolipid biosynthesis - globo and isoglobo series	1	0.839003	0.292	0.029	Metabolism	ko00603	Glycosphingolipid biosynthesis - globo and isoglobo series	0.478401	0.839003	1	35
Tryptophan metabolism	4	0.839003	1.166	0.02	Metabolism	ko00380	Tryptophan metabolism	0.496205	0.839003	4	198
Ubiquinone and other terpenoid-quinone biosynthesis	3	0.839003	0.875	0.021	Metabolism	ko00130	Ubiquinone and other terpenoid-quinone biosynthesis	0.496321	0.839003	3	144
Degradation of aromatic compounds	1	0.839003	0.292	0.027	Metabolism	ko01220	Degradation of aromatic compounds	0.497462	0.839003	1	37
Tyrosine metabolism	3	0.858819	0.875	0.02	Metabolism	ko00350	Tyrosine metabolism	0.519154	0.858819	3	149
Diterpenoid biosynthesis	2	0.858819	0.583	0.021	Metabolism	ko00904	Diterpenoid biosynthesis	0.524412	0.858819	2	95
Cysteine and methionine metabolism	8	0.86557	2.332	0.019	Metabolism	ko00270	Cysteine and methionine metabolism	0.537819	0.86557	8	430
Carbon metabolism	18	0.86557	5.248	0.018	Metabolism	ko01200	Carbon metabolism	0.543854	0.86557	18	983
Vitamin B6 metabolism	1	0.938679	0.292	0.02	Metabolism	ko00750	Vitamin B6 metabolism	0.598097	0.938679	1	49
Glucosinolate biosynthesis	1	0.948573	0.292	0.02	Metabolism	ko00966	Glucosinolate biosynthesis	0.612795	0.948573	1	51
2-Oxocarboxylic acid metabolism	5	0.962288	1.458	0.017	Metabolism	ko01210	2-Oxocarboxylic acid metabolism	0.63836	0.962288	5	296
Other glycan degradation	1	0.962288	0.292	0.018	Metabolism	ko00511	Other glycan degradation	0.647238	0.962288	1	56
Pentose phosphate pathway	3	0.962288	0.875	0.016	Metabolism	ko00030	Pentose phosphate pathway	0.654304	0.962288	3	182
Pantothenate and CoA biosynthesis	2	0.962288	0.583	0.017	Metabolism	ko00770	Pantothenate and CoA biosynthesis	0.655718	0.962288	2	121
Photosynthesis	4	0.965569	1.166	0.016	Metabolism	ko00195	Photosynthesis	0.666499	0.965569	4	246
Galactose metabolism	3	0.977443	0.875	0.016	Metabolism	ko00052	Galactose metabolism	0.686074	0.977443	3	191
Terpenoid backbone biosynthesis	3	0.977443	0.875	0.015	Metabolism	ko00900	Terpenoid backbone biosynthesis	0.699478	0.977443	3	195
Tropane, piperidine and pyridine alkaloid biosynthesis	2	0.977443	0.583	0.015	Metabolism	ko00960	Tropane, piperidine and pyridine alkaloid biosynthesis	0.705832	0.977443	2	133
Circadian rhythm - plant	2	0.977443	0.583	0.015	Organismal Systems	ko04712	Circadian rhythm - plant	0.709722	0.977443	2	134
Biotin metabolism	1	0.977443	0.292	0.015	Metabolism	ko00780	Biotin metabolism	0.717945	0.977443	1	68
Arachidonic acid metabolism	1	0.979697	0.292	0.014	Metabolism	ko00590	Arachidonic acid metabolism	0.72827	0.979697	1	70
Histidine metabolism	1	0.989582	0.292	0.014	Metabolism	ko00340	Histidine metabolism	0.747805	0.989582	1	74
Glutathione metabolism	5	0.989582	1.458	0.014	Metabolism	ko00480	Glutathione metabolism	0.766478	0.989582	5	346
beta-Alanine metabolism	2	0.989582	0.583	0.013	Metabolism	ko00410	beta-Alanine metabolism	0.772651	0.989582	2	152
Fatty acid biosynthesis	2	0.989582	0.583	0.013	Metabolism	ko00061	Fatty acid biosynthesis	0.781902	0.989582	2	155
RNA polymerase	2	0.989582	0.583	0.013	Genetic Information Processing	ko03020	RNA polymerase	0.793723	0.989582	2	159
Ubiquitin mediated proteolysis	8	0.989582	2.332	0.015	Genetic Information Processing	ko04120	Ubiquitin mediated proteolysis	0.795686	0.989582	8	549
Glyoxylate and dicarboxylate metabolism	4	0.989582	1.166	0.013	Metabolism	ko00630	Glyoxylate and dicarboxylate metabolism	0.809802	0.989582	4	302
Sphingolipid metabolism	1	0.989582	0.292	0.011	Metabolism	ko00600	Sphingolipid metabolism	0.819761	0.989582	1	92
RNA degradation	6	0.989582	1.749	0.013	Genetic Information Processing	ko03018	RNA degradation	0.831436	0.989582	6	445
Endocytosis	9	0.989582	2.624	0.014	Cellular Processes	ko04144	Endocytosis	0.837147	0.989582	9	640
SNARE interactions in vesicular transport	2	0.989582	0.583	0.011	Genetic Information Processing	ko04130	SNARE interactions in vesicular transport	0.849128	0.989582	2	181
Nucleotide excision repair	11	0.989582	3.207	0.014	Genetic Information Processing	ko03420	Nucleotide excision repair	0.871424	0.989582	11	796
Lysine degradation	1	0.989582	0.292	0.008	Metabolism	ko00310	Lysine degradation	0.889116	0.989582	1	118
Plant-pathogen interaction	9	0.989582	2.624	0.013	Organismal Systems	ko04626	Plant-pathogen interaction	0.912901	0.989582	9	714
Mismatch repair	9	0.989582	2.624	0.013	Genetic Information Processing	ko03430	Mismatch repair	0.917468	0.989582	9	720
RNA transport	8	0.989582	2.332	0.012	Genetic Information Processing	ko03013	RNA transport	0.923926	0.989582	8	662
Protein processing in endoplasmic reticulum	10	0.989582	2.915	0.012	Genetic Information Processing	ko04141	Protein processing in endoplasmic reticulum	0.927722	0.989582	10	801
Aminoacyl-tRNA biosynthesis	2	0.989582	0.583	0.009	Genetic Information Processing	ko00970	Aminoacyl-tRNA biosynthesis	0.931468	0.989582	2	234
Autophagy - animal	1	0.989582	0.292	0.007	Cellular Processes	ko04140	Autophagy - animal	0.93183	0.989582	1	144
Homologous recombination	9	0.989582	2.624	0.012	Genetic Information Processing	ko03440	Homologous recombination	0.941358	0.989582	9	757
Oxidative phosphorylation	7	0.989582	2.041	0.011	Metabolism	ko00190	Oxidative phosphorylation	0.942132	0.989582	7	621
DNA replication	9	0.989582	2.624	0.012	Genetic Information Processing	ko03030	DNA replication	0.946678	0.989582	9	767
mRNA surveillance pathway	5	0.989582	1.458	0.01	Genetic Information Processing	ko03015	mRNA surveillance pathway	0.951154	0.989582	5	493
Porphyrin and chlorophyll metabolism	1	0.989582	0.292	0.006	Metabolism	ko00860	Porphyrin and chlorophyll metabolism	0.954003	0.989582	1	165
Ribosome biogenesis in eukaryotes	3	0.989582	0.875	0.009	Genetic Information Processing	ko03008	Ribosome biogenesis in eukaryotes	0.954763	0.989582	3	345
Spliceosome	7	0.989582	2.041	0.011	Genetic Information Processing	ko03040	Spliceosome	0.96331	0.989582	7	664
Proteasome	1	0.995237	0.292	0.004	Genetic Information Processing	ko03050	Proteasome	0.985909	0.995237	1	228
Citrate cycle (TCA cycle)	1	0.995237	0.292	0.004	Metabolism	ko00020	Citrate cycle (TCA cycle)	0.986429	0.995237	1	230
Ribosome	13	0.997435	3.79	0.01	Genetic Information Processing	ko03010	Ribosome	0.997435	0.997435	13	1345
