# Supplementary material for: Integrated methylome and transcriptome analysis unravel the cold tolerance mechanism in winter rapeseed(Brassica napus L.)
Source: BMC Plant Biol. 2022 Aug 26;22:414. doi: 10.1186/s12870-022-03797-1 (PMC9414130; doi:10.1186/s12870-022-03797-1)
Supplement: Supplementary file 8 — Additional file 8. Table S8.1 Identification of differentially expressed transcription factors for DMEGs. Table S8.2 Result of TFs between two cultivars in treatment1. Table S8.3 Result of TFs between two cultivars in treatment2. Table S8.4 The correlation coefficient between the expression level and the methylation level of the gene encoding the transcription factor. Table S8.5 Result of kinases between two cultivars in treatment1. Table S8.6 Result of kinases between two cultivars in treatment2. [file 12870_2022_3797_MOESM8_ESM.xlsx]

## Sheet: Table S8.1
Symbol	Protein.Name	TF/TR name	type	family
ncbi_111199210	30-kDa cleavage and polyadenylation specificity factor 30-like isoform X1	C3H	TF	C3H
ncbi_106390859	agamous-like MADS-box protein AGL16	MADS-MIKC	TF	MADS->MADS-MIKC
ncbi_106405909	agamous-like MADS-box protein AGL19	MADS-MIKC	TF	MADS->MADS-MIKC
ncbi_106400110	agamous-like MADS-box protein AGL80	MADS-M-type	TF	MADS->MADS-M-type
ncbi_106384892	AP2-like ethylene-responsive transcription factor AIL6	AP2/ERF-AP2	TF	AP2/ERF->AP2/ERF-AP2
ncbi_106346792	AP2-like ethylene-responsive transcription factor At1g16060	AP2/ERF-AP2	TF	AP2/ERF->AP2/ERF-AP2
ncbi_106385800	AP2-like ethylene-responsive transcription factor TOE2	AP2/ERF-ERF	TF	AP2/ERF->AP2/ERF-ERF
ncbi_106354590	auxin response factor 17-like	B3-ARF	TF	B3->B3-ARF
ncbi_106444988	auxin response factor 18-like	B3-ARF	TF	B3->B3-ARF
ncbi_106414111	auxin response factor 9-like isoform X2	B3-ARF	TF	B3->B3-ARF
ncbi_111200408	auxin-responsive protein IAA17	AUX/IAA	TR	AUX/IAA
ncbi_106406807	auxin-responsive protein IAA19	AUX/IAA	TR	AUX/IAA
ncbi_106399276	auxin-responsive protein IAA19-like	AUX/IAA	TR	AUX/IAA
ncbi_106417632	auxin-responsive protein IAA19-like isoform X2	AUX/IAA	TR	AUX/IAA
ncbi_106440543	B3 domain-containing protein REM2-like	B3	TF	B3->B3
ncbi_106394903	B3 domain-containing protein REM9-like	B3	TF	B3->B3
ncbi_106450623	basic leucine zipper 34	bZIP	TF	bZIP
ncbi_106409266	basic leucine zipper 43	bZIP	TF	bZIP
ncbi_106361482	B-box zinc finger protein 20	Others	TR	Others
ncbi_111202874	B-box zinc finger protein 23-like	Others	TR	Others
ncbi_106346942	BEL1-like homeodomain protein 10	HB-BELL	TF	HB->HB-BELL
ncbi_106397234	BEL1-like homeodomain protein 3	HB-BELL	TF	HB->HB-BELL
ncbi_106429310	BTB/POZ and MATH domain-containing protein 2-like isoform X1	TRAF	TR	TRAF
ncbi_111208816	bZIP transcription factor 2-like	bZIP	TF	bZIP
ncbi_106420806	cold shock domain-containing protein 4	CSD	TF	CSD
ncbi_106384949	DDT domain-containing protein DDB_G0282237-like	DDT	TR	DDT
ncbi_106409067	dehydration-responsive element-binding protein 1C-like	AP2/ERF-ERF	TF	AP2/ERF->AP2/ERF-ERF
ncbi_106358058	dof zinc finger protein DOF1.4 isoform X2	C2C2-Dof	TF	C2C2->C2C2-Dof
ncbi_106385949	dof zinc finger protein DOF5.1-like	C2C2-Dof	TF	C2C2->C2C2-Dof
ncbi_106371689	ETHYLENE INSENSITIVE 3-like 2 protein	EIL	TF	EIL
ncbi_106406061	ETHYLENE INSENSITIVE 3-like 3 protein isoform X1	EIL	TF	EIL
ncbi_106446234	ethylene receptor 2	Others	TR	Others
ncbi_106379609	ethylene-responsive transcription factor 12	AP2/ERF-ERF	TF	AP2/ERF->AP2/ERF-ERF
ncbi_106444576	ethylene-responsive transcription factor 1A	AP2/ERF-ERF	TF	AP2/ERF->AP2/ERF-ERF
ncbi_106381656	ethylene-responsive transcription factor 1A-like	AP2/ERF-ERF	TF	AP2/ERF->AP2/ERF-ERF
ncbi_106385317	ethylene-responsive transcription factor ERF016-like	AP2/ERF-ERF	TF	AP2/ERF->AP2/ERF-ERF
ncbi_106431860	ethylene-responsive transcription factor ERF017	AP2/ERF-ERF	TF	AP2/ERF->AP2/ERF-ERF
ncbi_106357009	ethylene-responsive transcription factor ERF018-like	AP2/ERF-ERF	TF	AP2/ERF->AP2/ERF-ERF
ncbi_106351040	ethylene-responsive transcription factor ERF025-like	AP2/ERF-ERF	TF	AP2/ERF->AP2/ERF-ERF
ncbi_106371169	ethylene-responsive transcription factor ERF043-like	AP2/ERF-ERF	TF	AP2/ERF->AP2/ERF-ERF
ncbi_111197724	ethylene-responsive transcription factor ERF104-like	AP2/ERF-ERF	TF	AP2/ERF->AP2/ERF-ERF
ncbi_111214229	ethylene-responsive transcription factor ERF104-like	AP2/ERF-ERF	TF	AP2/ERF->AP2/ERF-ERF
ncbi_106394142	ethylene-responsive transcription factor ERF118-like	AP2/ERF-ERF	TF	AP2/ERF->AP2/ERF-ERF
ncbi_106444461	ethylene-responsive transcription factor TINY	AP2/ERF-ERF	TF	AP2/ERF->AP2/ERF-ERF
ncbi_106348248	floral homeotic protein APETALA 2-like isoform X3	AP2/ERF-AP2	TF	AP2/ERF->AP2/ERF-AP2
ncbi_106418853	GATA transcription factor 25-like	Tify	TF	Tify
ncbi_106429997	GATA transcription factor 27	C2C2-GATA	TF	C2C2->C2C2-GATA
ncbi_106452579	GATA transcription factor 4	C2C2-GATA	TF	C2C2->C2C2-GATA
ncbi_106421842	GATA transcription factor 6-like	C2C2-GATA	TF	C2C2->C2C2-GATA
ncbi_106411324	GATA transcription factor 8-like	C2C2-GATA	TF	C2C2->C2C2-GATA
ncbi_106365646	G-box-binding factor 2 isoform X2	bZIP	TF	bZIP
ncbi_106450714	G-box-binding factor 3 isoform X2	bZIP	TF	bZIP
ncbi_106439690	GLABROUS1 enhancer-binding protein-like	GeBP	TF	GeBP
ncbi_106379296	growth-regulating factor 7-like	GRF	TF	GRF
ncbi_106423196	heat stress transcription factor A-4a	HSF	TF	HSF
ncbi_106455062	heat stress transcription factor A-6b-like	HSF	TF	HSF
ncbi_106407137	heat stress transcription factor B-1	HSF	TF	HSF
ncbi_106410067	heat stress transcription factor C-1	HSF	TF	HSF
ncbi_106412560	histidine kinase 5-like	Others	TR	Others
ncbi_106440400	histone-lysine N-methyltransferase ATXR5-like isoform X2	PHD	TR	PHD
ncbi_106390544	homeobox-leucine zipper protein ATHB-12-like	HB-HD-ZIP	TF	HB->HB-HD-ZIP
ncbi_106405959	homeobox-leucine zipper protein ATHB-53-like	HB-other	TF	HB->HB-other
ncbi_106347985	homeobox-leucine zipper protein ATHB-5-like	HB-HD-ZIP	TF	HB->HB-HD-ZIP
ncbi_106416584	homeobox-leucine zipper protein HAT2	HB-HD-ZIP	TF	HB->HB-HD-ZIP
ncbi_106426807	homeobox-leucine zipper protein HAT22	HB-HD-ZIP	TF	HB->HB-HD-ZIP
ncbi_106446451	homeobox-leucine zipper protein HAT9-like	HB-HD-ZIP	TF	HB->HB-HD-ZIP
ncbi_106397898	homeobox-leucine zipper protein HDG5-like	HB-HD-ZIP	TF	HB->HB-HD-ZIP
ncbi_106385108	homeobox-leucine zipper protein REVOLUTA-like	HB-HD-ZIP	TF	HB->HB-HD-ZIP
ncbi_106431435	ISWI chromatin-remodeling complex ATPase CHR17-like	SNF2	TR	SNF2
ncbi_106419886	LOB domain-containing protein 1-like	LOB	TF	LOB
ncbi_106429630	LOW QUALITY PROTEIN: ethylene-responsive transcription factor CRF5	AP2/ERF-ERF	TF	AP2/ERF->AP2/ERF-ERF
ncbi_106365950	LOW QUALITY PROTEIN: histone-lysine N-methyltransferase ASHH2-like	SET	TR	SET
ncbi_106418387	LOW QUALITY PROTEIN: scarecrow-like protein 11	GRAS	TF	GRAS
ncbi_106387891	MADS-box protein FLOWERING LOCUS C	MADS-MIKC	TF	MADS->MADS-MIKC
ncbi_106430400	MADS-box protein FLOWERING LOCUS C	MADS-MIKC	TF	MADS->MADS-MIKC
ncbi_106390329	MADS-box protein SOC1	MADS-MIKC	TF	MADS->MADS-MIKC
ncbi_106357275	myb-related protein 306	MYB	TF	MYB->MYB
ncbi_106397507	NAC domain-containing protein 5-like	NAC	TF	NAC
ncbi_106348482	NAC domain-containing protein 62-like isoform X1	NAC	TF	NAC
ncbi_106402917	NAC domain-containing protein 92	NAC	TF	NAC
ncbi_106389355	nuclear transcription factor Y subunit A-9-like isoform X1	NF-YA	TF	NF-Y->NF-YA
ncbi_106390103	nucleolin-like	Others	TR	Others
ncbi_106368695	O-acyltransferase WSD1-like isoform X1	FAR1	TF	FAR1
ncbi_106352779	probable ATP-dependent DNA helicase CHR12	SNF2	TR	SNF2
ncbi_106382985	probable mediator of RNA polymerase II transcription subunit 26b	IWS1	TR	IWS1
ncbi_106428067	probable mediator of RNA polymerase II transcription subunit 26b	IWS1	TR	IWS1
ncbi_106367251	probable WRKY transcription factor 14 isoform X1	WRKY	TF	WRKY
ncbi_106422250	probable WRKY transcription factor 19	C3H	TF	C3H
ncbi_106419748	probable WRKY transcription factor 19 isoform X1	B3	TF	B3->B3
ncbi_106409349	probable WRKY transcription factor 20	WRKY	TF	WRKY
ncbi_106392333	probable WRKY transcription factor 23	WRKY	TF	WRKY
ncbi_106385253	probable WRKY transcription factor 27	WRKY	TF	WRKY
ncbi_106427826	probable WRKY transcription factor 38	WRKY	TF	WRKY
ncbi_106381555	probable WRKY transcription factor 40	WRKY	TF	WRKY
ncbi_106382505	probable WRKY transcription factor 48	WRKY	TF	WRKY
ncbi_106397308	probable WRKY transcription factor 57 isoform X1	WRKY	TF	WRKY
ncbi_106451127	protein ABSCISIC ACID-INSENSITIVE 5 isoform X1	bZIP	TF	bZIP
ncbi_106406238	protein FAR1-RELATED SEQUENCE 4-like isoform X1	FAR1	TF	FAR1
ncbi_111208488	protein FAR1-RELATED SEQUENCE 6-like isoform X1	FAR1	TF	FAR1
ncbi_106396279	protein FAR-RED ELONGATED HYPOCOTYL 3-like isoform X1	FAR1	TF	FAR1
ncbi_106401355	protein indeterminate-domain 5, chloroplastic-like	C2H2	TF	C2H2
ncbi_106431171	protein NLP4-like	RWP-RK	TF	RWP-RK
ncbi_106353148	protein NLP9-like	RWP-RK	TF	RWP-RK
ncbi_106372229	protein ODORANT1-like	MYB	TF	MYB->MYB
ncbi_111211533	protein PHR1-LIKE 1-like	GARP-G2-like	TF	GARP->GARP-G2-like
ncbi_106356963	protein SHI RELATED SEQUENCE 5	SRS	TF	SRS
ncbi_111202931	protein TIFY 10B-like	Tify	TF	Tify
ncbi_106354217	protein TIFY 11B	Tify	TF	Tify
ncbi_106360317	protein TIFY 5A	Tify	TF	Tify
ncbi_106432779	protein TIFY 5B	Tify	TF	Tify
ncbi_106418200	putative transcription factor bHLH041	bHLH	TF	bHLH
ncbi_106360708	scarecrow-like protein 13	GRAS	TF	GRAS
ncbi_106419986	scarecrow-like protein 31	GRAS	TF	GRAS
ncbi_106358342	scarecrow-like protein 4	GRAS	TF	GRAS
ncbi_111197883	scarecrow-like transcription factor PAT1	GRAS	TF	GRAS
ncbi_106348969	scarecrow-like transcription factor PAT1 isoform X3	GRAS	TF	GRAS
ncbi_106347297	squamosa promoter-binding-like protein 14	SBP	TF	SBP
ncbi_106437809	squamosa promoter-binding-like protein 3	SBP	TF	SBP
ncbi_106411119	transcription activator GLK2-like	GARP-G2-like	TF	GARP->GARP-G2-like
ncbi_106415722	transcription factor ABA-INDUCIBLE bHLH-TYPE-like	bHLH	TF	bHLH
ncbi_106402068	transcription factor bHLH13-like	bHLH	TF	bHLH
ncbi_106395605	transcription factor bHLH19-like	bHLH	TF	bHLH
ncbi_106417723	transcription factor bHLH27 isoform X2	bHLH	TF	bHLH
ncbi_106357094	transcription factor bHLH30	bHLH	TF	bHLH
ncbi_106421487	transcription factor bHLH34-like	bHLH	TF	bHLH
ncbi_106368621	transcription factor bHLH66-like	bHLH	TF	bHLH
ncbi_106366825	transcription factor bHLH71-like isoform X1	bHLH	TF	bHLH
ncbi_106407720	transcription factor bHLH92	bHLH	TF	bHLH
ncbi_111213037	transcription factor bHLH92-like	bHLH	TF	bHLH
ncbi_106364335	transcription factor bHLH92-like isoform X1	bHLH	TF	bHLH
ncbi_106404673	transcription factor BIM1-like isoform X1	bHLH	TF	bHLH
ncbi_106432173	transcription factor DIVARICATA	MYB	TF	MYB->MYB
ncbi_106451195	transcription factor E2FA-like isoform X2	E2F-DP	TF	E2F-DP
ncbi_106370921	transcription factor HFR1-like	bHLH	TF	bHLH
ncbi_106449308	transcription factor HHO5-like	GARP-G2-like	TF	GARP->GARP-G2-like
ncbi_106353949	transcription factor KUA1	MYB-related	TF	MYB->MYB-related
ncbi_106351099	transcription factor MYB108-like	MYB	TF	MYB->MYB
ncbi_106412404	transcription factor MYB114 isoform X1	MYB	TF	MYB->MYB
ncbi_106428851	transcription factor MYB21	MYB	TF	MYB->MYB
ncbi_106428790	transcription factor MYB32-like	MYB	TF	MYB->MYB
ncbi_106374996	transcription factor MYB34	MYB	TF	MYB->MYB
ncbi_111204356	transcription factor MYBS3-like	MYB-related	TF	MYB->MYB-related
ncbi_106379671	transcription factor ORG3	bHLH	TF	bHLH
ncbi_106420686	transcription factor TCP15-like	TCP	TF	TCP
ncbi_106403579	transcription factor TCP15-like	TCP	TF	TCP
ncbi_106377140	transcription factor-like protein DPA	E2F-DP	TF	E2F-DP
ncbi_106390443	trihelix transcription factor ASIL2 isoform X1	Trihelix	TF	Trihelix
ncbi_111215759	trihelix transcription factor ASIL2-like	Trihelix	TF	Trihelix
ncbi_106402513	tubby-like F-box protein 6	TUB	TF	TUB
ncbi_106446689	two-component response regulator ARR12-like	GARP-ARR-B	TF	GARP->GARP-ARR-B
ncbi_106417794	two-component response regulator ARR18	GARP-ARR-B	TF	GARP->GARP-ARR-B
ncbi_106346524	two-component response regulator ARR4	Others	TR	Others
ncbi_106424890	two-component response regulator ARR6	Others	TR	Others
ncbi_106412097	two-component response regulator ARR9	Others	TR	Others
ncbi_106382607	two-component response regulator-like APRR5	Pseudo ARR-B	TR	Pseudo ARR-B
ncbi_106365636	uncharacterized protein LOC106365636	Coactivator p15	TR	Coactivator p15
ncbi_106371061	uncharacterized protein LOC106371061	C2H2	TF	C2H2
ncbi_106391486	uncharacterized protein LOC106391486	PHD	TR	PHD
ncbi_106391487	uncharacterized protein LOC106391487	PHD	TR	PHD
ncbi_106407763	uncharacterized protein LOC106407763	C2H2	TF	C2H2
ncbi_106431373	uncharacterized protein LOC106431373	MADS-MIKC	TF	MADS->MADS-MIKC
ncbi_106354746	WRKY transcription factor 18-like	WRKY	TF	WRKY
ncbi_106446122	WRKY transcription factor 18-like	WRKY	TF	WRKY
ncbi_106348144	WUSCHEL-related homeobox 13	HB-WOX	TF	HB->HB-WOX
ncbi_106350586	WUSCHEL-related homeobox 13-like	HB-WOX	TF	HB->HB-WOX
ncbi_106450836	zinc finger CCCH domain-containing protein 29-like	C3H	TF	C3H
ncbi_106447564	zinc finger CCCH domain-containing protein 30-like	C3H	TF	C3H
ncbi_106452408	zinc finger CCCH domain-containing protein 36 isoform X1	C3H	TF	C3H
ncbi_106382084	zinc finger CCCH domain-containing protein 38-like	C3H	TF	C3H
ncbi_106372338	zinc finger CCCH domain-containing protein 56-like	C3H	TF	C3H
ncbi_111202825	zinc finger CCCH domain-containing protein 58-like	C3H	TF	C3H
ncbi_111209311	zinc finger CCCH domain-containing protein 61-like	C3H	TF	C3H
ncbi_106375854	zinc finger protein CONSTANS-LIKE 12 isoform X1	Others	TR	Others
ncbi_106358044	zinc finger protein CONSTANS-LIKE 15-like	C2C2-CO-like	TF	C2C2->C2C2-CO-like
ncbi_106393197	zinc finger protein CONSTANS-LIKE 6-like	C2C2-CO-like	TF	C2C2->C2C2-CO-like
ncbi_111204505	zinc finger protein CONSTANS-LIKE 9-like	C2C2-CO-like	TF	C2C2->C2C2-CO-like
ncbi_111214008	zinc finger protein CONSTANS-LIKE 9-like, partial	C2C2-CO-like	TF	C2C2->C2C2-CO-like
ncbi_106445800	zinc finger protein HD1-like	Others	TR	Others
ncbi_106407536	zinc finger protein JACKDAW-like	C2H2	TF	C2H2
ncbi_106356214	zinc finger protein ZAT12-like	C2H2	TF	C2H2
ncbi_106356611	zinc finger protein ZAT5-like	C2H2	TF	C2H2
ncbi_106414036	zinc finger protein ZAT9	C2H2	TF	C2H2
ncbi_106347981	zinc-finger homeodomain protein 1-like	zf-HD	TF	zf-HD

## Sheet: Table S8.2
GeneID	mtype	chr	start	end	strand	pvalue	qvalue	meth.diff	NF24t1_fpkm	X17NSt1_fpkm	log2.FC.	Pvalue	FDR	position	Symbol	Description	KEGG_A_class	KEGG_B_class	Pathway	K_ID	GO.Component	GO.Function	GO.Process
ncbi_111199210	CHH	NC_027763.2	5756001	5756200	*	6.64292e-15	1.22008e-12	-22.8781	0.001	0.533333	9.05889	1.40453e-11	8.38644e-11	Upstream2kb	LOC111199210	BnaA07g07290D [Brassica napus]	Genetic Information Processing	Translation	ko03015//mRNA surveillance pathway	K14404	-	-	-
ncbi_106390859	CHH	NC_027767.2	3596201	3596400	*	1.20211e-13	1.8194e-11	-18.9513	0.44	1.18667	1.43134	2.88551e-05	0.000102695	Upstream2kb	LOC106390859	PREDICTED: agamous-like MADS-box protein AGL16 [Brassica oleracea var. oleracea] [Brassica oleracea]	-	-	-	-	GO:0043231//intracellular membrane-bounded organelle;GO:0043227//membrane-bounded organelle;GO:0043226//organelle;GO:0005623//cell;GO:0043229//intracellular organelle;GO:0044424//intracellular part;GO:0005622//intracellular;GO:0044464//cell part	GO:0005488//binding;GO:0001071//nucleic acid binding transcription factor activity;GO:0005515//protein binding;GO:0046983//protein dimerization activity	GO:0032502//developmental process;GO:0009888//tissue development;GO:0008152//metabolic process;GO:0003006//developmental process involved in reproduction;GO:0050896//response to stimulus;GO:0042545//cell wall modification;GO:0060255//regulation of macromolecule metabolic process;GO:0044249//cellular biosynthetic process;GO:0010374//stomatal complex development;GO:0090558//plant epidermis developm…
ncbi_106405909	CHG	NC_027769.2	72479101	72479300	*	9.46244e-07	5.756e-05	-33.025	2.91333	6.85333	1.23414	3.80214e-08	1.79404e-07	Genebody	LOC106405909	PREDICTED: agamous-like MADS-box protein AGL19 [Brassica oleracea var. oleracea] [Brassica oleracea]	-	-	-	-	GO:0043227//membrane-bounded organelle;GO:0005623//cell;GO:0044464//cell part;GO:0043226//organelle;GO:0043229//intracellular organelle;GO:0044424//intracellular part;GO:0043231//intracellular membrane-bounded organelle;GO:0005622//intracellular	GO:0005488//binding;GO:0001071//nucleic acid binding transcription factor activity;GO:0005515//protein binding	GO:0008152//metabolic process;GO:0099402//plant organ development;GO:0009411//response to UV;GO:0000003//reproduction;GO:0009058//biosynthetic process;GO:0050789//regulation of biological process;GO:0009416//response to light stimulus;GO:0044767//single-organism developmental process;GO:0050793//regulation of developmental process;GO:0048731//system development;GO:0040034//regulation of developme…
ncbi_106405909	CHG	NC_027769.2	72479201	72479400	*	1.69758e-10	2.54932e-08	-43.6782	2.91333	6.85333	1.23414	3.80214e-08	1.79404e-07	Genebody	LOC106405909	PREDICTED: agamous-like MADS-box protein AGL19 [Brassica oleracea var. oleracea] [Brassica oleracea]	-	-	-	-	GO:0043227//membrane-bounded organelle;GO:0005623//cell;GO:0044464//cell part;GO:0043226//organelle;GO:0043229//intracellular organelle;GO:0044424//intracellular part;GO:0043231//intracellular membrane-bounded organelle;GO:0005622//intracellular	GO:0005488//binding;GO:0001071//nucleic acid binding transcription factor activity;GO:0005515//protein binding	GO:0008152//metabolic process;GO:0099402//plant organ development;GO:0009411//response to UV;GO:0000003//reproduction;GO:0009058//biosynthetic process;GO:0050789//regulation of biological process;GO:0009416//response to light stimulus;GO:0044767//single-organism developmental process;GO:0050793//regulation of developmental process;GO:0048731//system development;GO:0040034//regulation of developme…
ncbi_106405909	CHG	NC_027769.2	72471301	72471500	*	0.000144382	0.00401857	-32.4786	2.91333	6.85333	1.23414	3.80214e-08	1.79404e-07	Downstream2kb	LOC106405909	PREDICTED: agamous-like MADS-box protein AGL19 [Brassica oleracea var. oleracea] [Brassica oleracea]	-	-	-	-	GO:0043227//membrane-bounded organelle;GO:0005623//cell;GO:0044464//cell part;GO:0043226//organelle;GO:0043229//intracellular organelle;GO:0044424//intracellular part;GO:0043231//intracellular membrane-bounded organelle;GO:0005622//intracellular	GO:0005488//binding;GO:0001071//nucleic acid binding transcription factor activity;GO:0005515//protein binding	GO:0008152//metabolic process;GO:0099402//plant organ development;GO:0009411//response to UV;GO:0000003//reproduction;GO:0009058//biosynthetic process;GO:0050789//regulation of biological process;GO:0009416//response to light stimulus;GO:0044767//single-organism developmental process;GO:0050793//regulation of developmental process;GO:0048731//system development;GO:0040034//regulation of developme…
ncbi_106405909	CHH	NC_027769.2	72483701	72483900	*	5.1235e-27	3.75607e-24	-31.7084	2.91333	6.85333	1.23414	3.80214e-08	1.79404e-07	Upstream2kb	LOC106405909	PREDICTED: agamous-like MADS-box protein AGL19 [Brassica oleracea var. oleracea] [Brassica oleracea]	-	-	-	-	GO:0043227//membrane-bounded organelle;GO:0005623//cell;GO:0044464//cell part;GO:0043226//organelle;GO:0043229//intracellular organelle;GO:0044424//intracellular part;GO:0043231//intracellular membrane-bounded organelle;GO:0005622//intracellular	GO:0005488//binding;GO:0001071//nucleic acid binding transcription factor activity;GO:0005515//protein binding	GO:0008152//metabolic process;GO:0099402//plant organ development;GO:0009411//response to UV;GO:0000003//reproduction;GO:0009058//biosynthetic process;GO:0050789//regulation of biological process;GO:0009416//response to light stimulus;GO:0044767//single-organism developmental process;GO:0050793//regulation of developmental process;GO:0048731//system development;GO:0040034//regulation of developme…
ncbi_106405909	CHH	NC_027769.2	72477901	72478100	*	1.54635e-05	0.000346057	-15.3014	2.91333	6.85333	1.23414	3.80214e-08	1.79404e-07	Genebody	LOC106405909	PREDICTED: agamous-like MADS-box protein AGL19 [Brassica oleracea var. oleracea] [Brassica oleracea]	-	-	-	-	GO:0043227//membrane-bounded organelle;GO:0005623//cell;GO:0044464//cell part;GO:0043226//organelle;GO:0043229//intracellular organelle;GO:0044424//intracellular part;GO:0043231//intracellular membrane-bounded organelle;GO:0005622//intracellular	GO:0005488//binding;GO:0001071//nucleic acid binding transcription factor activity;GO:0005515//protein binding	GO:0008152//metabolic process;GO:0099402//plant organ development;GO:0009411//response to UV;GO:0000003//reproduction;GO:0009058//biosynthetic process;GO:0050789//regulation of biological process;GO:0009416//response to light stimulus;GO:0044767//single-organism developmental process;GO:0050793//regulation of developmental process;GO:0048731//system development;GO:0040034//regulation of developme…
ncbi_106400110	CG	NC_027771.2	42989701	42989900	*	1.19524e-11	6.99913e-10	44.1885	0.593333	1.82333	1.61966	5.19319e-07	2.21541e-06	Upstream2kb	LOC106400110	PREDICTED: agamous-like MADS-box protein AGL80 [Brassica napus]	-	-	-	-	GO:0043231//intracellular membrane-bounded organelle;GO:0043229//intracellular organelle;GO:0044464//cell part;GO:0005622//intracellular;GO:0005634//nucleus;GO:0043226//organelle;GO:0044424//intracellular part;GO:0043076//megasporocyte nucleus;GO:0005623//cell;GO:0043227//membrane-bounded organelle	GO:0005488//binding	GO:0007165//signal transduction;GO:0009987//cellular process;GO:0044699//single-organism process;GO:0050896//response to stimulus;GO:0023052//signaling;GO:0009605//response to external stimulus;GO:0050794//regulation of cellular process;GO:0044700//single organism signaling;GO:0019932//second-messenger-mediated signaling;GO:0065007//biological regulation;GO:0050789//regulation of biological proce…
ncbi_106400110	CG	NC_027771.2	42989801	42990000	*	2.8971e-29	6.86674e-27	76.3447	0.593333	1.82333	1.61966	5.19319e-07	2.21541e-06	Upstream2kb	LOC106400110	PREDICTED: agamous-like MADS-box protein AGL80 [Brassica napus]	-	-	-	-	GO:0043231//intracellular membrane-bounded organelle;GO:0043229//intracellular organelle;GO:0044464//cell part;GO:0005622//intracellular;GO:0005634//nucleus;GO:0043226//organelle;GO:0044424//intracellular part;GO:0043076//megasporocyte nucleus;GO:0005623//cell;GO:0043227//membrane-bounded organelle	GO:0005488//binding	GO:0007165//signal transduction;GO:0009987//cellular process;GO:0044699//single-organism process;GO:0050896//response to stimulus;GO:0023052//signaling;GO:0009605//response to external stimulus;GO:0050794//regulation of cellular process;GO:0044700//single organism signaling;GO:0019932//second-messenger-mediated signaling;GO:0065007//biological regulation;GO:0050789//regulation of biological proce…
ncbi_106400110	CG	NC_027771.2	42992701	42992900	*	1.77925e-25	3.34154e-23	70.5128	0.593333	1.82333	1.61966	5.19319e-07	2.21541e-06	Downstream2kb	LOC106400110	PREDICTED: agamous-like MADS-box protein AGL80 [Brassica napus]	-	-	-	-	GO:0043231//intracellular membrane-bounded organelle;GO:0043229//intracellular organelle;GO:0044464//cell part;GO:0005622//intracellular;GO:0005634//nucleus;GO:0043226//organelle;GO:0044424//intracellular part;GO:0043076//megasporocyte nucleus;GO:0005623//cell;GO:0043227//membrane-bounded organelle	GO:0005488//binding	GO:0007165//signal transduction;GO:0009987//cellular process;GO:0044699//single-organism process;GO:0050896//response to stimulus;GO:0023052//signaling;GO:0009605//response to external stimulus;GO:0050794//regulation of cellular process;GO:0044700//single organism signaling;GO:0019932//second-messenger-mediated signaling;GO:0065007//biological regulation;GO:0050789//regulation of biological proce…
ncbi_106384892	CHH	NC_027769.2	6074801	6075000	*	1.7214e-05	0.000378852	-16.0172	0.546667	0.126667	-2.10962	4.85458e-06	1.88195e-05	Upstream2kb	LOC106384892	PREDICTED: AP2-like ethylene-responsive transcription factor AIL6 [Brassica napus]	-	-	-	-	-	-	-
ncbi_106384892	CHH	NC_027769.2	6079301	6079500	*	2.06711e-10	1.73152e-08	20	0.546667	0.126667	-2.10962	4.85458e-06	1.88195e-05	Genebody	LOC106384892	PREDICTED: AP2-like ethylene-responsive transcription factor AIL6 [Brassica napus]	-	-	-	-	-	-	-
ncbi_106346792	CG	NC_027762.2	8358201	8358400	*	9.23473e-17	9.12378e-15	82.7957	0.001	0.143333	7.16323	0.0082831	0.0201474	Upstream2kb	LOC106346792	PREDICTED: AP2-like ethylene-responsive transcription factor At1g16060 [Brassica napus]	-	-	-	-	GO:0005623//cell;GO:0005622//intracellular;GO:0043229//intracellular organelle;GO:0044464//cell part;GO:0044424//intracellular part;GO:0043227//membrane-bounded organelle;GO:0043231//intracellular membrane-bounded organelle;GO:0043226//organelle	GO:1901363//heterocyclic compound binding;GO:0097159//organic cyclic compound binding;GO:0003700//transcription factor activity, sequence-specific DNA binding;GO:0005488//binding;GO:0003676//nucleic acid binding;GO:0001071//nucleic acid binding transcription factor activity	GO:0046890//regulation of lipid biosynthetic process;GO:0009891//positive regulation of biosynthetic process;GO:0006970//response to osmotic stress;GO:0044700//single organism signaling;GO:0019216//regulation of lipid metabolic process;GO:2000112//regulation of cellular macromolecule biosynthetic process;GO:0040007//growth;GO:0023052//signaling;GO:0007154//cell communication;GO:0019219//regulatio…
ncbi_106346792	CG	NC_027762.2	8358301	8358500	*	1.66565e-32	4.73477e-30	87.5	0.001	0.143333	7.16323	0.0082831	0.0201474	Upstream2kb	LOC106346792	PREDICTED: AP2-like ethylene-responsive transcription factor At1g16060 [Brassica napus]	-	-	-	-	GO:0005623//cell;GO:0005622//intracellular;GO:0043229//intracellular organelle;GO:0044464//cell part;GO:0044424//intracellular part;GO:0043227//membrane-bounded organelle;GO:0043231//intracellular membrane-bounded organelle;GO:0043226//organelle	GO:1901363//heterocyclic compound binding;GO:0097159//organic cyclic compound binding;GO:0003700//transcription factor activity, sequence-specific DNA binding;GO:0005488//binding;GO:0003676//nucleic acid binding;GO:0001071//nucleic acid binding transcription factor activity	GO:0046890//regulation of lipid biosynthetic process;GO:0009891//positive regulation of biosynthetic process;GO:0006970//response to osmotic stress;GO:0044700//single organism signaling;GO:0019216//regulation of lipid metabolic process;GO:2000112//regulation of cellular macromolecule biosynthetic process;GO:0040007//growth;GO:0023052//signaling;GO:0007154//cell communication;GO:0019219//regulatio…
ncbi_106346792	CG	NC_027762.2	8358401	8358600	*	2.16887e-16	2.07321e-14	75.4902	0.001	0.143333	7.16323	0.0082831	0.0201474	Upstream2kb	LOC106346792	PREDICTED: AP2-like ethylene-responsive transcription factor At1g16060 [Brassica napus]	-	-	-	-	GO:0005623//cell;GO:0005622//intracellular;GO:0043229//intracellular organelle;GO:0044464//cell part;GO:0044424//intracellular part;GO:0043227//membrane-bounded organelle;GO:0043231//intracellular membrane-bounded organelle;GO:0043226//organelle	GO:1901363//heterocyclic compound binding;GO:0097159//organic cyclic compound binding;GO:0003700//transcription factor activity, sequence-specific DNA binding;GO:0005488//binding;GO:0003676//nucleic acid binding;GO:0001071//nucleic acid binding transcription factor activity	GO:0046890//regulation of lipid biosynthetic process;GO:0009891//positive regulation of biosynthetic process;GO:0006970//response to osmotic stress;GO:0044700//single organism signaling;GO:0019216//regulation of lipid metabolic process;GO:2000112//regulation of cellular macromolecule biosynthetic process;GO:0040007//growth;GO:0023052//signaling;GO:0007154//cell communication;GO:0019219//regulatio…
ncbi_106346792	CHG	NC_027762.2	8358301	8358500	*	1.57555e-09	1.93206e-07	47.6636	0.001	0.143333	7.16323	0.0082831	0.0201474	Upstream2kb	LOC106346792	PREDICTED: AP2-like ethylene-responsive transcription factor At1g16060 [Brassica napus]	-	-	-	-	GO:0005623//cell;GO:0005622//intracellular;GO:0043229//intracellular organelle;GO:0044464//cell part;GO:0044424//intracellular part;GO:0043227//membrane-bounded organelle;GO:0043231//intracellular membrane-bounded organelle;GO:0043226//organelle	GO:1901363//heterocyclic compound binding;GO:0097159//organic cyclic compound binding;GO:0003700//transcription factor activity, sequence-specific DNA binding;GO:0005488//binding;GO:0003676//nucleic acid binding;GO:0001071//nucleic acid binding transcription factor activity	GO:0046890//regulation of lipid biosynthetic process;GO:0009891//positive regulation of biosynthetic process;GO:0006970//response to osmotic stress;GO:0044700//single organism signaling;GO:0019216//regulation of lipid metabolic process;GO:2000112//regulation of cellular macromolecule biosynthetic process;GO:0040007//growth;GO:0023052//signaling;GO:0007154//cell communication;GO:0019219//regulatio…
ncbi_106346792	CHG	NC_027762.2	8358401	8358600	*	6.68851e-05	0.00214775	26.3158	0.001	0.143333	7.16323	0.0082831	0.0201474	Upstream2kb	LOC106346792	PREDICTED: AP2-like ethylene-responsive transcription factor At1g16060 [Brassica napus]	-	-	-	-	GO:0005623//cell;GO:0005622//intracellular;GO:0043229//intracellular organelle;GO:0044464//cell part;GO:0044424//intracellular part;GO:0043227//membrane-bounded organelle;GO:0043231//intracellular membrane-bounded organelle;GO:0043226//organelle	GO:1901363//heterocyclic compound binding;GO:0097159//organic cyclic compound binding;GO:0003700//transcription factor activity, sequence-specific DNA binding;GO:0005488//binding;GO:0003676//nucleic acid binding;GO:0001071//nucleic acid binding transcription factor activity	GO:0046890//regulation of lipid biosynthetic process;GO:0009891//positive regulation of biosynthetic process;GO:0006970//response to osmotic stress;GO:0044700//single organism signaling;GO:0019216//regulation of lipid metabolic process;GO:2000112//regulation of cellular macromolecule biosynthetic process;GO:0040007//growth;GO:0023052//signaling;GO:0007154//cell communication;GO:0019219//regulatio…
ncbi_106346792	CHH	NC_027762.2	8358201	8358400	*	7.94874e-13	1.04895e-10	16.5512	0.001	0.143333	7.16323	0.0082831	0.0201474	Upstream2kb	LOC106346792	PREDICTED: AP2-like ethylene-responsive transcription factor At1g16060 [Brassica napus]	-	-	-	-	GO:0005623//cell;GO:0005622//intracellular;GO:0043229//intracellular organelle;GO:0044464//cell part;GO:0044424//intracellular part;GO:0043227//membrane-bounded organelle;GO:0043231//intracellular membrane-bounded organelle;GO:0043226//organelle	GO:1901363//heterocyclic compound binding;GO:0097159//organic cyclic compound binding;GO:0003700//transcription factor activity, sequence-specific DNA binding;GO:0005488//binding;GO:0003676//nucleic acid binding;GO:0001071//nucleic acid binding transcription factor activity	GO:0046890//regulation of lipid biosynthetic process;GO:0009891//positive regulation of biosynthetic process;GO:0006970//response to osmotic stress;GO:0044700//single organism signaling;GO:0019216//regulation of lipid metabolic process;GO:2000112//regulation of cellular macromolecule biosynthetic process;GO:0040007//growth;GO:0023052//signaling;GO:0007154//cell communication;GO:0019219//regulatio…
ncbi_106346792	CHH	NC_027762.2	8358301	8358500	*	1.43752e-10	1.24357e-08	18.0117	0.001	0.143333	7.16323	0.0082831	0.0201474	Upstream2kb	LOC106346792	PREDICTED: AP2-like ethylene-responsive transcription factor At1g16060 [Brassica napus]	-	-	-	-	GO:0005623//cell;GO:0005622//intracellular;GO:0043229//intracellular organelle;GO:0044464//cell part;GO:0044424//intracellular part;GO:0043227//membrane-bounded organelle;GO:0043231//intracellular membrane-bounded organelle;GO:0043226//organelle	GO:1901363//heterocyclic compound binding;GO:0097159//organic cyclic compound binding;GO:0003700//transcription factor activity, sequence-specific DNA binding;GO:0005488//binding;GO:0003676//nucleic acid binding;GO:0001071//nucleic acid binding transcription factor activity	GO:0046890//regulation of lipid biosynthetic process;GO:0009891//positive regulation of biosynthetic process;GO:0006970//response to osmotic stress;GO:0044700//single organism signaling;GO:0019216//regulation of lipid metabolic process;GO:2000112//regulation of cellular macromolecule biosynthetic process;GO:0040007//growth;GO:0023052//signaling;GO:0007154//cell communication;GO:0019219//regulatio…
ncbi_106385800	CHH	NC_027758.2	8706401	8706600	*	4.03932e-21	1.64304e-18	27.0661	0.123333	0.666667	2.4344	2.26867e-05	8.16675e-05	Upstream2kb	LOC106385800	PREDICTED: AP2-like ethylene-responsive transcription factor TOE2 [Brassica napus]	-	-	-	-	GO:0005622//intracellular;GO:0044424//intracellular part;GO:0043231//intracellular membrane-bounded organelle;GO:0043227//membrane-bounded organelle;GO:0043226//organelle;GO:0044464//cell part;GO:0043229//intracellular organelle;GO:0005623//cell	GO:0001071//nucleic acid binding transcription factor activity;GO:0005488//binding	GO:0010467//gene expression;GO:1901576//organic substance biosynthetic process;GO:0044260//cellular macromolecule metabolic process;GO:0009058//biosynthetic process;GO:0044237//cellular metabolic process;GO:0050794//regulation of cellular process;GO:0044249//cellular biosynthetic process;GO:0009059//macromolecule biosynthetic process;GO:0008152//metabolic process;GO:0034645//cellular macromolecul…
ncbi_106385800	CHH	NC_027758.2	8706501	8706700	*	2.17837e-32	2.51098e-29	35.2804	0.123333	0.666667	2.4344	2.26867e-05	8.16675e-05	Upstream2kb	LOC106385800	PREDICTED: AP2-like ethylene-responsive transcription factor TOE2 [Brassica napus]	-	-	-	-	GO:0005622//intracellular;GO:0044424//intracellular part;GO:0043231//intracellular membrane-bounded organelle;GO:0043227//membrane-bounded organelle;GO:0043226//organelle;GO:0044464//cell part;GO:0043229//intracellular organelle;GO:0005623//cell	GO:0001071//nucleic acid binding transcription factor activity;GO:0005488//binding	GO:0010467//gene expression;GO:1901576//organic substance biosynthetic process;GO:0044260//cellular macromolecule metabolic process;GO:0009058//biosynthetic process;GO:0044237//cellular metabolic process;GO:0050794//regulation of cellular process;GO:0044249//cellular biosynthetic process;GO:0009059//macromolecule biosynthetic process;GO:0008152//metabolic process;GO:0034645//cellular macromolecul…
ncbi_106354590	CHG	NC_027772.2	43919001	43919200	*	8.9503e-13	2.04827e-10	32.906	5.53	2.28667	-1.27403	8.02816e-21	7.43445e-20	Downstream2kb	LOC106354590	PREDICTED: auxin response factor 17-like [Brassica napus]	-	-	-	-	-	-	-
ncbi_106354590	CHG	NC_027772.2	43919101	43919300	*	6.43862e-10	8.58294e-08	34.1969	5.53	2.28667	-1.27403	8.02816e-21	7.43445e-20	Downstream2kb	LOC106354590	PREDICTED: auxin response factor 17-like [Brassica napus]	-	-	-	-	-	-	-
ncbi_106444988	CG	NC_027760.2	823901	824100	*	3.96404e-05	0.000745383	-35	5.53333	12.02	1.11922	6.33434e-23	6.3078e-22	Downstream2kb	LOC106444988	PREDICTED: auxin response factor 18-like [Brassica napus]	-	-	-	-	GO:0044464//cell part;GO:0044424//intracellular part;GO:0005623//cell;GO:0005622//intracellular;GO:0043227//membrane-bounded organelle;GO:0043231//intracellular membrane-bounded organelle;GO:0043229//intracellular organelle;GO:0043226//organelle	GO:0005515//protein binding;GO:0001071//nucleic acid binding transcription factor activity;GO:0005488//binding	GO:0065007//biological regulation;GO:0034645//cellular macromolecule biosynthetic process;GO:0050896//response to stimulus;GO:0042221//response to chemical;GO:0007165//signal transduction;GO:0044249//cellular biosynthetic process;GO:0044763//single-organism cellular process;GO:0051716//cellular response to stimulus;GO:0009755//hormone-mediated signaling pathway;GO:0010033//response to organic sub…
ncbi_106444988	CHH	NC_027760.2	828401	828600	*	1.6363e-05	0.000362999	18.0021	5.53333	12.02	1.11922	6.33434e-23	6.3078e-22	Upstream2kb	LOC106444988	PREDICTED: auxin response factor 18-like [Brassica napus]	-	-	-	-	GO:0044464//cell part;GO:0044424//intracellular part;GO:0005623//cell;GO:0005622//intracellular;GO:0043227//membrane-bounded organelle;GO:0043231//intracellular membrane-bounded organelle;GO:0043229//intracellular organelle;GO:0043226//organelle	GO:0005515//protein binding;GO:0001071//nucleic acid binding transcription factor activity;GO:0005488//binding	GO:0065007//biological regulation;GO:0034645//cellular macromolecule biosynthetic process;GO:0050896//response to stimulus;GO:0042221//response to chemical;GO:0007165//signal transduction;GO:0044249//cellular biosynthetic process;GO:0044763//single-organism cellular process;GO:0051716//cellular response to stimulus;GO:0009755//hormone-mediated signaling pathway;GO:0010033//response to organic sub…
ncbi_106444988	CHH	NC_027760.2	828501	828700	*	0.000295598	0.00399457	16.1921	5.53333	12.02	1.11922	6.33434e-23	6.3078e-22	Upstream2kb	LOC106444988	PREDICTED: auxin response factor 18-like [Brassica napus]	-	-	-	-	GO:0044464//cell part;GO:0044424//intracellular part;GO:0005623//cell;GO:0005622//intracellular;GO:0043227//membrane-bounded organelle;GO:0043231//intracellular membrane-bounded organelle;GO:0043229//intracellular organelle;GO:0043226//organelle	GO:0005515//protein binding;GO:0001071//nucleic acid binding transcription factor activity;GO:0005488//binding	GO:0065007//biological regulation;GO:0034645//cellular macromolecule biosynthetic process;GO:0050896//response to stimulus;GO:0042221//response to chemical;GO:0007165//signal transduction;GO:0044249//cellular biosynthetic process;GO:0044763//single-organism cellular process;GO:0051716//cellular response to stimulus;GO:0009755//hormone-mediated signaling pathway;GO:0010033//response to organic sub…
ncbi_106414111	CHH	NC_027757.2	9593401	9593600	*	5.52742e-18	1.5514e-15	-31.6136	2.91667	0.84	-1.79586	5.0176e-27	5.72593e-26	Upstream2kb	LOC106414111	PREDICTED: auxin response factor 9-like isoform X2 [Brassica napus]	Environmental Information Processing	Signal transduction	ko04075//Plant hormone signal transduction	K14486	-	-	-
ncbi_106414111	CHH	NC_027757.2	9593501	9593700	*	1.48081e-17	3.94032e-15	-26.6667	2.91667	0.84	-1.79586	5.0176e-27	5.72593e-26	Upstream2kb	LOC106414111	PREDICTED: auxin response factor 9-like isoform X2 [Brassica napus]	Environmental Information Processing	Signal transduction	ko04075//Plant hormone signal transduction	K14486	-	-	-
ncbi_106414111	CHH	NC_027757.2	9593701	9593900	*	1.99933e-10	1.67982e-08	-23.5492	2.91667	0.84	-1.79586	5.0176e-27	5.72593e-26	Upstream2kb	LOC106414111	PREDICTED: auxin response factor 9-like isoform X2 [Brassica napus]	Environmental Information Processing	Signal transduction	ko04075//Plant hormone signal transduction	K14486	-	-	-
ncbi_106414111	CHH	NC_027757.2	9594101	9594300	*	3.56986e-16	7.88395e-14	-25.5462	2.91667	0.84	-1.79586	5.0176e-27	5.72593e-26	Upstream2kb	LOC106414111	PREDICTED: auxin response factor 9-like isoform X2 [Brassica napus]	Environmental Information Processing	Signal transduction	ko04075//Plant hormone signal transduction	K14486	-	-	-
ncbi_111200408	CG	NC_027765.2	43539701	43539900	*	2.33347e-14	1.83826e-12	55.9829	17.2133	45.4033	1.39927	5.1137e-74	1.49073e-72	Downstream2kb	LOC111200408	BnaA08g27770D [Brassica napus]	Environmental Information Processing	Signal transduction	ko04075//Plant hormone signal transduction	K14484	GO:0044424//intracellular part;GO:0044464//cell part;GO:0043227//membrane-bounded organelle;GO:0005623//cell;GO:0043229//intracellular organelle;GO:0043226//organelle;GO:0005622//intracellular;GO:0043231//intracellular membrane-bounded organelle	GO:0005488//binding;GO:0005515//protein binding;GO:0001071//nucleic acid binding transcription factor activity	GO:0009987//cellular process;GO:0009725//response to hormone;GO:0051094//positive regulation of developmental process;GO:0050789//regulation of biological process;GO:0050793//regulation of developmental process;GO:0051716//cellular response to stimulus;GO:0050794//regulation of cellular process;GO:0009719//response to endogenous stimulus;GO:0023052//signaling;GO:0010033//response to organic subst…
ncbi_111200408	CG	NC_027765.2	43539801	43540000	*	2.65376e-11	1.48967e-09	35.6048	17.2133	45.4033	1.39927	5.1137e-74	1.49073e-72	Downstream2kb	LOC111200408	BnaA08g27770D [Brassica napus]	Environmental Information Processing	Signal transduction	ko04075//Plant hormone signal transduction	K14484	GO:0044424//intracellular part;GO:0044464//cell part;GO:0043227//membrane-bounded organelle;GO:0005623//cell;GO:0043229//intracellular organelle;GO:0043226//organelle;GO:0005622//intracellular;GO:0043231//intracellular membrane-bounded organelle	GO:0005488//binding;GO:0005515//protein binding;GO:0001071//nucleic acid binding transcription factor activity	GO:0009987//cellular process;GO:0009725//response to hormone;GO:0051094//positive regulation of developmental process;GO:0050789//regulation of biological process;GO:0050793//regulation of developmental process;GO:0051716//cellular response to stimulus;GO:0050794//regulation of cellular process;GO:0009719//response to endogenous stimulus;GO:0023052//signaling;GO:0010033//response to organic subst…
ncbi_106406807	CG	NC_027771.2	17323701	17323900	*	3.4096e-20	4.44036e-18	66.4761	19.8167	78.17	1.9799	5.1496e-192	4.9155e-190	Upstream2kb	LOC106406807	PREDICTED: auxin-responsive protein IAA19 [Brassica napus]	Environmental Information Processing	Signal transduction	ko04075//Plant hormone signal transduction	K14484	GO:0044464//cell part;GO:0043227//membrane-bounded organelle;GO:0043231//intracellular membrane-bounded organelle;GO:0043229//intracellular organelle;GO:0044424//intracellular part;GO:0005622//intracellular;GO:0043226//organelle;GO:0005623//cell	GO:0001071//nucleic acid binding transcription factor activity;GO:0005515//protein binding;GO:0005488//binding	GO:0009059//macromolecule biosynthetic process;GO:0032502//developmental process;GO:0044699//single-organism process;GO:0048528//post-embryonic root development;GO:0000003//reproduction;GO:0042221//response to chemical;GO:0009058//biosynthetic process;GO:0007165//signal transduction;GO:0010468//regulation of gene expression;GO:0071704//organic substance metabolic process;GO:0023052//signaling;GO:…
ncbi_106406807	CG	NC_027771.2	17323801	17324000	*	5.7527e-133	5.4844e-129	95.8809	19.8167	78.17	1.9799	5.1496e-192	4.9155e-190	Upstream2kb	LOC106406807	PREDICTED: auxin-responsive protein IAA19 [Brassica napus]	Environmental Information Processing	Signal transduction	ko04075//Plant hormone signal transduction	K14484	GO:0044464//cell part;GO:0043227//membrane-bounded organelle;GO:0043231//intracellular membrane-bounded organelle;GO:0043229//intracellular organelle;GO:0044424//intracellular part;GO:0005622//intracellular;GO:0043226//organelle;GO:0005623//cell	GO:0001071//nucleic acid binding transcription factor activity;GO:0005515//protein binding;GO:0005488//binding	GO:0009059//macromolecule biosynthetic process;GO:0032502//developmental process;GO:0044699//single-organism process;GO:0048528//post-embryonic root development;GO:0000003//reproduction;GO:0042221//response to chemical;GO:0009058//biosynthetic process;GO:0007165//signal transduction;GO:0010468//regulation of gene expression;GO:0071704//organic substance metabolic process;GO:0023052//signaling;GO:…
ncbi_106406807	CG	NC_027771.2	17323901	17324100	*	1.4202e-188	4.6726e-184	98.7692	19.8167	78.17	1.9799	5.1496e-192	4.9155e-190	Upstream2kb	LOC106406807	PREDICTED: auxin-responsive protein IAA19 [Brassica napus]	Environmental Information Processing	Signal transduction	ko04075//Plant hormone signal transduction	K14484	GO:0044464//cell part;GO:0043227//membrane-bounded organelle;GO:0043231//intracellular membrane-bounded organelle;GO:0043229//intracellular organelle;GO:0044424//intracellular part;GO:0005622//intracellular;GO:0043226//organelle;GO:0005623//cell	GO:0001071//nucleic acid binding transcription factor activity;GO:0005515//protein binding;GO:0005488//binding	GO:0009059//macromolecule biosynthetic process;GO:0032502//developmental process;GO:0044699//single-organism process;GO:0048528//post-embryonic root development;GO:0000003//reproduction;GO:0042221//response to chemical;GO:0009058//biosynthetic process;GO:0007165//signal transduction;GO:0010468//regulation of gene expression;GO:0071704//organic substance metabolic process;GO:0023052//signaling;GO:…
ncbi_106406807	CG	NC_027771.2	17323801	17324000	*	5.7527e-133	5.4844e-129	95.8809	19.8167	78.17	1.9799	5.1496e-192	4.9155e-190	Genebody	LOC106406807	PREDICTED: auxin-responsive protein IAA19 [Brassica napus]	Environmental Information Processing	Signal transduction	ko04075//Plant hormone signal transduction	K14484	GO:0044464//cell part;GO:0043227//membrane-bounded organelle;GO:0043231//intracellular membrane-bounded organelle;GO:0043229//intracellular organelle;GO:0044424//intracellular part;GO:0005622//intracellular;GO:0043226//organelle;GO:0005623//cell	GO:0001071//nucleic acid binding transcription factor activity;GO:0005515//protein binding;GO:0005488//binding	GO:0009059//macromolecule biosynthetic process;GO:0032502//developmental process;GO:0044699//single-organism process;GO:0048528//post-embryonic root development;GO:0000003//reproduction;GO:0042221//response to chemical;GO:0009058//biosynthetic process;GO:0007165//signal transduction;GO:0010468//regulation of gene expression;GO:0071704//organic substance metabolic process;GO:0023052//signaling;GO:…
ncbi_106406807	CG	NC_027771.2	17323901	17324100	*	1.4202e-188	4.6726e-184	98.7692	19.8167	78.17	1.9799	5.1496e-192	4.9155e-190	Genebody	LOC106406807	PREDICTED: auxin-responsive protein IAA19 [Brassica napus]	Environmental Information Processing	Signal transduction	ko04075//Plant hormone signal transduction	K14484	GO:0044464//cell part;GO:0043227//membrane-bounded organelle;GO:0043231//intracellular membrane-bounded organelle;GO:0043229//intracellular organelle;GO:0044424//intracellular part;GO:0005622//intracellular;GO:0043226//organelle;GO:0005623//cell	GO:0001071//nucleic acid binding transcription factor activity;GO:0005515//protein binding;GO:0005488//binding	GO:0009059//macromolecule biosynthetic process;GO:0032502//developmental process;GO:0044699//single-organism process;GO:0048528//post-embryonic root development;GO:0000003//reproduction;GO:0042221//response to chemical;GO:0009058//biosynthetic process;GO:0007165//signal transduction;GO:0010468//regulation of gene expression;GO:0071704//organic substance metabolic process;GO:0023052//signaling;GO:…
ncbi_106406807	CG	NC_027771.2	17324001	17324200	*	1.2348e-112	6.8396e-109	98.5849	19.8167	78.17	1.9799	5.1496e-192	4.9155e-190	Genebody	LOC106406807	PREDICTED: auxin-responsive protein IAA19 [Brassica napus]	Environmental Information Processing	Signal transduction	ko04075//Plant hormone signal transduction	K14484	GO:0044464//cell part;GO:0043227//membrane-bounded organelle;GO:0043231//intracellular membrane-bounded organelle;GO:0043229//intracellular organelle;GO:0044424//intracellular part;GO:0005622//intracellular;GO:0043226//organelle;GO:0005623//cell	GO:0001071//nucleic acid binding transcription factor activity;GO:0005515//protein binding;GO:0005488//binding	GO:0009059//macromolecule biosynthetic process;GO:0032502//developmental process;GO:0044699//single-organism process;GO:0048528//post-embryonic root development;GO:0000003//reproduction;GO:0042221//response to chemical;GO:0009058//biosynthetic process;GO:0007165//signal transduction;GO:0010468//regulation of gene expression;GO:0071704//organic substance metabolic process;GO:0023052//signaling;GO:…
ncbi_106406807	CG	NC_027771.2	17324101	17324300	*	5.94909e-68	8.0947e-65	98.75	19.8167	78.17	1.9799	5.1496e-192	4.9155e-190	Genebody	LOC106406807	PREDICTED: auxin-responsive protein IAA19 [Brassica napus]	Environmental Information Processing	Signal transduction	ko04075//Plant hormone signal transduction	K14484	GO:0044464//cell part;GO:0043227//membrane-bounded organelle;GO:0043231//intracellular membrane-bounded organelle;GO:0043229//intracellular organelle;GO:0044424//intracellular part;GO:0005622//intracellular;GO:0043226//organelle;GO:0005623//cell	GO:0001071//nucleic acid binding transcription factor activity;GO:0005515//protein binding;GO:0005488//binding	GO:0009059//macromolecule biosynthetic process;GO:0032502//developmental process;GO:0044699//single-organism process;GO:0048528//post-embryonic root development;GO:0000003//reproduction;GO:0042221//response to chemical;GO:0009058//biosynthetic process;GO:0007165//signal transduction;GO:0010468//regulation of gene expression;GO:0071704//organic substance metabolic process;GO:0023052//signaling;GO:…
ncbi_106406807	CG	NC_027771.2	17324501	17324700	*	1.54515e-29	3.72087e-27	99.0909	19.8167	78.17	1.9799	5.1496e-192	4.9155e-190	Genebody	LOC106406807	PREDICTED: auxin-responsive protein IAA19 [Brassica napus]	Environmental Information Processing	Signal transduction	ko04075//Plant hormone signal transduction	K14484	GO:0044464//cell part;GO:0043227//membrane-bounded organelle;GO:0043231//intracellular membrane-bounded organelle;GO:0043229//intracellular organelle;GO:0044424//intracellular part;GO:0005622//intracellular;GO:0043226//organelle;GO:0005623//cell	GO:0001071//nucleic acid binding transcription factor activity;GO:0005515//protein binding;GO:0005488//binding	GO:0009059//macromolecule biosynthetic process;GO:0032502//developmental process;GO:0044699//single-organism process;GO:0048528//post-embryonic root development;GO:0000003//reproduction;GO:0042221//response to chemical;GO:0009058//biosynthetic process;GO:0007165//signal transduction;GO:0010468//regulation of gene expression;GO:0071704//organic substance metabolic process;GO:0023052//signaling;GO:…
ncbi_106406807	CG	NC_027771.2	17324801	17325000	*	1.92086e-11	1.09708e-09	72.7273	19.8167	78.17	1.9799	5.1496e-192	4.9155e-190	Genebody	LOC106406807	PREDICTED: auxin-responsive protein IAA19 [Brassica napus]	Environmental Information Processing	Signal transduction	ko04075//Plant hormone signal transduction	K14484	GO:0044464//cell part;GO:0043227//membrane-bounded organelle;GO:0043231//intracellular membrane-bounded organelle;GO:0043229//intracellular organelle;GO:0044424//intracellular part;GO:0005622//intracellular;GO:0043226//organelle;GO:0005623//cell	GO:0001071//nucleic acid binding transcription factor activity;GO:0005515//protein binding;GO:0005488//binding	GO:0009059//macromolecule biosynthetic process;GO:0032502//developmental process;GO:0044699//single-organism process;GO:0048528//post-embryonic root development;GO:0000003//reproduction;GO:0042221//response to chemical;GO:0009058//biosynthetic process;GO:0007165//signal transduction;GO:0010468//regulation of gene expression;GO:0071704//organic substance metabolic process;GO:0023052//signaling;GO:…
ncbi_106406807	CHG	NC_027771.2	17323601	17323800	*	5.04149e-07	3.32084e-05	27.7778	19.8167	78.17	1.9799	5.1496e-192	4.9155e-190	Upstream2kb	LOC106406807	PREDICTED: auxin-responsive protein IAA19 [Brassica napus]	Environmental Information Processing	Signal transduction	ko04075//Plant hormone signal transduction	K14484	GO:0044464//cell part;GO:0043227//membrane-bounded organelle;GO:0043231//intracellular membrane-bounded organelle;GO:0043229//intracellular organelle;GO:0044424//intracellular part;GO:0005622//intracellular;GO:0043226//organelle;GO:0005623//cell	GO:0001071//nucleic acid binding transcription factor activity;GO:0005515//protein binding;GO:0005488//binding	GO:0009059//macromolecule biosynthetic process;GO:0032502//developmental process;GO:0044699//single-organism process;GO:0048528//post-embryonic root development;GO:0000003//reproduction;GO:0042221//response to chemical;GO:0009058//biosynthetic process;GO:0007165//signal transduction;GO:0010468//regulation of gene expression;GO:0071704//organic substance metabolic process;GO:0023052//signaling;GO:…
ncbi_106406807	CHG	NC_027771.2	17323901	17324100	*	2.54662e-41	9.27853e-38	64.4737	19.8167	78.17	1.9799	5.1496e-192	4.9155e-190	Upstream2kb	LOC106406807	PREDICTED: auxin-responsive protein IAA19 [Brassica napus]	Environmental Information Processing	Signal transduction	ko04075//Plant hormone signal transduction	K14484	GO:0044464//cell part;GO:0043227//membrane-bounded organelle;GO:0043231//intracellular membrane-bounded organelle;GO:0043229//intracellular organelle;GO:0044424//intracellular part;GO:0005622//intracellular;GO:0043226//organelle;GO:0005623//cell	GO:0001071//nucleic acid binding transcription factor activity;GO:0005515//protein binding;GO:0005488//binding	GO:0009059//macromolecule biosynthetic process;GO:0032502//developmental process;GO:0044699//single-organism process;GO:0048528//post-embryonic root development;GO:0000003//reproduction;GO:0042221//response to chemical;GO:0009058//biosynthetic process;GO:0007165//signal transduction;GO:0010468//regulation of gene expression;GO:0071704//organic substance metabolic process;GO:0023052//signaling;GO:…
ncbi_106406807	CHG	NC_027771.2	17323901	17324100	*	2.54662e-41	9.27853e-38	64.4737	19.8167	78.17	1.9799	5.1496e-192	4.9155e-190	Genebody	LOC106406807	PREDICTED: auxin-responsive protein IAA19 [Brassica napus]	Environmental Information Processing	Signal transduction	ko04075//Plant hormone signal transduction	K14484	GO:0044464//cell part;GO:0043227//membrane-bounded organelle;GO:0043231//intracellular membrane-bounded organelle;GO:0043229//intracellular organelle;GO:0044424//intracellular part;GO:0005622//intracellular;GO:0043226//organelle;GO:0005623//cell	GO:0001071//nucleic acid binding transcription factor activity;GO:0005515//protein binding;GO:0005488//binding	GO:0009059//macromolecule biosynthetic process;GO:0032502//developmental process;GO:0044699//single-organism process;GO:0048528//post-embryonic root development;GO:0000003//reproduction;GO:0042221//response to chemical;GO:0009058//biosynthetic process;GO:0007165//signal transduction;GO:0010468//regulation of gene expression;GO:0071704//organic substance metabolic process;GO:0023052//signaling;GO:…
ncbi_106406807	CHG	NC_027771.2	17324001	17324200	*	3.59085e-35	8.66663e-32	71.0826	19.8167	78.17	1.9799	5.1496e-192	4.9155e-190	Genebody	LOC106406807	PREDICTED: auxin-responsive protein IAA19 [Brassica napus]	Environmental Information Processing	Signal transduction	ko04075//Plant hormone signal transduction	K14484	GO:0044464//cell part;GO:0043227//membrane-bounded organelle;GO:0043231//intracellular membrane-bounded organelle;GO:0043229//intracellular organelle;GO:0044424//intracellular part;GO:0005622//intracellular;GO:0043226//organelle;GO:0005623//cell	GO:0001071//nucleic acid binding transcription factor activity;GO:0005515//protein binding;GO:0005488//binding	GO:0009059//macromolecule biosynthetic process;GO:0032502//developmental process;GO:0044699//single-organism process;GO:0048528//post-embryonic root development;GO:0000003//reproduction;GO:0042221//response to chemical;GO:0009058//biosynthetic process;GO:0007165//signal transduction;GO:0010468//regulation of gene expression;GO:0071704//organic substance metabolic process;GO:0023052//signaling;GO:…
ncbi_106406807	CHG	NC_027771.2	17324101	17324300	*	4.20047e-09	4.66787e-07	51.2647	19.8167	78.17	1.9799	5.1496e-192	4.9155e-190	Genebody	LOC106406807	PREDICTED: auxin-responsive protein IAA19 [Brassica napus]	Environmental Information Processing	Signal transduction	ko04075//Plant hormone signal transduction	K14484	GO:0044464//cell part;GO:0043227//membrane-bounded organelle;GO:0043231//intracellular membrane-bounded organelle;GO:0043229//intracellular organelle;GO:0044424//intracellular part;GO:0005622//intracellular;GO:0043226//organelle;GO:0005623//cell	GO:0001071//nucleic acid binding transcription factor activity;GO:0005515//protein binding;GO:0005488//binding	GO:0009059//macromolecule biosynthetic process;GO:0032502//developmental process;GO:0044699//single-organism process;GO:0048528//post-embryonic root development;GO:0000003//reproduction;GO:0042221//response to chemical;GO:0009058//biosynthetic process;GO:0007165//signal transduction;GO:0010468//regulation of gene expression;GO:0071704//organic substance metabolic process;GO:0023052//signaling;GO:…
ncbi_106406807	CHG	NC_027771.2	17324501	17324700	*	3.61986e-08	3.23231e-06	41.2844	19.8167	78.17	1.9799	5.1496e-192	4.9155e-190	Genebody	LOC106406807	PREDICTED: auxin-responsive protein IAA19 [Brassica napus]	Environmental Information Processing	Signal transduction	ko04075//Plant hormone signal transduction	K14484	GO:0044464//cell part;GO:0043227//membrane-bounded organelle;GO:0043231//intracellular membrane-bounded organelle;GO:0043229//intracellular organelle;GO:0044424//intracellular part;GO:0005622//intracellular;GO:0043226//organelle;GO:0005623//cell	GO:0001071//nucleic acid binding transcription factor activity;GO:0005515//protein binding;GO:0005488//binding	GO:0009059//macromolecule biosynthetic process;GO:0032502//developmental process;GO:0044699//single-organism process;GO:0048528//post-embryonic root development;GO:0000003//reproduction;GO:0042221//response to chemical;GO:0009058//biosynthetic process;GO:0007165//signal transduction;GO:0010468//regulation of gene expression;GO:0071704//organic substance metabolic process;GO:0023052//signaling;GO:…
ncbi_106406807	CHH	NC_027771.2	17323701	17323900	*	6.00038e-24	3.27795e-21	16.3304	19.8167	78.17	1.9799	5.1496e-192	4.9155e-190	Upstream2kb	LOC106406807	PREDICTED: auxin-responsive protein IAA19 [Brassica napus]	Environmental Information Processing	Signal transduction	ko04075//Plant hormone signal transduction	K14484	GO:0044464//cell part;GO:0043227//membrane-bounded organelle;GO:0043231//intracellular membrane-bounded organelle;GO:0043229//intracellular organelle;GO:0044424//intracellular part;GO:0005622//intracellular;GO:0043226//organelle;GO:0005623//cell	GO:0001071//nucleic acid binding transcription factor activity;GO:0005515//protein binding;GO:0005488//binding	GO:0009059//macromolecule biosynthetic process;GO:0032502//developmental process;GO:0044699//single-organism process;GO:0048528//post-embryonic root development;GO:0000003//reproduction;GO:0042221//response to chemical;GO:0009058//biosynthetic process;GO:0007165//signal transduction;GO:0010468//regulation of gene expression;GO:0071704//organic substance metabolic process;GO:0023052//signaling;GO:…
ncbi_106406807	CHH	NC_027771.2	17323801	17324000	*	4.48838e-17	1.1207e-14	15.2039	19.8167	78.17	1.9799	5.1496e-192	4.9155e-190	Upstream2kb	LOC106406807	PREDICTED: auxin-responsive protein IAA19 [Brassica napus]	Environmental Information Processing	Signal transduction	ko04075//Plant hormone signal transduction	K14484	GO:0044464//cell part;GO:0043227//membrane-bounded organelle;GO:0043231//intracellular membrane-bounded organelle;GO:0043229//intracellular organelle;GO:0044424//intracellular part;GO:0005622//intracellular;GO:0043226//organelle;GO:0005623//cell	GO:0001071//nucleic acid binding transcription factor activity;GO:0005515//protein binding;GO:0005488//binding	GO:0009059//macromolecule biosynthetic process;GO:0032502//developmental process;GO:0044699//single-organism process;GO:0048528//post-embryonic root development;GO:0000003//reproduction;GO:0042221//response to chemical;GO:0009058//biosynthetic process;GO:0007165//signal transduction;GO:0010468//regulation of gene expression;GO:0071704//organic substance metabolic process;GO:0023052//signaling;GO:…
ncbi_106406807	CHH	NC_027771.2	17323801	17324000	*	4.48838e-17	1.1207e-14	15.2039	19.8167	78.17	1.9799	5.1496e-192	4.9155e-190	Genebody	LOC106406807	PREDICTED: auxin-responsive protein IAA19 [Brassica napus]	Environmental Information Processing	Signal transduction	ko04075//Plant hormone signal transduction	K14484	GO:0044464//cell part;GO:0043227//membrane-bounded organelle;GO:0043231//intracellular membrane-bounded organelle;GO:0043229//intracellular organelle;GO:0044424//intracellular part;GO:0005622//intracellular;GO:0043226//organelle;GO:0005623//cell	GO:0001071//nucleic acid binding transcription factor activity;GO:0005515//protein binding;GO:0005488//binding	GO:0009059//macromolecule biosynthetic process;GO:0032502//developmental process;GO:0044699//single-organism process;GO:0048528//post-embryonic root development;GO:0000003//reproduction;GO:0042221//response to chemical;GO:0009058//biosynthetic process;GO:0007165//signal transduction;GO:0010468//regulation of gene expression;GO:0071704//organic substance metabolic process;GO:0023052//signaling;GO:…
ncbi_106399276	CG	NC_027771.2	36960401	36960600	*	2.30806e-11	1.30524e-09	55.6591	0.546667	2.12667	1.95986	8.73383e-07	3.65003e-06	Downstream2kb	LOC106399276	PREDICTED: auxin-responsive protein IAA19-like [Brassica napus]	Environmental Information Processing	Signal transduction	ko04075//Plant hormone signal transduction	K14484	GO:0005622//intracellular;GO:0005623//cell;GO:0044424//intracellular part;GO:0043227//membrane-bounded organelle;GO:0043229//intracellular organelle;GO:0044464//cell part;GO:0043231//intracellular membrane-bounded organelle;GO:0043226//organelle	GO:0005515//protein binding;GO:0001071//nucleic acid binding transcription factor activity;GO:0005488//binding	GO:0048856//anatomical structure development;GO:0007275//multicellular organism development;GO:0022622//root system development;GO:0034645//cellular macromolecule biosynthetic process;GO:0042221//response to chemical;GO:0009606//tropism;GO:0044763//single-organism cellular process;GO:0022414//reproductive process;GO:0099402//plant organ development;GO:0019222//regulation of metabolic process;GO:0…
ncbi_106417632	CHH	ps05	2558801	2559000	*	5.00378e-18	1.41222e-15	17.5664	2.52	14.17	2.49134	2.61915e-40	4.22517e-39	Upstream2kb	LOC106417632	PREDICTED: auxin-responsive protein IAA19-like isoform X1 [Brassica napus]	Environmental Information Processing	Signal transduction	ko04075//Plant hormone signal transduction	K14484	GO:0005622//intracellular;GO:0043227//membrane-bounded organelle;GO:0005623//cell;GO:0043231//intracellular membrane-bounded organelle;GO:0043229//intracellular organelle;GO:0043226//organelle;GO:0044424//intracellular part;GO:0044464//cell part	GO:0005488//binding;GO:0001071//nucleic acid binding transcription factor activity;GO:0005515//protein binding	GO:0009605//response to external stimulus;GO:0044707//single-multicellular organism process;GO:0009725//response to hormone;GO:0044763//single-organism cellular process;GO:0022622//root system development;GO:0042221//response to chemical;GO:0032870//cellular response to hormone stimulus;GO:0071310//cellular response to organic substance;GO:1901576//organic substance biosynthetic process;GO:004469…
ncbi_106417632	CHH	ps05	2558901	2559100	*	1.40538e-31	1.51693e-28	27.6117	2.52	14.17	2.49134	2.61915e-40	4.22517e-39	Upstream2kb	LOC106417632	PREDICTED: auxin-responsive protein IAA19-like isoform X1 [Brassica napus]	Environmental Information Processing	Signal transduction	ko04075//Plant hormone signal transduction	K14484	GO:0005622//intracellular;GO:0043227//membrane-bounded organelle;GO:0005623//cell;GO:0043231//intracellular membrane-bounded organelle;GO:0043229//intracellular organelle;GO:0043226//organelle;GO:0044424//intracellular part;GO:0044464//cell part	GO:0005488//binding;GO:0001071//nucleic acid binding transcription factor activity;GO:0005515//protein binding	GO:0009605//response to external stimulus;GO:0044707//single-multicellular organism process;GO:0009725//response to hormone;GO:0044763//single-organism cellular process;GO:0022622//root system development;GO:0042221//response to chemical;GO:0032870//cellular response to hormone stimulus;GO:0071310//cellular response to organic substance;GO:1901576//organic substance biosynthetic process;GO:004469…
ncbi_106417632	CHH	ps05	2559001	2559200	*	9.0262e-34	1.15323e-30	24.8788	2.52	14.17	2.49134	2.61915e-40	4.22517e-39	Upstream2kb	LOC106417632	PREDICTED: auxin-responsive protein IAA19-like isoform X1 [Brassica napus]	Environmental Information Processing	Signal transduction	ko04075//Plant hormone signal transduction	K14484	GO:0005622//intracellular;GO:0043227//membrane-bounded organelle;GO:0005623//cell;GO:0043231//intracellular membrane-bounded organelle;GO:0043229//intracellular organelle;GO:0043226//organelle;GO:0044424//intracellular part;GO:0044464//cell part	GO:0005488//binding;GO:0001071//nucleic acid binding transcription factor activity;GO:0005515//protein binding	GO:0009605//response to external stimulus;GO:0044707//single-multicellular organism process;GO:0009725//response to hormone;GO:0044763//single-organism cellular process;GO:0022622//root system development;GO:0042221//response to chemical;GO:0032870//cellular response to hormone stimulus;GO:0071310//cellular response to organic substance;GO:1901576//organic substance biosynthetic process;GO:004469…
ncbi_106440543	CG	ps05	3214601	3214800	*	7.48778e-44	3.76617e-41	-59.852	0.001	3.15	11.6211	5.29299e-24	5.46737e-23	Downstream2kb	LOC106440543	PREDICTED: B3 domain-containing protein REM2-like [Brassica napus]	-	-	-	-	-	-	-
ncbi_106440543	CG	ps05	3214701	3214900	*	3.85453e-53	2.92627e-50	-55.4652	0.001	3.15	11.6211	5.29299e-24	5.46737e-23	Downstream2kb	LOC106440543	PREDICTED: B3 domain-containing protein REM2-like [Brassica napus]	-	-	-	-	-	-	-
ncbi_106440543	CG	ps05	3214801	3215000	*	1.25554e-32	3.59516e-30	-58.9821	0.001	3.15	11.6211	5.29299e-24	5.46737e-23	Downstream2kb	LOC106440543	PREDICTED: B3 domain-containing protein REM2-like [Brassica napus]	-	-	-	-	-	-	-
ncbi_106440543	CG	ps05	3214901	3215100	*	5.63226e-34	1.73077e-31	-67.8161	0.001	3.15	11.6211	5.29299e-24	5.46737e-23	Downstream2kb	LOC106440543	PREDICTED: B3 domain-containing protein REM2-like [Brassica napus]	-	-	-	-	-	-	-
ncbi_106440543	CG	ps05	3215201	3215400	*	2.51051e-33	7.46261e-31	-62.1573	0.001	3.15	11.6211	5.29299e-24	5.46737e-23	Downstream2kb	LOC106440543	PREDICTED: B3 domain-containing protein REM2-like [Brassica napus]	-	-	-	-	-	-	-
ncbi_106440543	CHG	ps05	3214601	3214800	*	4.691e-17	2.01342e-14	-47.5659	0.001	3.15	11.6211	5.29299e-24	5.46737e-23	Downstream2kb	LOC106440543	PREDICTED: B3 domain-containing protein REM2-like [Brassica napus]	-	-	-	-	-	-	-
ncbi_106440543	CHG	ps05	3214701	3214900	*	8.36046e-31	1.4336e-27	-57.537	0.001	3.15	11.6211	5.29299e-24	5.46737e-23	Downstream2kb	LOC106440543	PREDICTED: B3 domain-containing protein REM2-like [Brassica napus]	-	-	-	-	-	-	-
ncbi_106440543	CHG	ps05	3215301	3215500	*	3.30716e-18	1.63912e-15	-54.8117	0.001	3.15	11.6211	5.29299e-24	5.46737e-23	Downstream2kb	LOC106440543	PREDICTED: B3 domain-containing protein REM2-like [Brassica napus]	-	-	-	-	-	-	-
ncbi_106440543	CHG	ps05	3215401	3215600	*	6.52836e-07	4.16589e-05	-33.1473	0.001	3.15	11.6211	5.29299e-24	5.46737e-23	Downstream2kb	LOC106440543	PREDICTED: B3 domain-containing protein REM2-like [Brassica napus]	-	-	-	-	-	-	-
ncbi_106440543	CHG	ps05	3215501	3215700	*	4.25684e-09	4.7244e-07	-30	0.001	3.15	11.6211	5.29299e-24	5.46737e-23	Downstream2kb	LOC106440543	PREDICTED: B3 domain-containing protein REM2-like [Brassica napus]	-	-	-	-	-	-	-
ncbi_106440543	CHG	ps05	3215601	3215800	*	8.47727e-13	1.94687e-10	-34.1837	0.001	3.15	11.6211	5.29299e-24	5.46737e-23	Downstream2kb	LOC106440543	PREDICTED: B3 domain-containing protein REM2-like [Brassica napus]	-	-	-	-	-	-	-
ncbi_106440543	CHG	ps05	3215701	3215900	*	3.96852e-20	2.45537e-17	-42.2563	0.001	3.15	11.6211	5.29299e-24	5.46737e-23	Downstream2kb	LOC106440543	PREDICTED: B3 domain-containing protein REM2-like [Brassica napus]	-	-	-	-	-	-	-
ncbi_106440543	CHG	ps05	3215801	3216000	*	1.01978e-18	5.38482e-16	-36.8013	0.001	3.15	11.6211	5.29299e-24	5.46737e-23	Downstream2kb	LOC106440543	PREDICTED: B3 domain-containing protein REM2-like [Brassica napus]	-	-	-	-	-	-	-
ncbi_106440543	CHG	ps05	3215901	3216100	*	1.10423e-12	2.48999e-10	-35.0012	0.001	3.15	11.6211	5.29299e-24	5.46737e-23	Downstream2kb	LOC106440543	PREDICTED: B3 domain-containing protein REM2-like [Brassica napus]	-	-	-	-	-	-	-
ncbi_106440543	CHH	ps05	3214101	3214300	*	3.48039e-51	1.40972e-47	38.1281	0.001	3.15	11.6211	5.29299e-24	5.46737e-23	Downstream2kb	LOC106440543	PREDICTED: B3 domain-containing protein REM2-like [Brassica napus]	-	-	-	-	-	-	-
ncbi_106440543	CHH	ps05	3214201	3214400	*	3.4605e-25	2.13769e-22	22.6405	0.001	3.15	11.6211	5.29299e-24	5.46737e-23	Downstream2kb	LOC106440543	PREDICTED: B3 domain-containing protein REM2-like [Brassica napus]	-	-	-	-	-	-	-
ncbi_106440543	CHH	ps05	3214601	3214800	*	1.05468e-21	4.57631e-19	-18.2998	0.001	3.15	11.6211	5.29299e-24	5.46737e-23	Downstream2kb	LOC106440543	PREDICTED: B3 domain-containing protein REM2-like [Brassica napus]	-	-	-	-	-	-	-
ncbi_106440543	CHH	ps05	3214701	3214900	*	1.73633e-14	2.99726e-12	-16.5881	0.001	3.15	11.6211	5.29299e-24	5.46737e-23	Downstream2kb	LOC106440543	PREDICTED: B3 domain-containing protein REM2-like [Brassica napus]	-	-	-	-	-	-	-
ncbi_106440543	CHH	ps05	3214801	3215000	*	3.35472e-20	1.23128e-17	-23.5345	0.001	3.15	11.6211	5.29299e-24	5.46737e-23	Downstream2kb	LOC106440543	PREDICTED: B3 domain-containing protein REM2-like [Brassica napus]	-	-	-	-	-	-	-
ncbi_106440543	CHH	ps05	3214901	3215100	*	2.88087e-15	5.58345e-13	-21.7251	0.001	3.15	11.6211	5.29299e-24	5.46737e-23	Downstream2kb	LOC106440543	PREDICTED: B3 domain-containing protein REM2-like [Brassica napus]	-	-	-	-	-	-	-
ncbi_106440543	CHH	ps05	3215001	3215200	*	1.64747e-26	1.15814e-23	-24.5231	0.001	3.15	11.6211	5.29299e-24	5.46737e-23	Downstream2kb	LOC106440543	PREDICTED: B3 domain-containing protein REM2-like [Brassica napus]	-	-	-	-	-	-	-
ncbi_106440543	CHH	ps05	3215101	3215300	*	1.4981e-61	1.08499e-57	-27.388	0.001	3.15	11.6211	5.29299e-24	5.46737e-23	Downstream2kb	LOC106440543	PREDICTED: B3 domain-containing protein REM2-like [Brassica napus]	-	-	-	-	-	-	-
ncbi_106440543	CHH	ps05	3215201	3215400	*	7.78725e-53	3.45368e-49	-25.4994	0.001	3.15	11.6211	5.29299e-24	5.46737e-23	Downstream2kb	LOC106440543	PREDICTED: B3 domain-containing protein REM2-like [Brassica napus]	-	-	-	-	-	-	-
ncbi_106440543	CHH	ps05	3215301	3215500	*	4.88659e-54	2.36051e-50	-43.4705	0.001	3.15	11.6211	5.29299e-24	5.46737e-23	Downstream2kb	LOC106440543	PREDICTED: B3 domain-containing protein REM2-like [Brassica napus]	-	-	-	-	-	-	-
ncbi_106440543	CHH	ps05	3215401	3215600	*	4.1446e-35	5.90429e-32	-32.6862	0.001	3.15	11.6211	5.29299e-24	5.46737e-23	Downstream2kb	LOC106440543	PREDICTED: B3 domain-containing protein REM2-like [Brassica napus]	-	-	-	-	-	-	-
ncbi_106440543	CHH	ps05	3215501	3215700	*	1.43574e-30	1.43276e-27	-20.8099	0.001	3.15	11.6211	5.29299e-24	5.46737e-23	Downstream2kb	LOC106440543	PREDICTED: B3 domain-containing protein REM2-like [Brassica napus]	-	-	-	-	-	-	-
ncbi_106440543	CHH	ps05	3215601	3215800	*	1.75022e-19	5.90374e-17	-16.601	0.001	3.15	11.6211	5.29299e-24	5.46737e-23	Downstream2kb	LOC106440543	PREDICTED: B3 domain-containing protein REM2-like [Brassica napus]	-	-	-	-	-	-	-
ncbi_106394903	CHG	NC_027759.2	25188301	25188500	*	1.59255e-10	2.40492e-08	-42.7536	0.001	1.53	10.5793	8.25376e-17	6.47875e-16	Upstream2kb	LOC106394903	PREDICTED: B3 domain-containing protein REM9-like [Brassica rapa]	-	-	-	-	-	-	-
ncbi_106394903	CHG	NC_027759.2	25188401	25188600	*	2.56451e-14	7.4903e-12	-46.6667	0.001	1.53	10.5793	8.25376e-17	6.47875e-16	Upstream2kb	LOC106394903	PREDICTED: B3 domain-containing protein REM9-like [Brassica rapa]	-	-	-	-	-	-	-
ncbi_106394903	CHG	NC_027759.2	25188301	25188500	*	1.59255e-10	2.40492e-08	-42.7536	0.001	1.53	10.5793	8.25376e-17	6.47875e-16	Genebody	LOC106394903	PREDICTED: B3 domain-containing protein REM9-like [Brassica rapa]	-	-	-	-	-	-	-
ncbi_106394903	CHH	NC_027759.2	25188401	25188600	*	8.16076e-13	1.07478e-10	-17.5287	0.001	1.53	10.5793	8.25376e-17	6.47875e-16	Upstream2kb	LOC106394903	PREDICTED: B3 domain-containing protein REM9-like [Brassica rapa]	-	-	-	-	-	-	-
ncbi_106394903	CHH	NC_027759.2	25190201	25190400	*	5.01726e-10	3.87409e-08	19.3182	0.001	1.53	10.5793	8.25376e-17	6.47875e-16	Upstream2kb	LOC106394903	PREDICTED: B3 domain-containing protein REM9-like [Brassica rapa]	-	-	-	-	-	-	-
ncbi_106394903	CHH	NC_027759.2	25186101	25186300	*	4.49109e-22	2.02947e-19	-16.9847	0.001	1.53	10.5793	8.25376e-17	6.47875e-16	Downstream2kb	LOC106394903	PREDICTED: B3 domain-containing protein REM9-like [Brassica rapa]	-	-	-	-	-	-	-
ncbi_106450623	CHH	NC_027761.2	1742901	1743100	*	3.43391e-32	3.9017e-29	-28.6701	0.223333	0.82	1.87643	3.19124e-06	1.25836e-05	Genebody	LOC106450623	PREDICTED: basic leucine zipper 34 [Brassica napus]	-	-	-	-	-	-	-
ncbi_106409266	CHH	NC_027762.2	29651501	29651700	*	7.77803e-18	2.14212e-15	-19.8241	1.10667	5.99	2.43634	7.06852e-23	7.02603e-22	Upstream2kb	LOC106409266	PREDICTED: basic leucine zipper 43-like [Brassica napus]	-	-	-	-	GO:0044424//intracellular part;GO:0005622//intracellular;GO:0043227//membrane-bounded organelle;GO:0043231//intracellular membrane-bounded organelle;GO:0044464//cell part;GO:0005623//cell;GO:0043229//intracellular organelle;GO:0043226//organelle	GO:0003676//nucleic acid binding;GO:1901363//heterocyclic compound binding;GO:0003677//DNA binding;GO:0097159//organic cyclic compound binding;GO:0005488//binding;GO:0005515//protein binding;GO:0001071//nucleic acid binding transcription factor activity;GO:0046983//protein dimerization activity	GO:0065007//biological regulation;GO:0010468//regulation of gene expression;GO:0060255//regulation of macromolecule metabolic process;GO:0019222//regulation of metabolic process;GO:0050789//regulation of biological process
ncbi_106361482	CG	NC_027764.2	20547501	20547700	*	3.04714e-06	7.50034e-05	-37.5516	5.77667	1.92667	-1.58413	5.01835e-17	3.97143e-16	Upstream2kb	LOC106361482	PREDICTED: B-box zinc finger protein 20 [Brassica rapa]	-	-	-	-	-	-	-
ncbi_106361482	CHG	NC_027764.2	20547201	20547400	*	0.0020577	0.0319566	32.5375	5.77667	1.92667	-1.58413	5.01835e-17	3.97143e-16	Upstream2kb	LOC106361482	PREDICTED: B-box zinc finger protein 20 [Brassica rapa]	-	-	-	-	-	-	-
ncbi_111202874	CG	NC_027768.2	13386201	13386400	*	2.06033e-12	1.31931e-10	53.8462	79.2567	14.57	-2.44353	1.2464e-237	1.6682e-235	Upstream2kb	LOC111202874	PREDICTED: B-box zinc finger protein 23-like [Brassica oleracea var. oleracea] [Brassica oleracea]	-	-	-	-	-	-	-
ncbi_111202874	CG	NC_027768.2	13386301	13386500	*	5.38168e-14	4.08408e-12	42.3077	79.2567	14.57	-2.44353	1.2464e-237	1.6682e-235	Upstream2kb	LOC111202874	PREDICTED: B-box zinc finger protein 23-like [Brassica oleracea var. oleracea] [Brassica oleracea]	-	-	-	-	-	-	-
ncbi_111202874	CG	NC_027768.2	13386401	13386600	*	3.5491e-07	1.05958e-05	29.2308	79.2567	14.57	-2.44353	1.2464e-237	1.6682e-235	Upstream2kb	LOC111202874	PREDICTED: B-box zinc finger protein 23-like [Brassica oleracea var. oleracea] [Brassica oleracea]	-	-	-	-	-	-	-
ncbi_111202874	CHG	NC_027768.2	13386201	13386400	*	1.99319e-12	4.29957e-10	57.8845	79.2567	14.57	-2.44353	1.2464e-237	1.6682e-235	Upstream2kb	LOC111202874	PREDICTED: B-box zinc finger protein 23-like [Brassica oleracea var. oleracea] [Brassica oleracea]	-	-	-	-	-	-	-
ncbi_111202874	CHH	NC_027768.2	13385701	13385900	*	1.08623e-07	4.78136e-06	-15.2532	79.2567	14.57	-2.44353	1.2464e-237	1.6682e-235	Upstream2kb	LOC111202874	PREDICTED: B-box zinc finger protein 23-like [Brassica oleracea var. oleracea] [Brassica oleracea]	-	-	-	-	-	-	-
ncbi_111202874	CHH	NC_027768.2	13386101	13386300	*	1.00771e-23	5.36456e-21	27.075	79.2567	14.57	-2.44353	1.2464e-237	1.6682e-235	Upstream2kb	LOC111202874	PREDICTED: B-box zinc finger protein 23-like [Brassica oleracea var. oleracea] [Brassica oleracea]	-	-	-	-	-	-	-
ncbi_111202874	CHH	NC_027768.2	13386201	13386400	*	5.09246e-25	3.08592e-22	23.8426	79.2567	14.57	-2.44353	1.2464e-237	1.6682e-235	Upstream2kb	LOC111202874	PREDICTED: B-box zinc finger protein 23-like [Brassica oleracea var. oleracea] [Brassica oleracea]	-	-	-	-	-	-	-
ncbi_106346942	CHG	NC_027762.2	11310901	11311100	*	2.01422e-06	0.000111014	-52.9647	1.14	0.366667	-1.63649	2.26834e-07	1.00039e-06	Downstream2kb	LOC106346942	PREDICTED: BEL1-like homeodomain protein 10 [Brassica napus]	-	-	-	-	GO:0005622//intracellular;GO:0043226//organelle;GO:0005623//cell;GO:0044464//cell part;GO:0043229//intracellular organelle;GO:0043227//membrane-bounded organelle;GO:0044424//intracellular part;GO:0043231//intracellular membrane-bounded organelle	GO:0005488//binding;GO:0003676//nucleic acid binding;GO:1901363//heterocyclic compound binding;GO:0001071//nucleic acid binding transcription factor activity;GO:0097159//organic cyclic compound binding	GO:0048856//anatomical structure development;GO:0010468//regulation of gene expression;GO:0044260//cellular macromolecule metabolic process;GO:0044237//cellular metabolic process;GO:0060255//regulation of macromolecule metabolic process;GO:0009987//cellular process;GO:0065007//biological regulation;GO:0032502//developmental process;GO:0008152//metabolic process;GO:0009059//macromolecule biosynthe…
ncbi_106346942	CHH	NC_027762.2	11310201	11310400	*	6.2291e-05	0.00111128	-23.7825	1.14	0.366667	-1.63649	2.26834e-07	1.00039e-06	Downstream2kb	LOC106346942	PREDICTED: BEL1-like homeodomain protein 10 [Brassica napus]	-	-	-	-	GO:0005622//intracellular;GO:0043226//organelle;GO:0005623//cell;GO:0044464//cell part;GO:0043229//intracellular organelle;GO:0043227//membrane-bounded organelle;GO:0044424//intracellular part;GO:0043231//intracellular membrane-bounded organelle	GO:0005488//binding;GO:0003676//nucleic acid binding;GO:1901363//heterocyclic compound binding;GO:0001071//nucleic acid binding transcription factor activity;GO:0097159//organic cyclic compound binding	GO:0048856//anatomical structure development;GO:0010468//regulation of gene expression;GO:0044260//cellular macromolecule metabolic process;GO:0044237//cellular metabolic process;GO:0060255//regulation of macromolecule metabolic process;GO:0009987//cellular process;GO:0065007//biological regulation;GO:0032502//developmental process;GO:0008152//metabolic process;GO:0009059//macromolecule biosynthe…
ncbi_106397234	CHG	NC_027758.2	18725501	18725700	*	1.7246e-25	1.87054e-22	-52.617	3.65333	7.61667	1.05995	2.79201e-19	2.43596e-18	Upstream2kb	LOC106397234	PREDICTED: BEL1-like homeodomain protein 3 [Brassica napus]	-	-	-	-	GO:0005622//intracellular;GO:0043226//organelle;GO:0044424//intracellular part;GO:0044464//cell part;GO:0043231//intracellular membrane-bounded organelle;GO:0043229//intracellular organelle;GO:0005623//cell;GO:0043227//membrane-bounded organelle	GO:0005488//binding;GO:0001071//nucleic acid binding transcription factor activity;GO:0003676//nucleic acid binding;GO:0097159//organic cyclic compound binding;GO:1901363//heterocyclic compound binding	GO:0048506//regulation of timing of meristematic phase transition;GO:0065007//biological regulation;GO:0044237//cellular metabolic process;GO:1901576//organic substance biosynthetic process;GO:0044249//cellular biosynthetic process;GO:0071704//organic substance metabolic process;GO:0048509//regulation of meristem development;GO:0009987//cellular process;GO:0043170//macromolecule metabolic process…
ncbi_106429310	CG	ps04	9767401	9767600	*	1.09263e-12	7.21729e-11	47.2971	1.83	9.23667	2.33553	1.95373e-58	4.45316e-57	Downstream2kb	LOC106429310	PREDICTED: BTB/POZ and MATH domain-containing protein 2-like isoform X1 [Brassica napus]	-	-	-	-	GO:0005622//intracellular;GO:0043227//membrane-bounded organelle;GO:0044464//cell part;GO:0044424//intracellular part;GO:0043231//intracellular membrane-bounded organelle;GO:0043229//intracellular organelle;GO:0005623//cell;GO:0043226//organelle	GO:0005488//binding	GO:0009414//response to water deprivation;GO:0009651//response to salt stress;GO:0009628//response to abiotic stimulus;GO:1901575//organic substance catabolic process;GO:0006970//response to osmotic stress;GO:0006464//cellular protein modification process;GO:0006950//response to stress;GO:0034641//cellular nitrogen compound metabolic process;GO:0044267//cellular protein metabolic process;GO:00067…
ncbi_106429310	CHH	ps04	9767201	9767400	*	1.78118e-11	1.84175e-09	-17.395	1.83	9.23667	2.33553	1.95373e-58	4.45316e-57	Downstream2kb	LOC106429310	PREDICTED: BTB/POZ and MATH domain-containing protein 2-like isoform X1 [Brassica napus]	-	-	-	-	GO:0005622//intracellular;GO:0043227//membrane-bounded organelle;GO:0044464//cell part;GO:0044424//intracellular part;GO:0043231//intracellular membrane-bounded organelle;GO:0043229//intracellular organelle;GO:0005623//cell;GO:0043226//organelle	GO:0005488//binding	GO:0009414//response to water deprivation;GO:0009651//response to salt stress;GO:0009628//response to abiotic stimulus;GO:1901575//organic substance catabolic process;GO:0006970//response to osmotic stress;GO:0006464//cellular protein modification process;GO:0006950//response to stress;GO:0034641//cellular nitrogen compound metabolic process;GO:0044267//cellular protein metabolic process;GO:00067…
ncbi_111208816	CG	NC_027774.2	14926301	14926500	*	1.13592e-14	9.23147e-13	32.0899	24.4233	8.59667	-1.50641	9.49829e-53	1.95753e-51	Upstream2kb	LOC111208816	PREDICTED: ocs element-binding factor 1 [Brassica oleracea var. oleracea] [Brassica oleracea]	-	-	-	-	GO:0043231//intracellular membrane-bounded organelle;GO:0044424//intracellular part;GO:0005623//cell;GO:0044464//cell part;GO:0043226//organelle;GO:0005622//intracellular;GO:0043227//membrane-bounded organelle;GO:0043229//intracellular organelle	GO:1901363//heterocyclic compound binding;GO:0005488//binding;GO:0003676//nucleic acid binding;GO:0097159//organic cyclic compound binding;GO:0003677//DNA binding;GO:0046983//protein dimerization activity;GO:0001071//nucleic acid binding transcription factor activity;GO:0005515//protein binding	GO:0019222//regulation of metabolic process;GO:0010468//regulation of gene expression;GO:0050789//regulation of biological process;GO:0065007//biological regulation;GO:0060255//regulation of macromolecule metabolic process
ncbi_106420806	CG	NC_027770.2	51203001	51203200	*	5.14102e-17	5.19959e-15	71.2644	0.116667	0.823333	2.81908	2.40433e-05	8.63097e-05	Upstream2kb	LOC106420806	PREDICTED: cold shock domain-containing protein 4-like [Brassica oleracea var. oleracea] [Brassica oleracea]	-	-	-	-	GO:0044464//cell part;GO:0005737//cytoplasm;GO:0044424//intracellular part;GO:0043227//membrane-bounded organelle;GO:0044444//cytoplasmic part;GO:0005622//intracellular;GO:0043226//organelle;GO:0043229//intracellular organelle;GO:0005623//cell;GO:0043231//intracellular membrane-bounded organelle	GO:1901363//heterocyclic compound binding;GO:0003676//nucleic acid binding;GO:0097159//organic cyclic compound binding;GO:0005488//binding	GO:0050896//response to stimulus;GO:0048608//reproductive structure development;GO:0044699//single-organism process;GO:0003006//developmental process involved in reproduction;GO:0032502//developmental process;GO:0044767//single-organism developmental process;GO:0048731//system development;GO:0006950//response to stress;GO:0007275//multicellular organism development;GO:0061458//reproductive system…
ncbi_106420806	CG	NC_027770.2	51203101	51203300	*	2.79466e-26	5.5218e-24	59.7122	0.116667	0.823333	2.81908	2.40433e-05	8.63097e-05	Upstream2kb	LOC106420806	PREDICTED: cold shock domain-containing protein 4-like [Brassica oleracea var. oleracea] [Brassica oleracea]	-	-	-	-	GO:0044464//cell part;GO:0005737//cytoplasm;GO:0044424//intracellular part;GO:0043227//membrane-bounded organelle;GO:0044444//cytoplasmic part;GO:0005622//intracellular;GO:0043226//organelle;GO:0043229//intracellular organelle;GO:0005623//cell;GO:0043231//intracellular membrane-bounded organelle	GO:1901363//heterocyclic compound binding;GO:0003676//nucleic acid binding;GO:0097159//organic cyclic compound binding;GO:0005488//binding	GO:0050896//response to stimulus;GO:0048608//reproductive structure development;GO:0044699//single-organism process;GO:0003006//developmental process involved in reproduction;GO:0032502//developmental process;GO:0044767//single-organism developmental process;GO:0048731//system development;GO:0006950//response to stress;GO:0007275//multicellular organism development;GO:0061458//reproductive system…
ncbi_106384949	CG	NC_027769.2	5772801	5773000	*	3.10003e-06	7.61878e-05	29.4872	4.01667	1.42333	-1.49673	2.36323e-23	2.38962e-22	Genebody	LOC106384949	BnaC03g03710D [Brassica napus]	-	-	-	-	-	-	-
ncbi_106384949	CG	NC_027769.2	5771101	5771300	*	3.94725e-07	1.16698e-05	27.5	4.01667	1.42333	-1.49673	2.36323e-23	2.38962e-22	Downstream2kb	LOC106384949	BnaC03g03710D [Brassica napus]	-	-	-	-	-	-	-
ncbi_106384949	CG	NC_027769.2	5771201	5771400	*	2.54508e-15	2.20644e-13	44.6013	4.01667	1.42333	-1.49673	2.36323e-23	2.38962e-22	Downstream2kb	LOC106384949	BnaC03g03710D [Brassica napus]	-	-	-	-	-	-	-
ncbi_106409067	CHG	NC_027773.2	53694201	53694400	*	2.2244e-05	0.000860747	-42.1429	60.3133	21.6367	-1.479	8.69142e-74	2.52702e-72	Upstream2kb	LOC106409067	dehydration-responsive element-binding protein 1C-like [Brassica napus]	-	-	-	-	-	-	-
ncbi_106409067	CHH	NC_027773.2	53694201	53694400	*	1.82132e-15	3.63026e-13	-22.2839	60.3133	21.6367	-1.479	8.69142e-74	2.52702e-72	Upstream2kb	LOC106409067	dehydration-responsive element-binding protein 1C-like [Brassica napus]	-	-	-	-	-	-	-
ncbi_106358058	CG	NC_027763.2	7274901	7275100	*	1.95573e-24	3.4338e-22	90.4255	0.94	2.55333	1.44165	3.11558e-10	1.70828e-09	Upstream2kb	LOC106358058	BnaA03g30470D [Brassica napus]	-	-	-	-	GO:0044424//intracellular part;GO:0005623//cell;GO:0043227//membrane-bounded organelle;GO:0043226//organelle;GO:0005622//intracellular;GO:0043231//intracellular membrane-bounded organelle;GO:0043229//intracellular organelle;GO:0044464//cell part	GO:0003676//nucleic acid binding;GO:0005488//binding;GO:1901363//heterocyclic compound binding;GO:0097159//organic cyclic compound binding;GO:0043167//ion binding;GO:0001071//nucleic acid binding transcription factor activity;GO:0043169//cation binding	GO:0090304//nucleic acid metabolic process;GO:0065007//biological regulation;GO:0010467//gene expression;GO:0044271//cellular nitrogen compound biosynthetic process;GO:0044238//primary metabolic process;GO:1901362//organic cyclic compound biosynthetic process;GO:0050789//regulation of biological process;GO:0097659//nucleic acid-templated transcription;GO:0006807//nitrogen compound metabolic proce…
ncbi_106358058	CG	NC_027763.2	7275001	7275200	*	5.40142e-31	1.41221e-28	89.726	0.94	2.55333	1.44165	3.11558e-10	1.70828e-09	Upstream2kb	LOC106358058	BnaA03g30470D [Brassica napus]	-	-	-	-	GO:0044424//intracellular part;GO:0005623//cell;GO:0043227//membrane-bounded organelle;GO:0043226//organelle;GO:0005622//intracellular;GO:0043231//intracellular membrane-bounded organelle;GO:0043229//intracellular organelle;GO:0044464//cell part	GO:0003676//nucleic acid binding;GO:0005488//binding;GO:1901363//heterocyclic compound binding;GO:0097159//organic cyclic compound binding;GO:0043167//ion binding;GO:0001071//nucleic acid binding transcription factor activity;GO:0043169//cation binding	GO:0090304//nucleic acid metabolic process;GO:0065007//biological regulation;GO:0010467//gene expression;GO:0044271//cellular nitrogen compound biosynthetic process;GO:0044238//primary metabolic process;GO:1901362//organic cyclic compound biosynthetic process;GO:0050789//regulation of biological process;GO:0097659//nucleic acid-templated transcription;GO:0006807//nitrogen compound metabolic proce…
ncbi_106358058	CHG	NC_027763.2	7274901	7275100	*	1.79749e-17	8.13188e-15	37.3786	0.94	2.55333	1.44165	3.11558e-10	1.70828e-09	Upstream2kb	LOC106358058	BnaA03g30470D [Brassica napus]	-	-	-	-	GO:0044424//intracellular part;GO:0005623//cell;GO:0043227//membrane-bounded organelle;GO:0043226//organelle;GO:0005622//intracellular;GO:0043231//intracellular membrane-bounded organelle;GO:0043229//intracellular organelle;GO:0044464//cell part	GO:0003676//nucleic acid binding;GO:0005488//binding;GO:1901363//heterocyclic compound binding;GO:0097159//organic cyclic compound binding;GO:0043167//ion binding;GO:0001071//nucleic acid binding transcription factor activity;GO:0043169//cation binding	GO:0090304//nucleic acid metabolic process;GO:0065007//biological regulation;GO:0010467//gene expression;GO:0044271//cellular nitrogen compound biosynthetic process;GO:0044238//primary metabolic process;GO:1901362//organic cyclic compound biosynthetic process;GO:0050789//regulation of biological process;GO:0097659//nucleic acid-templated transcription;GO:0006807//nitrogen compound metabolic proce…
ncbi_106358058	CHG	NC_027763.2	7275001	7275200	*	1.03542e-21	7.65651e-19	48.6631	0.94	2.55333	1.44165	3.11558e-10	1.70828e-09	Upstream2kb	LOC106358058	BnaA03g30470D [Brassica napus]	-	-	-	-	GO:0044424//intracellular part;GO:0005623//cell;GO:0043227//membrane-bounded organelle;GO:0043226//organelle;GO:0005622//intracellular;GO:0043231//intracellular membrane-bounded organelle;GO:0043229//intracellular organelle;GO:0044464//cell part	GO:0003676//nucleic acid binding;GO:0005488//binding;GO:1901363//heterocyclic compound binding;GO:0097159//organic cyclic compound binding;GO:0043167//ion binding;GO:0001071//nucleic acid binding transcription factor activity;GO:0043169//cation binding	GO:0090304//nucleic acid metabolic process;GO:0065007//biological regulation;GO:0010467//gene expression;GO:0044271//cellular nitrogen compound biosynthetic process;GO:0044238//primary metabolic process;GO:1901362//organic cyclic compound biosynthetic process;GO:0050789//regulation of biological process;GO:0097659//nucleic acid-templated transcription;GO:0006807//nitrogen compound metabolic proce…
ncbi_106385949	CG	ps04	19973501	19973700	*	1.44676e-05	0.000304442	26.9841	0.383333	0.0733333	-2.38606	0.000757151	0.00222377	Downstream2kb	LOC106385949	PREDICTED: dof zinc finger protein DOF5.1-like [Brassica napus]	-	-	-	-	-	-	-
ncbi_106371689	CHG	NC_027766.2	12486201	12486400	*	7.06735e-09	7.4677e-07	-39.8082	1.53667	0.001	-10.5856	2.48476e-28	2.94793e-27	Upstream2kb	LOC106371689	PREDICTED: ETHYLENE INSENSITIVE 3-like 2 protein [Brassica napus]	Environmental Information Processing	Signal transduction	ko04075//Plant hormone signal transduction	K14514	GO:0044424//intracellular part;GO:0043231//intracellular membrane-bounded organelle;GO:0043229//intracellular organelle;GO:0043227//membrane-bounded organelle;GO:0005622//intracellular;GO:0043226//organelle;GO:0005623//cell;GO:0044464//cell part	GO:0001071//nucleic acid binding transcription factor activity	GO:0051716//cellular response to stimulus;GO:0007165//signal transduction;GO:0065007//biological regulation;GO:0023052//signaling;GO:0000160//phosphorelay signal transduction system;GO:0009987//cellular process;GO:0050789//regulation of biological process;GO:0050896//response to stimulus;GO:0044699//single-organism process;GO:0044700//single organism signaling;GO:0050794//regulation of cellular p…
ncbi_106371689	CHH	NC_027766.2	12487401	12487600	*	5.47239e-08	2.61169e-06	-16.9986	1.53667	0.001	-10.5856	2.48476e-28	2.94793e-27	Upstream2kb	LOC106371689	PREDICTED: ETHYLENE INSENSITIVE 3-like 2 protein [Brassica napus]	Environmental Information Processing	Signal transduction	ko04075//Plant hormone signal transduction	K14514	GO:0044424//intracellular part;GO:0043231//intracellular membrane-bounded organelle;GO:0043229//intracellular organelle;GO:0043227//membrane-bounded organelle;GO:0005622//intracellular;GO:0043226//organelle;GO:0005623//cell;GO:0044464//cell part	GO:0001071//nucleic acid binding transcription factor activity	GO:0051716//cellular response to stimulus;GO:0007165//signal transduction;GO:0065007//biological regulation;GO:0023052//signaling;GO:0000160//phosphorelay signal transduction system;GO:0009987//cellular process;GO:0050789//regulation of biological process;GO:0050896//response to stimulus;GO:0044699//single-organism process;GO:0044700//single organism signaling;GO:0050794//regulation of cellular p…
ncbi_106406061	CG	NC_027772.2	41905401	41905600	*	1.41929e-11	8.23574e-10	54.0541	2.34	5.66667	1.27599	3.57994e-15	2.58223e-14	Genebody	LOC106406061	PREDICTED: ETHYLENE INSENSITIVE 3-like 3 protein isoform X1 [Brassica oleracea var. oleracea] [Brassica oleracea]	Environmental Information Processing	Signal transduction	ko04075//Plant hormone signal transduction	K14514	GO:0044464//cell part;GO:0043226//organelle;GO:0043227//membrane-bounded organelle;GO:0044424//intracellular part;GO:0005623//cell;GO:0043231//intracellular membrane-bounded organelle;GO:0005622//intracellular;GO:0043229//intracellular organelle	GO:0097159//organic cyclic compound binding;GO:0001071//nucleic acid binding transcription factor activity;GO:1901363//heterocyclic compound binding;GO:0005488//binding;GO:0003676//nucleic acid binding	GO:0009987//cellular process;GO:0035556//intracellular signal transduction;GO:0019438//aromatic compound biosynthetic process;GO:0034654//nucleobase-containing compound biosynthetic process;GO:0006725//cellular aromatic compound metabolic process;GO:0050794//regulation of cellular process;GO:0051649//establishment of localization in cell;GO:0071704//organic substance metabolic process;GO:0007165/…
ncbi_106446234	CHG	NC_027767.2	29745501	29745700	*	0.00308241	0.0430592	-31.4495	1.22	0.553333	-1.14066	2.80158e-05	9.98461e-05	Upstream2kb	LOC106446234	PREDICTED: ethylene receptor 2 [Brassica napus]	Environmental Information Processing	Signal transduction	ko04075//Plant hormone signal transduction	K14509	GO:0016020//membrane;GO:0005623//cell;GO:0043226//organelle;GO:0044422//organelle part;GO:0043231//intracellular membrane-bounded organelle;GO:0044424//intracellular part;GO:0031224//intrinsic component of membrane;GO:0043227//membrane-bounded organelle;GO:0043229//intracellular organelle;GO:0005622//intracellular;GO:0031090//organelle membrane;GO:0044464//cell part;GO:0044425//membrane part	GO:0004672//protein kinase activity;GO:0005488//binding;GO:0016740//transferase activity;GO:0032550//purine ribonucleoside binding;GO:0016772//transferase activity, transferring phosphorus-containing groups;GO:0016773//phosphotransferase activity, alcohol group as acceptor;GO:0036094//small molecule binding;GO:0043167//ion binding;GO:0043169//cation binding;GO:0016301//kinase activity;GO:0097367/…	GO:0044699//single-organism process;GO:0044710//single-organism metabolic process;GO:0006725//cellular aromatic compound metabolic process;GO:0006796//phosphate-containing compound metabolic process;GO:0055086//nucleobase-containing small molecule metabolic process;GO:0023051//regulation of signaling;GO:0044238//primary metabolic process;GO:0046483//heterocycle metabolic process;GO:0010104//regul…
ncbi_106379609	CG	NC_027769.2	62190401	62190600	*	5.80326e-10	2.72624e-08	-30.5882	0.001	1.28333	10.3257	1.69843e-13	1.12679e-12	Upstream2kb	LOC106379609	PREDICTED: ethylene-responsive transcription factor 12-like [Brassica napus]	-	-	-	-	GO:0043226//organelle;GO:0005623//cell;GO:0043227//membrane-bounded organelle;GO:0044464//cell part;GO:0044424//intracellular part;GO:0043231//intracellular membrane-bounded organelle;GO:0005622//intracellular;GO:0043229//intracellular organelle	GO:0005488//binding;GO:0001071//nucleic acid binding transcription factor activity;GO:0003676//nucleic acid binding;GO:1901363//heterocyclic compound binding;GO:0097159//organic cyclic compound binding	GO:1901576//organic substance biosynthetic process;GO:0044700//single organism signaling;GO:0034645//cellular macromolecule biosynthetic process;GO:0044260//cellular macromolecule metabolic process;GO:0009058//biosynthetic process;GO:0000160//phosphorelay signal transduction system;GO:0065007//biological regulation;GO:0009987//cellular process;GO:0044763//single-organism cellular process;GO:00071…
ncbi_106379609	CHH	NC_027769.2	62190301	62190500	*	5.62336e-15	1.04348e-12	-22.0654	0.001	1.28333	10.3257	1.69843e-13	1.12679e-12	Upstream2kb	LOC106379609	PREDICTED: ethylene-responsive transcription factor 12-like [Brassica napus]	-	-	-	-	GO:0043226//organelle;GO:0005623//cell;GO:0043227//membrane-bounded organelle;GO:0044464//cell part;GO:0044424//intracellular part;GO:0043231//intracellular membrane-bounded organelle;GO:0005622//intracellular;GO:0043229//intracellular organelle	GO:0005488//binding;GO:0001071//nucleic acid binding transcription factor activity;GO:0003676//nucleic acid binding;GO:1901363//heterocyclic compound binding;GO:0097159//organic cyclic compound binding	GO:1901576//organic substance biosynthetic process;GO:0044700//single organism signaling;GO:0034645//cellular macromolecule biosynthetic process;GO:0044260//cellular macromolecule metabolic process;GO:0009058//biosynthetic process;GO:0000160//phosphorelay signal transduction system;GO:0065007//biological regulation;GO:0009987//cellular process;GO:0044763//single-organism cellular process;GO:00071…
ncbi_106379609	CHH	NC_027769.2	62190401	62190600	*	1.34502e-05	0.000307703	-15.9843	0.001	1.28333	10.3257	1.69843e-13	1.12679e-12	Upstream2kb	LOC106379609	PREDICTED: ethylene-responsive transcription factor 12-like [Brassica napus]	-	-	-	-	GO:0043226//organelle;GO:0005623//cell;GO:0043227//membrane-bounded organelle;GO:0044464//cell part;GO:0044424//intracellular part;GO:0043231//intracellular membrane-bounded organelle;GO:0005622//intracellular;GO:0043229//intracellular organelle	GO:0005488//binding;GO:0001071//nucleic acid binding transcription factor activity;GO:0003676//nucleic acid binding;GO:1901363//heterocyclic compound binding;GO:0097159//organic cyclic compound binding	GO:1901576//organic substance biosynthetic process;GO:0044700//single organism signaling;GO:0034645//cellular macromolecule biosynthetic process;GO:0044260//cellular macromolecule metabolic process;GO:0009058//biosynthetic process;GO:0000160//phosphorelay signal transduction system;GO:0065007//biological regulation;GO:0009987//cellular process;GO:0044763//single-organism cellular process;GO:00071…
ncbi_106379609	CHH	NC_027769.2	62185901	62186100	*	4.51386e-09	2.81277e-07	-15.4148	0.001	1.28333	10.3257	1.69843e-13	1.12679e-12	Downstream2kb	LOC106379609	PREDICTED: ethylene-responsive transcription factor 12-like [Brassica napus]	-	-	-	-	GO:0043226//organelle;GO:0005623//cell;GO:0043227//membrane-bounded organelle;GO:0044464//cell part;GO:0044424//intracellular part;GO:0043231//intracellular membrane-bounded organelle;GO:0005622//intracellular;GO:0043229//intracellular organelle	GO:0005488//binding;GO:0001071//nucleic acid binding transcription factor activity;GO:0003676//nucleic acid binding;GO:1901363//heterocyclic compound binding;GO:0097159//organic cyclic compound binding	GO:1901576//organic substance biosynthetic process;GO:0044700//single organism signaling;GO:0034645//cellular macromolecule biosynthetic process;GO:0044260//cellular macromolecule metabolic process;GO:0009058//biosynthetic process;GO:0000160//phosphorelay signal transduction system;GO:0065007//biological regulation;GO:0009987//cellular process;GO:0044763//single-organism cellular process;GO:00071…
ncbi_106379609	CHH	NC_027769.2	62186201	62186400	*	5.1763e-16	1.11602e-13	-25.8289	0.001	1.28333	10.3257	1.69843e-13	1.12679e-12	Downstream2kb	LOC106379609	PREDICTED: ethylene-responsive transcription factor 12-like [Brassica napus]	-	-	-	-	GO:0043226//organelle;GO:0005623//cell;GO:0043227//membrane-bounded organelle;GO:0044464//cell part;GO:0044424//intracellular part;GO:0043231//intracellular membrane-bounded organelle;GO:0005622//intracellular;GO:0043229//intracellular organelle	GO:0005488//binding;GO:0001071//nucleic acid binding transcription factor activity;GO:0003676//nucleic acid binding;GO:1901363//heterocyclic compound binding;GO:0097159//organic cyclic compound binding	GO:1901576//organic substance biosynthetic process;GO:0044700//single organism signaling;GO:0034645//cellular macromolecule biosynthetic process;GO:0044260//cellular macromolecule metabolic process;GO:0009058//biosynthetic process;GO:0000160//phosphorelay signal transduction system;GO:0065007//biological regulation;GO:0009987//cellular process;GO:0044763//single-organism cellular process;GO:00071…
ncbi_106379609	CHH	NC_027769.2	62186301	62186500	*	3.76694e-20	1.37425e-17	-27.4696	0.001	1.28333	10.3257	1.69843e-13	1.12679e-12	Downstream2kb	LOC106379609	PREDICTED: ethylene-responsive transcription factor 12-like [Brassica napus]	-	-	-	-	GO:0043226//organelle;GO:0005623//cell;GO:0043227//membrane-bounded organelle;GO:0044464//cell part;GO:0044424//intracellular part;GO:0043231//intracellular membrane-bounded organelle;GO:0005622//intracellular;GO:0043229//intracellular organelle	GO:0005488//binding;GO:0001071//nucleic acid binding transcription factor activity;GO:0003676//nucleic acid binding;GO:1901363//heterocyclic compound binding;GO:0097159//organic cyclic compound binding	GO:1901576//organic substance biosynthetic process;GO:0044700//single organism signaling;GO:0034645//cellular macromolecule biosynthetic process;GO:0044260//cellular macromolecule metabolic process;GO:0009058//biosynthetic process;GO:0000160//phosphorelay signal transduction system;GO:0065007//biological regulation;GO:0009987//cellular process;GO:0044763//single-organism cellular process;GO:00071…
ncbi_106379609	CHH	NC_027769.2	62186401	62186600	*	1.07854e-23	5.72547e-21	-41.0362	0.001	1.28333	10.3257	1.69843e-13	1.12679e-12	Downstream2kb	LOC106379609	PREDICTED: ethylene-responsive transcription factor 12-like [Brassica napus]	-	-	-	-	GO:0043226//organelle;GO:0005623//cell;GO:0043227//membrane-bounded organelle;GO:0044464//cell part;GO:0044424//intracellular part;GO:0043231//intracellular membrane-bounded organelle;GO:0005622//intracellular;GO:0043229//intracellular organelle	GO:0005488//binding;GO:0001071//nucleic acid binding transcription factor activity;GO:0003676//nucleic acid binding;GO:1901363//heterocyclic compound binding;GO:0097159//organic cyclic compound binding	GO:1901576//organic substance biosynthetic process;GO:0044700//single organism signaling;GO:0034645//cellular macromolecule biosynthetic process;GO:0044260//cellular macromolecule metabolic process;GO:0009058//biosynthetic process;GO:0000160//phosphorelay signal transduction system;GO:0065007//biological regulation;GO:0009987//cellular process;GO:0044763//single-organism cellular process;GO:00071…
ncbi_106444576	CG	NC_027774.2	15165501	15165700	*	1.95766e-21	2.79376e-19	42.4075	1.01333	2.17	1.09859	0.000608138	0.00181272	Upstream2kb	LOC106444576	PREDICTED: ethylene-responsive transcription factor 1A-like [Brassica oleracea var. oleracea] [Brassica oleracea]	-	-	-	-	-	-	-
ncbi_106381656	CG	NC_027774.2	13674601	13674800	*	1.2547e-11	7.32827e-10	51.1305	1.40333	3.66667	1.38561	6.84052e-09	3.4131e-08	Downstream2kb	LOC106381656	PREDICTED: ethylene-responsive transcription factor 1A-like [Brassica napus]	-	-	-	-	-	-	-
ncbi_106381656	CG	NC_027774.2	13674701	13674900	*	2.61752e-24	4.55935e-22	68.4262	1.40333	3.66667	1.38561	6.84052e-09	3.4131e-08	Downstream2kb	LOC106381656	PREDICTED: ethylene-responsive transcription factor 1A-like [Brassica napus]	-	-	-	-	-	-	-
ncbi_106385317	CG	NC_027759.2	4948701	4948900	*	1.23799e-20	1.66568e-18	52.5039	0.433333	7.72	4.15505	2.84472e-62	6.87352e-61	Downstream2kb	LOC106385317	PREDICTED: ethylene-responsive transcription factor ERF016-like [Brassica rapa]	-	-	-	-	GO:0043227//membrane-bounded organelle;GO:0044464//cell part;GO:0005622//intracellular;GO:0043229//intracellular organelle;GO:0005623//cell;GO:0044424//intracellular part;GO:0043226//organelle;GO:0043231//intracellular membrane-bounded organelle	GO:0005488//binding;GO:1901363//heterocyclic compound binding;GO:0001071//nucleic acid binding transcription factor activity;GO:0003676//nucleic acid binding;GO:0097159//organic cyclic compound binding	GO:0060255//regulation of macromolecule metabolic process;GO:0071704//organic substance metabolic process;GO:0009059//macromolecule biosynthetic process;GO:0044249//cellular biosynthetic process;GO:0034645//cellular macromolecule biosynthetic process;GO:0009058//biosynthetic process;GO:0050794//regulation of cellular process;GO:1901576//organic substance biosynthetic process;GO:0010468//regulatio…
ncbi_106431860	CG	ps01	17982901	17983100	*	3.69513e-11	2.03725e-09	-47.4702	0.21	4.24667	4.33787	6.49031e-34	9.09456e-33	Genebody	LOC106431860	PREDICTED: ethylene-responsive transcription factor ERF017-like [Brassica oleracea var. oleracea] [Brassica oleracea]	-	-	-	-	-	-	-
ncbi_106431860	CG	ps01	17983001	17983200	*	2.58201e-15	2.23725e-13	-45.8326	0.21	4.24667	4.33787	6.49031e-34	9.09456e-33	Genebody	LOC106431860	PREDICTED: ethylene-responsive transcription factor ERF017-like [Brassica oleracea var. oleracea] [Brassica oleracea]	-	-	-	-	-	-	-
ncbi_106431860	CG	ps01	17983101	17983300	*	1.12517e-05	0.000243253	-42.0844	0.21	4.24667	4.33787	6.49031e-34	9.09456e-33	Genebody	LOC106431860	PREDICTED: ethylene-responsive transcription factor ERF017-like [Brassica oleracea var. oleracea] [Brassica oleracea]	-	-	-	-	-	-	-
ncbi_106431860	CG	ps01	17983201	17983400	*	7.75605e-10	3.57843e-08	-47.1223	0.21	4.24667	4.33787	6.49031e-34	9.09456e-33	Genebody	LOC106431860	PREDICTED: ethylene-responsive transcription factor ERF017-like [Brassica oleracea var. oleracea] [Brassica oleracea]	-	-	-	-	-	-	-
ncbi_106431860	CG	ps01	17983301	17983500	*	2.25669e-10	1.12215e-08	-38.4977	0.21	4.24667	4.33787	6.49031e-34	9.09456e-33	Genebody	LOC106431860	PREDICTED: ethylene-responsive transcription factor ERF017-like [Brassica oleracea var. oleracea] [Brassica oleracea]	-	-	-	-	-	-	-
ncbi_106431860	CHG	ps01	17983001	17983200	*	0.00134625	0.0232156	27.9011	0.21	4.24667	4.33787	6.49031e-34	9.09456e-33	Genebody	LOC106431860	PREDICTED: ethylene-responsive transcription factor ERF017-like [Brassica oleracea var. oleracea] [Brassica oleracea]	-	-	-	-	-	-	-
ncbi_106431860	CHG	ps01	17983101	17983300	*	0.00319262	0.0441948	28.4367	0.21	4.24667	4.33787	6.49031e-34	9.09456e-33	Genebody	LOC106431860	PREDICTED: ethylene-responsive transcription factor ERF017-like [Brassica oleracea var. oleracea] [Brassica oleracea]	-	-	-	-	-	-	-
ncbi_106431860	CHG	ps01	17984201	17984400	*	1.88432e-08	1.80102e-06	27.2479	0.21	4.24667	4.33787	6.49031e-34	9.09456e-33	Downstream2kb	LOC106431860	PREDICTED: ethylene-responsive transcription factor ERF017-like [Brassica oleracea var. oleracea] [Brassica oleracea]	-	-	-	-	-	-	-
ncbi_106431860	CHG	ps01	17984301	17984500	*	2.20733e-08	2.07452e-06	29.804	0.21	4.24667	4.33787	6.49031e-34	9.09456e-33	Downstream2kb	LOC106431860	PREDICTED: ethylene-responsive transcription factor ERF017-like [Brassica oleracea var. oleracea] [Brassica oleracea]	-	-	-	-	-	-	-
ncbi_106431860	CHG	ps01	17985401	17985600	*	9.6605e-05	0.00290066	-26.0007	0.21	4.24667	4.33787	6.49031e-34	9.09456e-33	Downstream2kb	LOC106431860	PREDICTED: ethylene-responsive transcription factor ERF017-like [Brassica oleracea var. oleracea] [Brassica oleracea]	-	-	-	-	-	-	-
ncbi_106431860	CHH	ps01	17983501	17983700	*	9.45615e-43	2.31024e-39	29.7369	0.21	4.24667	4.33787	6.49031e-34	9.09456e-33	Genebody	LOC106431860	PREDICTED: ethylene-responsive transcription factor ERF017-like [Brassica oleracea var. oleracea] [Brassica oleracea]	-	-	-	-	-	-	-
ncbi_106431860	CHH	ps01	17983601	17983800	*	3.67803e-90	1.03461e-85	32.8372	0.21	4.24667	4.33787	6.49031e-34	9.09456e-33	Genebody	LOC106431860	PREDICTED: ethylene-responsive transcription factor ERF017-like [Brassica oleracea var. oleracea] [Brassica oleracea]	-	-	-	-	-	-	-
ncbi_106431860	CHH	ps01	17983601	17983800	*	3.67803e-90	1.03461e-85	32.8372	0.21	4.24667	4.33787	6.49031e-34	9.09456e-33	Downstream2kb	LOC106431860	PREDICTED: ethylene-responsive transcription factor ERF017-like [Brassica oleracea var. oleracea] [Brassica oleracea]	-	-	-	-	-	-	-
ncbi_106357009	CG	NC_027763.2	17088401	17088600	*	1.50526e-08	5.7124e-07	-36.0563	4.53667	21.25	2.22776	1.80486e-90	6.67192e-89	Upstream2kb	LOC106357009	PREDICTED: ethylene-responsive transcription factor ERF018-like [Brassica napus]	-	-	-	-	-	-	-
ncbi_106357009	CG	NC_027763.2	17088401	17088600	*	1.50526e-08	5.7124e-07	-36.0563	4.53667	21.25	2.22776	1.80486e-90	6.67192e-89	Genebody	LOC106357009	PREDICTED: ethylene-responsive transcription factor ERF018-like [Brassica napus]	-	-	-	-	-	-	-
ncbi_106351040	CG	NC_027759.2	9676301	9676500	*	4.95005e-80	1.02319e-76	99.3127	5.88	0.001	-12.5216	1.45264e-53	3.02935e-52	Genebody	LOC106351040	PREDICTED: ethylene-responsive transcription factor ERF025-like [Brassica napus]	-	-	-	-	GO:0043229//intracellular organelle;GO:0043226//organelle;GO:0005622//intracellular;GO:0005623//cell;GO:0043231//intracellular membrane-bounded organelle;GO:0044424//intracellular part;GO:0043227//membrane-bounded organelle;GO:0044464//cell part	GO:1901363//heterocyclic compound binding;GO:0097159//organic cyclic compound binding;GO:0003676//nucleic acid binding;GO:0003677//DNA binding;GO:0005488//binding;GO:0000975//regulatory region DNA binding;GO:0001067//regulatory region nucleic acid binding;GO:0001071//nucleic acid binding transcription factor activity	GO:0009607//response to biotic stimulus;GO:0044249//cellular biosynthetic process;GO:1901576//organic substance biosynthetic process;GO:0043170//macromolecule metabolic process;GO:0008152//metabolic process;GO:0009059//macromolecule biosynthetic process;GO:0009605//response to external stimulus;GO:0065007//biological regulation;GO:0034645//cellular macromolecule biosynthetic process;GO:0071704//o…
ncbi_106351040	CG	NC_027759.2	9676401	9676600	*	3.04278e-64	3.60934e-61	98.1013	5.88	0.001	-12.5216	1.45264e-53	3.02935e-52	Genebody	LOC106351040	PREDICTED: ethylene-responsive transcription factor ERF025-like [Brassica napus]	-	-	-	-	GO:0043229//intracellular organelle;GO:0043226//organelle;GO:0005622//intracellular;GO:0005623//cell;GO:0043231//intracellular membrane-bounded organelle;GO:0044424//intracellular part;GO:0043227//membrane-bounded organelle;GO:0044464//cell part	GO:1901363//heterocyclic compound binding;GO:0097159//organic cyclic compound binding;GO:0003676//nucleic acid binding;GO:0003677//DNA binding;GO:0005488//binding;GO:0000975//regulatory region DNA binding;GO:0001067//regulatory region nucleic acid binding;GO:0001071//nucleic acid binding transcription factor activity	GO:0009607//response to biotic stimulus;GO:0044249//cellular biosynthetic process;GO:1901576//organic substance biosynthetic process;GO:0043170//macromolecule metabolic process;GO:0008152//metabolic process;GO:0009059//macromolecule biosynthetic process;GO:0009605//response to external stimulus;GO:0065007//biological regulation;GO:0034645//cellular macromolecule biosynthetic process;GO:0071704//o…
ncbi_106351040	CHG	NC_027759.2	9676301	9676500	*	6.89864e-21	4.67332e-18	76.0456	5.88	0.001	-12.5216	1.45264e-53	3.02935e-52	Genebody	LOC106351040	PREDICTED: ethylene-responsive transcription factor ERF025-like [Brassica napus]	-	-	-	-	GO:0043229//intracellular organelle;GO:0043226//organelle;GO:0005622//intracellular;GO:0005623//cell;GO:0043231//intracellular membrane-bounded organelle;GO:0044424//intracellular part;GO:0043227//membrane-bounded organelle;GO:0044464//cell part	GO:1901363//heterocyclic compound binding;GO:0097159//organic cyclic compound binding;GO:0003676//nucleic acid binding;GO:0003677//DNA binding;GO:0005488//binding;GO:0000975//regulatory region DNA binding;GO:0001067//regulatory region nucleic acid binding;GO:0001071//nucleic acid binding transcription factor activity	GO:0009607//response to biotic stimulus;GO:0044249//cellular biosynthetic process;GO:1901576//organic substance biosynthetic process;GO:0043170//macromolecule metabolic process;GO:0008152//metabolic process;GO:0009059//macromolecule biosynthetic process;GO:0009605//response to external stimulus;GO:0065007//biological regulation;GO:0034645//cellular macromolecule biosynthetic process;GO:0071704//o…
ncbi_106351040	CHH	NC_027759.2	9676701	9676900	*	5.76882e-09	3.51023e-07	20.1368	5.88	0.001	-12.5216	1.45264e-53	3.02935e-52	Downstream2kb	LOC106351040	PREDICTED: ethylene-responsive transcription factor ERF025-like [Brassica napus]	-	-	-	-	GO:0043229//intracellular organelle;GO:0043226//organelle;GO:0005622//intracellular;GO:0005623//cell;GO:0043231//intracellular membrane-bounded organelle;GO:0044424//intracellular part;GO:0043227//membrane-bounded organelle;GO:0044464//cell part	GO:1901363//heterocyclic compound binding;GO:0097159//organic cyclic compound binding;GO:0003676//nucleic acid binding;GO:0003677//DNA binding;GO:0005488//binding;GO:0000975//regulatory region DNA binding;GO:0001067//regulatory region nucleic acid binding;GO:0001071//nucleic acid binding transcription factor activity	GO:0009607//response to biotic stimulus;GO:0044249//cellular biosynthetic process;GO:1901576//organic substance biosynthetic process;GO:0043170//macromolecule metabolic process;GO:0008152//metabolic process;GO:0009059//macromolecule biosynthetic process;GO:0009605//response to external stimulus;GO:0065007//biological regulation;GO:0034645//cellular macromolecule biosynthetic process;GO:0071704//o…
ncbi_106351040	CHH	NC_027759.2	9677701	9677900	*	5.34693e-09	3.27741e-07	25.2045	5.88	0.001	-12.5216	1.45264e-53	3.02935e-52	Downstream2kb	LOC106351040	PREDICTED: ethylene-responsive transcription factor ERF025-like [Brassica napus]	-	-	-	-	GO:0043229//intracellular organelle;GO:0043226//organelle;GO:0005622//intracellular;GO:0005623//cell;GO:0043231//intracellular membrane-bounded organelle;GO:0044424//intracellular part;GO:0043227//membrane-bounded organelle;GO:0044464//cell part	GO:1901363//heterocyclic compound binding;GO:0097159//organic cyclic compound binding;GO:0003676//nucleic acid binding;GO:0003677//DNA binding;GO:0005488//binding;GO:0000975//regulatory region DNA binding;GO:0001067//regulatory region nucleic acid binding;GO:0001071//nucleic acid binding transcription factor activity	GO:0009607//response to biotic stimulus;GO:0044249//cellular biosynthetic process;GO:1901576//organic substance biosynthetic process;GO:0043170//macromolecule metabolic process;GO:0008152//metabolic process;GO:0009059//macromolecule biosynthetic process;GO:0009605//response to external stimulus;GO:0065007//biological regulation;GO:0034645//cellular macromolecule biosynthetic process;GO:0071704//o…
ncbi_106371169	CG	NC_027757.2	3364201	3364400	*	4.58686e-23	7.35142e-21	92.7536	7.09	17.0567	1.26648	3.1181e-36	4.61017e-35	Downstream2kb	LOC106371169	PREDICTED: ethylene-responsive transcription factor ERF043-like [Brassica napus]	-	-	-	-	-	-	-
ncbi_111197724	CHH	NC_027758.2	33167601	33167800	*	2.17643e-07	8.80923e-06	-24.0836	19.23	8.95	-1.1034	1.77624e-28	2.11645e-27	Upstream2kb	LOC111197724	PREDICTED: ethylene-responsive transcription factor ERF104-like isoform X2 [Brassica napus]	-	-	-	-	GO:0044424//intracellular part;GO:0043227//membrane-bounded organelle;GO:0005622//intracellular;GO:0044464//cell part;GO:0005623//cell;GO:0043231//intracellular membrane-bounded organelle;GO:0043226//organelle;GO:0043229//intracellular organelle	GO:1901363//heterocyclic compound binding;GO:0001071//nucleic acid binding transcription factor activity;GO:0097159//organic cyclic compound binding;GO:0001067//regulatory region nucleic acid binding;GO:0003677//DNA binding;GO:0000975//regulatory region DNA binding;GO:0003676//nucleic acid binding;GO:0005488//binding	GO:0009605//response to external stimulus;GO:0043449//cellular alkene metabolic process;GO:0019222//regulation of metabolic process;GO:0010243//response to organonitrogen compound;GO:0050896//response to stimulus;GO:0044767//single-organism developmental process;GO:1901698//response to nitrogen compound;GO:0010556//regulation of macromolecule biosynthetic process;GO:0051252//regulation of RNA met…
ncbi_111197724	CHH	NC_027758.2	33168001	33168200	*	1.48987e-07	6.31611e-06	-15.0181	19.23	8.95	-1.1034	1.77624e-28	2.11645e-27	Upstream2kb	LOC111197724	PREDICTED: ethylene-responsive transcription factor ERF104-like isoform X2 [Brassica napus]	-	-	-	-	GO:0044424//intracellular part;GO:0043227//membrane-bounded organelle;GO:0005622//intracellular;GO:0044464//cell part;GO:0005623//cell;GO:0043231//intracellular membrane-bounded organelle;GO:0043226//organelle;GO:0043229//intracellular organelle	GO:1901363//heterocyclic compound binding;GO:0001071//nucleic acid binding transcription factor activity;GO:0097159//organic cyclic compound binding;GO:0001067//regulatory region nucleic acid binding;GO:0003677//DNA binding;GO:0000975//regulatory region DNA binding;GO:0003676//nucleic acid binding;GO:0005488//binding	GO:0009605//response to external stimulus;GO:0043449//cellular alkene metabolic process;GO:0019222//regulation of metabolic process;GO:0010243//response to organonitrogen compound;GO:0050896//response to stimulus;GO:0044767//single-organism developmental process;GO:1901698//response to nitrogen compound;GO:0010556//regulation of macromolecule biosynthetic process;GO:0051252//regulation of RNA met…
ncbi_111197724	CHH	NC_027758.2	33168701	33168900	*	0.00075831	0.00851561	-17.8261	19.23	8.95	-1.1034	1.77624e-28	2.11645e-27	Upstream2kb	LOC111197724	PREDICTED: ethylene-responsive transcription factor ERF104-like isoform X2 [Brassica napus]	-	-	-	-	GO:0044424//intracellular part;GO:0043227//membrane-bounded organelle;GO:0005622//intracellular;GO:0044464//cell part;GO:0005623//cell;GO:0043231//intracellular membrane-bounded organelle;GO:0043226//organelle;GO:0043229//intracellular organelle	GO:1901363//heterocyclic compound binding;GO:0001071//nucleic acid binding transcription factor activity;GO:0097159//organic cyclic compound binding;GO:0001067//regulatory region nucleic acid binding;GO:0003677//DNA binding;GO:0000975//regulatory region DNA binding;GO:0003676//nucleic acid binding;GO:0005488//binding	GO:0009605//response to external stimulus;GO:0043449//cellular alkene metabolic process;GO:0019222//regulation of metabolic process;GO:0010243//response to organonitrogen compound;GO:0050896//response to stimulus;GO:0044767//single-organism developmental process;GO:1901698//response to nitrogen compound;GO:0010556//regulation of macromolecule biosynthetic process;GO:0051252//regulation of RNA met…
ncbi_111214229	CHH	NC_027759.2	33403901	33404100	*	3.62839e-10	2.88633e-08	19.3346	5.30667	13.8967	1.38886	4.26549e-29	5.18078e-28	Upstream2kb	LOC111214229	PREDICTED: ethylene-responsive transcription factor ERF104 [Brassica rapa]	-	-	-	-	GO:0005623//cell;GO:0043231//intracellular membrane-bounded organelle;GO:0005622//intracellular;GO:0043227//membrane-bounded organelle;GO:0044424//intracellular part;GO:0043226//organelle;GO:0044464//cell part;GO:0043229//intracellular organelle	GO:0005488//binding;GO:0003677//DNA binding;GO:0000975//regulatory region DNA binding;GO:0003676//nucleic acid binding;GO:1901363//heterocyclic compound binding;GO:0001067//regulatory region nucleic acid binding;GO:0097159//organic cyclic compound binding;GO:0001071//nucleic acid binding transcription factor activity	GO:0071704//organic substance metabolic process;GO:0051716//cellular response to stimulus;GO:0032501//multicellular organismal process;GO:0044700//single organism signaling;GO:1901698//response to nitrogen compound;GO:0050794//regulation of cellular process;GO:0009987//cellular process;GO:0043449//cellular alkene metabolic process;GO:0009889//regulation of biosynthetic process;GO:1900673//olefin …
ncbi_106394142	CHH	NC_027758.2	14869201	14869400	*	2.02185e-09	1.36517e-07	34.26	0.406667	2.21	2.44213	4.74681e-13	3.07287e-12	Upstream2kb	LOC106394142	PREDICTED: ethylene-responsive transcription factor ERF118-like [Brassica napus]	-	-	-	-	-	-	-
ncbi_106444461	CHH	NC_027775.2	2748101	2748300	*	2.1674e-05	0.00045986	15.1154	0.18	0.526667	1.54889	0.0144675	0.0332899	Downstream2kb	LOC106444461	PREDICTED: ethylene-responsive transcription factor TINY-like [Brassica napus]	-	-	-	-	GO:0043226//organelle;GO:0043231//intracellular membrane-bounded organelle;GO:0043229//intracellular organelle;GO:0005622//intracellular;GO:0044424//intracellular part;GO:0043227//membrane-bounded organelle;GO:0005623//cell;GO:0044464//cell part	GO:0097159//organic cyclic compound binding;GO:0005488//binding;GO:0001071//nucleic acid binding transcription factor activity;GO:0003676//nucleic acid binding;GO:1901363//heterocyclic compound binding	GO:0009987//cellular process;GO:0060255//regulation of macromolecule metabolic process;GO:0071704//organic substance metabolic process;GO:0010468//regulation of gene expression;GO:0034645//cellular macromolecule biosynthetic process;GO:0044260//cellular macromolecule metabolic process;GO:0009059//macromolecule biosynthetic process;GO:1901576//organic substance biosynthetic process;GO:0040007//gro…
ncbi_106444461	CHH	NC_027775.2	2748201	2748400	*	1.8667e-06	5.70331e-05	16.0746	0.18	0.526667	1.54889	0.0144675	0.0332899	Downstream2kb	LOC106444461	PREDICTED: ethylene-responsive transcription factor TINY-like [Brassica napus]	-	-	-	-	GO:0043226//organelle;GO:0043231//intracellular membrane-bounded organelle;GO:0043229//intracellular organelle;GO:0005622//intracellular;GO:0044424//intracellular part;GO:0043227//membrane-bounded organelle;GO:0005623//cell;GO:0044464//cell part	GO:0097159//organic cyclic compound binding;GO:0005488//binding;GO:0001071//nucleic acid binding transcription factor activity;GO:0003676//nucleic acid binding;GO:1901363//heterocyclic compound binding	GO:0009987//cellular process;GO:0060255//regulation of macromolecule metabolic process;GO:0071704//organic substance metabolic process;GO:0010468//regulation of gene expression;GO:0034645//cellular macromolecule biosynthetic process;GO:0044260//cellular macromolecule metabolic process;GO:0009059//macromolecule biosynthetic process;GO:1901576//organic substance biosynthetic process;GO:0040007//gro…
ncbi_106348248	CHH	ps04	8242301	8242500	*	1.02447e-15	2.11527e-13	-22.1402	5.45333	2.45667	-1.15044	4.19793e-13	2.72463e-12	Upstream2kb	LOC106348248	PREDICTED: floral homeotic protein APETALA 2-like isoform X1 [Brassica napus]	-	-	-	-	-	-	-
ncbi_106418853	CG	NC_027758.2	11240101	11240300	*	8.839e-53	6.60493e-50	95.977	0.466667	0.001	-8.86625	0.000210283	0.000670022	Upstream2kb	LOC106418853	PREDICTED: GATA transcription factor 25-like [Brassica napus]	-	-	-	-	-	GO:0097159//organic cyclic compound binding;GO:0046914//transition metal ion binding;GO:0005488//binding;GO:1901363//heterocyclic compound binding;GO:0043169//cation binding;GO:0046872//metal ion binding;GO:0043167//ion binding;GO:0003676//nucleic acid binding;GO:0003677//DNA binding	GO:0065007//biological regulation;GO:0050789//regulation of biological process;GO:0019222//regulation of metabolic process;GO:0010468//regulation of gene expression;GO:0060255//regulation of macromolecule metabolic process
ncbi_106418853	CG	NC_027758.2	11239501	11239700	*	3.17275e-26	6.24966e-24	55.5783	0.466667	0.001	-8.86625	0.000210283	0.000670022	Genebody	LOC106418853	PREDICTED: GATA transcription factor 25-like [Brassica napus]	-	-	-	-	-	GO:0097159//organic cyclic compound binding;GO:0046914//transition metal ion binding;GO:0005488//binding;GO:1901363//heterocyclic compound binding;GO:0043169//cation binding;GO:0046872//metal ion binding;GO:0043167//ion binding;GO:0003676//nucleic acid binding;GO:0003677//DNA binding	GO:0065007//biological regulation;GO:0050789//regulation of biological process;GO:0019222//regulation of metabolic process;GO:0010468//regulation of gene expression;GO:0060255//regulation of macromolecule metabolic process
ncbi_106418853	CG	NC_027758.2	11239601	11239800	*	2.65164e-41	1.18432e-38	97.2527	0.466667	0.001	-8.86625	0.000210283	0.000670022	Genebody	LOC106418853	PREDICTED: GATA transcription factor 25-like [Brassica napus]	-	-	-	-	-	GO:0097159//organic cyclic compound binding;GO:0046914//transition metal ion binding;GO:0005488//binding;GO:1901363//heterocyclic compound binding;GO:0043169//cation binding;GO:0046872//metal ion binding;GO:0043167//ion binding;GO:0003676//nucleic acid binding;GO:0003677//DNA binding	GO:0065007//biological regulation;GO:0050789//regulation of biological process;GO:0019222//regulation of metabolic process;GO:0010468//regulation of gene expression;GO:0060255//regulation of macromolecule metabolic process
ncbi_106418853	CG	NC_027758.2	11239801	11240000	*	5.78946e-42	2.66058e-39	89.5207	0.466667	0.001	-8.86625	0.000210283	0.000670022	Genebody	LOC106418853	PREDICTED: GATA transcription factor 25-like [Brassica napus]	-	-	-	-	-	GO:0097159//organic cyclic compound binding;GO:0046914//transition metal ion binding;GO:0005488//binding;GO:1901363//heterocyclic compound binding;GO:0043169//cation binding;GO:0046872//metal ion binding;GO:0043167//ion binding;GO:0003676//nucleic acid binding;GO:0003677//DNA binding	GO:0065007//biological regulation;GO:0050789//regulation of biological process;GO:0019222//regulation of metabolic process;GO:0010468//regulation of gene expression;GO:0060255//regulation of macromolecule metabolic process
ncbi_106418853	CG	NC_027758.2	11239901	11240100	*	5.09191e-32	1.4096e-29	92.5207	0.466667	0.001	-8.86625	0.000210283	0.000670022	Genebody	LOC106418853	PREDICTED: GATA transcription factor 25-like [Brassica napus]	-	-	-	-	-	GO:0097159//organic cyclic compound binding;GO:0046914//transition metal ion binding;GO:0005488//binding;GO:1901363//heterocyclic compound binding;GO:0043169//cation binding;GO:0046872//metal ion binding;GO:0043167//ion binding;GO:0003676//nucleic acid binding;GO:0003677//DNA binding	GO:0065007//biological regulation;GO:0050789//regulation of biological process;GO:0019222//regulation of metabolic process;GO:0010468//regulation of gene expression;GO:0060255//regulation of macromolecule metabolic process
ncbi_106418853	CG	NC_027758.2	11240001	11240200	*	1.18246e-50	8.05718e-48	99.3789	0.466667	0.001	-8.86625	0.000210283	0.000670022	Genebody	LOC106418853	PREDICTED: GATA transcription factor 25-like [Brassica napus]	-	-	-	-	-	GO:0097159//organic cyclic compound binding;GO:0046914//transition metal ion binding;GO:0005488//binding;GO:1901363//heterocyclic compound binding;GO:0043169//cation binding;GO:0046872//metal ion binding;GO:0043167//ion binding;GO:0003676//nucleic acid binding;GO:0003677//DNA binding	GO:0065007//biological regulation;GO:0050789//regulation of biological process;GO:0019222//regulation of metabolic process;GO:0010468//regulation of gene expression;GO:0060255//regulation of macromolecule metabolic process
ncbi_106418853	CG	NC_027758.2	11240101	11240300	*	8.839e-53	6.60493e-50	95.977	0.466667	0.001	-8.86625	0.000210283	0.000670022	Genebody	LOC106418853	PREDICTED: GATA transcription factor 25-like [Brassica napus]	-	-	-	-	-	GO:0097159//organic cyclic compound binding;GO:0046914//transition metal ion binding;GO:0005488//binding;GO:1901363//heterocyclic compound binding;GO:0043169//cation binding;GO:0046872//metal ion binding;GO:0043167//ion binding;GO:0003676//nucleic acid binding;GO:0003677//DNA binding	GO:0065007//biological regulation;GO:0050789//regulation of biological process;GO:0019222//regulation of metabolic process;GO:0010468//regulation of gene expression;GO:0060255//regulation of macromolecule metabolic process
ncbi_106418853	CG	NC_027758.2	11239501	11239700	*	3.17275e-26	6.24966e-24	55.5783	0.466667	0.001	-8.86625	0.000210283	0.000670022	Downstream2kb	LOC106418853	PREDICTED: GATA transcription factor 25-like [Brassica napus]	-	-	-	-	-	GO:0097159//organic cyclic compound binding;GO:0046914//transition metal ion binding;GO:0005488//binding;GO:1901363//heterocyclic compound binding;GO:0043169//cation binding;GO:0046872//metal ion binding;GO:0043167//ion binding;GO:0003676//nucleic acid binding;GO:0003677//DNA binding	GO:0065007//biological regulation;GO:0050789//regulation of biological process;GO:0019222//regulation of metabolic process;GO:0010468//regulation of gene expression;GO:0060255//regulation of macromolecule metabolic process
ncbi_106418853	CHG	NC_027758.2	11240101	11240300	*	3.12466e-07	2.18334e-05	31.25	0.466667	0.001	-8.86625	0.000210283	0.000670022	Upstream2kb	LOC106418853	PREDICTED: GATA transcription factor 25-like [Brassica napus]	-	-	-	-	-	GO:0097159//organic cyclic compound binding;GO:0046914//transition metal ion binding;GO:0005488//binding;GO:1901363//heterocyclic compound binding;GO:0043169//cation binding;GO:0046872//metal ion binding;GO:0043167//ion binding;GO:0003676//nucleic acid binding;GO:0003677//DNA binding	GO:0065007//biological regulation;GO:0050789//regulation of biological process;GO:0019222//regulation of metabolic process;GO:0010468//regulation of gene expression;GO:0060255//regulation of macromolecule metabolic process
ncbi_106418853	CHG	NC_027758.2	11240201	11240400	*	1.18225e-05	0.00050559	26.087	0.466667	0.001	-8.86625	0.000210283	0.000670022	Upstream2kb	LOC106418853	PREDICTED: GATA transcription factor 25-like [Brassica napus]	-	-	-	-	-	GO:0097159//organic cyclic compound binding;GO:0046914//transition metal ion binding;GO:0005488//binding;GO:1901363//heterocyclic compound binding;GO:0043169//cation binding;GO:0046872//metal ion binding;GO:0043167//ion binding;GO:0003676//nucleic acid binding;GO:0003677//DNA binding	GO:0065007//biological regulation;GO:0050789//regulation of biological process;GO:0019222//regulation of metabolic process;GO:0010468//regulation of gene expression;GO:0060255//regulation of macromolecule metabolic process
ncbi_106418853	CHG	NC_027758.2	11240101	11240300	*	3.12466e-07	2.18334e-05	31.25	0.466667	0.001	-8.86625	0.000210283	0.000670022	Genebody	LOC106418853	PREDICTED: GATA transcription factor 25-like [Brassica napus]	-	-	-	-	-	GO:0097159//organic cyclic compound binding;GO:0046914//transition metal ion binding;GO:0005488//binding;GO:1901363//heterocyclic compound binding;GO:0043169//cation binding;GO:0046872//metal ion binding;GO:0043167//ion binding;GO:0003676//nucleic acid binding;GO:0003677//DNA binding	GO:0065007//biological regulation;GO:0050789//regulation of biological process;GO:0019222//regulation of metabolic process;GO:0010468//regulation of gene expression;GO:0060255//regulation of macromolecule metabolic process
ncbi_106418853	CHG	NC_027758.2	11240201	11240400	*	1.18225e-05	0.00050559	26.087	0.466667	0.001	-8.86625	0.000210283	0.000670022	Genebody	LOC106418853	PREDICTED: GATA transcription factor 25-like [Brassica napus]	-	-	-	-	-	GO:0097159//organic cyclic compound binding;GO:0046914//transition metal ion binding;GO:0005488//binding;GO:1901363//heterocyclic compound binding;GO:0043169//cation binding;GO:0046872//metal ion binding;GO:0043167//ion binding;GO:0003676//nucleic acid binding;GO:0003677//DNA binding	GO:0065007//biological regulation;GO:0050789//regulation of biological process;GO:0019222//regulation of metabolic process;GO:0010468//regulation of gene expression;GO:0060255//regulation of macromolecule metabolic process
ncbi_106429997	CHG	NC_027765.2	20680901	20681100	*	5.92964e-21	4.04958e-18	34.3853	3.01	0.57	-2.40073	5.20754e-26	5.75392e-25	Downstream2kb	LOC106429997	PREDICTED: GATA transcription factor 27-like isoform X1 [Brassica napus]	-	-	-	-	-	-	-
ncbi_106429997	CHG	NC_027765.2	20681001	20681200	*	2.43087e-21	1.7293e-18	37.0192	3.01	0.57	-2.40073	5.20754e-26	5.75392e-25	Downstream2kb	LOC106429997	PREDICTED: GATA transcription factor 27-like isoform X1 [Brassica napus]	-	-	-	-	-	-	-
ncbi_106429997	CHH	NC_027765.2	20681101	20681300	*	4.78355e-22	2.1557e-19	18.5115	3.01	0.57	-2.40073	5.20754e-26	5.75392e-25	Genebody	LOC106429997	PREDICTED: GATA transcription factor 27-like isoform X1 [Brassica napus]	-	-	-	-	-	-	-
ncbi_106429997	CHH	NC_027765.2	20679901	20680100	*	2.02335e-05	0.000434151	17.4062	3.01	0.57	-2.40073	5.20754e-26	5.75392e-25	Downstream2kb	LOC106429997	PREDICTED: GATA transcription factor 27-like isoform X1 [Brassica napus]	-	-	-	-	-	-	-
ncbi_106429997	CHH	NC_027765.2	20681101	20681300	*	4.78355e-22	2.1557e-19	18.5115	3.01	0.57	-2.40073	5.20754e-26	5.75392e-25	Downstream2kb	LOC106429997	PREDICTED: GATA transcription factor 27-like isoform X1 [Brassica napus]	-	-	-	-	-	-	-
ncbi_106452579	CHH	NC_027768.2	49392701	49392900	*	7.49064e-14	1.17308e-11	24.08	2.56	12.37	2.27263	2.20375e-57	4.92563e-56	Downstream2kb	LOC106452579	PREDICTED: GATA transcription factor 4-like [Brassica napus]	-	-	-	-	GO:0044424//intracellular part;GO:0043226//organelle;GO:0044464//cell part;GO:0005623//cell;GO:0043231//intracellular membrane-bounded organelle;GO:0043227//membrane-bounded organelle;GO:0005622//intracellular;GO:0043229//intracellular organelle	GO:0046872//metal ion binding;GO:0046914//transition metal ion binding;GO:0005488//binding;GO:0043169//cation binding;GO:0097159//organic cyclic compound binding;GO:0043167//ion binding;GO:1901363//heterocyclic compound binding;GO:0003677//DNA binding;GO:0003676//nucleic acid binding	GO:0009628//response to abiotic stimulus;GO:0031323//regulation of cellular metabolic process;GO:0019219//regulation of nucleobase-containing compound metabolic process;GO:0080090//regulation of primary metabolic process;GO:0006355//regulation of transcription, DNA-templated;GO:0065007//biological regulation;GO:0050896//response to stimulus;GO:1903506//regulation of nucleic acid-templated transcr…
ncbi_106421842	CHH	NC_027757.2	16400901	16401100	*	3.36395e-23	1.70218e-20	-29.9893	1.99333	5.89	1.56308	1.60411e-19	1.4136e-18	Upstream2kb	LOC106421842	PREDICTED: GATA transcription factor 6-like [Brassica napus]	-	-	-	-	GO:0044424//intracellular part;GO:0043229//intracellular organelle;GO:0043231//intracellular membrane-bounded organelle;GO:0005622//intracellular;GO:0005623//cell;GO:0043226//organelle;GO:0044464//cell part;GO:0043227//membrane-bounded organelle	GO:0046914//transition metal ion binding;GO:1901363//heterocyclic compound binding;GO:0046872//metal ion binding;GO:0005488//binding;GO:0043167//ion binding;GO:0043169//cation binding;GO:0097159//organic cyclic compound binding;GO:0003676//nucleic acid binding;GO:0003677//DNA binding	GO:0031323//regulation of cellular metabolic process;GO:0010468//regulation of gene expression;GO:0065007//biological regulation;GO:0006355//regulation of transcription, DNA-templated;GO:0060255//regulation of macromolecule metabolic process;GO:1903506//regulation of nucleic acid-templated transcription;GO:0031326//regulation of cellular biosynthetic process;GO:0050794//regulation of cellular pro…
ncbi_106411324	CG	NC_027772.2	22915701	22915900	*	3.14588e-05	0.000607546	-29.7872	1.49333	9.14333	2.61418	1.45288e-61	3.47785e-60	Genebody	LOC106411324	PREDICTED: GATA transcription factor 8-like [Brassica napus]	-	-	-	-	GO:0043227//membrane-bounded organelle;GO:0044424//intracellular part;GO:0043231//intracellular membrane-bounded organelle;GO:0043229//intracellular organelle;GO:0044464//cell part;GO:0043226//organelle;GO:0005622//intracellular;GO:0005623//cell	GO:0003676//nucleic acid binding;GO:0046914//transition metal ion binding;GO:0046872//metal ion binding;GO:0043169//cation binding;GO:0005488//binding;GO:0097159//organic cyclic compound binding;GO:1901363//heterocyclic compound binding;GO:0003677//DNA binding;GO:0043167//ion binding	GO:0032501//multicellular organismal process;GO:0050794//regulation of cellular process;GO:0080090//regulation of primary metabolic process;GO:0044699//single-organism process;GO:0048511//rhythmic process;GO:0050789//regulation of biological process;GO:0010468//regulation of gene expression;GO:0044707//single-multicellular organism process;GO:0019219//regulation of nucleobase-containing compound …
ncbi_106411324	CHH	NC_027772.2	22912301	22912500	*	5.00566e-09	3.08764e-07	16.8883	1.49333	9.14333	2.61418	1.45288e-61	3.47785e-60	Upstream2kb	LOC106411324	PREDICTED: GATA transcription factor 8-like [Brassica napus]	-	-	-	-	GO:0043227//membrane-bounded organelle;GO:0044424//intracellular part;GO:0043231//intracellular membrane-bounded organelle;GO:0043229//intracellular organelle;GO:0044464//cell part;GO:0043226//organelle;GO:0005622//intracellular;GO:0005623//cell	GO:0003676//nucleic acid binding;GO:0046914//transition metal ion binding;GO:0046872//metal ion binding;GO:0043169//cation binding;GO:0005488//binding;GO:0097159//organic cyclic compound binding;GO:1901363//heterocyclic compound binding;GO:0003677//DNA binding;GO:0043167//ion binding	GO:0032501//multicellular organismal process;GO:0050794//regulation of cellular process;GO:0080090//regulation of primary metabolic process;GO:0044699//single-organism process;GO:0048511//rhythmic process;GO:0050789//regulation of biological process;GO:0010468//regulation of gene expression;GO:0044707//single-multicellular organism process;GO:0019219//regulation of nucleobase-containing compound …
ncbi_106365646	CG	NC_027765.2	928901	929100	*	1.48605e-07	4.76228e-06	-37.1116	5.89667	13.75	1.22146	2.43168e-34	3.44174e-33	Genebody	LOC106365646	PREDICTED: G-box-binding factor 2 isoform X1 [Brassica napus]	-	-	-	-	-	-	-
ncbi_106450714	CG	NC_027761.2	1123401	1123600	*	1.15827e-28	2.64824e-26	-64.0473	3.64	9.04	1.31238	4.78931e-26	5.29712e-25	Upstream2kb	LOC106450714	PREDICTED: G-box-binding factor 3-like isoform X1 [Brassica napus]	-	-	-	-	GO:0043229//intracellular organelle;GO:0005737//cytoplasm;GO:0044464//cell part;GO:0044444//cytoplasmic part;GO:0043231//intracellular membrane-bounded organelle;GO:0005622//intracellular;GO:0044424//intracellular part;GO:0043226//organelle;GO:0005623//cell;GO:0043227//membrane-bounded organelle	GO:0003677//DNA binding;GO:0005488//binding;GO:0000975//regulatory region DNA binding;GO:0001067//regulatory region nucleic acid binding;GO:0003676//nucleic acid binding;GO:1901363//heterocyclic compound binding;GO:0001071//nucleic acid binding transcription factor activity;GO:0097159//organic cyclic compound binding	GO:0035556//intracellular signal transduction;GO:0009628//response to abiotic stimulus;GO:0050896//response to stimulus;GO:0043170//macromolecule metabolic process;GO:0009987//cellular process;GO:0018130//heterocycle biosynthetic process;GO:0034641//cellular nitrogen compound metabolic process;GO:0006139//nucleobase-containing compound metabolic process;GO:0044249//cellular biosynthetic process;G…
ncbi_106450714	CG	NC_027761.2	1123501	1123700	*	3.58241e-24	6.18929e-22	-36.7742	3.64	9.04	1.31238	4.78931e-26	5.29712e-25	Upstream2kb	LOC106450714	PREDICTED: G-box-binding factor 3-like isoform X1 [Brassica napus]	-	-	-	-	GO:0043229//intracellular organelle;GO:0005737//cytoplasm;GO:0044464//cell part;GO:0044444//cytoplasmic part;GO:0043231//intracellular membrane-bounded organelle;GO:0005622//intracellular;GO:0044424//intracellular part;GO:0043226//organelle;GO:0005623//cell;GO:0043227//membrane-bounded organelle	GO:0003677//DNA binding;GO:0005488//binding;GO:0000975//regulatory region DNA binding;GO:0001067//regulatory region nucleic acid binding;GO:0003676//nucleic acid binding;GO:1901363//heterocyclic compound binding;GO:0001071//nucleic acid binding transcription factor activity;GO:0097159//organic cyclic compound binding	GO:0035556//intracellular signal transduction;GO:0009628//response to abiotic stimulus;GO:0050896//response to stimulus;GO:0043170//macromolecule metabolic process;GO:0009987//cellular process;GO:0018130//heterocycle biosynthetic process;GO:0034641//cellular nitrogen compound metabolic process;GO:0006139//nucleobase-containing compound metabolic process;GO:0044249//cellular biosynthetic process;G…
ncbi_106450714	CHH	NC_027761.2	1123401	1123600	*	7.14846e-15	1.30676e-12	-15.6906	3.64	9.04	1.31238	4.78931e-26	5.29712e-25	Upstream2kb	LOC106450714	PREDICTED: G-box-binding factor 3-like isoform X1 [Brassica napus]	-	-	-	-	GO:0043229//intracellular organelle;GO:0005737//cytoplasm;GO:0044464//cell part;GO:0044444//cytoplasmic part;GO:0043231//intracellular membrane-bounded organelle;GO:0005622//intracellular;GO:0044424//intracellular part;GO:0043226//organelle;GO:0005623//cell;GO:0043227//membrane-bounded organelle	GO:0003677//DNA binding;GO:0005488//binding;GO:0000975//regulatory region DNA binding;GO:0001067//regulatory region nucleic acid binding;GO:0003676//nucleic acid binding;GO:1901363//heterocyclic compound binding;GO:0001071//nucleic acid binding transcription factor activity;GO:0097159//organic cyclic compound binding	GO:0035556//intracellular signal transduction;GO:0009628//response to abiotic stimulus;GO:0050896//response to stimulus;GO:0043170//macromolecule metabolic process;GO:0009987//cellular process;GO:0018130//heterocycle biosynthetic process;GO:0034641//cellular nitrogen compound metabolic process;GO:0006139//nucleobase-containing compound metabolic process;GO:0044249//cellular biosynthetic process;G…
ncbi_106439690	CHG	NC_027757.2	10449201	10449400	*	7.06327e-06	0.00032653	29.6666	4.88	12.37	1.34189	2.02263e-27	2.33613e-26	Downstream2kb	LOC106439690	PREDICTED: mediator-associated protein 1-like [Brassica napus]	-	-	-	-	GO:0005623//cell;GO:0043229//intracellular organelle;GO:0044444//cytoplasmic part;GO:0044424//intracellular part;GO:0043232//intracellular non-membrane-bounded organelle;GO:0005737//cytoplasm;GO:0043228//non-membrane-bounded organelle;GO:0043234//protein complex;GO:0043231//intracellular membrane-bounded organelle;GO:0009536//plastid;GO:0032991//macromolecular complex;GO:0043226//organelle;GO:000…	-	GO:0065007//biological regulation;GO:0060255//regulation of macromolecule metabolic process;GO:0010468//regulation of gene expression;GO:0019222//regulation of metabolic process;GO:0050789//regulation of biological process
ncbi_106439690	CHG	NC_027757.2	10449401	10449600	*	2.15751e-06	0.000117728	26.5012	4.88	12.37	1.34189	2.02263e-27	2.33613e-26	Downstream2kb	LOC106439690	PREDICTED: mediator-associated protein 1-like [Brassica napus]	-	-	-	-	GO:0005623//cell;GO:0043229//intracellular organelle;GO:0044444//cytoplasmic part;GO:0044424//intracellular part;GO:0043232//intracellular non-membrane-bounded organelle;GO:0005737//cytoplasm;GO:0043228//non-membrane-bounded organelle;GO:0043234//protein complex;GO:0043231//intracellular membrane-bounded organelle;GO:0009536//plastid;GO:0032991//macromolecular complex;GO:0043226//organelle;GO:000…	-	GO:0065007//biological regulation;GO:0060255//regulation of macromolecule metabolic process;GO:0010468//regulation of gene expression;GO:0019222//regulation of metabolic process;GO:0050789//regulation of biological process
ncbi_106439690	CHH	NC_027757.2	10446801	10447000	*	1.66571e-06	5.17078e-05	-19.9885	4.88	12.37	1.34189	2.02263e-27	2.33613e-26	Upstream2kb	LOC106439690	PREDICTED: mediator-associated protein 1-like [Brassica napus]	-	-	-	-	GO:0005623//cell;GO:0043229//intracellular organelle;GO:0044444//cytoplasmic part;GO:0044424//intracellular part;GO:0043232//intracellular non-membrane-bounded organelle;GO:0005737//cytoplasm;GO:0043228//non-membrane-bounded organelle;GO:0043234//protein complex;GO:0043231//intracellular membrane-bounded organelle;GO:0009536//plastid;GO:0032991//macromolecular complex;GO:0043226//organelle;GO:000…	-	GO:0065007//biological regulation;GO:0060255//regulation of macromolecule metabolic process;GO:0010468//regulation of gene expression;GO:0019222//regulation of metabolic process;GO:0050789//regulation of biological process
ncbi_106439690	CHH	NC_027757.2	10450301	10450500	*	2.15037e-17	5.61056e-15	-26.5802	4.88	12.37	1.34189	2.02263e-27	2.33613e-26	Downstream2kb	LOC106439690	PREDICTED: mediator-associated protein 1-like [Brassica napus]	-	-	-	-	GO:0005623//cell;GO:0043229//intracellular organelle;GO:0044444//cytoplasmic part;GO:0044424//intracellular part;GO:0043232//intracellular non-membrane-bounded organelle;GO:0005737//cytoplasm;GO:0043228//non-membrane-bounded organelle;GO:0043234//protein complex;GO:0043231//intracellular membrane-bounded organelle;GO:0009536//plastid;GO:0032991//macromolecular complex;GO:0043226//organelle;GO:000…	-	GO:0065007//biological regulation;GO:0060255//regulation of macromolecule metabolic process;GO:0010468//regulation of gene expression;GO:0019222//regulation of metabolic process;GO:0050789//regulation of biological process
ncbi_106439690	CHH	NC_027757.2	10450401	10450600	*	5.87561e-18	1.64415e-15	-32.3678	4.88	12.37	1.34189	2.02263e-27	2.33613e-26	Downstream2kb	LOC106439690	PREDICTED: mediator-associated protein 1-like [Brassica napus]	-	-	-	-	GO:0005623//cell;GO:0043229//intracellular organelle;GO:0044444//cytoplasmic part;GO:0044424//intracellular part;GO:0043232//intracellular non-membrane-bounded organelle;GO:0005737//cytoplasm;GO:0043228//non-membrane-bounded organelle;GO:0043234//protein complex;GO:0043231//intracellular membrane-bounded organelle;GO:0009536//plastid;GO:0032991//macromolecular complex;GO:0043226//organelle;GO:000…	-	GO:0065007//biological regulation;GO:0060255//regulation of macromolecule metabolic process;GO:0010468//regulation of gene expression;GO:0019222//regulation of metabolic process;GO:0050789//regulation of biological process
ncbi_106379296	CG	NC_027768.2	14255401	14255600	*	1.62167e-11	9.3459e-10	-42.948	0.001	0.156667	7.29155	0.00128289	0.00363271	Genebody	LOC106379296	PREDICTED: growth-regulating factor 7-like [Brassica napus]	-	-	-	-	GO:0043227//membrane-bounded organelle;GO:0005623//cell;GO:0043231//intracellular membrane-bounded organelle;GO:0030054//cell junction;GO:0043226//organelle;GO:0012505//endomembrane system;GO:0005737//cytoplasm;GO:0044464//cell part;GO:0009536//plastid;GO:0005911//cell-cell junction;GO:0044424//intracellular part;GO:0044422//organelle part;GO:0044435//plastid part;GO:0044446//intracellular organe…	GO:0005515//protein binding;GO:0051219//phosphoprotein binding;GO:0005488//binding	GO:0044763//single-organism cellular process;GO:0044237//cellular metabolic process;GO:0044710//single-organism metabolic process;GO:0032501//multicellular organismal process;GO:0048827//phyllome development;GO:0006865//amino acid transport;GO:0044699//single-organism process;GO:0010467//gene expression;GO:0019748//secondary metabolic process;GO:0051649//establishment of localization in cell;GO:0…
ncbi_106379296	CHG	NC_027768.2	14258501	14258700	*	5.04744e-06	0.000245085	-26.539	0.001	0.156667	7.29155	0.00128289	0.00363271	Upstream2kb	LOC106379296	PREDICTED: growth-regulating factor 7-like [Brassica napus]	-	-	-	-	GO:0043227//membrane-bounded organelle;GO:0005623//cell;GO:0043231//intracellular membrane-bounded organelle;GO:0030054//cell junction;GO:0043226//organelle;GO:0012505//endomembrane system;GO:0005737//cytoplasm;GO:0044464//cell part;GO:0009536//plastid;GO:0005911//cell-cell junction;GO:0044424//intracellular part;GO:0044422//organelle part;GO:0044435//plastid part;GO:0044446//intracellular organe…	GO:0005515//protein binding;GO:0051219//phosphoprotein binding;GO:0005488//binding	GO:0044763//single-organism cellular process;GO:0044237//cellular metabolic process;GO:0044710//single-organism metabolic process;GO:0032501//multicellular organismal process;GO:0048827//phyllome development;GO:0006865//amino acid transport;GO:0044699//single-organism process;GO:0010467//gene expression;GO:0019748//secondary metabolic process;GO:0051649//establishment of localization in cell;GO:0…
ncbi_106379296	CHG	NC_027768.2	14258601	14258800	*	2.21069e-08	2.07738e-06	-42.3077	0.001	0.156667	7.29155	0.00128289	0.00363271	Upstream2kb	LOC106379296	PREDICTED: growth-regulating factor 7-like [Brassica napus]	-	-	-	-	GO:0043227//membrane-bounded organelle;GO:0005623//cell;GO:0043231//intracellular membrane-bounded organelle;GO:0030054//cell junction;GO:0043226//organelle;GO:0012505//endomembrane system;GO:0005737//cytoplasm;GO:0044464//cell part;GO:0009536//plastid;GO:0005911//cell-cell junction;GO:0044424//intracellular part;GO:0044422//organelle part;GO:0044435//plastid part;GO:0044446//intracellular organe…	GO:0005515//protein binding;GO:0051219//phosphoprotein binding;GO:0005488//binding	GO:0044763//single-organism cellular process;GO:0044237//cellular metabolic process;GO:0044710//single-organism metabolic process;GO:0032501//multicellular organismal process;GO:0048827//phyllome development;GO:0006865//amino acid transport;GO:0044699//single-organism process;GO:0010467//gene expression;GO:0019748//secondary metabolic process;GO:0051649//establishment of localization in cell;GO:0…
ncbi_106379296	CHH	NC_027768.2	14258601	14258800	*	4.76596e-08	2.31129e-06	-20.5102	0.001	0.156667	7.29155	0.00128289	0.00363271	Upstream2kb	LOC106379296	PREDICTED: growth-regulating factor 7-like [Brassica napus]	-	-	-	-	GO:0043227//membrane-bounded organelle;GO:0005623//cell;GO:0043231//intracellular membrane-bounded organelle;GO:0030054//cell junction;GO:0043226//organelle;GO:0012505//endomembrane system;GO:0005737//cytoplasm;GO:0044464//cell part;GO:0009536//plastid;GO:0005911//cell-cell junction;GO:0044424//intracellular part;GO:0044422//organelle part;GO:0044435//plastid part;GO:0044446//intracellular organe…	GO:0005515//protein binding;GO:0051219//phosphoprotein binding;GO:0005488//binding	GO:0044763//single-organism cellular process;GO:0044237//cellular metabolic process;GO:0044710//single-organism metabolic process;GO:0032501//multicellular organismal process;GO:0048827//phyllome development;GO:0006865//amino acid transport;GO:0044699//single-organism process;GO:0010467//gene expression;GO:0019748//secondary metabolic process;GO:0051649//establishment of localization in cell;GO:0…
ncbi_106379296	CHH	NC_027768.2	14258701	14258900	*	1.69108e-07	7.05895e-06	-22.1296	0.001	0.156667	7.29155	0.00128289	0.00363271	Upstream2kb	LOC106379296	PREDICTED: growth-regulating factor 7-like [Brassica napus]	-	-	-	-	GO:0043227//membrane-bounded organelle;GO:0005623//cell;GO:0043231//intracellular membrane-bounded organelle;GO:0030054//cell junction;GO:0043226//organelle;GO:0012505//endomembrane system;GO:0005737//cytoplasm;GO:0044464//cell part;GO:0009536//plastid;GO:0005911//cell-cell junction;GO:0044424//intracellular part;GO:0044422//organelle part;GO:0044435//plastid part;GO:0044446//intracellular organe…	GO:0005515//protein binding;GO:0051219//phosphoprotein binding;GO:0005488//binding	GO:0044763//single-organism cellular process;GO:0044237//cellular metabolic process;GO:0044710//single-organism metabolic process;GO:0032501//multicellular organismal process;GO:0048827//phyllome development;GO:0006865//amino acid transport;GO:0044699//single-organism process;GO:0010467//gene expression;GO:0019748//secondary metabolic process;GO:0051649//establishment of localization in cell;GO:0…
ncbi_106423196	CG	NC_027767.2	9844301	9844500	*	1.82707e-07	5.75976e-06	-36.4486	1.33667	0.376667	-1.82728	1.01878e-08	5.02383e-08	Upstream2kb	LOC106423196	PREDICTED: heat stress transcription factor A-4a [Brassica oleracea var. oleracea] [Brassica oleracea]	-	-	-	-	GO:0043229//intracellular organelle;GO:0043226//organelle;GO:0005623//cell;GO:0043227//membrane-bounded organelle;GO:0005622//intracellular;GO:0044464//cell part;GO:0044424//intracellular part;GO:0043231//intracellular membrane-bounded organelle	GO:0097159//organic cyclic compound binding;GO:0046983//protein dimerization activity;GO:0001071//nucleic acid binding transcription factor activity;GO:0005488//binding;GO:0003676//nucleic acid binding;GO:0005515//protein binding;GO:1901363//heterocyclic compound binding;GO:0003677//DNA binding	GO:0009987//cellular process;GO:0044763//single-organism cellular process;GO:0080090//regulation of primary metabolic process;GO:0050794//regulation of cellular process;GO:0042221//response to chemical;GO:2000112//regulation of cellular macromolecule biosynthetic process;GO:0065007//biological regulation;GO:0009719//response to endogenous stimulus;GO:1901698//response to nitrogen compound;GO:0010…
ncbi_106423196	CHH	NC_027767.2	9839101	9839300	*	2.72264e-05	0.000557158	-15.7521	1.33667	0.376667	-1.82728	1.01878e-08	5.02383e-08	Downstream2kb	LOC106423196	PREDICTED: heat stress transcription factor A-4a [Brassica oleracea var. oleracea] [Brassica oleracea]	-	-	-	-	GO:0043229//intracellular organelle;GO:0043226//organelle;GO:0005623//cell;GO:0043227//membrane-bounded organelle;GO:0005622//intracellular;GO:0044464//cell part;GO:0044424//intracellular part;GO:0043231//intracellular membrane-bounded organelle	GO:0097159//organic cyclic compound binding;GO:0046983//protein dimerization activity;GO:0001071//nucleic acid binding transcription factor activity;GO:0005488//binding;GO:0003676//nucleic acid binding;GO:0005515//protein binding;GO:1901363//heterocyclic compound binding;GO:0003677//DNA binding	GO:0009987//cellular process;GO:0044763//single-organism cellular process;GO:0080090//regulation of primary metabolic process;GO:0050794//regulation of cellular process;GO:0042221//response to chemical;GO:2000112//regulation of cellular macromolecule biosynthetic process;GO:0065007//biological regulation;GO:0009719//response to endogenous stimulus;GO:1901698//response to nitrogen compound;GO:0010…
ncbi_106423196	CHH	NC_027767.2	9840801	9841000	*	0.00171555	0.016246	18.6711	1.33667	0.376667	-1.82728	1.01878e-08	5.02383e-08	Downstream2kb	LOC106423196	PREDICTED: heat stress transcription factor A-4a [Brassica oleracea var. oleracea] [Brassica oleracea]	-	-	-	-	GO:0043229//intracellular organelle;GO:0043226//organelle;GO:0005623//cell;GO:0043227//membrane-bounded organelle;GO:0005622//intracellular;GO:0044464//cell part;GO:0044424//intracellular part;GO:0043231//intracellular membrane-bounded organelle	GO:0097159//organic cyclic compound binding;GO:0046983//protein dimerization activity;GO:0001071//nucleic acid binding transcription factor activity;GO:0005488//binding;GO:0003676//nucleic acid binding;GO:0005515//protein binding;GO:1901363//heterocyclic compound binding;GO:0003677//DNA binding	GO:0009987//cellular process;GO:0044763//single-organism cellular process;GO:0080090//regulation of primary metabolic process;GO:0050794//regulation of cellular process;GO:0042221//response to chemical;GO:2000112//regulation of cellular macromolecule biosynthetic process;GO:0065007//biological regulation;GO:0009719//response to endogenous stimulus;GO:1901698//response to nitrogen compound;GO:0010…
ncbi_106423196	CHH	NC_027767.2	9840901	9841100	*	2.88851e-05	0.000585506	23.9216	1.33667	0.376667	-1.82728	1.01878e-08	5.02383e-08	Downstream2kb	LOC106423196	PREDICTED: heat stress transcription factor A-4a [Brassica oleracea var. oleracea] [Brassica oleracea]	-	-	-	-	GO:0043229//intracellular organelle;GO:0043226//organelle;GO:0005623//cell;GO:0043227//membrane-bounded organelle;GO:0005622//intracellular;GO:0044464//cell part;GO:0044424//intracellular part;GO:0043231//intracellular membrane-bounded organelle	GO:0097159//organic cyclic compound binding;GO:0046983//protein dimerization activity;GO:0001071//nucleic acid binding transcription factor activity;GO:0005488//binding;GO:0003676//nucleic acid binding;GO:0005515//protein binding;GO:1901363//heterocyclic compound binding;GO:0003677//DNA binding	GO:0009987//cellular process;GO:0044763//single-organism cellular process;GO:0080090//regulation of primary metabolic process;GO:0050794//regulation of cellular process;GO:0042221//response to chemical;GO:2000112//regulation of cellular macromolecule biosynthetic process;GO:0065007//biological regulation;GO:0009719//response to endogenous stimulus;GO:1901698//response to nitrogen compound;GO:0010…
ncbi_106455062	CHH	NC_027761.2	21350501	21350700	*	9.72117e-21	3.79066e-18	-17.8103	0.873333	0.21	-2.05614	3.66377e-05	0.000128902	Upstream2kb	LOC106455062	PREDICTED: heat stress transcription factor A-6b-like [Brassica rapa]	-	-	-	-	GO:0043226//organelle;GO:0044424//intracellular part;GO:0044464//cell part;GO:0043229//intracellular organelle;GO:0043227//membrane-bounded organelle;GO:0005622//intracellular;GO:0043231//intracellular membrane-bounded organelle;GO:0005623//cell	GO:0097159//organic cyclic compound binding;GO:0001071//nucleic acid binding transcription factor activity;GO:0003677//DNA binding;GO:0005488//binding;GO:0003676//nucleic acid binding;GO:1901363//heterocyclic compound binding	GO:0044699//single-organism process;GO:0044260//cellular macromolecule metabolic process;GO:0050789//regulation of biological process;GO:0009404//toxin metabolic process;GO:0019748//secondary metabolic process;GO:0006950//response to stress;GO:0034645//cellular macromolecule biosynthetic process;GO:0044710//single-organism metabolic process;GO:0071704//organic substance metabolic process;GO:00447…
ncbi_106407137	CHG	NC_027773.2	59711601	59711800	*	6.57945e-10	8.7571e-08	33.6842	0.55	1.61667	1.55552	2.30097e-06	9.21903e-06	Upstream2kb	LOC106407137	PREDICTED: heat stress transcription factor B-1-like [Brassica oleracea var. oleracea] [Brassica oleracea]	-	-	-	-	GO:0043231//intracellular membrane-bounded organelle;GO:0005622//intracellular;GO:0005623//cell;GO:0044464//cell part;GO:0044424//intracellular part;GO:0043227//membrane-bounded organelle;GO:0043229//intracellular organelle;GO:0043226//organelle	GO:0003676//nucleic acid binding;GO:0001071//nucleic acid binding transcription factor activity;GO:0097159//organic cyclic compound binding;GO:0005488//binding;GO:0003677//DNA binding;GO:1901363//heterocyclic compound binding	GO:0006972//hyperosmotic response;GO:2001141//regulation of RNA biosynthetic process;GO:0031323//regulation of cellular metabolic process;GO:0023052//signaling;GO:0001101//response to acid chemical;GO:0014070//response to organic cyclic compound;GO:0010468//regulation of gene expression;GO:1903506//regulation of nucleic acid-templated transcription;GO:0006355//regulation of transcription, DNA-tem…
ncbi_106410067	CG	NC_027773.2	54434001	54434200	*	1.7868e-16	1.72168e-14	67.7559	0.333333	0.02	-4.05889	0.000545018	0.00163562	Genebody	LOC106410067	PREDICTED: heat stress transcription factor C-1-like [Brassica napus]	-	-	-	-	-	-	-
ncbi_106410067	CG	NC_027773.2	54434101	54434300	*	1.9926e-13	1.42527e-11	79.2088	0.333333	0.02	-4.05889	0.000545018	0.00163562	Genebody	LOC106410067	PREDICTED: heat stress transcription factor C-1-like [Brassica napus]	-	-	-	-	-	-	-
ncbi_106410067	CHG	NC_027773.2	54434001	54434200	*	1.57611e-13	4.08942e-11	50	0.333333	0.02	-4.05889	0.000545018	0.00163562	Genebody	LOC106410067	PREDICTED: heat stress transcription factor C-1-like [Brassica napus]	-	-	-	-	-	-	-
ncbi_106410067	CHG	NC_027773.2	54434101	54434300	*	6.6494e-12	1.30561e-09	49.0196	0.333333	0.02	-4.05889	0.000545018	0.00163562	Genebody	LOC106410067	PREDICTED: heat stress transcription factor C-1-like [Brassica napus]	-	-	-	-	-	-	-
ncbi_106410067	CHH	NC_027773.2	54434001	54434200	*	2.53957e-12	3.07668e-10	16.9374	0.333333	0.02	-4.05889	0.000545018	0.00163562	Genebody	LOC106410067	PREDICTED: heat stress transcription factor C-1-like [Brassica napus]	-	-	-	-	-	-	-
ncbi_106410067	CHH	NC_027773.2	54434101	54434300	*	8.68627e-18	2.38053e-15	17.636	0.333333	0.02	-4.05889	0.000545018	0.00163562	Genebody	LOC106410067	PREDICTED: heat stress transcription factor C-1-like [Brassica napus]	-	-	-	-	-	-	-
ncbi_106410067	CHH	NC_027773.2	54429701	54429900	*	1.40655e-06	4.46678e-05	-16.0616	0.333333	0.02	-4.05889	0.000545018	0.00163562	Downstream2kb	LOC106410067	PREDICTED: heat stress transcription factor C-1-like [Brassica napus]	-	-	-	-	-	-	-
ncbi_106412560	CG	NC_027775.2	49221901	49222100	*	2.53058e-07	7.76838e-06	35.3535	0.64	0.11	-2.54057	2.36158e-11	1.39138e-10	Upstream2kb	LOC106412560	PREDICTED: histidine kinase 5-like [Brassica napus]	-	-	-	-	-	-	-
ncbi_106412560	CG	NC_027775.2	49222201	49222400	*	4.79166e-06	0.00011304	-32.1443	0.64	0.11	-2.54057	2.36158e-11	1.39138e-10	Upstream2kb	LOC106412560	PREDICTED: histidine kinase 5-like [Brassica napus]	-	-	-	-	-	-	-
ncbi_106440400	CG	NC_027775.2	3038001	3038200	*	5.83552e-10	2.74034e-08	44.5503	0.39	0.84	1.10692	0.00218544	0.00595863	Downstream2kb	LOC106440400	PREDICTED: histone-lysine N-methyltransferase ATXR5-like isoform X1 [Brassica napus]	-	-	-	-	-	-	-
ncbi_106440400	CG	NC_027775.2	3038101	3038300	*	1.10356e-09	4.98253e-08	43.4517	0.39	0.84	1.10692	0.00218544	0.00595863	Downstream2kb	LOC106440400	PREDICTED: histone-lysine N-methyltransferase ATXR5-like isoform X1 [Brassica napus]	-	-	-	-	-	-	-
ncbi_106440400	CHH	NC_027775.2	3041401	3041600	*	7.75948e-13	1.02599e-10	18.9258	0.39	0.84	1.10692	0.00218544	0.00595863	Upstream2kb	LOC106440400	PREDICTED: histone-lysine N-methyltransferase ATXR5-like isoform X1 [Brassica napus]	-	-	-	-	-	-	-
ncbi_106440400	CHH	NC_027775.2	3041501	3041700	*	2.07449e-11	2.11959e-09	15.551	0.39	0.84	1.10692	0.00218544	0.00595863	Upstream2kb	LOC106440400	PREDICTED: histone-lysine N-methyltransferase ATXR5-like isoform X1 [Brassica napus]	-	-	-	-	-	-	-
ncbi_106390544	CHG	NC_027770.2	36798301	36798500	*	4.69351e-06	0.000230221	-29.6771	22.4267	57.6867	1.36302	6.0869e-63	1.48891e-61	Downstream2kb	LOC106390544	PREDICTED: homeobox-leucine zipper protein ATHB-12-like [Brassica oleracea var. oleracea] [Brassica oleracea]	-	-	-	-	GO:0005623//cell;GO:0043227//membrane-bounded organelle;GO:0043226//organelle;GO:0044464//cell part;GO:0043231//intracellular membrane-bounded organelle;GO:0005622//intracellular;GO:0044424//intracellular part;GO:0043229//intracellular organelle	GO:1901363//heterocyclic compound binding;GO:0003676//nucleic acid binding;GO:0003677//DNA binding;GO:0005488//binding;GO:0001071//nucleic acid binding transcription factor activity;GO:0097159//organic cyclic compound binding	GO:0019222//regulation of metabolic process;GO:0051707//response to other organism;GO:0009889//regulation of biosynthetic process;GO:1903506//regulation of nucleic acid-templated transcription;GO:0065007//biological regulation;GO:0042221//response to chemical;GO:0050794//regulation of cellular process;GO:0043207//response to external biotic stimulus;GO:0009607//response to biotic stimulus;GO:0006…
ncbi_106390544	CHH	NC_027770.2	36793001	36793200	*	5.96999e-16	1.27472e-13	-27.5304	22.4267	57.6867	1.36302	6.0869e-63	1.48891e-61	Upstream2kb	LOC106390544	PREDICTED: homeobox-leucine zipper protein ATHB-12-like [Brassica oleracea var. oleracea] [Brassica oleracea]	-	-	-	-	GO:0005623//cell;GO:0043227//membrane-bounded organelle;GO:0043226//organelle;GO:0044464//cell part;GO:0043231//intracellular membrane-bounded organelle;GO:0005622//intracellular;GO:0044424//intracellular part;GO:0043229//intracellular organelle	GO:1901363//heterocyclic compound binding;GO:0003676//nucleic acid binding;GO:0003677//DNA binding;GO:0005488//binding;GO:0001071//nucleic acid binding transcription factor activity;GO:0097159//organic cyclic compound binding	GO:0019222//regulation of metabolic process;GO:0051707//response to other organism;GO:0009889//regulation of biosynthetic process;GO:1903506//regulation of nucleic acid-templated transcription;GO:0065007//biological regulation;GO:0042221//response to chemical;GO:0050794//regulation of cellular process;GO:0043207//response to external biotic stimulus;GO:0009607//response to biotic stimulus;GO:0006…
ncbi_106390544	CHH	NC_027770.2	36793401	36793600	*	7.62275e-05	0.00131382	-15.3168	22.4267	57.6867	1.36302	6.0869e-63	1.48891e-61	Upstream2kb	LOC106390544	PREDICTED: homeobox-leucine zipper protein ATHB-12-like [Brassica oleracea var. oleracea] [Brassica oleracea]	-	-	-	-	GO:0005623//cell;GO:0043227//membrane-bounded organelle;GO:0043226//organelle;GO:0044464//cell part;GO:0043231//intracellular membrane-bounded organelle;GO:0005622//intracellular;GO:0044424//intracellular part;GO:0043229//intracellular organelle	GO:1901363//heterocyclic compound binding;GO:0003676//nucleic acid binding;GO:0003677//DNA binding;GO:0005488//binding;GO:0001071//nucleic acid binding transcription factor activity;GO:0097159//organic cyclic compound binding	GO:0019222//regulation of metabolic process;GO:0051707//response to other organism;GO:0009889//regulation of biosynthetic process;GO:1903506//regulation of nucleic acid-templated transcription;GO:0065007//biological regulation;GO:0042221//response to chemical;GO:0050794//regulation of cellular process;GO:0043207//response to external biotic stimulus;GO:0009607//response to biotic stimulus;GO:0006…
ncbi_106390544	CHH	NC_027770.2	36798001	36798200	*	1.30908e-10	1.1413e-08	-21.2696	22.4267	57.6867	1.36302	6.0869e-63	1.48891e-61	Downstream2kb	LOC106390544	PREDICTED: homeobox-leucine zipper protein ATHB-12-like [Brassica oleracea var. oleracea] [Brassica oleracea]	-	-	-	-	GO:0005623//cell;GO:0043227//membrane-bounded organelle;GO:0043226//organelle;GO:0044464//cell part;GO:0043231//intracellular membrane-bounded organelle;GO:0005622//intracellular;GO:0044424//intracellular part;GO:0043229//intracellular organelle	GO:1901363//heterocyclic compound binding;GO:0003676//nucleic acid binding;GO:0003677//DNA binding;GO:0005488//binding;GO:0001071//nucleic acid binding transcription factor activity;GO:0097159//organic cyclic compound binding	GO:0019222//regulation of metabolic process;GO:0051707//response to other organism;GO:0009889//regulation of biosynthetic process;GO:1903506//regulation of nucleic acid-templated transcription;GO:0065007//biological regulation;GO:0042221//response to chemical;GO:0050794//regulation of cellular process;GO:0043207//response to external biotic stimulus;GO:0009607//response to biotic stimulus;GO:0006…
ncbi_106390544	CHH	NC_027770.2	36798201	36798400	*	5.40269e-11	5.09217e-09	-15.1879	22.4267	57.6867	1.36302	6.0869e-63	1.48891e-61	Downstream2kb	LOC106390544	PREDICTED: homeobox-leucine zipper protein ATHB-12-like [Brassica oleracea var. oleracea] [Brassica oleracea]	-	-	-	-	GO:0005623//cell;GO:0043227//membrane-bounded organelle;GO:0043226//organelle;GO:0044464//cell part;GO:0043231//intracellular membrane-bounded organelle;GO:0005622//intracellular;GO:0044424//intracellular part;GO:0043229//intracellular organelle	GO:1901363//heterocyclic compound binding;GO:0003676//nucleic acid binding;GO:0003677//DNA binding;GO:0005488//binding;GO:0001071//nucleic acid binding transcription factor activity;GO:0097159//organic cyclic compound binding	GO:0019222//regulation of metabolic process;GO:0051707//response to other organism;GO:0009889//regulation of biosynthetic process;GO:1903506//regulation of nucleic acid-templated transcription;GO:0065007//biological regulation;GO:0042221//response to chemical;GO:0050794//regulation of cellular process;GO:0043207//response to external biotic stimulus;GO:0009607//response to biotic stimulus;GO:0006…
ncbi_106405959	CG	NC_027758.2	35215301	35215500	*	3.27247e-24	5.66769e-22	-47.0228	0.85	0.07	-3.60204	4.65643e-08	2.18181e-07	Genebody	LOC106405959	PREDICTED: homeobox-leucine zipper protein ATHB-53-like [Brassica rapa]	-	-	-	-	GO:0005622//intracellular;GO:0005623//cell;GO:0043229//intracellular organelle;GO:0044464//cell part;GO:0044424//intracellular part;GO:0043227//membrane-bounded organelle;GO:0043226//organelle;GO:0043231//intracellular membrane-bounded organelle	GO:0097159//organic cyclic compound binding;GO:0001071//nucleic acid binding transcription factor activity;GO:0003676//nucleic acid binding;GO:1901363//heterocyclic compound binding;GO:0003677//DNA binding;GO:0005488//binding	GO:0009058//biosynthetic process;GO:0044767//single-organism developmental process;GO:0009987//cellular process;GO:0050789//regulation of biological process;GO:0034645//cellular macromolecule biosynthetic process;GO:0071704//organic substance metabolic process;GO:0043170//macromolecule metabolic process;GO:1901576//organic substance biosynthetic process;GO:0019222//regulation of metabolic process…
ncbi_106405959	CG	NC_027758.2	35215401	35215600	*	2.28419e-24	3.99255e-22	-40.2053	0.85	0.07	-3.60204	4.65643e-08	2.18181e-07	Genebody	LOC106405959	PREDICTED: homeobox-leucine zipper protein ATHB-53-like [Brassica rapa]	-	-	-	-	GO:0005622//intracellular;GO:0005623//cell;GO:0043229//intracellular organelle;GO:0044464//cell part;GO:0044424//intracellular part;GO:0043227//membrane-bounded organelle;GO:0043226//organelle;GO:0043231//intracellular membrane-bounded organelle	GO:0097159//organic cyclic compound binding;GO:0001071//nucleic acid binding transcription factor activity;GO:0003676//nucleic acid binding;GO:1901363//heterocyclic compound binding;GO:0003677//DNA binding;GO:0005488//binding	GO:0009058//biosynthetic process;GO:0044767//single-organism developmental process;GO:0009987//cellular process;GO:0050789//regulation of biological process;GO:0034645//cellular macromolecule biosynthetic process;GO:0071704//organic substance metabolic process;GO:0043170//macromolecule metabolic process;GO:1901576//organic substance biosynthetic process;GO:0019222//regulation of metabolic process…
ncbi_106405959	CHG	NC_027758.2	35215201	35215400	*	0.000319786	0.0076095	-26.2705	0.85	0.07	-3.60204	4.65643e-08	2.18181e-07	Genebody	LOC106405959	PREDICTED: homeobox-leucine zipper protein ATHB-53-like [Brassica rapa]	-	-	-	-	GO:0005622//intracellular;GO:0005623//cell;GO:0043229//intracellular organelle;GO:0044464//cell part;GO:0044424//intracellular part;GO:0043227//membrane-bounded organelle;GO:0043226//organelle;GO:0043231//intracellular membrane-bounded organelle	GO:0097159//organic cyclic compound binding;GO:0001071//nucleic acid binding transcription factor activity;GO:0003676//nucleic acid binding;GO:1901363//heterocyclic compound binding;GO:0003677//DNA binding;GO:0005488//binding	GO:0009058//biosynthetic process;GO:0044767//single-organism developmental process;GO:0009987//cellular process;GO:0050789//regulation of biological process;GO:0034645//cellular macromolecule biosynthetic process;GO:0071704//organic substance metabolic process;GO:0043170//macromolecule metabolic process;GO:1901576//organic substance biosynthetic process;GO:0019222//regulation of metabolic process…
ncbi_106347985	CHH	NC_027762.2	23086101	23086300	*	1.95938e-14	3.35251e-12	-19.6947	2.88667	7.68333	1.41233	6.4602e-22	6.22117e-21	Upstream2kb	LOC106347985	PREDICTED: homeobox-leucine zipper protein ATHB-5-like [Brassica napus]	-	-	-	-	-	-	-
ncbi_106347985	CHH	NC_027762.2	23086201	23086400	*	4.22381e-11	4.06388e-09	-17.8133	2.88667	7.68333	1.41233	6.4602e-22	6.22117e-21	Upstream2kb	LOC106347985	PREDICTED: homeobox-leucine zipper protein ATHB-5-like [Brassica napus]	-	-	-	-	-	-	-
ncbi_106416584	CHG	NC_027775.2	18724301	18724500	*	8.04194e-05	0.00249737	25.43	3.22667	0.99	-1.70454	4.87193e-12	2.98829e-11	Downstream2kb	LOC106416584	PREDICTED: homeobox-leucine zipper protein HAT2-like [Brassica oleracea var. oleracea] [Brassica oleracea]	-	-	-	-	GO:0043231//intracellular membrane-bounded organelle;GO:0005623//cell;GO:0044424//intracellular part;GO:0044464//cell part;GO:0043227//membrane-bounded organelle;GO:0005622//intracellular;GO:0043226//organelle;GO:0043229//intracellular organelle	GO:0003677//DNA binding;GO:0003676//nucleic acid binding;GO:0005488//binding;GO:0097159//organic cyclic compound binding;GO:1901363//heterocyclic compound binding;GO:0001071//nucleic acid binding transcription factor activity	GO:0050896//response to stimulus;GO:0065007//biological regulation;GO:0051171//regulation of nitrogen compound metabolic process;GO:0031323//regulation of cellular metabolic process;GO:0009653//anatomical structure morphogenesis;GO:0019219//regulation of nucleobase-containing compound metabolic process;GO:0009314//response to radiation;GO:0050794//regulation of cellular process;GO:0009725//respon…
ncbi_106416584	CHG	NC_027775.2	18724401	18724600	*	8.04194e-05	0.00249737	25.43	3.22667	0.99	-1.70454	4.87193e-12	2.98829e-11	Downstream2kb	LOC106416584	PREDICTED: homeobox-leucine zipper protein HAT2-like [Brassica oleracea var. oleracea] [Brassica oleracea]	-	-	-	-	GO:0043231//intracellular membrane-bounded organelle;GO:0005623//cell;GO:0044424//intracellular part;GO:0044464//cell part;GO:0043227//membrane-bounded organelle;GO:0005622//intracellular;GO:0043226//organelle;GO:0043229//intracellular organelle	GO:0003677//DNA binding;GO:0003676//nucleic acid binding;GO:0005488//binding;GO:0097159//organic cyclic compound binding;GO:1901363//heterocyclic compound binding;GO:0001071//nucleic acid binding transcription factor activity	GO:0050896//response to stimulus;GO:0065007//biological regulation;GO:0051171//regulation of nitrogen compound metabolic process;GO:0031323//regulation of cellular metabolic process;GO:0009653//anatomical structure morphogenesis;GO:0019219//regulation of nucleobase-containing compound metabolic process;GO:0009314//response to radiation;GO:0050794//regulation of cellular process;GO:0009725//respon…
ncbi_106416584	CHH	NC_027775.2	18724301	18724500	*	2.58228e-13	3.69696e-11	16.312	3.22667	0.99	-1.70454	4.87193e-12	2.98829e-11	Downstream2kb	LOC106416584	PREDICTED: homeobox-leucine zipper protein HAT2-like [Brassica oleracea var. oleracea] [Brassica oleracea]	-	-	-	-	GO:0043231//intracellular membrane-bounded organelle;GO:0005623//cell;GO:0044424//intracellular part;GO:0044464//cell part;GO:0043227//membrane-bounded organelle;GO:0005622//intracellular;GO:0043226//organelle;GO:0043229//intracellular organelle	GO:0003677//DNA binding;GO:0003676//nucleic acid binding;GO:0005488//binding;GO:0097159//organic cyclic compound binding;GO:1901363//heterocyclic compound binding;GO:0001071//nucleic acid binding transcription factor activity	GO:0050896//response to stimulus;GO:0065007//biological regulation;GO:0051171//regulation of nitrogen compound metabolic process;GO:0031323//regulation of cellular metabolic process;GO:0009653//anatomical structure morphogenesis;GO:0019219//regulation of nucleobase-containing compound metabolic process;GO:0009314//response to radiation;GO:0050794//regulation of cellular process;GO:0009725//respon…
ncbi_106416584	CHH	NC_027775.2	18724401	18724600	*	5.91595e-09	3.59002e-07	17.2434	3.22667	0.99	-1.70454	4.87193e-12	2.98829e-11	Downstream2kb	LOC106416584	PREDICTED: homeobox-leucine zipper protein HAT2-like [Brassica oleracea var. oleracea] [Brassica oleracea]	-	-	-	-	GO:0043231//intracellular membrane-bounded organelle;GO:0005623//cell;GO:0044424//intracellular part;GO:0044464//cell part;GO:0043227//membrane-bounded organelle;GO:0005622//intracellular;GO:0043226//organelle;GO:0043229//intracellular organelle	GO:0003677//DNA binding;GO:0003676//nucleic acid binding;GO:0005488//binding;GO:0097159//organic cyclic compound binding;GO:1901363//heterocyclic compound binding;GO:0001071//nucleic acid binding transcription factor activity	GO:0050896//response to stimulus;GO:0065007//biological regulation;GO:0051171//regulation of nitrogen compound metabolic process;GO:0031323//regulation of cellular metabolic process;GO:0009653//anatomical structure morphogenesis;GO:0019219//regulation of nucleobase-containing compound metabolic process;GO:0009314//response to radiation;GO:0050794//regulation of cellular process;GO:0009725//respon…
ncbi_106426807	CG	NC_027767.2	1245401	1245600	*	2.79194e-27	5.88753e-25	96.4912	1.45667	0.403333	-1.85263	1.21076e-06	4.99831e-06	Upstream2kb	LOC106426807	PREDICTED: homeobox-leucine zipper protein HAT22-like [Brassica napus]	-	-	-	-	GO:0043227//membrane-bounded organelle;GO:0005623//cell;GO:0043229//intracellular organelle;GO:0044464//cell part;GO:0005622//intracellular;GO:0044424//intracellular part;GO:0043231//intracellular membrane-bounded organelle;GO:0043226//organelle	GO:0003676//nucleic acid binding;GO:1901363//heterocyclic compound binding;GO:0001071//nucleic acid binding transcription factor activity;GO:0097159//organic cyclic compound binding;GO:0005488//binding;GO:0003677//DNA binding	GO:0043543//protein acylation;GO:0009725//response to hormone;GO:0009987//cellular process;GO:0010033//response to organic substance;GO:0044260//cellular macromolecule metabolic process;GO:0044249//cellular biosynthetic process;GO:0065007//biological regulation;GO:0050896//response to stimulus;GO:0044238//primary metabolic process;GO:0060255//regulation of macromolecule metabolic process;GO:00507…
ncbi_106426807	CG	NC_027767.2	1241901	1242100	*	3.89694e-12	2.41613e-10	-31.9707	1.45667	0.403333	-1.85263	1.21076e-06	4.99831e-06	Downstream2kb	LOC106426807	PREDICTED: homeobox-leucine zipper protein HAT22-like [Brassica napus]	-	-	-	-	GO:0043227//membrane-bounded organelle;GO:0005623//cell;GO:0043229//intracellular organelle;GO:0044464//cell part;GO:0005622//intracellular;GO:0044424//intracellular part;GO:0043231//intracellular membrane-bounded organelle;GO:0043226//organelle	GO:0003676//nucleic acid binding;GO:1901363//heterocyclic compound binding;GO:0001071//nucleic acid binding transcription factor activity;GO:0097159//organic cyclic compound binding;GO:0005488//binding;GO:0003677//DNA binding	GO:0043543//protein acylation;GO:0009725//response to hormone;GO:0009987//cellular process;GO:0010033//response to organic substance;GO:0044260//cellular macromolecule metabolic process;GO:0044249//cellular biosynthetic process;GO:0065007//biological regulation;GO:0050896//response to stimulus;GO:0044238//primary metabolic process;GO:0060255//regulation of macromolecule metabolic process;GO:00507…
ncbi_106426807	CHG	NC_027767.2	1245201	1245400	*	1.11962e-09	1.41827e-07	25	1.45667	0.403333	-1.85263	1.21076e-06	4.99831e-06	Upstream2kb	LOC106426807	PREDICTED: homeobox-leucine zipper protein HAT22-like [Brassica napus]	-	-	-	-	GO:0043227//membrane-bounded organelle;GO:0005623//cell;GO:0043229//intracellular organelle;GO:0044464//cell part;GO:0005622//intracellular;GO:0044424//intracellular part;GO:0043231//intracellular membrane-bounded organelle;GO:0043226//organelle	GO:0003676//nucleic acid binding;GO:1901363//heterocyclic compound binding;GO:0001071//nucleic acid binding transcription factor activity;GO:0097159//organic cyclic compound binding;GO:0005488//binding;GO:0003677//DNA binding	GO:0043543//protein acylation;GO:0009725//response to hormone;GO:0009987//cellular process;GO:0010033//response to organic substance;GO:0044260//cellular macromolecule metabolic process;GO:0044249//cellular biosynthetic process;GO:0065007//biological regulation;GO:0050896//response to stimulus;GO:0044238//primary metabolic process;GO:0060255//regulation of macromolecule metabolic process;GO:00507…
ncbi_106426807	CHH	NC_027767.2	1240901	1241100	*	7.85848e-15	1.42652e-12	-21.1382	1.45667	0.403333	-1.85263	1.21076e-06	4.99831e-06	Downstream2kb	LOC106426807	PREDICTED: homeobox-leucine zipper protein HAT22-like [Brassica napus]	-	-	-	-	GO:0043227//membrane-bounded organelle;GO:0005623//cell;GO:0043229//intracellular organelle;GO:0044464//cell part;GO:0005622//intracellular;GO:0044424//intracellular part;GO:0043231//intracellular membrane-bounded organelle;GO:0043226//organelle	GO:0003676//nucleic acid binding;GO:1901363//heterocyclic compound binding;GO:0001071//nucleic acid binding transcription factor activity;GO:0097159//organic cyclic compound binding;GO:0005488//binding;GO:0003677//DNA binding	GO:0043543//protein acylation;GO:0009725//response to hormone;GO:0009987//cellular process;GO:0010033//response to organic substance;GO:0044260//cellular macromolecule metabolic process;GO:0044249//cellular biosynthetic process;GO:0065007//biological regulation;GO:0050896//response to stimulus;GO:0044238//primary metabolic process;GO:0060255//regulation of macromolecule metabolic process;GO:00507…
ncbi_106426807	CHH	NC_027767.2	1241601	1241800	*	8.9464e-38	1.55514e-34	17.886	1.45667	0.403333	-1.85263	1.21076e-06	4.99831e-06	Downstream2kb	LOC106426807	PREDICTED: homeobox-leucine zipper protein HAT22-like [Brassica napus]	-	-	-	-	GO:0043227//membrane-bounded organelle;GO:0005623//cell;GO:0043229//intracellular organelle;GO:0044464//cell part;GO:0005622//intracellular;GO:0044424//intracellular part;GO:0043231//intracellular membrane-bounded organelle;GO:0043226//organelle	GO:0003676//nucleic acid binding;GO:1901363//heterocyclic compound binding;GO:0001071//nucleic acid binding transcription factor activity;GO:0097159//organic cyclic compound binding;GO:0005488//binding;GO:0003677//DNA binding	GO:0043543//protein acylation;GO:0009725//response to hormone;GO:0009987//cellular process;GO:0010033//response to organic substance;GO:0044260//cellular macromolecule metabolic process;GO:0044249//cellular biosynthetic process;GO:0065007//biological regulation;GO:0050896//response to stimulus;GO:0044238//primary metabolic process;GO:0060255//regulation of macromolecule metabolic process;GO:00507…
ncbi_106426807	CHH	NC_027767.2	1241701	1241900	*	2.08731e-36	3.26594e-33	24.1765	1.45667	0.403333	-1.85263	1.21076e-06	4.99831e-06	Downstream2kb	LOC106426807	PREDICTED: homeobox-leucine zipper protein HAT22-like [Brassica napus]	-	-	-	-	GO:0043227//membrane-bounded organelle;GO:0005623//cell;GO:0043229//intracellular organelle;GO:0044464//cell part;GO:0005622//intracellular;GO:0044424//intracellular part;GO:0043231//intracellular membrane-bounded organelle;GO:0043226//organelle	GO:0003676//nucleic acid binding;GO:1901363//heterocyclic compound binding;GO:0001071//nucleic acid binding transcription factor activity;GO:0097159//organic cyclic compound binding;GO:0005488//binding;GO:0003677//DNA binding	GO:0043543//protein acylation;GO:0009725//response to hormone;GO:0009987//cellular process;GO:0010033//response to organic substance;GO:0044260//cellular macromolecule metabolic process;GO:0044249//cellular biosynthetic process;GO:0065007//biological regulation;GO:0050896//response to stimulus;GO:0044238//primary metabolic process;GO:0060255//regulation of macromolecule metabolic process;GO:00507…
ncbi_106446451	CHG	NC_027760.2	13002201	13002400	*	1.6622e-10	2.50147e-08	-41.3316	5.4	1.39667	-1.95097	5.24785e-22	5.06758e-21	Downstream2kb	LOC106446451	PREDICTED: homeobox-leucine zipper protein HAT9-like isoform X1 [Brassica napus]	-	-	-	-	GO:0043226//organelle;GO:0044424//intracellular part;GO:0044464//cell part;GO:0043227//membrane-bounded organelle;GO:0005623//cell;GO:0005622//intracellular;GO:0043231//intracellular membrane-bounded organelle;GO:0043229//intracellular organelle	GO:0003677//DNA binding;GO:0097159//organic cyclic compound binding;GO:0003676//nucleic acid binding;GO:0001071//nucleic acid binding transcription factor activity;GO:0005488//binding;GO:1901363//heterocyclic compound binding	GO:0010468//regulation of gene expression;GO:0043543//protein acylation;GO:0050789//regulation of biological process;GO:0019222//regulation of metabolic process;GO:0043170//macromolecule metabolic process;GO:0065007//biological regulation;GO:0006464//cellular protein modification process;GO:0044260//cellular macromolecule metabolic process;GO:0060255//regulation of macromolecule metabolic process…
ncbi_106446451	CHH	NC_027760.2	13002301	13002500	*	1.69719e-08	9.20951e-07	-16.8663	5.4	1.39667	-1.95097	5.24785e-22	5.06758e-21	Downstream2kb	LOC106446451	PREDICTED: homeobox-leucine zipper protein HAT9-like isoform X1 [Brassica napus]	-	-	-	-	GO:0043226//organelle;GO:0044424//intracellular part;GO:0044464//cell part;GO:0043227//membrane-bounded organelle;GO:0005623//cell;GO:0005622//intracellular;GO:0043231//intracellular membrane-bounded organelle;GO:0043229//intracellular organelle	GO:0003677//DNA binding;GO:0097159//organic cyclic compound binding;GO:0003676//nucleic acid binding;GO:0001071//nucleic acid binding transcription factor activity;GO:0005488//binding;GO:1901363//heterocyclic compound binding	GO:0010468//regulation of gene expression;GO:0043543//protein acylation;GO:0050789//regulation of biological process;GO:0019222//regulation of metabolic process;GO:0043170//macromolecule metabolic process;GO:0065007//biological regulation;GO:0006464//cellular protein modification process;GO:0044260//cellular macromolecule metabolic process;GO:0060255//regulation of macromolecule metabolic process…
ncbi_106446451	CHH	NC_027760.2	13003001	13003200	*	1.27508e-12	1.62413e-10	16.618	5.4	1.39667	-1.95097	5.24785e-22	5.06758e-21	Downstream2kb	LOC106446451	PREDICTED: homeobox-leucine zipper protein HAT9-like isoform X1 [Brassica napus]	-	-	-	-	GO:0043226//organelle;GO:0044424//intracellular part;GO:0044464//cell part;GO:0043227//membrane-bounded organelle;GO:0005623//cell;GO:0005622//intracellular;GO:0043231//intracellular membrane-bounded organelle;GO:0043229//intracellular organelle	GO:0003677//DNA binding;GO:0097159//organic cyclic compound binding;GO:0003676//nucleic acid binding;GO:0001071//nucleic acid binding transcription factor activity;GO:0005488//binding;GO:1901363//heterocyclic compound binding	GO:0010468//regulation of gene expression;GO:0043543//protein acylation;GO:0050789//regulation of biological process;GO:0019222//regulation of metabolic process;GO:0043170//macromolecule metabolic process;GO:0065007//biological regulation;GO:0006464//cellular protein modification process;GO:0044260//cellular macromolecule metabolic process;GO:0060255//regulation of macromolecule metabolic process…
ncbi_106397898	CG	NC_027762.2	33939001	33939200	*	3.21057e-08	1.15431e-06	46.9697	0.07	0.333333	2.25154	5.56059e-06	2.14147e-05	Downstream2kb	LOC106397898	PREDICTED: homeobox-leucine zipper protein HDG5-like isoform X1 [Brassica napus]	-	-	-	-	-	-	-
ncbi_106397898	CG	NC_027762.2	33939101	33939300	*	6.68959e-10	3.1154e-08	48.583	0.07	0.333333	2.25154	5.56059e-06	2.14147e-05	Downstream2kb	LOC106397898	PREDICTED: homeobox-leucine zipper protein HDG5-like isoform X1 [Brassica napus]	-	-	-	-	-	-	-
ncbi_106397898	CG	NC_027762.2	33939201	33939400	*	0.000744893	0.00943663	32.4706	0.07	0.333333	2.25154	5.56059e-06	2.14147e-05	Downstream2kb	LOC106397898	PREDICTED: homeobox-leucine zipper protein HDG5-like isoform X1 [Brassica napus]	-	-	-	-	-	-	-
ncbi_106397898	CHG	NC_027762.2	33946601	33946800	*	3.10874e-13	7.69762e-11	-30.0418	0.07	0.333333	2.25154	5.56059e-06	2.14147e-05	Upstream2kb	LOC106397898	PREDICTED: homeobox-leucine zipper protein HDG5-like isoform X1 [Brassica napus]	-	-	-	-	-	-	-
ncbi_106397898	CHG	NC_027762.2	33946701	33946900	*	1.00449e-06	6.0667e-05	-25.4424	0.07	0.333333	2.25154	5.56059e-06	2.14147e-05	Upstream2kb	LOC106397898	PREDICTED: homeobox-leucine zipper protein HDG5-like isoform X1 [Brassica napus]	-	-	-	-	-	-	-
ncbi_106397898	CHH	NC_027762.2	33939701	33939900	*	1.46233e-17	3.8934e-15	16.2468	0.07	0.333333	2.25154	5.56059e-06	2.14147e-05	Genebody	LOC106397898	PREDICTED: homeobox-leucine zipper protein HDG5-like isoform X1 [Brassica napus]	-	-	-	-	-	-	-
ncbi_106397898	CHH	NC_027762.2	33939701	33939900	*	1.46233e-17	3.8934e-15	16.2468	0.07	0.333333	2.25154	5.56059e-06	2.14147e-05	Downstream2kb	LOC106397898	PREDICTED: homeobox-leucine zipper protein HDG5-like isoform X1 [Brassica napus]	-	-	-	-	-	-	-
ncbi_106385108	CG	NC_027768.2	6823801	6824000	*	5.34671e-52	3.8621e-49	67.023	0.186667	0.8	2.09954	2.08545e-10	1.15676e-09	Genebody	LOC106385108	PREDICTED: homeobox-leucine zipper protein REVOLUTA-like [Brassica napus]	-	-	-	-	GO:0043229//intracellular organelle;GO:0005623//cell;GO:0043226//organelle;GO:0044464//cell part;GO:0005622//intracellular;GO:0043231//intracellular membrane-bounded organelle;GO:0044424//intracellular part;GO:0043227//membrane-bounded organelle	GO:0000975//regulatory region DNA binding;GO:0003676//nucleic acid binding;GO:0005488//binding;GO:0001067//regulatory region nucleic acid binding;GO:1901363//heterocyclic compound binding;GO:0003677//DNA binding;GO:0097159//organic cyclic compound binding;GO:0001071//nucleic acid binding transcription factor activity	GO:0032501//multicellular organismal process;GO:0000902//cell morphogenesis;GO:0010053//root epidermal cell differentiation;GO:0022414//reproductive process;GO:0007015//actin filament organization;GO:0030154//cell differentiation;GO:0032502//developmental process;GO:0009887//organ morphogenesis;GO:0071822//protein complex subunit organization;GO:0065007//biological regulation;GO:0060255//regulati…
ncbi_106385108	CG	NC_027768.2	6823901	6824100	*	9.15486e-60	9.1714e-57	69.6159	0.186667	0.8	2.09954	2.08545e-10	1.15676e-09	Genebody	LOC106385108	PREDICTED: homeobox-leucine zipper protein REVOLUTA-like [Brassica napus]	-	-	-	-	GO:0043229//intracellular organelle;GO:0005623//cell;GO:0043226//organelle;GO:0044464//cell part;GO:0005622//intracellular;GO:0043231//intracellular membrane-bounded organelle;GO:0044424//intracellular part;GO:0043227//membrane-bounded organelle	GO:0000975//regulatory region DNA binding;GO:0003676//nucleic acid binding;GO:0005488//binding;GO:0001067//regulatory region nucleic acid binding;GO:1901363//heterocyclic compound binding;GO:0003677//DNA binding;GO:0097159//organic cyclic compound binding;GO:0001071//nucleic acid binding transcription factor activity	GO:0032501//multicellular organismal process;GO:0000902//cell morphogenesis;GO:0010053//root epidermal cell differentiation;GO:0022414//reproductive process;GO:0007015//actin filament organization;GO:0030154//cell differentiation;GO:0032502//developmental process;GO:0009887//organ morphogenesis;GO:0071822//protein complex subunit organization;GO:0065007//biological regulation;GO:0060255//regulati…
ncbi_106385108	CHG	NC_027768.2	6831801	6832000	*	3.61684e-12	7.45894e-10	-53.3333	0.186667	0.8	2.09954	2.08545e-10	1.15676e-09	Upstream2kb	LOC106385108	PREDICTED: homeobox-leucine zipper protein REVOLUTA-like [Brassica napus]	-	-	-	-	GO:0043229//intracellular organelle;GO:0005623//cell;GO:0043226//organelle;GO:0044464//cell part;GO:0005622//intracellular;GO:0043231//intracellular membrane-bounded organelle;GO:0044424//intracellular part;GO:0043227//membrane-bounded organelle	GO:0000975//regulatory region DNA binding;GO:0003676//nucleic acid binding;GO:0005488//binding;GO:0001067//regulatory region nucleic acid binding;GO:1901363//heterocyclic compound binding;GO:0003677//DNA binding;GO:0097159//organic cyclic compound binding;GO:0001071//nucleic acid binding transcription factor activity	GO:0032501//multicellular organismal process;GO:0000902//cell morphogenesis;GO:0010053//root epidermal cell differentiation;GO:0022414//reproductive process;GO:0007015//actin filament organization;GO:0030154//cell differentiation;GO:0032502//developmental process;GO:0009887//organ morphogenesis;GO:0071822//protein complex subunit organization;GO:0065007//biological regulation;GO:0060255//regulati…
ncbi_106385108	CHG	NC_027768.2	6831901	6832100	*	9.68885e-06	0.000426943	-32.9507	0.186667	0.8	2.09954	2.08545e-10	1.15676e-09	Upstream2kb	LOC106385108	PREDICTED: homeobox-leucine zipper protein REVOLUTA-like [Brassica napus]	-	-	-	-	GO:0043229//intracellular organelle;GO:0005623//cell;GO:0043226//organelle;GO:0044464//cell part;GO:0005622//intracellular;GO:0043231//intracellular membrane-bounded organelle;GO:0044424//intracellular part;GO:0043227//membrane-bounded organelle	GO:0000975//regulatory region DNA binding;GO:0003676//nucleic acid binding;GO:0005488//binding;GO:0001067//regulatory region nucleic acid binding;GO:1901363//heterocyclic compound binding;GO:0003677//DNA binding;GO:0097159//organic cyclic compound binding;GO:0001071//nucleic acid binding transcription factor activity	GO:0032501//multicellular organismal process;GO:0000902//cell morphogenesis;GO:0010053//root epidermal cell differentiation;GO:0022414//reproductive process;GO:0007015//actin filament organization;GO:0030154//cell differentiation;GO:0032502//developmental process;GO:0009887//organ morphogenesis;GO:0071822//protein complex subunit organization;GO:0065007//biological regulation;GO:0060255//regulati…
ncbi_106385108	CHG	NC_027768.2	6823701	6823900	*	4.15007e-10	5.76297e-08	31.545	0.186667	0.8	2.09954	2.08545e-10	1.15676e-09	Genebody	LOC106385108	PREDICTED: homeobox-leucine zipper protein REVOLUTA-like [Brassica napus]	-	-	-	-	GO:0043229//intracellular organelle;GO:0005623//cell;GO:0043226//organelle;GO:0044464//cell part;GO:0005622//intracellular;GO:0043231//intracellular membrane-bounded organelle;GO:0044424//intracellular part;GO:0043227//membrane-bounded organelle	GO:0000975//regulatory region DNA binding;GO:0003676//nucleic acid binding;GO:0005488//binding;GO:0001067//regulatory region nucleic acid binding;GO:1901363//heterocyclic compound binding;GO:0003677//DNA binding;GO:0097159//organic cyclic compound binding;GO:0001071//nucleic acid binding transcription factor activity	GO:0032501//multicellular organismal process;GO:0000902//cell morphogenesis;GO:0010053//root epidermal cell differentiation;GO:0022414//reproductive process;GO:0007015//actin filament organization;GO:0030154//cell differentiation;GO:0032502//developmental process;GO:0009887//organ morphogenesis;GO:0071822//protein complex subunit organization;GO:0065007//biological regulation;GO:0060255//regulati…
ncbi_106385108	CHG	NC_027768.2	6823801	6824000	*	3.38536e-22	2.63872e-19	44.2909	0.186667	0.8	2.09954	2.08545e-10	1.15676e-09	Genebody	LOC106385108	PREDICTED: homeobox-leucine zipper protein REVOLUTA-like [Brassica napus]	-	-	-	-	GO:0043229//intracellular organelle;GO:0005623//cell;GO:0043226//organelle;GO:0044464//cell part;GO:0005622//intracellular;GO:0043231//intracellular membrane-bounded organelle;GO:0044424//intracellular part;GO:0043227//membrane-bounded organelle	GO:0000975//regulatory region DNA binding;GO:0003676//nucleic acid binding;GO:0005488//binding;GO:0001067//regulatory region nucleic acid binding;GO:1901363//heterocyclic compound binding;GO:0003677//DNA binding;GO:0097159//organic cyclic compound binding;GO:0001071//nucleic acid binding transcription factor activity	GO:0032501//multicellular organismal process;GO:0000902//cell morphogenesis;GO:0010053//root epidermal cell differentiation;GO:0022414//reproductive process;GO:0007015//actin filament organization;GO:0030154//cell differentiation;GO:0032502//developmental process;GO:0009887//organ morphogenesis;GO:0071822//protein complex subunit organization;GO:0065007//biological regulation;GO:0060255//regulati…
ncbi_106385108	CHG	NC_027768.2	6823901	6824100	*	2.41911e-22	1.91741e-19	50.1669	0.186667	0.8	2.09954	2.08545e-10	1.15676e-09	Genebody	LOC106385108	PREDICTED: homeobox-leucine zipper protein REVOLUTA-like [Brassica napus]	-	-	-	-	GO:0043229//intracellular organelle;GO:0005623//cell;GO:0043226//organelle;GO:0044464//cell part;GO:0005622//intracellular;GO:0043231//intracellular membrane-bounded organelle;GO:0044424//intracellular part;GO:0043227//membrane-bounded organelle	GO:0000975//regulatory region DNA binding;GO:0003676//nucleic acid binding;GO:0005488//binding;GO:0001067//regulatory region nucleic acid binding;GO:1901363//heterocyclic compound binding;GO:0003677//DNA binding;GO:0097159//organic cyclic compound binding;GO:0001071//nucleic acid binding transcription factor activity	GO:0032501//multicellular organismal process;GO:0000902//cell morphogenesis;GO:0010053//root epidermal cell differentiation;GO:0022414//reproductive process;GO:0007015//actin filament organization;GO:0030154//cell differentiation;GO:0032502//developmental process;GO:0009887//organ morphogenesis;GO:0071822//protein complex subunit organization;GO:0065007//biological regulation;GO:0060255//regulati…
ncbi_106385108	CHG	NC_027768.2	6824001	6824200	*	1.92206e-22	1.54006e-19	30.4795	0.186667	0.8	2.09954	2.08545e-10	1.15676e-09	Genebody	LOC106385108	PREDICTED: homeobox-leucine zipper protein REVOLUTA-like [Brassica napus]	-	-	-	-	GO:0043229//intracellular organelle;GO:0005623//cell;GO:0043226//organelle;GO:0044464//cell part;GO:0005622//intracellular;GO:0043231//intracellular membrane-bounded organelle;GO:0044424//intracellular part;GO:0043227//membrane-bounded organelle	GO:0000975//regulatory region DNA binding;GO:0003676//nucleic acid binding;GO:0005488//binding;GO:0001067//regulatory region nucleic acid binding;GO:1901363//heterocyclic compound binding;GO:0003677//DNA binding;GO:0097159//organic cyclic compound binding;GO:0001071//nucleic acid binding transcription factor activity	GO:0032501//multicellular organismal process;GO:0000902//cell morphogenesis;GO:0010053//root epidermal cell differentiation;GO:0022414//reproductive process;GO:0007015//actin filament organization;GO:0030154//cell differentiation;GO:0032502//developmental process;GO:0009887//organ morphogenesis;GO:0071822//protein complex subunit organization;GO:0065007//biological regulation;GO:0060255//regulati…
ncbi_106385108	CHG	NC_027768.2	6824101	6824300	*	5.6726e-44	2.39212e-40	37.843	0.186667	0.8	2.09954	2.08545e-10	1.15676e-09	Genebody	LOC106385108	PREDICTED: homeobox-leucine zipper protein REVOLUTA-like [Brassica napus]	-	-	-	-	GO:0043229//intracellular organelle;GO:0005623//cell;GO:0043226//organelle;GO:0044464//cell part;GO:0005622//intracellular;GO:0043231//intracellular membrane-bounded organelle;GO:0044424//intracellular part;GO:0043227//membrane-bounded organelle	GO:0000975//regulatory region DNA binding;GO:0003676//nucleic acid binding;GO:0005488//binding;GO:0001067//regulatory region nucleic acid binding;GO:1901363//heterocyclic compound binding;GO:0003677//DNA binding;GO:0097159//organic cyclic compound binding;GO:0001071//nucleic acid binding transcription factor activity	GO:0032501//multicellular organismal process;GO:0000902//cell morphogenesis;GO:0010053//root epidermal cell differentiation;GO:0022414//reproductive process;GO:0007015//actin filament organization;GO:0030154//cell differentiation;GO:0032502//developmental process;GO:0009887//organ morphogenesis;GO:0071822//protein complex subunit organization;GO:0065007//biological regulation;GO:0060255//regulati…
ncbi_106385108	CHG	NC_027768.2	6824201	6824400	*	5.11334e-34	1.13378e-30	43.0326	0.186667	0.8	2.09954	2.08545e-10	1.15676e-09	Genebody	LOC106385108	PREDICTED: homeobox-leucine zipper protein REVOLUTA-like [Brassica napus]	-	-	-	-	GO:0043229//intracellular organelle;GO:0005623//cell;GO:0043226//organelle;GO:0044464//cell part;GO:0005622//intracellular;GO:0043231//intracellular membrane-bounded organelle;GO:0044424//intracellular part;GO:0043227//membrane-bounded organelle	GO:0000975//regulatory region DNA binding;GO:0003676//nucleic acid binding;GO:0005488//binding;GO:0001067//regulatory region nucleic acid binding;GO:1901363//heterocyclic compound binding;GO:0003677//DNA binding;GO:0097159//organic cyclic compound binding;GO:0001071//nucleic acid binding transcription factor activity	GO:0032501//multicellular organismal process;GO:0000902//cell morphogenesis;GO:0010053//root epidermal cell differentiation;GO:0022414//reproductive process;GO:0007015//actin filament organization;GO:0030154//cell differentiation;GO:0032502//developmental process;GO:0009887//organ morphogenesis;GO:0071822//protein complex subunit organization;GO:0065007//biological regulation;GO:0060255//regulati…
ncbi_106385108	CHG	NC_027768.2	6825401	6825600	*	7.55583e-06	0.000345718	-31.8076	0.186667	0.8	2.09954	2.08545e-10	1.15676e-09	Genebody	LOC106385108	PREDICTED: homeobox-leucine zipper protein REVOLUTA-like [Brassica napus]	-	-	-	-	GO:0043229//intracellular organelle;GO:0005623//cell;GO:0043226//organelle;GO:0044464//cell part;GO:0005622//intracellular;GO:0043231//intracellular membrane-bounded organelle;GO:0044424//intracellular part;GO:0043227//membrane-bounded organelle	GO:0000975//regulatory region DNA binding;GO:0003676//nucleic acid binding;GO:0005488//binding;GO:0001067//regulatory region nucleic acid binding;GO:1901363//heterocyclic compound binding;GO:0003677//DNA binding;GO:0097159//organic cyclic compound binding;GO:0001071//nucleic acid binding transcription factor activity	GO:0032501//multicellular organismal process;GO:0000902//cell morphogenesis;GO:0010053//root epidermal cell differentiation;GO:0022414//reproductive process;GO:0007015//actin filament organization;GO:0030154//cell differentiation;GO:0032502//developmental process;GO:0009887//organ morphogenesis;GO:0071822//protein complex subunit organization;GO:0065007//biological regulation;GO:0060255//regulati…
ncbi_106385108	CHG	NC_027768.2	6825501	6825700	*	1.93372e-06	0.000107161	-39.2857	0.186667	0.8	2.09954	2.08545e-10	1.15676e-09	Genebody	LOC106385108	PREDICTED: homeobox-leucine zipper protein REVOLUTA-like [Brassica napus]	-	-	-	-	GO:0043229//intracellular organelle;GO:0005623//cell;GO:0043226//organelle;GO:0044464//cell part;GO:0005622//intracellular;GO:0043231//intracellular membrane-bounded organelle;GO:0044424//intracellular part;GO:0043227//membrane-bounded organelle	GO:0000975//regulatory region DNA binding;GO:0003676//nucleic acid binding;GO:0005488//binding;GO:0001067//regulatory region nucleic acid binding;GO:1901363//heterocyclic compound binding;GO:0003677//DNA binding;GO:0097159//organic cyclic compound binding;GO:0001071//nucleic acid binding transcription factor activity	GO:0032501//multicellular organismal process;GO:0000902//cell morphogenesis;GO:0010053//root epidermal cell differentiation;GO:0022414//reproductive process;GO:0007015//actin filament organization;GO:0030154//cell differentiation;GO:0032502//developmental process;GO:0009887//organ morphogenesis;GO:0071822//protein complex subunit organization;GO:0065007//biological regulation;GO:0060255//regulati…
ncbi_106385108	CHH	NC_027768.2	6823301	6823500	*	2.14815e-13	3.11813e-11	-18.0867	0.186667	0.8	2.09954	2.08545e-10	1.15676e-09	Genebody	LOC106385108	PREDICTED: homeobox-leucine zipper protein REVOLUTA-like [Brassica napus]	-	-	-	-	GO:0043229//intracellular organelle;GO:0005623//cell;GO:0043226//organelle;GO:0044464//cell part;GO:0005622//intracellular;GO:0043231//intracellular membrane-bounded organelle;GO:0044424//intracellular part;GO:0043227//membrane-bounded organelle	GO:0000975//regulatory region DNA binding;GO:0003676//nucleic acid binding;GO:0005488//binding;GO:0001067//regulatory region nucleic acid binding;GO:1901363//heterocyclic compound binding;GO:0003677//DNA binding;GO:0097159//organic cyclic compound binding;GO:0001071//nucleic acid binding transcription factor activity	GO:0032501//multicellular organismal process;GO:0000902//cell morphogenesis;GO:0010053//root epidermal cell differentiation;GO:0022414//reproductive process;GO:0007015//actin filament organization;GO:0030154//cell differentiation;GO:0032502//developmental process;GO:0009887//organ morphogenesis;GO:0071822//protein complex subunit organization;GO:0065007//biological regulation;GO:0060255//regulati…
ncbi_106385108	CHH	NC_027768.2	6823401	6823600	*	5.07671e-29	4.46574e-26	-30.5502	0.186667	0.8	2.09954	2.08545e-10	1.15676e-09	Genebody	LOC106385108	PREDICTED: homeobox-leucine zipper protein REVOLUTA-like [Brassica napus]	-	-	-	-	GO:0043229//intracellular organelle;GO:0005623//cell;GO:0043226//organelle;GO:0044464//cell part;GO:0005622//intracellular;GO:0043231//intracellular membrane-bounded organelle;GO:0044424//intracellular part;GO:0043227//membrane-bounded organelle	GO:0000975//regulatory region DNA binding;GO:0003676//nucleic acid binding;GO:0005488//binding;GO:0001067//regulatory region nucleic acid binding;GO:1901363//heterocyclic compound binding;GO:0003677//DNA binding;GO:0097159//organic cyclic compound binding;GO:0001071//nucleic acid binding transcription factor activity	GO:0032501//multicellular organismal process;GO:0000902//cell morphogenesis;GO:0010053//root epidermal cell differentiation;GO:0022414//reproductive process;GO:0007015//actin filament organization;GO:0030154//cell differentiation;GO:0032502//developmental process;GO:0009887//organ morphogenesis;GO:0071822//protein complex subunit organization;GO:0065007//biological regulation;GO:0060255//regulati…
ncbi_106385108	CHH	NC_027768.2	6823501	6823700	*	2.22494e-16	5.0466e-14	-22.421	0.186667	0.8	2.09954	2.08545e-10	1.15676e-09	Genebody	LOC106385108	PREDICTED: homeobox-leucine zipper protein REVOLUTA-like [Brassica napus]	-	-	-	-	GO:0043229//intracellular organelle;GO:0005623//cell;GO:0043226//organelle;GO:0044464//cell part;GO:0005622//intracellular;GO:0043231//intracellular membrane-bounded organelle;GO:0044424//intracellular part;GO:0043227//membrane-bounded organelle	GO:0000975//regulatory region DNA binding;GO:0003676//nucleic acid binding;GO:0005488//binding;GO:0001067//regulatory region nucleic acid binding;GO:1901363//heterocyclic compound binding;GO:0003677//DNA binding;GO:0097159//organic cyclic compound binding;GO:0001071//nucleic acid binding transcription factor activity	GO:0032501//multicellular organismal process;GO:0000902//cell morphogenesis;GO:0010053//root epidermal cell differentiation;GO:0022414//reproductive process;GO:0007015//actin filament organization;GO:0030154//cell differentiation;GO:0032502//developmental process;GO:0009887//organ morphogenesis;GO:0071822//protein complex subunit organization;GO:0065007//biological regulation;GO:0060255//regulati…
ncbi_106385108	CHH	NC_027768.2	6820501	6820700	*	5.52691e-08	2.63393e-06	16.4718	0.186667	0.8	2.09954	2.08545e-10	1.15676e-09	Downstream2kb	LOC106385108	PREDICTED: homeobox-leucine zipper protein REVOLUTA-like [Brassica napus]	-	-	-	-	GO:0043229//intracellular organelle;GO:0005623//cell;GO:0043226//organelle;GO:0044464//cell part;GO:0005622//intracellular;GO:0043231//intracellular membrane-bounded organelle;GO:0044424//intracellular part;GO:0043227//membrane-bounded organelle	GO:0000975//regulatory region DNA binding;GO:0003676//nucleic acid binding;GO:0005488//binding;GO:0001067//regulatory region nucleic acid binding;GO:1901363//heterocyclic compound binding;GO:0003677//DNA binding;GO:0097159//organic cyclic compound binding;GO:0001071//nucleic acid binding transcription factor activity	GO:0032501//multicellular organismal process;GO:0000902//cell morphogenesis;GO:0010053//root epidermal cell differentiation;GO:0022414//reproductive process;GO:0007015//actin filament organization;GO:0030154//cell differentiation;GO:0032502//developmental process;GO:0009887//organ morphogenesis;GO:0071822//protein complex subunit organization;GO:0065007//biological regulation;GO:0060255//regulati…
ncbi_106431435	CHH	NC_027758.2	5865101	5865300	*	3.82057e-40	7.78087e-37	37.6773	0.42	0.0733333	-2.51785	2.46956e-08	1.18217e-07	Downstream2kb	LOC106431435	PREDICTED: ISWI chromatin-remodeling complex ATPase CHR17-like isoform X2 [Raphanus sativus]	-	-	-	-	GO:0043234//protein complex;GO:0044446//intracellular organelle part;GO:0044428//nuclear part;GO:0031010//ISWI-type complex;GO:0043226//organelle;GO:0044444//cytoplasmic part;GO:0005634//nucleus;GO:0005737//cytoplasm;GO:0044464//cell part;GO:0044422//organelle part;GO:0043229//intracellular organelle;GO:0043227//membrane-bounded organelle;GO:0032991//macromolecular complex;GO:0043231//intracellul…	GO:0036094//small molecule binding;GO:0016462//pyrophosphatase activity;GO:0003824//catalytic activity;GO:1901363//heterocyclic compound binding;GO:0001882//nucleoside binding;GO:0016818//hydrolase activity, acting on acid anhydrides, in phosphorus-containing anhydrides;GO:0003682//chromatin binding;GO:0044877//macromolecular complex binding;GO:0097159//organic cyclic compound binding;GO:0005488/…	GO:0006725//cellular aromatic compound metabolic process;GO:0032506//cytokinetic process;GO:0071704//organic substance metabolic process;GO:0044763//single-organism cellular process;GO:0010605//negative regulation of macromolecule metabolic process;GO:0018022//peptidyl-lysine methylation;GO:0051171//regulation of nitrogen compound metabolic process;GO:0031327//negative regulation of cellular bios…
ncbi_106419886	CG	NC_027765.2	44688601	44688800	*	4.66629e-17	4.73917e-15	42.139	0.223333	1.16667	2.38512	2.94631e-05	0.000104758	Genebody	LOC106419886	PREDICTED: LOB domain-containing protein 1-like [Brassica napus]	-	-	-	-	GO:0005622//intracellular;GO:0005623//cell;GO:0043226//organelle;GO:0044424//intracellular part;GO:0044464//cell part;GO:0043231//intracellular membrane-bounded organelle;GO:0043229//intracellular organelle;GO:0043227//membrane-bounded organelle	-	-
ncbi_106419886	CG	NC_027765.2	44688301	44688500	*	3.9387e-31	1.03859e-28	41.8615	0.223333	1.16667	2.38512	2.94631e-05	0.000104758	Downstream2kb	LOC106419886	PREDICTED: LOB domain-containing protein 1-like [Brassica napus]	-	-	-	-	GO:0005622//intracellular;GO:0005623//cell;GO:0043226//organelle;GO:0044424//intracellular part;GO:0044464//cell part;GO:0043231//intracellular membrane-bounded organelle;GO:0043229//intracellular organelle;GO:0043227//membrane-bounded organelle	-	-
ncbi_106419886	CG	NC_027765.2	44688401	44688600	*	9.95725e-50	6.49163e-47	82.4347	0.223333	1.16667	2.38512	2.94631e-05	0.000104758	Downstream2kb	LOC106419886	PREDICTED: LOB domain-containing protein 1-like [Brassica napus]	-	-	-	-	GO:0005622//intracellular;GO:0005623//cell;GO:0043226//organelle;GO:0044424//intracellular part;GO:0044464//cell part;GO:0043231//intracellular membrane-bounded organelle;GO:0043229//intracellular organelle;GO:0043227//membrane-bounded organelle	-	-
ncbi_106419886	CG	NC_027765.2	44688501	44688700	*	1.09212e-32	3.13973e-30	89.8959	0.223333	1.16667	2.38512	2.94631e-05	0.000104758	Downstream2kb	LOC106419886	PREDICTED: LOB domain-containing protein 1-like [Brassica napus]	-	-	-	-	GO:0005622//intracellular;GO:0005623//cell;GO:0043226//organelle;GO:0044424//intracellular part;GO:0044464//cell part;GO:0043231//intracellular membrane-bounded organelle;GO:0043229//intracellular organelle;GO:0043227//membrane-bounded organelle	-	-
ncbi_106419886	CG	NC_027765.2	44688601	44688800	*	4.66629e-17	4.73917e-15	42.139	0.223333	1.16667	2.38512	2.94631e-05	0.000104758	Downstream2kb	LOC106419886	PREDICTED: LOB domain-containing protein 1-like [Brassica napus]	-	-	-	-	GO:0005622//intracellular;GO:0005623//cell;GO:0043226//organelle;GO:0044424//intracellular part;GO:0044464//cell part;GO:0043231//intracellular membrane-bounded organelle;GO:0043229//intracellular organelle;GO:0043227//membrane-bounded organelle	-	-
ncbi_106419886	CHG	NC_027765.2	44688601	44688800	*	7.99811e-06	0.000362828	29.4799	0.223333	1.16667	2.38512	2.94631e-05	0.000104758	Genebody	LOC106419886	PREDICTED: LOB domain-containing protein 1-like [Brassica napus]	-	-	-	-	GO:0005622//intracellular;GO:0005623//cell;GO:0043226//organelle;GO:0044424//intracellular part;GO:0044464//cell part;GO:0043231//intracellular membrane-bounded organelle;GO:0043229//intracellular organelle;GO:0043227//membrane-bounded organelle	-	-
ncbi_106419886	CHG	NC_027765.2	44688801	44689000	*	2.12146e-07	1.5516e-05	-25.3978	0.223333	1.16667	2.38512	2.94631e-05	0.000104758	Genebody	LOC106419886	PREDICTED: LOB domain-containing protein 1-like [Brassica napus]	-	-	-	-	GO:0005622//intracellular;GO:0005623//cell;GO:0043226//organelle;GO:0044424//intracellular part;GO:0044464//cell part;GO:0043231//intracellular membrane-bounded organelle;GO:0043229//intracellular organelle;GO:0043227//membrane-bounded organelle	-	-
ncbi_106419886	CHG	NC_027765.2	44688901	44689100	*	2.87245e-07	2.02729e-05	-30.174	0.223333	1.16667	2.38512	2.94631e-05	0.000104758	Genebody	LOC106419886	PREDICTED: LOB domain-containing protein 1-like [Brassica napus]	-	-	-	-	GO:0005622//intracellular;GO:0005623//cell;GO:0043226//organelle;GO:0044424//intracellular part;GO:0044464//cell part;GO:0043231//intracellular membrane-bounded organelle;GO:0043229//intracellular organelle;GO:0043227//membrane-bounded organelle	-	-
ncbi_106419886	CHG	NC_027765.2	44689001	44689200	*	4.94384e-05	0.0016744	-27.451	0.223333	1.16667	2.38512	2.94631e-05	0.000104758	Genebody	LOC106419886	PREDICTED: LOB domain-containing protein 1-like [Brassica napus]	-	-	-	-	GO:0005622//intracellular;GO:0005623//cell;GO:0043226//organelle;GO:0044424//intracellular part;GO:0044464//cell part;GO:0043231//intracellular membrane-bounded organelle;GO:0043229//intracellular organelle;GO:0043227//membrane-bounded organelle	-	-
ncbi_106419886	CHG	NC_027765.2	44688501	44688700	*	1.78378e-10	2.66647e-08	34.7899	0.223333	1.16667	2.38512	2.94631e-05	0.000104758	Downstream2kb	LOC106419886	PREDICTED: LOB domain-containing protein 1-like [Brassica napus]	-	-	-	-	GO:0005622//intracellular;GO:0005623//cell;GO:0043226//organelle;GO:0044424//intracellular part;GO:0044464//cell part;GO:0043231//intracellular membrane-bounded organelle;GO:0043229//intracellular organelle;GO:0043227//membrane-bounded organelle	-	-
ncbi_106419886	CHG	NC_027765.2	44688601	44688800	*	7.99811e-06	0.000362828	29.4799	0.223333	1.16667	2.38512	2.94631e-05	0.000104758	Downstream2kb	LOC106419886	PREDICTED: LOB domain-containing protein 1-like [Brassica napus]	-	-	-	-	GO:0005622//intracellular;GO:0005623//cell;GO:0043226//organelle;GO:0044424//intracellular part;GO:0044464//cell part;GO:0043231//intracellular membrane-bounded organelle;GO:0043229//intracellular organelle;GO:0043227//membrane-bounded organelle	-	-
ncbi_106419886	CHH	NC_027765.2	44687501	44687700	*	9.40236e-05	0.00156293	16.7645	0.223333	1.16667	2.38512	2.94631e-05	0.000104758	Downstream2kb	LOC106419886	PREDICTED: LOB domain-containing protein 1-like [Brassica napus]	-	-	-	-	GO:0005622//intracellular;GO:0005623//cell;GO:0043226//organelle;GO:0044424//intracellular part;GO:0044464//cell part;GO:0043231//intracellular membrane-bounded organelle;GO:0043229//intracellular organelle;GO:0043227//membrane-bounded organelle	-	-
ncbi_106429630	CHH	NC_027769.2	25747701	25747900	*	1.09937e-10	9.74403e-09	18.043	1.19667	3.64667	1.60756	1.6367e-15	1.20464e-14	Downstream2kb	LOC106429630	BnaC03g25680D [Brassica napus]	-	-	-	-	-	-	-
ncbi_106429630	CHH	NC_027769.2	25747801	25748000	*	4.50644e-10	3.51398e-08	18.8054	1.19667	3.64667	1.60756	1.6367e-15	1.20464e-14	Downstream2kb	LOC106429630	BnaC03g25680D [Brassica napus]	-	-	-	-	-	-	-
ncbi_106365950	CHH	ps06	5483701	5483900	*	0.000360308	0.00468655	-15.6968	9.66667	1.62	-2.57702	2.3142e-171	1.85e-169	Upstream2kb	LOC106365950	PREDICTED: LOW QUALITY PROTEIN: histone-lysine N-methyltransferase ASHH2 [Brassica rapa]	-	-	-	-	-	-	-
ncbi_106418387	CHH	NC_027774.2	7190401	7190600	*	3.51746e-10	2.80678e-08	-22.6245	6.13333	23.8933	1.96186	6.9205e-110	3.1698e-108	Upstream2kb	LOC106418387	PREDICTED: LOW QUALITY PROTEIN: scarecrow-like protein 11 [Brassica napus]	-	-	-	-	GO:0043231//intracellular membrane-bounded organelle;GO:0043227//membrane-bounded organelle;GO:0044464//cell part;GO:0043229//intracellular organelle;GO:0005622//intracellular;GO:0005623//cell;GO:0043226//organelle;GO:0044424//intracellular part	GO:0001071//nucleic acid binding transcription factor activity	GO:0019438//aromatic compound biosynthetic process;GO:0044260//cellular macromolecule metabolic process;GO:0065007//biological regulation;GO:0016070//RNA metabolic process;GO:0010467//gene expression;GO:0046483//heterocycle metabolic process;GO:0071704//organic substance metabolic process;GO:0050789//regulation of biological process;GO:0060255//regulation of macromolecule metabolic process;GO:190…
ncbi_106387891	CG	NC_027759.2	10078101	10078300	*	0.000144585	0.00231702	30.7692	0.266667	4.64667	4.12309	2.39468e-39	3.78015e-38	Genebody	LOC106387891	PREDICTED: MADS-box protein FLOWERING LOCUS C-like isoform X1 [Brassica napus]	-	-	-	-	-	-	-
ncbi_106387891	CHG	NC_027759.2	10075501	10075700	*	1.15262e-07	9.05697e-06	32.2377	0.266667	4.64667	4.12309	2.39468e-39	3.78015e-38	Upstream2kb	LOC106387891	PREDICTED: MADS-box protein FLOWERING LOCUS C-like isoform X1 [Brassica napus]	-	-	-	-	-	-	-
ncbi_106387891	CHG	NC_027759.2	10075901	10076100	*	7.8866e-06	0.000358561	-25.249	0.266667	4.64667	4.12309	2.39468e-39	3.78015e-38	Upstream2kb	LOC106387891	PREDICTED: MADS-box protein FLOWERING LOCUS C-like isoform X1 [Brassica napus]	-	-	-	-	-	-	-
ncbi_106387891	CHH	NC_027759.2	10075201	10075400	*	6.33789e-24	3.45491e-21	17.8233	0.266667	4.64667	4.12309	2.39468e-39	3.78015e-38	Upstream2kb	LOC106387891	PREDICTED: MADS-box protein FLOWERING LOCUS C-like isoform X1 [Brassica napus]	-	-	-	-	-	-	-
ncbi_106387891	CHH	NC_027759.2	10075301	10075500	*	1.1789e-15	2.41396e-13	23.7069	0.266667	4.64667	4.12309	2.39468e-39	3.78015e-38	Upstream2kb	LOC106387891	PREDICTED: MADS-box protein FLOWERING LOCUS C-like isoform X1 [Brassica napus]	-	-	-	-	-	-	-
ncbi_106387891	CHH	NC_027759.2	10076001	10076200	*	3.08051e-11	3.04453e-09	17.6471	0.266667	4.64667	4.12309	2.39468e-39	3.78015e-38	Upstream2kb	LOC106387891	PREDICTED: MADS-box protein FLOWERING LOCUS C-like isoform X1 [Brassica napus]	-	-	-	-	-	-	-
ncbi_106387891	CHH	NC_027759.2	10076001	10076200	*	3.08051e-11	3.04453e-09	17.6471	0.266667	4.64667	4.12309	2.39468e-39	3.78015e-38	Genebody	LOC106387891	PREDICTED: MADS-box protein FLOWERING LOCUS C-like isoform X1 [Brassica napus]	-	-	-	-	-	-	-
ncbi_106430400	CG	NC_027759.2	2239601	2239800	*	2.19525e-70	3.27186e-67	93.4426	1.31333	16.9267	3.68799	2.2007e-110	1.0164e-108	Downstream2kb	LOC106430400	PREDICTED: MADS-box protein FLOWERING LOCUS C-like [Brassica napus]	-	-	-	-	-	-	-
ncbi_106430400	CG	NC_027759.2	2239701	2239900	*	8.5272e-113	4.7655e-109	89.7436	1.31333	16.9267	3.68799	2.2007e-110	1.0164e-108	Downstream2kb	LOC106430400	PREDICTED: MADS-box protein FLOWERING LOCUS C-like [Brassica napus]	-	-	-	-	-	-	-
ncbi_106430400	CG	NC_027759.2	2239801	2240000	*	1.07193e-89	3.02428e-86	86.1702	1.31333	16.9267	3.68799	2.2007e-110	1.0164e-108	Downstream2kb	LOC106430400	PREDICTED: MADS-box protein FLOWERING LOCUS C-like [Brassica napus]	-	-	-	-	-	-	-
ncbi_106430400	CG	NC_027759.2	2239901	2240100	*	1.26668e-55	1.06307e-52	87.0748	1.31333	16.9267	3.68799	2.2007e-110	1.0164e-108	Downstream2kb	LOC106430400	PREDICTED: MADS-box protein FLOWERING LOCUS C-like [Brassica napus]	-	-	-	-	-	-	-
ncbi_106430400	CG	NC_027759.2	2240001	2240200	*	1.67765e-36	5.85236e-34	96.4497	1.31333	16.9267	3.68799	2.2007e-110	1.0164e-108	Downstream2kb	LOC106430400	PREDICTED: MADS-box protein FLOWERING LOCUS C-like [Brassica napus]	-	-	-	-	-	-	-
ncbi_106430400	CG	NC_027759.2	2240101	2240300	*	1.0753e-28	2.46498e-26	94.9643	1.31333	16.9267	3.68799	2.2007e-110	1.0164e-108	Downstream2kb	LOC106430400	PREDICTED: MADS-box protein FLOWERING LOCUS C-like [Brassica napus]	-	-	-	-	-	-	-
ncbi_106430400	CHG	NC_027759.2	2239701	2239900	*	6.32328e-20	3.83262e-17	38.5768	1.31333	16.9267	3.68799	2.2007e-110	1.0164e-108	Downstream2kb	LOC106430400	PREDICTED: MADS-box protein FLOWERING LOCUS C-like [Brassica napus]	-	-	-	-	-	-	-
ncbi_106430400	CHG	NC_027759.2	2239801	2240000	*	3.17947e-12	6.6193e-10	41.8036	1.31333	16.9267	3.68799	2.2007e-110	1.0164e-108	Downstream2kb	LOC106430400	PREDICTED: MADS-box protein FLOWERING LOCUS C-like [Brassica napus]	-	-	-	-	-	-	-
ncbi_106430400	CHG	NC_027759.2	2240001	2240200	*	1.71555e-12	3.74215e-10	65.9259	1.31333	16.9267	3.68799	2.2007e-110	1.0164e-108	Downstream2kb	LOC106430400	PREDICTED: MADS-box protein FLOWERING LOCUS C-like [Brassica napus]	-	-	-	-	-	-	-
ncbi_106430400	CHH	NC_027759.2	2239701	2239900	*	6.58226e-09	3.95076e-07	16.9048	1.31333	16.9267	3.68799	2.2007e-110	1.0164e-108	Downstream2kb	LOC106430400	PREDICTED: MADS-box protein FLOWERING LOCUS C-like [Brassica napus]	-	-	-	-	-	-	-
ncbi_106430400	CHH	NC_027759.2	2239801	2240000	*	3.29198e-11	3.23432e-09	17.2897	1.31333	16.9267	3.68799	2.2007e-110	1.0164e-108	Downstream2kb	LOC106430400	PREDICTED: MADS-box protein FLOWERING LOCUS C-like [Brassica napus]	-	-	-	-	-	-	-
ncbi_106430400	CHH	NC_027759.2	2239901	2240100	*	4.40211e-31	4.57876e-28	33.2263	1.31333	16.9267	3.68799	2.2007e-110	1.0164e-108	Downstream2kb	LOC106430400	PREDICTED: MADS-box protein FLOWERING LOCUS C-like [Brassica napus]	-	-	-	-	-	-	-
ncbi_106430400	CHH	NC_027759.2	2240001	2240200	*	4.18321e-36	6.39402e-33	38.1304	1.31333	16.9267	3.68799	2.2007e-110	1.0164e-108	Downstream2kb	LOC106430400	PREDICTED: MADS-box protein FLOWERING LOCUS C-like [Brassica napus]	-	-	-	-	-	-	-
ncbi_106430400	CHH	NC_027759.2	2240101	2240300	*	9.36621e-16	1.94547e-13	35.9838	1.31333	16.9267	3.68799	2.2007e-110	1.0164e-108	Downstream2kb	LOC106430400	PREDICTED: MADS-box protein FLOWERING LOCUS C-like [Brassica napus]	-	-	-	-	-	-	-
ncbi_106390329	CG	NC_027770.2	7206501	7206700	*	9.6672e-08	3.20137e-06	33.5691	35.2033	12.1	-1.5407	7.38748e-66	1.88714e-64	Downstream2kb	LOC106390329	PREDICTED: MADS-box protein SOC1-like [Brassica napus]	-	-	-	-	GO:0043227//membrane-bounded organelle;GO:0005622//intracellular;GO:0043231//intracellular membrane-bounded organelle;GO:0043226//organelle;GO:0044424//intracellular part;GO:0044464//cell part;GO:0043229//intracellular organelle;GO:0005623//cell	GO:0001071//nucleic acid binding transcription factor activity;GO:0005515//protein binding;GO:0005488//binding	GO:0008152//metabolic process;GO:0050789//regulation of biological process;GO:0044249//cellular biosynthetic process;GO:0009987//cellular process;GO:0065007//biological regulation;GO:0034645//cellular macromolecule biosynthetic process;GO:0071704//organic substance metabolic process;GO:0044237//cellular metabolic process;GO:0060255//regulation of macromolecule metabolic process;GO:0044260//cellul…
ncbi_106390329	CG	NC_027770.2	7206601	7206800	*	1.13294e-55	9.52294e-53	76.8279	35.2033	12.1	-1.5407	7.38748e-66	1.88714e-64	Downstream2kb	LOC106390329	PREDICTED: MADS-box protein SOC1-like [Brassica napus]	-	-	-	-	GO:0043227//membrane-bounded organelle;GO:0005622//intracellular;GO:0043231//intracellular membrane-bounded organelle;GO:0043226//organelle;GO:0044424//intracellular part;GO:0044464//cell part;GO:0043229//intracellular organelle;GO:0005623//cell	GO:0001071//nucleic acid binding transcription factor activity;GO:0005515//protein binding;GO:0005488//binding	GO:0008152//metabolic process;GO:0050789//regulation of biological process;GO:0044249//cellular biosynthetic process;GO:0009987//cellular process;GO:0065007//biological regulation;GO:0034645//cellular macromolecule biosynthetic process;GO:0071704//organic substance metabolic process;GO:0044237//cellular metabolic process;GO:0060255//regulation of macromolecule metabolic process;GO:0044260//cellul…
ncbi_106390329	CG	NC_027770.2	7206701	7206900	*	2.6725e-73	4.41637e-70	82.5967	35.2033	12.1	-1.5407	7.38748e-66	1.88714e-64	Downstream2kb	LOC106390329	PREDICTED: MADS-box protein SOC1-like [Brassica napus]	-	-	-	-	GO:0043227//membrane-bounded organelle;GO:0005622//intracellular;GO:0043231//intracellular membrane-bounded organelle;GO:0043226//organelle;GO:0044424//intracellular part;GO:0044464//cell part;GO:0043229//intracellular organelle;GO:0005623//cell	GO:0001071//nucleic acid binding transcription factor activity;GO:0005515//protein binding;GO:0005488//binding	GO:0008152//metabolic process;GO:0050789//regulation of biological process;GO:0044249//cellular biosynthetic process;GO:0009987//cellular process;GO:0065007//biological regulation;GO:0034645//cellular macromolecule biosynthetic process;GO:0071704//organic substance metabolic process;GO:0044237//cellular metabolic process;GO:0060255//regulation of macromolecule metabolic process;GO:0044260//cellul…
ncbi_106390329	CHG	NC_027770.2	7206501	7206700	*	5.64394e-10	7.61612e-08	42.6044	35.2033	12.1	-1.5407	7.38748e-66	1.88714e-64	Downstream2kb	LOC106390329	PREDICTED: MADS-box protein SOC1-like [Brassica napus]	-	-	-	-	GO:0043227//membrane-bounded organelle;GO:0005622//intracellular;GO:0043231//intracellular membrane-bounded organelle;GO:0043226//organelle;GO:0044424//intracellular part;GO:0044464//cell part;GO:0043229//intracellular organelle;GO:0005623//cell	GO:0001071//nucleic acid binding transcription factor activity;GO:0005515//protein binding;GO:0005488//binding	GO:0008152//metabolic process;GO:0050789//regulation of biological process;GO:0044249//cellular biosynthetic process;GO:0009987//cellular process;GO:0065007//biological regulation;GO:0034645//cellular macromolecule biosynthetic process;GO:0071704//organic substance metabolic process;GO:0044237//cellular metabolic process;GO:0060255//regulation of macromolecule metabolic process;GO:0044260//cellul…
ncbi_106390329	CHG	NC_027770.2	7206601	7206800	*	3.52609e-27	4.48575e-24	42.105	35.2033	12.1	-1.5407	7.38748e-66	1.88714e-64	Downstream2kb	LOC106390329	PREDICTED: MADS-box protein SOC1-like [Brassica napus]	-	-	-	-	GO:0043227//membrane-bounded organelle;GO:0005622//intracellular;GO:0043231//intracellular membrane-bounded organelle;GO:0043226//organelle;GO:0044424//intracellular part;GO:0044464//cell part;GO:0043229//intracellular organelle;GO:0005623//cell	GO:0001071//nucleic acid binding transcription factor activity;GO:0005515//protein binding;GO:0005488//binding	GO:0008152//metabolic process;GO:0050789//regulation of biological process;GO:0044249//cellular biosynthetic process;GO:0009987//cellular process;GO:0065007//biological regulation;GO:0034645//cellular macromolecule biosynthetic process;GO:0071704//organic substance metabolic process;GO:0044237//cellular metabolic process;GO:0060255//regulation of macromolecule metabolic process;GO:0044260//cellul…
ncbi_106390329	CHG	NC_027770.2	7206701	7206900	*	1.231e-24	1.22758e-21	39.8174	35.2033	12.1	-1.5407	7.38748e-66	1.88714e-64	Downstream2kb	LOC106390329	PREDICTED: MADS-box protein SOC1-like [Brassica napus]	-	-	-	-	GO:0043227//membrane-bounded organelle;GO:0005622//intracellular;GO:0043231//intracellular membrane-bounded organelle;GO:0043226//organelle;GO:0044424//intracellular part;GO:0044464//cell part;GO:0043229//intracellular organelle;GO:0005623//cell	GO:0001071//nucleic acid binding transcription factor activity;GO:0005515//protein binding;GO:0005488//binding	GO:0008152//metabolic process;GO:0050789//regulation of biological process;GO:0044249//cellular biosynthetic process;GO:0009987//cellular process;GO:0065007//biological regulation;GO:0034645//cellular macromolecule biosynthetic process;GO:0071704//organic substance metabolic process;GO:0044237//cellular metabolic process;GO:0060255//regulation of macromolecule metabolic process;GO:0044260//cellul…
ncbi_106390329	CHH	NC_027770.2	7207701	7207900	*	8.54773e-14	1.32611e-11	-33.7614	35.2033	12.1	-1.5407	7.38748e-66	1.88714e-64	Downstream2kb	LOC106390329	PREDICTED: MADS-box protein SOC1-like [Brassica napus]	-	-	-	-	GO:0043227//membrane-bounded organelle;GO:0005622//intracellular;GO:0043231//intracellular membrane-bounded organelle;GO:0043226//organelle;GO:0044424//intracellular part;GO:0044464//cell part;GO:0043229//intracellular organelle;GO:0005623//cell	GO:0001071//nucleic acid binding transcription factor activity;GO:0005515//protein binding;GO:0005488//binding	GO:0008152//metabolic process;GO:0050789//regulation of biological process;GO:0044249//cellular biosynthetic process;GO:0009987//cellular process;GO:0065007//biological regulation;GO:0034645//cellular macromolecule biosynthetic process;GO:0071704//organic substance metabolic process;GO:0044237//cellular metabolic process;GO:0060255//regulation of macromolecule metabolic process;GO:0044260//cellul…
ncbi_106390329	CHH	NC_027770.2	7207801	7208000	*	4.01791e-05	0.000771856	-18.1346	35.2033	12.1	-1.5407	7.38748e-66	1.88714e-64	Downstream2kb	LOC106390329	PREDICTED: MADS-box protein SOC1-like [Brassica napus]	-	-	-	-	GO:0043227//membrane-bounded organelle;GO:0005622//intracellular;GO:0043231//intracellular membrane-bounded organelle;GO:0043226//organelle;GO:0044424//intracellular part;GO:0044464//cell part;GO:0043229//intracellular organelle;GO:0005623//cell	GO:0001071//nucleic acid binding transcription factor activity;GO:0005515//protein binding;GO:0005488//binding	GO:0008152//metabolic process;GO:0050789//regulation of biological process;GO:0044249//cellular biosynthetic process;GO:0009987//cellular process;GO:0065007//biological regulation;GO:0034645//cellular macromolecule biosynthetic process;GO:0071704//organic substance metabolic process;GO:0044237//cellular metabolic process;GO:0060255//regulation of macromolecule metabolic process;GO:0044260//cellul…
ncbi_106357275	CG	NC_027763.2	25012701	25012900	*	6.26237e-11	3.35346e-09	32.21	0.001	1.56333	10.6104	1.08083e-22	1.06774e-21	Upstream2kb	LOC106357275	PREDICTED: myb-related protein 306-like [Brassica rapa]	-	-	-	-	GO:0043229//intracellular organelle;GO:0044464//cell part;GO:0043227//membrane-bounded organelle;GO:0044424//intracellular part;GO:0043226//organelle;GO:0005622//intracellular;GO:0005623//cell;GO:0043231//intracellular membrane-bounded organelle	GO:0097159//organic cyclic compound binding;GO:0005488//binding;GO:0001071//nucleic acid binding transcription factor activity;GO:0003676//nucleic acid binding;GO:1901363//heterocyclic compound binding	GO:0010468//regulation of gene expression;GO:0050896//response to stimulus;GO:0001101//response to acid chemical;GO:1901698//response to nitrogen compound;GO:0050789//regulation of biological process;GO:0009719//response to endogenous stimulus;GO:0042221//response to chemical;GO:0010243//response to organonitrogen compound;GO:0019222//regulation of metabolic process;GO:0065007//biological regulat…
ncbi_106397507	CG	NC_027771.2	637201	637400	*	6.90985e-13	4.663e-11	33.4234	0.14	0.556667	1.99139	0.000204555	0.000653067	Downstream2kb	LOC106397507	PREDICTED: NAC domain-containing protein 5-like [Brassica napus]	-	-	-	-	-	-	-
ncbi_106397507	CG	NC_027771.2	637301	637500	*	3.5267e-12	2.19807e-10	56.3662	0.14	0.556667	1.99139	0.000204555	0.000653067	Downstream2kb	LOC106397507	PREDICTED: NAC domain-containing protein 5-like [Brassica napus]	-	-	-	-	-	-	-
ncbi_106348482	CG	NC_027773.2	43611101	43611300	*	1.08364e-05	0.000235069	-28.6444	30.77	100.03	1.70084	4.4431e-196	4.4158e-194	Upstream2kb	LOC106348482	PREDICTED: NAC domain-containing protein 62-like isoform X1 [Brassica napus]	-	-	-	-	-	-	-
ncbi_106402917	CG	NC_027772.2	44494801	44495000	*	4.87626e-06	0.000114848	32.0513	0.576667	0.13	-2.14923	0.00491909	0.0125217	Upstream2kb	LOC106402917	PREDICTED: NAC domain-containing protein 92-like [Brassica oleracea var. oleracea] [Brassica oleracea]	-	-	-	-	GO:0043229//intracellular organelle;GO:0044464//cell part;GO:0044424//intracellular part;GO:0043226//organelle;GO:0005623//cell;GO:0043227//membrane-bounded organelle;GO:0043231//intracellular membrane-bounded organelle;GO:0005622//intracellular	GO:0005515//protein binding;GO:0005488//binding;GO:0046983//protein dimerization activity;GO:0001071//nucleic acid binding transcription factor activity	GO:0009987//cellular process;GO:0044767//single-organism developmental process;GO:0006970//response to osmotic stress;GO:0044707//single-multicellular organism process;GO:1901576//organic substance biosynthetic process;GO:0009755//hormone-mediated signaling pathway;GO:0044260//cellular macromolecule metabolic process;GO:0032870//cellular response to hormone stimulus;GO:0023052//signaling;GO:00081…
ncbi_106389355	CG	NC_027769.2	42149101	42149300	*	3.26622e-15	2.8e-13	-34.1946	1.81667	9.59333	2.40074	7.22692e-59	1.65801e-57	Upstream2kb	LOC106389355	transcription factor subunit NF-YA9B [Brassica napus]	-	-	-	-	-	-	-
ncbi_106389355	CG	NC_027769.2	42149201	42149400	*	1.60107e-31	4.31809e-29	-43.5667	1.81667	9.59333	2.40074	7.22692e-59	1.65801e-57	Upstream2kb	LOC106389355	transcription factor subunit NF-YA9B [Brassica napus]	-	-	-	-	-	-	-
ncbi_106389355	CG	NC_027769.2	42149101	42149300	*	3.26622e-15	2.8e-13	-34.1946	1.81667	9.59333	2.40074	7.22692e-59	1.65801e-57	Genebody	LOC106389355	transcription factor subunit NF-YA9B [Brassica napus]	-	-	-	-	-	-	-
ncbi_106389355	CG	NC_027769.2	42149201	42149400	*	1.60107e-31	4.31809e-29	-43.5667	1.81667	9.59333	2.40074	7.22692e-59	1.65801e-57	Genebody	LOC106389355	transcription factor subunit NF-YA9B [Brassica napus]	-	-	-	-	-	-	-
ncbi_106389355	CG	NC_027769.2	42149301	42149500	*	9.25898e-43	4.41883e-40	-47.7025	1.81667	9.59333	2.40074	7.22692e-59	1.65801e-57	Genebody	LOC106389355	transcription factor subunit NF-YA9B [Brassica napus]	-	-	-	-	-	-	-
ncbi_106389355	CG	NC_027769.2	42149401	42149600	*	1.06064e-32	3.05063e-30	-53.6314	1.81667	9.59333	2.40074	7.22692e-59	1.65801e-57	Genebody	LOC106389355	transcription factor subunit NF-YA9B [Brassica napus]	-	-	-	-	-	-	-
ncbi_106389355	CG	NC_027769.2	42149501	42149700	*	5.36218e-05	0.000972787	-25.4314	1.81667	9.59333	2.40074	7.22692e-59	1.65801e-57	Genebody	LOC106389355	transcription factor subunit NF-YA9B [Brassica napus]	-	-	-	-	-	-	-
ncbi_106389355	CG	NC_027769.2	42155801	42156000	*	2.1894e-07	6.79926e-06	27.5	1.81667	9.59333	2.40074	7.22692e-59	1.65801e-57	Downstream2kb	LOC106389355	transcription factor subunit NF-YA9B [Brassica napus]	-	-	-	-	-	-	-
ncbi_106389355	CHG	NC_027769.2	42149201	42149400	*	1.56752e-07	1.18904e-05	-25.23	1.81667	9.59333	2.40074	7.22692e-59	1.65801e-57	Upstream2kb	LOC106389355	transcription factor subunit NF-YA9B [Brassica napus]	-	-	-	-	-	-	-
ncbi_106389355	CHG	NC_027769.2	42149201	42149400	*	1.56752e-07	1.18904e-05	-25.23	1.81667	9.59333	2.40074	7.22692e-59	1.65801e-57	Genebody	LOC106389355	transcription factor subunit NF-YA9B [Brassica napus]	-	-	-	-	-	-	-
ncbi_106390103	CG	NC_027758.2	10643301	10643500	*	1.95763e-33	5.84775e-31	84.5588	55.0733	13.9433	-1.98178	9.6144e-146	6.2866e-144	Upstream2kb	LOC106390103	PREDICTED: nucleolin-like [Brassica napus]	-	-	-	-	-	-	-
ncbi_106390103	CG	NC_027758.2	10643401	10643600	*	1.67845e-35	5.57346e-33	82.6923	55.0733	13.9433	-1.98178	9.6144e-146	6.2866e-144	Upstream2kb	LOC106390103	PREDICTED: nucleolin-like [Brassica napus]	-	-	-	-	-	-	-
ncbi_106390103	CHG	NC_027758.2	10643401	10643600	*	2.31598e-09	2.73868e-07	48.8886	55.0733	13.9433	-1.98178	9.6144e-146	6.2866e-144	Upstream2kb	LOC106390103	PREDICTED: nucleolin-like [Brassica napus]	-	-	-	-	-	-	-
ncbi_106390103	CHH	NC_027758.2	10643401	10643600	*	1.66606e-10	1.423e-08	16.5835	55.0733	13.9433	-1.98178	9.6144e-146	6.2866e-144	Upstream2kb	LOC106390103	PREDICTED: nucleolin-like [Brassica napus]	-	-	-	-	-	-	-
ncbi_106368695	CG	NC_027759.2	37895501	37895700	*	2.83126e-38	1.08298e-35	-78.7532	0.366667	2.49	2.7636	8.73743e-21	8.08642e-20	Genebody	LOC106368695	PREDICTED: O-acyltransferase WSD1-like isoform X1 [Brassica napus]	-	-	-	-	GO:0005622//intracellular;GO:0005623//cell;GO:0043231//intracellular membrane-bounded organelle;GO:0043226//organelle;GO:0043229//intracellular organelle;GO:0044464//cell part;GO:0044424//intracellular part;GO:0043227//membrane-bounded organelle	-	GO:0006629//lipid metabolic process;GO:0044699//single-organism process;GO:0008152//metabolic process;GO:0044238//primary metabolic process;GO:0008610//lipid biosynthetic process;GO:0009058//biosynthetic process;GO:0071704//organic substance metabolic process;GO:1901576//organic substance biosynthetic process;GO:0044710//single-organism metabolic process;GO:0044711//single-organism biosynthetic p…
ncbi_106368695	CG	NC_027759.2	37897401	37897600	*	9.04474e-35	2.89679e-32	87.5912	0.366667	2.49	2.7636	8.73743e-21	8.08642e-20	Genebody	LOC106368695	PREDICTED: O-acyltransferase WSD1-like isoform X1 [Brassica napus]	-	-	-	-	GO:0005622//intracellular;GO:0005623//cell;GO:0043231//intracellular membrane-bounded organelle;GO:0043226//organelle;GO:0043229//intracellular organelle;GO:0044464//cell part;GO:0044424//intracellular part;GO:0043227//membrane-bounded organelle	-	GO:0006629//lipid metabolic process;GO:0044699//single-organism process;GO:0008152//metabolic process;GO:0044238//primary metabolic process;GO:0008610//lipid biosynthetic process;GO:0009058//biosynthetic process;GO:0071704//organic substance metabolic process;GO:1901576//organic substance biosynthetic process;GO:0044710//single-organism metabolic process;GO:0044711//single-organism biosynthetic p…
ncbi_106368695	CG	NC_027759.2	37897401	37897600	*	9.04474e-35	2.89679e-32	87.5912	0.366667	2.49	2.7636	8.73743e-21	8.08642e-20	Downstream2kb	LOC106368695	PREDICTED: O-acyltransferase WSD1-like isoform X1 [Brassica napus]	-	-	-	-	GO:0005622//intracellular;GO:0005623//cell;GO:0043231//intracellular membrane-bounded organelle;GO:0043226//organelle;GO:0043229//intracellular organelle;GO:0044464//cell part;GO:0044424//intracellular part;GO:0043227//membrane-bounded organelle	-	GO:0006629//lipid metabolic process;GO:0044699//single-organism process;GO:0008152//metabolic process;GO:0044238//primary metabolic process;GO:0008610//lipid biosynthetic process;GO:0009058//biosynthetic process;GO:0071704//organic substance metabolic process;GO:1901576//organic substance biosynthetic process;GO:0044710//single-organism metabolic process;GO:0044711//single-organism biosynthetic p…
ncbi_106368695	CG	NC_027759.2	37897501	37897700	*	9.04474e-35	2.89679e-32	87.5912	0.366667	2.49	2.7636	8.73743e-21	8.08642e-20	Downstream2kb	LOC106368695	PREDICTED: O-acyltransferase WSD1-like isoform X1 [Brassica napus]	-	-	-	-	GO:0005622//intracellular;GO:0005623//cell;GO:0043231//intracellular membrane-bounded organelle;GO:0043226//organelle;GO:0043229//intracellular organelle;GO:0044464//cell part;GO:0044424//intracellular part;GO:0043227//membrane-bounded organelle	-	GO:0006629//lipid metabolic process;GO:0044699//single-organism process;GO:0008152//metabolic process;GO:0044238//primary metabolic process;GO:0008610//lipid biosynthetic process;GO:0009058//biosynthetic process;GO:0071704//organic substance metabolic process;GO:1901576//organic substance biosynthetic process;GO:0044710//single-organism metabolic process;GO:0044711//single-organism biosynthetic p…
ncbi_106368695	CHG	NC_027759.2	37895601	37895800	*	1.9394e-22	1.55314e-19	-28.5564	0.366667	2.49	2.7636	8.73743e-21	8.08642e-20	Genebody	LOC106368695	PREDICTED: O-acyltransferase WSD1-like isoform X1 [Brassica napus]	-	-	-	-	GO:0005622//intracellular;GO:0005623//cell;GO:0043231//intracellular membrane-bounded organelle;GO:0043226//organelle;GO:0043229//intracellular organelle;GO:0044464//cell part;GO:0044424//intracellular part;GO:0043227//membrane-bounded organelle	-	GO:0006629//lipid metabolic process;GO:0044699//single-organism process;GO:0008152//metabolic process;GO:0044238//primary metabolic process;GO:0008610//lipid biosynthetic process;GO:0009058//biosynthetic process;GO:0071704//organic substance metabolic process;GO:1901576//organic substance biosynthetic process;GO:0044710//single-organism metabolic process;GO:0044711//single-organism biosynthetic p…
ncbi_106368695	CHG	NC_027759.2	37897401	37897600	*	2.98178e-14	8.62606e-12	33.0396	0.366667	2.49	2.7636	8.73743e-21	8.08642e-20	Genebody	LOC106368695	PREDICTED: O-acyltransferase WSD1-like isoform X1 [Brassica napus]	-	-	-	-	GO:0005622//intracellular;GO:0005623//cell;GO:0043231//intracellular membrane-bounded organelle;GO:0043226//organelle;GO:0043229//intracellular organelle;GO:0044464//cell part;GO:0044424//intracellular part;GO:0043227//membrane-bounded organelle	-	GO:0006629//lipid metabolic process;GO:0044699//single-organism process;GO:0008152//metabolic process;GO:0044238//primary metabolic process;GO:0008610//lipid biosynthetic process;GO:0009058//biosynthetic process;GO:0071704//organic substance metabolic process;GO:1901576//organic substance biosynthetic process;GO:0044710//single-organism metabolic process;GO:0044711//single-organism biosynthetic p…
ncbi_106368695	CHG	NC_027759.2	37897401	37897600	*	2.98178e-14	8.62606e-12	33.0396	0.366667	2.49	2.7636	8.73743e-21	8.08642e-20	Downstream2kb	LOC106368695	PREDICTED: O-acyltransferase WSD1-like isoform X1 [Brassica napus]	-	-	-	-	GO:0005622//intracellular;GO:0005623//cell;GO:0043231//intracellular membrane-bounded organelle;GO:0043226//organelle;GO:0043229//intracellular organelle;GO:0044464//cell part;GO:0044424//intracellular part;GO:0043227//membrane-bounded organelle	-	GO:0006629//lipid metabolic process;GO:0044699//single-organism process;GO:0008152//metabolic process;GO:0044238//primary metabolic process;GO:0008610//lipid biosynthetic process;GO:0009058//biosynthetic process;GO:0071704//organic substance metabolic process;GO:1901576//organic substance biosynthetic process;GO:0044710//single-organism metabolic process;GO:0044711//single-organism biosynthetic p…
ncbi_106368695	CHG	NC_027759.2	37897501	37897700	*	2.3509e-18	1.18714e-15	35.5649	0.366667	2.49	2.7636	8.73743e-21	8.08642e-20	Downstream2kb	LOC106368695	PREDICTED: O-acyltransferase WSD1-like isoform X1 [Brassica napus]	-	-	-	-	GO:0005622//intracellular;GO:0005623//cell;GO:0043231//intracellular membrane-bounded organelle;GO:0043226//organelle;GO:0043229//intracellular organelle;GO:0044464//cell part;GO:0044424//intracellular part;GO:0043227//membrane-bounded organelle	-	GO:0006629//lipid metabolic process;GO:0044699//single-organism process;GO:0008152//metabolic process;GO:0044238//primary metabolic process;GO:0008610//lipid biosynthetic process;GO:0009058//biosynthetic process;GO:0071704//organic substance metabolic process;GO:1901576//organic substance biosynthetic process;GO:0044710//single-organism metabolic process;GO:0044711//single-organism biosynthetic p…
ncbi_106368695	CHG	NC_027759.2	37899301	37899500	*	5.56521e-09	6.02239e-07	-39.5048	0.366667	2.49	2.7636	8.73743e-21	8.08642e-20	Downstream2kb	LOC106368695	PREDICTED: O-acyltransferase WSD1-like isoform X1 [Brassica napus]	-	-	-	-	GO:0005622//intracellular;GO:0005623//cell;GO:0043231//intracellular membrane-bounded organelle;GO:0043226//organelle;GO:0043229//intracellular organelle;GO:0044464//cell part;GO:0044424//intracellular part;GO:0043227//membrane-bounded organelle	-	GO:0006629//lipid metabolic process;GO:0044699//single-organism process;GO:0008152//metabolic process;GO:0044238//primary metabolic process;GO:0008610//lipid biosynthetic process;GO:0009058//biosynthetic process;GO:0071704//organic substance metabolic process;GO:1901576//organic substance biosynthetic process;GO:0044710//single-organism metabolic process;GO:0044711//single-organism biosynthetic p…
ncbi_106368695	CHG	NC_027759.2	37899401	37899600	*	2.99687e-08	2.72937e-06	-36.8789	0.366667	2.49	2.7636	8.73743e-21	8.08642e-20	Downstream2kb	LOC106368695	PREDICTED: O-acyltransferase WSD1-like isoform X1 [Brassica napus]	-	-	-	-	GO:0005622//intracellular;GO:0005623//cell;GO:0043231//intracellular membrane-bounded organelle;GO:0043226//organelle;GO:0043229//intracellular organelle;GO:0044464//cell part;GO:0044424//intracellular part;GO:0043227//membrane-bounded organelle	-	GO:0006629//lipid metabolic process;GO:0044699//single-organism process;GO:0008152//metabolic process;GO:0044238//primary metabolic process;GO:0008610//lipid biosynthetic process;GO:0009058//biosynthetic process;GO:0071704//organic substance metabolic process;GO:1901576//organic substance biosynthetic process;GO:0044710//single-organism metabolic process;GO:0044711//single-organism biosynthetic p…
ncbi_106368695	CHH	NC_027759.2	37896501	37896700	*	1.18703e-20	4.58064e-18	-16.2063	0.366667	2.49	2.7636	8.73743e-21	8.08642e-20	Genebody	LOC106368695	PREDICTED: O-acyltransferase WSD1-like isoform X1 [Brassica napus]	-	-	-	-	GO:0005622//intracellular;GO:0005623//cell;GO:0043231//intracellular membrane-bounded organelle;GO:0043226//organelle;GO:0043229//intracellular organelle;GO:0044464//cell part;GO:0044424//intracellular part;GO:0043227//membrane-bounded organelle	-	GO:0006629//lipid metabolic process;GO:0044699//single-organism process;GO:0008152//metabolic process;GO:0044238//primary metabolic process;GO:0008610//lipid biosynthetic process;GO:0009058//biosynthetic process;GO:0071704//organic substance metabolic process;GO:1901576//organic substance biosynthetic process;GO:0044710//single-organism metabolic process;GO:0044711//single-organism biosynthetic p…
ncbi_106352779	CHH	NC_027757.2	35410301	35410500	*	1.65902e-15	3.32629e-13	-27.0855	12.9333	5.04667	-1.35769	2.91988e-75	8.7025e-74	Upstream2kb	LOC106352779	PREDICTED: probable ATP-dependent DNA helicase CHR12 [Brassica napus]	-	-	-	-	-	-	-
ncbi_106382985	CG	NC_027769.2	4435001	4435200	*	0.000214969	0.00327093	-27.2454	0.763333	0.0533333	-3.8392	1.03254e-11	6.22207e-11	Upstream2kb	LOC106382985	PREDICTED: probable mediator of RNA polymerase II transcription subunit 26b [Brassica napus]	-	-	-	-	-	-	-
ncbi_106382985	CG	NC_027769.2	4440901	4441100	*	3.78581e-32	1.05578e-29	53.6002	0.763333	0.0533333	-3.8392	1.03254e-11	6.22207e-11	Downstream2kb	LOC106382985	PREDICTED: probable mediator of RNA polymerase II transcription subunit 26b [Brassica napus]	-	-	-	-	-	-	-
ncbi_106382985	CG	NC_027769.2	4441001	4441200	*	1.73254e-52	1.28108e-49	71.323	0.763333	0.0533333	-3.8392	1.03254e-11	6.22207e-11	Downstream2kb	LOC106382985	PREDICTED: probable mediator of RNA polymerase II transcription subunit 26b [Brassica napus]	-	-	-	-	-	-	-
ncbi_106382985	CG	NC_027769.2	4441201	4441400	*	4.64887e-31	1.22033e-28	90.6977	0.763333	0.0533333	-3.8392	1.03254e-11	6.22207e-11	Downstream2kb	LOC106382985	PREDICTED: probable mediator of RNA polymerase II transcription subunit 26b [Brassica napus]	-	-	-	-	-	-	-
ncbi_106382985	CG	NC_027769.2	4441301	4441500	*	3.23334e-23	5.24125e-21	63.9344	0.763333	0.0533333	-3.8392	1.03254e-11	6.22207e-11	Downstream2kb	LOC106382985	PREDICTED: probable mediator of RNA polymerase II transcription subunit 26b [Brassica napus]	-	-	-	-	-	-	-
ncbi_106428067	CHH	NC_027759.2	970001	970200	*	9.24054e-16	1.92133e-13	19.568	0.25	5.36667	4.42403	7.50916e-74	2.18575e-72	Upstream2kb	LOC106428067	PREDICTED: probable mediator of RNA polymerase II transcription subunit 26b [Brassica napus]	-	-	-	-	-	-	-
ncbi_106428067	CHH	NC_027759.2	970101	970300	*	6.45056e-12	7.25642e-10	18.056	0.25	5.36667	4.42403	7.50916e-74	2.18575e-72	Upstream2kb	LOC106428067	PREDICTED: probable mediator of RNA polymerase II transcription subunit 26b [Brassica napus]	-	-	-	-	-	-	-
ncbi_106367251	CHH	NC_027765.2	27109301	27109500	*	6.92603e-20	2.45515e-17	24.2518	0.416667	0.0666667	-2.64386	0.00397585	0.0103029	Downstream2kb	LOC106367251	PREDICTED: probable WRKY transcription factor 14 isoform X1 [Brassica napus]	-	-	-	-	GO:0043227//membrane-bounded organelle;GO:0043229//intracellular organelle;GO:0043226//organelle;GO:0005622//intracellular;GO:0005623//cell;GO:0043231//intracellular membrane-bounded organelle;GO:0044464//cell part;GO:0044424//intracellular part	GO:1901363//heterocyclic compound binding;GO:0003677//DNA binding;GO:0005488//binding;GO:0097159//organic cyclic compound binding;GO:0003676//nucleic acid binding	GO:0005975//carbohydrate metabolic process;GO:0008152//metabolic process;GO:0009058//biosynthetic process;GO:0071554//cell wall organization or biogenesis;GO:0019222//regulation of metabolic process;GO:0010410//hemicellulose metabolic process;GO:0045491//xylan metabolic process;GO:0006725//cellular aromatic compound metabolic process;GO:0044238//primary metabolic process;GO:0010383//cell wall pol…
ncbi_106367251	CHH	NC_027765.2	27109401	27109600	*	6.24333e-15	1.15126e-12	20.5691	0.416667	0.0666667	-2.64386	0.00397585	0.0103029	Downstream2kb	LOC106367251	PREDICTED: probable WRKY transcription factor 14 isoform X1 [Brassica napus]	-	-	-	-	GO:0043227//membrane-bounded organelle;GO:0043229//intracellular organelle;GO:0043226//organelle;GO:0005622//intracellular;GO:0005623//cell;GO:0043231//intracellular membrane-bounded organelle;GO:0044464//cell part;GO:0044424//intracellular part	GO:1901363//heterocyclic compound binding;GO:0003677//DNA binding;GO:0005488//binding;GO:0097159//organic cyclic compound binding;GO:0003676//nucleic acid binding	GO:0005975//carbohydrate metabolic process;GO:0008152//metabolic process;GO:0009058//biosynthetic process;GO:0071554//cell wall organization or biogenesis;GO:0019222//regulation of metabolic process;GO:0010410//hemicellulose metabolic process;GO:0045491//xylan metabolic process;GO:0006725//cellular aromatic compound metabolic process;GO:0044238//primary metabolic process;GO:0010383//cell wall pol…
ncbi_106422250	CHH	NC_027769.2	68861301	68861500	*	3.49813e-15	6.69215e-13	-20.9241	3.76	1.03	-1.86809	1.6251e-34	2.30647e-33	Upstream2kb	LOC106422250	PREDICTED: probable WRKY transcription factor 19 isoform X2 [Brassica oleracea var. oleracea] [Brassica oleracea]	-	-	-	-	-	-	-
ncbi_106422250	CHH	NC_027769.2	68861401	68861600	*	2.10204e-09	1.41377e-07	-18.8354	3.76	1.03	-1.86809	1.6251e-34	2.30647e-33	Upstream2kb	LOC106422250	PREDICTED: probable WRKY transcription factor 19 isoform X2 [Brassica oleracea var. oleracea] [Brassica oleracea]	-	-	-	-	-	-	-
ncbi_106419748	CG	NC_027759.2	38046301	38046500	*	0.000122648	0.00200939	-33.3333	1.00333	0.001	-9.97059	5.48279e-42	9.20829e-41	Upstream2kb	LOC106419748	PREDICTED: probable WRKY transcription factor 19 [Brassica napus]	-	-	-	-	-	-	-
ncbi_106409349	CHG	NC_027773.2	54138101	54138300	*	1.88244e-09	2.27046e-07	53.43	0.26	0.803333	1.62749	0.00100362	0.0028923	Upstream2kb	LOC106409349	PREDICTED: probable WRKY transcription factor 20 isoform X1 [Brassica napus]	-	-	-	-	-	-	-
ncbi_106409349	CHG	NC_027773.2	54138201	54138400	*	1.80979e-05	0.000723836	40.0966	0.26	0.803333	1.62749	0.00100362	0.0028923	Upstream2kb	LOC106409349	PREDICTED: probable WRKY transcription factor 20 isoform X1 [Brassica napus]	-	-	-	-	-	-	-
ncbi_106409349	CHH	NC_027773.2	54141201	54141400	*	6.47717e-09	3.89416e-07	15.3153	0.26	0.803333	1.62749	0.00100362	0.0028923	Genebody	LOC106409349	PREDICTED: probable WRKY transcription factor 20 isoform X1 [Brassica napus]	-	-	-	-	-	-	-
ncbi_106409349	CHH	NC_027773.2	54144201	54144400	*	3.9581e-06	0.000108665	20.3479	0.26	0.803333	1.62749	0.00100362	0.0028923	Downstream2kb	LOC106409349	PREDICTED: probable WRKY transcription factor 20 isoform X1 [Brassica napus]	-	-	-	-	-	-	-
ncbi_106392333	CHH	NC_027757.2	31513601	31513800	*	1.53398e-15	3.0919e-13	-16.907	3.05	22.1367	2.85956	3.64e-171	2.9039e-169	Upstream2kb	LOC106392333	PREDICTED: probable WRKY transcription factor 23 [Brassica napus]	-	-	-	-	GO:0043231//intracellular membrane-bounded organelle;GO:0005622//intracellular;GO:0043227//membrane-bounded organelle;GO:0044424//intracellular part;GO:0005623//cell;GO:0044464//cell part;GO:0043226//organelle;GO:0043229//intracellular organelle	GO:1901363//heterocyclic compound binding;GO:0097159//organic cyclic compound binding;GO:0003676//nucleic acid binding;GO:0003677//DNA binding;GO:0005488//binding	GO:0009605//response to external stimulus;GO:0034645//cellular macromolecule biosynthetic process;GO:0043207//response to external biotic stimulus;GO:0051707//response to other organism;GO:0042221//response to chemical;GO:0050789//regulation of biological process;GO:0071704//organic substance metabolic process;GO:0009725//response to hormone;GO:0009987//cellular process;GO:0010033//response to or…
ncbi_106392333	CHH	NC_027757.2	31513701	31513900	*	4.24659e-23	2.12681e-20	-17.8022	3.05	22.1367	2.85956	3.64e-171	2.9039e-169	Upstream2kb	LOC106392333	PREDICTED: probable WRKY transcription factor 23 [Brassica napus]	-	-	-	-	GO:0043231//intracellular membrane-bounded organelle;GO:0005622//intracellular;GO:0043227//membrane-bounded organelle;GO:0044424//intracellular part;GO:0005623//cell;GO:0044464//cell part;GO:0043226//organelle;GO:0043229//intracellular organelle	GO:1901363//heterocyclic compound binding;GO:0097159//organic cyclic compound binding;GO:0003676//nucleic acid binding;GO:0003677//DNA binding;GO:0005488//binding	GO:0009605//response to external stimulus;GO:0034645//cellular macromolecule biosynthetic process;GO:0043207//response to external biotic stimulus;GO:0051707//response to other organism;GO:0042221//response to chemical;GO:0050789//regulation of biological process;GO:0071704//organic substance metabolic process;GO:0009725//response to hormone;GO:0009987//cellular process;GO:0010033//response to or…
ncbi_106385253	CHH	NC_027768.2	14175801	14176000	*	0.000103719	0.00169515	-15.2095	0.963333	0.446667	-1.10884	0.009009	0.0217427	Downstream2kb	LOC106385253	PREDICTED: probable WRKY transcription factor 27 [Brassica napus]	-	-	-	-	GO:0043226//organelle;GO:0043229//intracellular organelle;GO:0043231//intracellular membrane-bounded organelle;GO:0044424//intracellular part;GO:0005623//cell;GO:0043227//membrane-bounded organelle;GO:0005622//intracellular;GO:0044464//cell part	GO:0005488//binding	GO:0009889//regulation of biosynthetic process;GO:0044699//single-organism process;GO:0060255//regulation of macromolecule metabolic process;GO:0050789//regulation of biological process;GO:0019222//regulation of metabolic process;GO:0051716//cellular response to stimulus;GO:0019932//second-messenger-mediated signaling;GO:0050794//regulation of cellular process;GO:0051707//response to other organi…
ncbi_106427826	CHH	NC_027775.2	39636601	39636800	*	6.20111e-19	1.95508e-16	-37.1206	0.176667	0.64	1.85704	0.00186398	0.00513694	Upstream2kb	LOC106427826	PREDICTED: probable WRKY transcription factor 38 [Brassica napus]	-	-	-	-	GO:0005622//intracellular;GO:0043226//organelle;GO:0043231//intracellular membrane-bounded organelle;GO:0044464//cell part;GO:0043229//intracellular organelle;GO:0043227//membrane-bounded organelle;GO:0005623//cell;GO:0044424//intracellular part	GO:0003677//DNA binding;GO:0005488//binding;GO:1901363//heterocyclic compound binding;GO:0003676//nucleic acid binding;GO:0097159//organic cyclic compound binding;GO:0001071//nucleic acid binding transcription factor activity	GO:0070887//cellular response to chemical stimulus;GO:0009607//response to biotic stimulus;GO:0009719//response to endogenous stimulus;GO:0071704//organic substance metabolic process;GO:0046907//intracellular transport;GO:1902582//single-organism intracellular transport;GO:0032787//monocarboxylic acid metabolic process;GO:0023052//signaling;GO:0044260//cellular macromolecule metabolic process;GO:…
ncbi_106427826	CHH	NC_027775.2	39636701	39636900	*	3.18722e-11	3.14048e-09	-22.1161	0.176667	0.64	1.85704	0.00186398	0.00513694	Upstream2kb	LOC106427826	PREDICTED: probable WRKY transcription factor 38 [Brassica napus]	-	-	-	-	GO:0005622//intracellular;GO:0043226//organelle;GO:0043231//intracellular membrane-bounded organelle;GO:0044464//cell part;GO:0043229//intracellular organelle;GO:0043227//membrane-bounded organelle;GO:0005623//cell;GO:0044424//intracellular part	GO:0003677//DNA binding;GO:0005488//binding;GO:1901363//heterocyclic compound binding;GO:0003676//nucleic acid binding;GO:0097159//organic cyclic compound binding;GO:0001071//nucleic acid binding transcription factor activity	GO:0070887//cellular response to chemical stimulus;GO:0009607//response to biotic stimulus;GO:0009719//response to endogenous stimulus;GO:0071704//organic substance metabolic process;GO:0046907//intracellular transport;GO:1902582//single-organism intracellular transport;GO:0032787//monocarboxylic acid metabolic process;GO:0023052//signaling;GO:0044260//cellular macromolecule metabolic process;GO:…
ncbi_106427826	CHH	NC_027775.2	39638901	39639100	*	8.71498e-09	5.08145e-07	15.1045	0.176667	0.64	1.85704	0.00186398	0.00513694	Genebody	LOC106427826	PREDICTED: probable WRKY transcription factor 38 [Brassica napus]	-	-	-	-	GO:0005622//intracellular;GO:0043226//organelle;GO:0043231//intracellular membrane-bounded organelle;GO:0044464//cell part;GO:0043229//intracellular organelle;GO:0043227//membrane-bounded organelle;GO:0005623//cell;GO:0044424//intracellular part	GO:0003677//DNA binding;GO:0005488//binding;GO:1901363//heterocyclic compound binding;GO:0003676//nucleic acid binding;GO:0097159//organic cyclic compound binding;GO:0001071//nucleic acid binding transcription factor activity	GO:0070887//cellular response to chemical stimulus;GO:0009607//response to biotic stimulus;GO:0009719//response to endogenous stimulus;GO:0071704//organic substance metabolic process;GO:0046907//intracellular transport;GO:1902582//single-organism intracellular transport;GO:0032787//monocarboxylic acid metabolic process;GO:0023052//signaling;GO:0044260//cellular macromolecule metabolic process;GO:…
ncbi_106427826	CHH	NC_027775.2	39638901	39639100	*	8.71498e-09	5.08145e-07	15.1045	0.176667	0.64	1.85704	0.00186398	0.00513694	Downstream2kb	LOC106427826	PREDICTED: probable WRKY transcription factor 38 [Brassica napus]	-	-	-	-	GO:0005622//intracellular;GO:0043226//organelle;GO:0043231//intracellular membrane-bounded organelle;GO:0044464//cell part;GO:0043229//intracellular organelle;GO:0043227//membrane-bounded organelle;GO:0005623//cell;GO:0044424//intracellular part	GO:0003677//DNA binding;GO:0005488//binding;GO:1901363//heterocyclic compound binding;GO:0003676//nucleic acid binding;GO:0097159//organic cyclic compound binding;GO:0001071//nucleic acid binding transcription factor activity	GO:0070887//cellular response to chemical stimulus;GO:0009607//response to biotic stimulus;GO:0009719//response to endogenous stimulus;GO:0071704//organic substance metabolic process;GO:0046907//intracellular transport;GO:1902582//single-organism intracellular transport;GO:0032787//monocarboxylic acid metabolic process;GO:0023052//signaling;GO:0044260//cellular macromolecule metabolic process;GO:…
ncbi_106381555	CHH	NC_027768.2	49660301	49660500	*	3.42661e-23	1.73182e-20	20.0295	46.5567	129.01	1.47042	6.638e-100	2.731e-98	Upstream2kb	LOC106381555	probable WRKY transcription factor 40 [Brassica napus]	-	-	-	-	GO:0044424//intracellular part;GO:0043229//intracellular organelle;GO:0043227//membrane-bounded organelle;GO:0043231//intracellular membrane-bounded organelle;GO:0044464//cell part;GO:0043226//organelle;GO:0005623//cell;GO:0005622//intracellular	GO:0003676//nucleic acid binding;GO:0005488//binding;GO:0097159//organic cyclic compound binding;GO:1901363//heterocyclic compound binding;GO:0003677//DNA binding;GO:0001071//nucleic acid binding transcription factor activity	GO:0009696//salicylic acid metabolic process;GO:0070887//cellular response to chemical stimulus;GO:1901360//organic cyclic compound metabolic process;GO:0071840//cellular component organization or biogenesis;GO:0043436//oxoacid metabolic process;GO:0009642//response to light intensity;GO:0071704//organic substance metabolic process;GO:0032774//RNA biosynthetic process;GO:0044765//single-organism …
ncbi_106382505	CHH	NC_027774.2	41548601	41548800	*	9.36485e-11	8.41935e-09	-19.7056	0.001	0.49	8.93664	3.12543e-10	1.71356e-09	Upstream2kb	LOC106382505	PREDICTED: probable WRKY transcription factor 48 [Brassica napus]	-	-	-	-	GO:0043229//intracellular organelle;GO:0005623//cell;GO:0005622//intracellular;GO:0043226//organelle;GO:0044424//intracellular part;GO:0044464//cell part;GO:0043231//intracellular membrane-bounded organelle;GO:0043227//membrane-bounded organelle	GO:0097159//organic cyclic compound binding;GO:0003676//nucleic acid binding;GO:1901363//heterocyclic compound binding;GO:0003677//DNA binding;GO:0005488//binding	GO:2000112//regulation of cellular macromolecule biosynthetic process;GO:0015849//organic acid transport;GO:0044765//single-organism transport;GO:1903506//regulation of nucleic acid-templated transcription;GO:0044699//single-organism process;GO:0060255//regulation of macromolecule metabolic process;GO:0006952//defense response;GO:1901698//response to nitrogen compound;GO:0006950//response to stre…
ncbi_106382505	CHH	NC_027774.2	41548701	41548900	*	6.99005e-12	7.816e-10	-18.0268	0.001	0.49	8.93664	3.12543e-10	1.71356e-09	Upstream2kb	LOC106382505	PREDICTED: probable WRKY transcription factor 48 [Brassica napus]	-	-	-	-	GO:0043229//intracellular organelle;GO:0005623//cell;GO:0005622//intracellular;GO:0043226//organelle;GO:0044424//intracellular part;GO:0044464//cell part;GO:0043231//intracellular membrane-bounded organelle;GO:0043227//membrane-bounded organelle	GO:0097159//organic cyclic compound binding;GO:0003676//nucleic acid binding;GO:1901363//heterocyclic compound binding;GO:0003677//DNA binding;GO:0005488//binding	GO:2000112//regulation of cellular macromolecule biosynthetic process;GO:0015849//organic acid transport;GO:0044765//single-organism transport;GO:1903506//regulation of nucleic acid-templated transcription;GO:0044699//single-organism process;GO:0060255//regulation of macromolecule metabolic process;GO:0006952//defense response;GO:1901698//response to nitrogen compound;GO:0006950//response to stre…
ncbi_106397308	CG	NC_027767.2	21843501	21843700	*	0.000396802	0.00553301	-25.8347	0.626667	0.13	-2.26919	0.000538199	0.00161604	Downstream2kb	LOC106397308	PREDICTED: probable WRKY transcription factor 57 isoform X1 [Brassica napus]	-	-	-	-	GO:0043226//organelle;GO:0005623//cell;GO:0043227//membrane-bounded organelle;GO:0043229//intracellular organelle;GO:0044464//cell part;GO:0005622//intracellular;GO:0043231//intracellular membrane-bounded organelle;GO:0044424//intracellular part	GO:0001071//nucleic acid binding transcription factor activity;GO:1901363//heterocyclic compound binding;GO:0005488//binding;GO:0003677//DNA binding;GO:0003676//nucleic acid binding;GO:0097159//organic cyclic compound binding	GO:0090304//nucleic acid metabolic process;GO:0044237//cellular metabolic process;GO:0006139//nucleobase-containing compound metabolic process;GO:0008152//metabolic process;GO:0018130//heterocycle biosynthetic process;GO:0046483//heterocycle metabolic process;GO:0006970//response to osmotic stress;GO:0010468//regulation of gene expression;GO:0050789//regulation of biological process;GO:0006725//c…
ncbi_106451127	CG	NC_027761.2	6444701	6444900	*	6.92479e-06	0.000157376	-33.3333	1.76333	17.63	3.32166	7.13132e-97	2.83867e-95	Genebody	LOC106451127	PREDICTED: protein ABSCISIC ACID-INSENSITIVE 5 [Brassica napus]	Environmental Information Processing	Signal transduction	ko04075//Plant hormone signal transduction	K14432	GO:0043229//intracellular organelle;GO:0044464//cell part;GO:0005622//intracellular;GO:0043227//membrane-bounded organelle;GO:0043226//organelle;GO:0005623//cell;GO:0044424//intracellular part;GO:0043231//intracellular membrane-bounded organelle	GO:1901363//heterocyclic compound binding;GO:0003676//nucleic acid binding;GO:0003677//DNA binding;GO:0001071//nucleic acid binding transcription factor activity;GO:0097159//organic cyclic compound binding;GO:0005488//binding	GO:0051239//regulation of multicellular organismal process;GO:0007165//signal transduction;GO:0007154//cell communication;GO:0051252//regulation of RNA metabolic process;GO:0009725//response to hormone;GO:0048507//meristem development;GO:0050789//regulation of biological process;GO:0009719//response to endogenous stimulus;GO:0010468//regulation of gene expression;GO:0019752//carboxylic acid metab…
ncbi_106451127	CG	NC_027761.2	6444801	6445000	*	2.29003e-14	1.80561e-12	-45.1613	1.76333	17.63	3.32166	7.13132e-97	2.83867e-95	Genebody	LOC106451127	PREDICTED: protein ABSCISIC ACID-INSENSITIVE 5 [Brassica napus]	Environmental Information Processing	Signal transduction	ko04075//Plant hormone signal transduction	K14432	GO:0043229//intracellular organelle;GO:0044464//cell part;GO:0005622//intracellular;GO:0043227//membrane-bounded organelle;GO:0043226//organelle;GO:0005623//cell;GO:0044424//intracellular part;GO:0043231//intracellular membrane-bounded organelle	GO:1901363//heterocyclic compound binding;GO:0003676//nucleic acid binding;GO:0003677//DNA binding;GO:0001071//nucleic acid binding transcription factor activity;GO:0097159//organic cyclic compound binding;GO:0005488//binding	GO:0051239//regulation of multicellular organismal process;GO:0007165//signal transduction;GO:0007154//cell communication;GO:0051252//regulation of RNA metabolic process;GO:0009725//response to hormone;GO:0048507//meristem development;GO:0050789//regulation of biological process;GO:0009719//response to endogenous stimulus;GO:0010468//regulation of gene expression;GO:0019752//carboxylic acid metab…
ncbi_106451127	CG	NC_027761.2	6444901	6445100	*	3.67463e-19	4.42822e-17	-51.2195	1.76333	17.63	3.32166	7.13132e-97	2.83867e-95	Genebody	LOC106451127	PREDICTED: protein ABSCISIC ACID-INSENSITIVE 5 [Brassica napus]	Environmental Information Processing	Signal transduction	ko04075//Plant hormone signal transduction	K14432	GO:0043229//intracellular organelle;GO:0044464//cell part;GO:0005622//intracellular;GO:0043227//membrane-bounded organelle;GO:0043226//organelle;GO:0005623//cell;GO:0044424//intracellular part;GO:0043231//intracellular membrane-bounded organelle	GO:1901363//heterocyclic compound binding;GO:0003676//nucleic acid binding;GO:0003677//DNA binding;GO:0001071//nucleic acid binding transcription factor activity;GO:0097159//organic cyclic compound binding;GO:0005488//binding	GO:0051239//regulation of multicellular organismal process;GO:0007165//signal transduction;GO:0007154//cell communication;GO:0051252//regulation of RNA metabolic process;GO:0009725//response to hormone;GO:0048507//meristem development;GO:0050789//regulation of biological process;GO:0009719//response to endogenous stimulus;GO:0010468//regulation of gene expression;GO:0019752//carboxylic acid metab…
ncbi_106451127	CG	NC_027761.2	6446501	6446700	*	0.00253077	0.0260107	-37.6364	1.76333	17.63	3.32166	7.13132e-97	2.83867e-95	Downstream2kb	LOC106451127	PREDICTED: protein ABSCISIC ACID-INSENSITIVE 5 [Brassica napus]	Environmental Information Processing	Signal transduction	ko04075//Plant hormone signal transduction	K14432	GO:0043229//intracellular organelle;GO:0044464//cell part;GO:0005622//intracellular;GO:0043227//membrane-bounded organelle;GO:0043226//organelle;GO:0005623//cell;GO:0044424//intracellular part;GO:0043231//intracellular membrane-bounded organelle	GO:1901363//heterocyclic compound binding;GO:0003676//nucleic acid binding;GO:0003677//DNA binding;GO:0001071//nucleic acid binding transcription factor activity;GO:0097159//organic cyclic compound binding;GO:0005488//binding	GO:0051239//regulation of multicellular organismal process;GO:0007165//signal transduction;GO:0007154//cell communication;GO:0051252//regulation of RNA metabolic process;GO:0009725//response to hormone;GO:0048507//meristem development;GO:0050789//regulation of biological process;GO:0009719//response to endogenous stimulus;GO:0010468//regulation of gene expression;GO:0019752//carboxylic acid metab…
ncbi_106451127	CG	NC_027761.2	6447601	6447800	*	3.39364e-11	1.8803e-09	38.8799	1.76333	17.63	3.32166	7.13132e-97	2.83867e-95	Downstream2kb	LOC106451127	PREDICTED: protein ABSCISIC ACID-INSENSITIVE 5 [Brassica napus]	Environmental Information Processing	Signal transduction	ko04075//Plant hormone signal transduction	K14432	GO:0043229//intracellular organelle;GO:0044464//cell part;GO:0005622//intracellular;GO:0043227//membrane-bounded organelle;GO:0043226//organelle;GO:0005623//cell;GO:0044424//intracellular part;GO:0043231//intracellular membrane-bounded organelle	GO:1901363//heterocyclic compound binding;GO:0003676//nucleic acid binding;GO:0003677//DNA binding;GO:0001071//nucleic acid binding transcription factor activity;GO:0097159//organic cyclic compound binding;GO:0005488//binding	GO:0051239//regulation of multicellular organismal process;GO:0007165//signal transduction;GO:0007154//cell communication;GO:0051252//regulation of RNA metabolic process;GO:0009725//response to hormone;GO:0048507//meristem development;GO:0050789//regulation of biological process;GO:0009719//response to endogenous stimulus;GO:0010468//regulation of gene expression;GO:0019752//carboxylic acid metab…
ncbi_106406238	CHH	NC_027772.2	43507201	43507400	*	5.64044e-13	7.63023e-11	-34.4794	1.35	3.22333	1.25559	1.59122e-14	1.10981e-13	Upstream2kb	LOC106406238	PREDICTED: protein FAR1-RELATED SEQUENCE 4-like isoform X1 [Brassica napus]	-	-	-	-	GO:0043231//intracellular membrane-bounded organelle;GO:0043227//membrane-bounded organelle;GO:0044424//intracellular part;GO:0044464//cell part;GO:0043226//organelle;GO:0005622//intracellular;GO:0005623//cell;GO:0043229//intracellular organelle	GO:0043169//cation binding;GO:0043167//ion binding;GO:0005488//binding;GO:0046872//metal ion binding;GO:0046914//transition metal ion binding	GO:0050896//response to stimulus;GO:0009628//response to abiotic stimulus;GO:0009314//response to radiation;GO:0009416//response to light stimulus
ncbi_111208488	CG	NC_027774.2	32293301	32293500	*	3.90021e-76	7.13499e-73	79.2453	3.61	1.68	-1.10354	1.72417e-05	6.2929e-05	Upstream2kb	LOC111208488	PREDICTED: protein FAR1-RELATED SEQUENCE 6-like isoform X2 [Brassica oleracea var. oleracea] [Brassica oleracea]	-	-	-	-	-	-	-
ncbi_111208488	CG	NC_027774.2	32293401	32293600	*	8.04792e-72	1.26862e-68	87.1369	3.61	1.68	-1.10354	1.72417e-05	6.2929e-05	Upstream2kb	LOC111208488	PREDICTED: protein FAR1-RELATED SEQUENCE 6-like isoform X2 [Brassica oleracea var. oleracea] [Brassica oleracea]	-	-	-	-	-	-	-
ncbi_111208488	CG	NC_027774.2	32294501	32294700	*	1.62959e-41	7.34917e-39	90.4088	3.61	1.68	-1.10354	1.72417e-05	6.2929e-05	Upstream2kb	LOC111208488	PREDICTED: protein FAR1-RELATED SEQUENCE 6-like isoform X2 [Brassica oleracea var. oleracea] [Brassica oleracea]	-	-	-	-	-	-	-
ncbi_111208488	CG	NC_027774.2	32294601	32294800	*	1.52119e-90	4.39957e-87	90.3692	3.61	1.68	-1.10354	1.72417e-05	6.2929e-05	Upstream2kb	LOC111208488	PREDICTED: protein FAR1-RELATED SEQUENCE 6-like isoform X2 [Brassica oleracea var. oleracea] [Brassica oleracea]	-	-	-	-	-	-	-
ncbi_111208488	CG	NC_027774.2	32294701	32294900	*	1.3183e-56	1.1549e-53	89.8461	3.61	1.68	-1.10354	1.72417e-05	6.2929e-05	Upstream2kb	LOC111208488	PREDICTED: protein FAR1-RELATED SEQUENCE 6-like isoform X2 [Brassica oleracea var. oleracea] [Brassica oleracea]	-	-	-	-	-	-	-
ncbi_111208488	CG	NC_027774.2	32293301	32293500	*	3.90021e-76	7.13499e-73	79.2453	3.61	1.68	-1.10354	1.72417e-05	6.2929e-05	Genebody	LOC111208488	PREDICTED: protein FAR1-RELATED SEQUENCE 6-like isoform X2 [Brassica oleracea var. oleracea] [Brassica oleracea]	-	-	-	-	-	-	-
ncbi_111208488	CHG	NC_027774.2	32293301	32293500	*	4.18107e-20	2.58022e-17	49.2063	3.61	1.68	-1.10354	1.72417e-05	6.2929e-05	Upstream2kb	LOC111208488	PREDICTED: protein FAR1-RELATED SEQUENCE 6-like isoform X2 [Brassica oleracea var. oleracea] [Brassica oleracea]	-	-	-	-	-	-	-
ncbi_111208488	CHG	NC_027774.2	32293401	32293600	*	1.29222e-17	5.94947e-15	43.4745	3.61	1.68	-1.10354	1.72417e-05	6.2929e-05	Upstream2kb	LOC111208488	PREDICTED: protein FAR1-RELATED SEQUENCE 6-like isoform X2 [Brassica oleracea var. oleracea] [Brassica oleracea]	-	-	-	-	-	-	-
ncbi_111208488	CHG	NC_027774.2	32294501	32294700	*	5.68719e-14	1.57906e-11	47.6282	3.61	1.68	-1.10354	1.72417e-05	6.2929e-05	Upstream2kb	LOC111208488	PREDICTED: protein FAR1-RELATED SEQUENCE 6-like isoform X2 [Brassica oleracea var. oleracea] [Brassica oleracea]	-	-	-	-	-	-	-
ncbi_111208488	CHG	NC_027774.2	32294601	32294800	*	1.4786e-11	2.72071e-09	47.6096	3.61	1.68	-1.10354	1.72417e-05	6.2929e-05	Upstream2kb	LOC111208488	PREDICTED: protein FAR1-RELATED SEQUENCE 6-like isoform X2 [Brassica oleracea var. oleracea] [Brassica oleracea]	-	-	-	-	-	-	-
ncbi_111208488	CHG	NC_027774.2	32294701	32294900	*	1.1312e-11	2.12474e-09	46.8354	3.61	1.68	-1.10354	1.72417e-05	6.2929e-05	Upstream2kb	LOC111208488	PREDICTED: protein FAR1-RELATED SEQUENCE 6-like isoform X2 [Brassica oleracea var. oleracea] [Brassica oleracea]	-	-	-	-	-	-	-
ncbi_111208488	CHG	NC_027774.2	32293301	32293500	*	4.18107e-20	2.58022e-17	49.2063	3.61	1.68	-1.10354	1.72417e-05	6.2929e-05	Genebody	LOC111208488	PREDICTED: protein FAR1-RELATED SEQUENCE 6-like isoform X2 [Brassica oleracea var. oleracea] [Brassica oleracea]	-	-	-	-	-	-	-
ncbi_111208488	CHH	NC_027774.2	32293301	32293500	*	1.30935e-14	2.30244e-12	16.8151	3.61	1.68	-1.10354	1.72417e-05	6.2929e-05	Upstream2kb	LOC111208488	PREDICTED: protein FAR1-RELATED SEQUENCE 6-like isoform X2 [Brassica oleracea var. oleracea] [Brassica oleracea]	-	-	-	-	-	-	-
ncbi_111208488	CHH	NC_027774.2	32294701	32294900	*	7.5574e-14	1.18266e-11	17.1656	3.61	1.68	-1.10354	1.72417e-05	6.2929e-05	Upstream2kb	LOC111208488	PREDICTED: protein FAR1-RELATED SEQUENCE 6-like isoform X2 [Brassica oleracea var. oleracea] [Brassica oleracea]	-	-	-	-	-	-	-
ncbi_111208488	CHH	NC_027774.2	32293301	32293500	*	1.30935e-14	2.30244e-12	16.8151	3.61	1.68	-1.10354	1.72417e-05	6.2929e-05	Genebody	LOC111208488	PREDICTED: protein FAR1-RELATED SEQUENCE 6-like isoform X2 [Brassica oleracea var. oleracea] [Brassica oleracea]	-	-	-	-	-	-	-
ncbi_106396279	CG	NC_027770.2	4986101	4986300	*	1.60433e-22	2.48026e-20	-30.6562	15.2967	6.44	-1.24808	6.0038e-60	1.40324e-58	Upstream2kb	LOC106396279	PREDICTED: protein FAR-RED ELONGATED HYPOCOTYL 3-like isoform X1 [Brassica napus]	-	-	-	-	-	-	-
ncbi_106396279	CG	NC_027770.2	4986201	4986400	*	1.03418e-21	1.50573e-19	-37.8059	15.2967	6.44	-1.24808	6.0038e-60	1.40324e-58	Upstream2kb	LOC106396279	PREDICTED: protein FAR-RED ELONGATED HYPOCOTYL 3-like isoform X1 [Brassica napus]	-	-	-	-	-	-	-
ncbi_106396279	CG	NC_027770.2	4992201	4992400	*	1.61279e-06	4.21502e-05	51.3587	15.2967	6.44	-1.24808	6.0038e-60	1.40324e-58	Downstream2kb	LOC106396279	PREDICTED: protein FAR-RED ELONGATED HYPOCOTYL 3-like isoform X1 [Brassica napus]	-	-	-	-	-	-	-
ncbi_106396279	CHG	NC_027770.2	4986201	4986400	*	6.02522e-07	3.88538e-05	-29.2043	15.2967	6.44	-1.24808	6.0038e-60	1.40324e-58	Upstream2kb	LOC106396279	PREDICTED: protein FAR-RED ELONGATED HYPOCOTYL 3-like isoform X1 [Brassica napus]	-	-	-	-	-	-	-
ncbi_106401355	CG	NC_027768.2	53735001	53735200	*	1.72192e-16	1.66136e-14	79.661	16.8067	8.19667	-1.03592	2.06193e-34	2.92001e-33	Upstream2kb	LOC106401355	PREDICTED: protein indeterminate-domain 5, chloroplastic-like [Brassica napus]	-	-	-	-	-	-	-
ncbi_106401355	CG	NC_027768.2	53735101	53735300	*	2.48405e-38	9.52752e-36	94.9686	16.8067	8.19667	-1.03592	2.06193e-34	2.92001e-33	Upstream2kb	LOC106401355	PREDICTED: protein indeterminate-domain 5, chloroplastic-like [Brassica napus]	-	-	-	-	-	-	-
ncbi_106401355	CG	NC_027768.2	53735201	53735400	*	1.24638e-69	1.80836e-66	93.9341	16.8067	8.19667	-1.03592	2.06193e-34	2.92001e-33	Upstream2kb	LOC106401355	PREDICTED: protein indeterminate-domain 5, chloroplastic-like [Brassica napus]	-	-	-	-	-	-	-
ncbi_106401355	CG	NC_027768.2	53735301	53735500	*	2.73814e-41	1.22263e-38	78.3731	16.8067	8.19667	-1.03592	2.06193e-34	2.92001e-33	Upstream2kb	LOC106401355	PREDICTED: protein indeterminate-domain 5, chloroplastic-like [Brassica napus]	-	-	-	-	-	-	-
ncbi_106401355	CG	NC_027768.2	53735601	53735800	*	4.47008e-11	2.43745e-09	34.0016	16.8067	8.19667	-1.03592	2.06193e-34	2.92001e-33	Upstream2kb	LOC106401355	PREDICTED: protein indeterminate-domain 5, chloroplastic-like [Brassica napus]	-	-	-	-	-	-	-
ncbi_106401355	CHG	NC_027768.2	53735101	53735300	*	2.10275e-06	0.000115152	35	16.8067	8.19667	-1.03592	2.06193e-34	2.92001e-33	Upstream2kb	LOC106401355	PREDICTED: protein indeterminate-domain 5, chloroplastic-like [Brassica napus]	-	-	-	-	-	-	-
ncbi_106401355	CHG	NC_027768.2	53735201	53735400	*	1.11852e-09	1.41716e-07	54.4776	16.8067	8.19667	-1.03592	2.06193e-34	2.92001e-33	Upstream2kb	LOC106401355	PREDICTED: protein indeterminate-domain 5, chloroplastic-like [Brassica napus]	-	-	-	-	-	-	-
ncbi_106401355	CHG	NC_027768.2	53743501	53743700	*	5.59808e-05	0.00185338	-29.9369	16.8067	8.19667	-1.03592	2.06193e-34	2.92001e-33	Downstream2kb	LOC106401355	PREDICTED: protein indeterminate-domain 5, chloroplastic-like [Brassica napus]	-	-	-	-	-	-	-
ncbi_106401355	CHG	NC_027768.2	53744501	53744700	*	5.1228e-15	1.6575e-12	-49.4184	16.8067	8.19667	-1.03592	2.06193e-34	2.92001e-33	Downstream2kb	LOC106401355	PREDICTED: protein indeterminate-domain 5, chloroplastic-like [Brassica napus]	-	-	-	-	-	-	-
ncbi_106431171	CG	ps02	18590301	18590500	*	1.79828e-15	1.58185e-13	-57.8132	14.5533	3.93667	-1.8863	1.28785e-76	3.9062e-75	Genebody	LOC106431171	PREDICTED: protein NLP4-like [Brassica napus]	-	-	-	-	-	-	-
ncbi_106431171	CHG	ps02	18593501	18593700	*	1.49132e-05	0.000615064	-34.8627	14.5533	3.93667	-1.8863	1.28785e-76	3.9062e-75	Downstream2kb	LOC106431171	PREDICTED: protein NLP4-like [Brassica napus]	-	-	-	-	-	-	-
ncbi_106353148	CG	NC_027759.2	23446901	23447100	*	2.069e-05	0.000418837	-29.7297	0.24	0.0966667	-1.31194	0.00758924	0.0186354	Genebody	LOC106353148	PREDICTED: protein NLP9-like [Brassica napus]	-	-	-	-	-	-	-
ncbi_106353148	CG	NC_027759.2	23445301	23445500	*	9.15897e-09	3.59988e-07	-25.2257	0.24	0.0966667	-1.31194	0.00758924	0.0186354	Downstream2kb	LOC106353148	PREDICTED: protein NLP9-like [Brassica napus]	-	-	-	-	-	-	-
ncbi_106353148	CG	NC_027759.2	23445501	23445700	*	8.6258e-20	1.09028e-17	-64.0625	0.24	0.0966667	-1.31194	0.00758924	0.0186354	Downstream2kb	LOC106353148	PREDICTED: protein NLP9-like [Brassica napus]	-	-	-	-	-	-	-
ncbi_106353148	CHG	NC_027759.2	23450701	23450900	*	2.17467e-05	0.000844639	-27.619	0.24	0.0966667	-1.31194	0.00758924	0.0186354	Upstream2kb	LOC106353148	PREDICTED: protein NLP9-like [Brassica napus]	-	-	-	-	-	-	-
ncbi_106353148	CHH	NC_027759.2	23452201	23452400	*	1.15507e-14	2.04775e-12	-18.935	0.24	0.0966667	-1.31194	0.00758924	0.0186354	Upstream2kb	LOC106353148	PREDICTED: protein NLP9-like [Brassica napus]	-	-	-	-	-	-	-
ncbi_106353148	CHH	NC_027759.2	23444201	23444400	*	2.52761e-19	8.36581e-17	26.3545	0.24	0.0966667	-1.31194	0.00758924	0.0186354	Downstream2kb	LOC106353148	PREDICTED: protein NLP9-like [Brassica napus]	-	-	-	-	-	-	-
ncbi_106353148	CHH	NC_027759.2	23444301	23444500	*	5.74856e-10	4.38281e-08	15.4424	0.24	0.0966667	-1.31194	0.00758924	0.0186354	Downstream2kb	LOC106353148	PREDICTED: protein NLP9-like [Brassica napus]	-	-	-	-	-	-	-
ncbi_106372229	CHH	NC_027775.2	44670001	44670200	*	5.8216e-17	1.43252e-14	-24.81	0.45	0.91	1.01594	0.0173763	0.0392676	Downstream2kb	LOC106372229	PREDICTED: protein ODORANT1-like [Brassica napus]	-	-	-	-	-	-	-
ncbi_111211533	CHG	ps04	17632901	17633100	*	0.00111748	0.0201348	36	0.14	1.43333	3.35588	9.43584e-14	6.33676e-13	Upstream2kb	LOC111211533	BnaC09g02840D [Brassica napus]	-	-	-	-	-	-	-
ncbi_106356963	CHH	NC_027775.2	2351401	2351600	*	8.97304e-13	1.1735e-10	-20.9296	0.95	0.35	-1.44057	0.00103672	0.00298169	Downstream2kb	LOC106356963	PREDICTED: protein SHI RELATED SEQUENCE 5-like [Brassica napus]	-	-	-	-	GO:0005622//intracellular;GO:0005623//cell;GO:0044424//intracellular part;GO:0044464//cell part;GO:0043227//membrane-bounded organelle;GO:0043226//organelle;GO:0043229//intracellular organelle;GO:0043231//intracellular membrane-bounded organelle	GO:0043169//cation binding;GO:0005488//binding;GO:0043167//ion binding	GO:0044700//single organism signaling;GO:0009908//flower development;GO:0050794//regulation of cellular process;GO:0009987//cellular process;GO:0050896//response to stimulus;GO:0042445//hormone metabolic process;GO:0065007//biological regulation;GO:0032502//developmental process;GO:0070887//cellular response to chemical stimulus;GO:0009719//response to endogenous stimulus;GO:0048367//shoot system…
ncbi_106356963	CHH	NC_027775.2	2351501	2351700	*	2.40313e-13	3.45886e-11	-17.955	0.95	0.35	-1.44057	0.00103672	0.00298169	Downstream2kb	LOC106356963	PREDICTED: protein SHI RELATED SEQUENCE 5-like [Brassica napus]	-	-	-	-	GO:0005622//intracellular;GO:0005623//cell;GO:0044424//intracellular part;GO:0044464//cell part;GO:0043227//membrane-bounded organelle;GO:0043226//organelle;GO:0043229//intracellular organelle;GO:0043231//intracellular membrane-bounded organelle	GO:0043169//cation binding;GO:0005488//binding;GO:0043167//ion binding	GO:0044700//single organism signaling;GO:0009908//flower development;GO:0050794//regulation of cellular process;GO:0009987//cellular process;GO:0050896//response to stimulus;GO:0042445//hormone metabolic process;GO:0065007//biological regulation;GO:0032502//developmental process;GO:0070887//cellular response to chemical stimulus;GO:0009719//response to endogenous stimulus;GO:0048367//shoot system…
ncbi_111202931	CHH	NC_027768.2	27871001	27871200	*	9.10734e-09	5.28486e-07	19.8264	4.73	13.62	1.52581	4.99478e-38	7.66519e-37	Upstream2kb	LOC111202931	BnaCnng08230D [Brassica napus]	Environmental Information Processing	Signal transduction	ko04075//Plant hormone signal transduction	K13464	-	-	-
ncbi_111202931	CHH	NC_027768.2	27871001	27871200	*	9.10734e-09	5.28486e-07	19.8264	4.73	13.62	1.52581	4.99478e-38	7.66519e-37	Genebody	LOC111202931	BnaCnng08230D [Brassica napus]	Environmental Information Processing	Signal transduction	ko04075//Plant hormone signal transduction	K13464	-	-	-
ncbi_106354217	CG	NC_027763.2	23798901	23799100	*	3.68971e-05	0.000699829	26.2295	21.8033	108.51	2.31521	0	0	Genebody	LOC106354217	PREDICTED: protein TIFY 11B [Brassica rapa]	Environmental Information Processing	Signal transduction	ko04075//Plant hormone signal transduction	K13464	GO:0005623//cell;GO:0043226//organelle;GO:0043227//membrane-bounded organelle;GO:0043229//intracellular organelle;GO:0044424//intracellular part;GO:0005622//intracellular;GO:0043231//intracellular membrane-bounded organelle;GO:0044464//cell part	GO:0005488//binding	GO:0032787//monocarboxylic acid metabolic process;GO:0009719//response to endogenous stimulus;GO:0071495//cellular response to endogenous stimulus;GO:0042221//response to chemical;GO:0051704//multi-organism process;GO:0009605//response to external stimulus;GO:0070887//cellular response to chemical stimulus;GO:0044281//small molecule metabolic process;GO:0006950//response to stress;GO:0043170//mac…
ncbi_106354217	CG	NC_027763.2	23799001	23799200	*	3.41634e-07	1.023e-05	50.4715	21.8033	108.51	2.31521	0	0	Genebody	LOC106354217	PREDICTED: protein TIFY 11B [Brassica rapa]	Environmental Information Processing	Signal transduction	ko04075//Plant hormone signal transduction	K13464	GO:0005623//cell;GO:0043226//organelle;GO:0043227//membrane-bounded organelle;GO:0043229//intracellular organelle;GO:0044424//intracellular part;GO:0005622//intracellular;GO:0043231//intracellular membrane-bounded organelle;GO:0044464//cell part	GO:0005488//binding	GO:0032787//monocarboxylic acid metabolic process;GO:0009719//response to endogenous stimulus;GO:0071495//cellular response to endogenous stimulus;GO:0042221//response to chemical;GO:0051704//multi-organism process;GO:0009605//response to external stimulus;GO:0070887//cellular response to chemical stimulus;GO:0044281//small molecule metabolic process;GO:0006950//response to stress;GO:0043170//mac…
ncbi_106354217	CHG	NC_027763.2	23799001	23799200	*	1.57462e-06	8.96553e-05	30.303	21.8033	108.51	2.31521	0	0	Genebody	LOC106354217	PREDICTED: protein TIFY 11B [Brassica rapa]	Environmental Information Processing	Signal transduction	ko04075//Plant hormone signal transduction	K13464	GO:0005623//cell;GO:0043226//organelle;GO:0043227//membrane-bounded organelle;GO:0043229//intracellular organelle;GO:0044424//intracellular part;GO:0005622//intracellular;GO:0043231//intracellular membrane-bounded organelle;GO:0044464//cell part	GO:0005488//binding	GO:0032787//monocarboxylic acid metabolic process;GO:0009719//response to endogenous stimulus;GO:0071495//cellular response to endogenous stimulus;GO:0042221//response to chemical;GO:0051704//multi-organism process;GO:0009605//response to external stimulus;GO:0070887//cellular response to chemical stimulus;GO:0044281//small molecule metabolic process;GO:0006950//response to stress;GO:0043170//mac…
ncbi_106354217	CHH	NC_027763.2	23799101	23799300	*	1.21323e-06	3.93078e-05	19.1221	21.8033	108.51	2.31521	0	0	Genebody	LOC106354217	PREDICTED: protein TIFY 11B [Brassica rapa]	Environmental Information Processing	Signal transduction	ko04075//Plant hormone signal transduction	K13464	GO:0005623//cell;GO:0043226//organelle;GO:0043227//membrane-bounded organelle;GO:0043229//intracellular organelle;GO:0044424//intracellular part;GO:0005622//intracellular;GO:0043231//intracellular membrane-bounded organelle;GO:0044464//cell part	GO:0005488//binding	GO:0032787//monocarboxylic acid metabolic process;GO:0009719//response to endogenous stimulus;GO:0071495//cellular response to endogenous stimulus;GO:0042221//response to chemical;GO:0051704//multi-organism process;GO:0009605//response to external stimulus;GO:0070887//cellular response to chemical stimulus;GO:0044281//small molecule metabolic process;GO:0006950//response to stress;GO:0043170//mac…
ncbi_106354217	CHH	NC_027763.2	23799201	23799400	*	0.000117799	0.00188238	15.289	21.8033	108.51	2.31521	0	0	Genebody	LOC106354217	PREDICTED: protein TIFY 11B [Brassica rapa]	Environmental Information Processing	Signal transduction	ko04075//Plant hormone signal transduction	K13464	GO:0005623//cell;GO:0043226//organelle;GO:0043227//membrane-bounded organelle;GO:0043229//intracellular organelle;GO:0044424//intracellular part;GO:0005622//intracellular;GO:0043231//intracellular membrane-bounded organelle;GO:0044464//cell part	GO:0005488//binding	GO:0032787//monocarboxylic acid metabolic process;GO:0009719//response to endogenous stimulus;GO:0071495//cellular response to endogenous stimulus;GO:0042221//response to chemical;GO:0051704//multi-organism process;GO:0009605//response to external stimulus;GO:0070887//cellular response to chemical stimulus;GO:0044281//small molecule metabolic process;GO:0006950//response to stress;GO:0043170//mac…
ncbi_106360317	CHH	NC_027765.2	27788501	27788700	*	1.25439e-10	1.09842e-08	-15.3612	0.55	14.5567	4.7261	9.67645e-58	2.17602e-56	Upstream2kb	LOC106360317	PREDICTED: protein TIFY 5A-like [Brassica napus]	-	-	-	-	GO:0043226//organelle;GO:0043227//membrane-bounded organelle;GO:0043229//intracellular organelle;GO:0044464//cell part;GO:0005623//cell;GO:0043231//intracellular membrane-bounded organelle;GO:0005622//intracellular;GO:0044424//intracellular part	GO:0005488//binding	GO:0034645//cellular macromolecule biosynthetic process;GO:0023052//signaling;GO:0051716//cellular response to stimulus;GO:0009725//response to hormone;GO:1900673//olefin metabolic process;GO:0010467//gene expression;GO:0009692//ethylene metabolic process;GO:0009058//biosynthetic process;GO:0009719//response to endogenous stimulus;GO:0051707//response to other organism;GO:0010033//response to org…
ncbi_106360317	CHH	NC_027765.2	27788601	27788800	*	1.21655e-09	8.62995e-08	-15.0823	0.55	14.5567	4.7261	9.67645e-58	2.17602e-56	Upstream2kb	LOC106360317	PREDICTED: protein TIFY 5A-like [Brassica napus]	-	-	-	-	GO:0043226//organelle;GO:0043227//membrane-bounded organelle;GO:0043229//intracellular organelle;GO:0044464//cell part;GO:0005623//cell;GO:0043231//intracellular membrane-bounded organelle;GO:0005622//intracellular;GO:0044424//intracellular part	GO:0005488//binding	GO:0034645//cellular macromolecule biosynthetic process;GO:0023052//signaling;GO:0051716//cellular response to stimulus;GO:0009725//response to hormone;GO:1900673//olefin metabolic process;GO:0010467//gene expression;GO:0009692//ethylene metabolic process;GO:0009058//biosynthetic process;GO:0009719//response to endogenous stimulus;GO:0051707//response to other organism;GO:0010033//response to org…
ncbi_106432779	CHH	NC_027770.2	63660501	63660700	*	5.91381e-09	3.5889e-07	-29.3746	0.216667	2.29	3.4018	1.28289e-09	6.73797e-09	Downstream2kb	LOC106432779	PREDICTED: protein TIFY 5B-like [Brassica napus]	-	-	-	-	GO:0043229//intracellular organelle;GO:0043227//membrane-bounded organelle;GO:0005623//cell;GO:0044424//intracellular part;GO:0043226//organelle;GO:0044464//cell part;GO:0043231//intracellular membrane-bounded organelle;GO:0005622//intracellular	GO:0005488//binding	GO:0006970//response to osmotic stress;GO:0006082//organic acid metabolic process;GO:0050896//response to stimulus;GO:0006972//hyperosmotic response;GO:0043170//macromolecule metabolic process;GO:0006950//response to stress;GO:1901698//response to nitrogen compound;GO:0044763//single-organism cellular process;GO:0043449//cellular alkene metabolic process;GO:0044237//cellular metabolic process;GO:…
ncbi_106432779	CHH	NC_027770.2	63660601	63660800	*	5.00882e-12	5.75031e-10	-29.1195	0.216667	2.29	3.4018	1.28289e-09	6.73797e-09	Downstream2kb	LOC106432779	PREDICTED: protein TIFY 5B-like [Brassica napus]	-	-	-	-	GO:0043229//intracellular organelle;GO:0043227//membrane-bounded organelle;GO:0005623//cell;GO:0044424//intracellular part;GO:0043226//organelle;GO:0044464//cell part;GO:0043231//intracellular membrane-bounded organelle;GO:0005622//intracellular	GO:0005488//binding	GO:0006970//response to osmotic stress;GO:0006082//organic acid metabolic process;GO:0050896//response to stimulus;GO:0006972//hyperosmotic response;GO:0043170//macromolecule metabolic process;GO:0006950//response to stress;GO:1901698//response to nitrogen compound;GO:0044763//single-organism cellular process;GO:0043449//cellular alkene metabolic process;GO:0044237//cellular metabolic process;GO:…
ncbi_106432779	CHH	NC_027770.2	63660701	63660900	*	3.5006e-15	6.69637e-13	-25.3585	0.216667	2.29	3.4018	1.28289e-09	6.73797e-09	Downstream2kb	LOC106432779	PREDICTED: protein TIFY 5B-like [Brassica napus]	-	-	-	-	GO:0043229//intracellular organelle;GO:0043227//membrane-bounded organelle;GO:0005623//cell;GO:0044424//intracellular part;GO:0043226//organelle;GO:0044464//cell part;GO:0043231//intracellular membrane-bounded organelle;GO:0005622//intracellular	GO:0005488//binding	GO:0006970//response to osmotic stress;GO:0006082//organic acid metabolic process;GO:0050896//response to stimulus;GO:0006972//hyperosmotic response;GO:0043170//macromolecule metabolic process;GO:0006950//response to stress;GO:1901698//response to nitrogen compound;GO:0044763//single-organism cellular process;GO:0043449//cellular alkene metabolic process;GO:0044237//cellular metabolic process;GO:…
ncbi_106418200	CG	NC_027758.2	9972701	9972900	*	1.50564e-11	8.71095e-10	46.2995	2.17	0.89	-1.28582	1.41572e-08	6.90365e-08	Downstream2kb	LOC106418200	BnaA02g08430D [Brassica napus]	-	-	-	-	GO:0044464//cell part;GO:0043231//intracellular membrane-bounded organelle;GO:0005622//intracellular;GO:0044424//intracellular part;GO:0043227//membrane-bounded organelle;GO:0005623//cell;GO:0043226//organelle;GO:0043229//intracellular organelle	GO:1901363//heterocyclic compound binding;GO:0001071//nucleic acid binding transcription factor activity;GO:0097159//organic cyclic compound binding;GO:0005488//binding;GO:0003676//nucleic acid binding	GO:0009987//cellular process;GO:0034645//cellular macromolecule biosynthetic process;GO:0009059//macromolecule biosynthetic process;GO:0044249//cellular biosynthetic process;GO:0010468//regulation of gene expression;GO:0019222//regulation of metabolic process;GO:0010243//response to organonitrogen compound;GO:0009719//response to endogenous stimulus;GO:1901698//response to nitrogen compound;GO:00…
ncbi_106418200	CHG	NC_027758.2	9966301	9966500	*	0.00020122	0.00525302	-27.4421	2.17	0.89	-1.28582	1.41572e-08	6.90365e-08	Upstream2kb	LOC106418200	BnaA02g08430D [Brassica napus]	-	-	-	-	GO:0044464//cell part;GO:0043231//intracellular membrane-bounded organelle;GO:0005622//intracellular;GO:0044424//intracellular part;GO:0043227//membrane-bounded organelle;GO:0005623//cell;GO:0043226//organelle;GO:0043229//intracellular organelle	GO:1901363//heterocyclic compound binding;GO:0001071//nucleic acid binding transcription factor activity;GO:0097159//organic cyclic compound binding;GO:0005488//binding;GO:0003676//nucleic acid binding	GO:0009987//cellular process;GO:0034645//cellular macromolecule biosynthetic process;GO:0009059//macromolecule biosynthetic process;GO:0044249//cellular biosynthetic process;GO:0010468//regulation of gene expression;GO:0019222//regulation of metabolic process;GO:0010243//response to organonitrogen compound;GO:0009719//response to endogenous stimulus;GO:1901698//response to nitrogen compound;GO:00…
ncbi_106418200	CHG	NC_027758.2	9966401	9966600	*	0.00020122	0.00525302	-27.4421	2.17	0.89	-1.28582	1.41572e-08	6.90365e-08	Upstream2kb	LOC106418200	BnaA02g08430D [Brassica napus]	-	-	-	-	GO:0044464//cell part;GO:0043231//intracellular membrane-bounded organelle;GO:0005622//intracellular;GO:0044424//intracellular part;GO:0043227//membrane-bounded organelle;GO:0005623//cell;GO:0043226//organelle;GO:0043229//intracellular organelle	GO:1901363//heterocyclic compound binding;GO:0001071//nucleic acid binding transcription factor activity;GO:0097159//organic cyclic compound binding;GO:0005488//binding;GO:0003676//nucleic acid binding	GO:0009987//cellular process;GO:0034645//cellular macromolecule biosynthetic process;GO:0009059//macromolecule biosynthetic process;GO:0044249//cellular biosynthetic process;GO:0010468//regulation of gene expression;GO:0019222//regulation of metabolic process;GO:0010243//response to organonitrogen compound;GO:0009719//response to endogenous stimulus;GO:1901698//response to nitrogen compound;GO:00…
ncbi_106360708	CG	NC_027758.2	12972401	12972600	*	7.09927e-06	0.000160904	-53.9773	6.68667	16.2333	1.2796	4.34179e-24	4.50048e-23	Genebody	LOC106360708	PREDICTED: scarecrow-like protein 13 [Brassica oleracea var. oleracea] [Brassica oleracea]	-	-	-	-	-	-	-
ncbi_106419986	CG	NC_027765.2	44768501	44768700	*	1.73548e-13	1.24873e-11	46.1538	0.0166667	0.163333	3.29278	0.00398914	0.0103346	Upstream2kb	LOC106419986	PREDICTED: scarecrow-like protein 31 [Brassica napus]	-	-	-	-	-	-	-
ncbi_106419986	CG	NC_027765.2	44768601	44768800	*	1.93518e-11	1.1048e-09	33.945	0.0166667	0.163333	3.29278	0.00398914	0.0103346	Upstream2kb	LOC106419986	PREDICTED: scarecrow-like protein 31 [Brassica napus]	-	-	-	-	-	-	-
ncbi_106358342	CHG	NC_027763.2	11454001	11454200	*	2.3689e-05	0.00090739	31.3602	0.41	1.02667	1.32427	1.94798e-05	7.06106e-05	Upstream2kb	LOC106358342	PREDICTED: scarecrow-like protein 4 [Brassica napus]	-	-	-	-	GO:0005623//cell;GO:0043226//organelle;GO:0043231//intracellular membrane-bounded organelle;GO:0044464//cell part;GO:0043227//membrane-bounded organelle;GO:0043229//intracellular organelle;GO:0005622//intracellular;GO:0044424//intracellular part	-	GO:0050789//regulation of biological process;GO:0060255//regulation of macromolecule metabolic process;GO:0065007//biological regulation;GO:0009987//cellular process;GO:0044249//cellular biosynthetic process;GO:0044237//cellular metabolic process;GO:0010468//regulation of gene expression;GO:0044260//cellular macromolecule metabolic process;GO:1901576//organic substance biosynthetic process;GO:003…
ncbi_106358342	CHG	NC_027763.2	11454401	11454600	*	2.3217e-17	1.03669e-14	-29.0824	0.41	1.02667	1.32427	1.94798e-05	7.06106e-05	Upstream2kb	LOC106358342	PREDICTED: scarecrow-like protein 4 [Brassica napus]	-	-	-	-	GO:0005623//cell;GO:0043226//organelle;GO:0043231//intracellular membrane-bounded organelle;GO:0044464//cell part;GO:0043227//membrane-bounded organelle;GO:0043229//intracellular organelle;GO:0005622//intracellular;GO:0044424//intracellular part	-	GO:0050789//regulation of biological process;GO:0060255//regulation of macromolecule metabolic process;GO:0065007//biological regulation;GO:0009987//cellular process;GO:0044249//cellular biosynthetic process;GO:0044237//cellular metabolic process;GO:0010468//regulation of gene expression;GO:0044260//cellular macromolecule metabolic process;GO:1901576//organic substance biosynthetic process;GO:003…
ncbi_106358342	CHG	NC_027763.2	11454501	11454700	*	1.26808e-25	1.39364e-22	-27.7468	0.41	1.02667	1.32427	1.94798e-05	7.06106e-05	Upstream2kb	LOC106358342	PREDICTED: scarecrow-like protein 4 [Brassica napus]	-	-	-	-	GO:0005623//cell;GO:0043226//organelle;GO:0043231//intracellular membrane-bounded organelle;GO:0044464//cell part;GO:0043227//membrane-bounded organelle;GO:0043229//intracellular organelle;GO:0005622//intracellular;GO:0044424//intracellular part	-	GO:0050789//regulation of biological process;GO:0060255//regulation of macromolecule metabolic process;GO:0065007//biological regulation;GO:0009987//cellular process;GO:0044249//cellular biosynthetic process;GO:0044237//cellular metabolic process;GO:0010468//regulation of gene expression;GO:0044260//cellular macromolecule metabolic process;GO:1901576//organic substance biosynthetic process;GO:003…
ncbi_106358342	CHG	NC_027763.2	11454601	11454800	*	7.11719e-22	5.35239e-19	-25.6597	0.41	1.02667	1.32427	1.94798e-05	7.06106e-05	Upstream2kb	LOC106358342	PREDICTED: scarecrow-like protein 4 [Brassica napus]	-	-	-	-	GO:0005623//cell;GO:0043226//organelle;GO:0043231//intracellular membrane-bounded organelle;GO:0044464//cell part;GO:0043227//membrane-bounded organelle;GO:0043229//intracellular organelle;GO:0005622//intracellular;GO:0044424//intracellular part	-	GO:0050789//regulation of biological process;GO:0060255//regulation of macromolecule metabolic process;GO:0065007//biological regulation;GO:0009987//cellular process;GO:0044249//cellular biosynthetic process;GO:0044237//cellular metabolic process;GO:0010468//regulation of gene expression;GO:0044260//cellular macromolecule metabolic process;GO:1901576//organic substance biosynthetic process;GO:003…
ncbi_111197883	CG	NC_027762.2	29418701	29418900	*	2.30098e-17	2.40008e-15	-36.4486	1.02	0.356667	-1.51592	6.50865e-06	2.4903e-05	Upstream2kb	LOC111197883	PREDICTED: scarecrow-like transcription factor PAT1 [Brassica rapa]	-	-	-	-	-	-	-
ncbi_106348969	CHH	NC_027773.2	40032401	40032600	*	3.97913e-07	1.49452e-05	16.6863	2	0.693333	-1.52838	4.45911e-10	2.41884e-09	Upstream2kb	LOC106348969	PREDICTED: scarecrow-like transcription factor PAT1 isoform X1 [Brassica napus]	-	-	-	-	-	-	-
ncbi_106348969	CHH	NC_027773.2	40028701	40028900	*	9.44151e-11	8.48213e-09	-16.0184	2	0.693333	-1.52838	4.45911e-10	2.41884e-09	Downstream2kb	LOC106348969	PREDICTED: scarecrow-like transcription factor PAT1 isoform X1 [Brassica napus]	-	-	-	-	-	-	-
ncbi_106348969	CHH	NC_027773.2	40028801	40029000	*	3.60155e-10	2.86776e-08	-15.4637	2	0.693333	-1.52838	4.45911e-10	2.41884e-09	Downstream2kb	LOC106348969	PREDICTED: scarecrow-like transcription factor PAT1 isoform X1 [Brassica napus]	-	-	-	-	-	-	-
ncbi_106348969	CHH	NC_027773.2	40028901	40029100	*	2.1051e-11	2.1487e-09	-23.5819	2	0.693333	-1.52838	4.45911e-10	2.41884e-09	Downstream2kb	LOC106348969	PREDICTED: scarecrow-like transcription factor PAT1 isoform X1 [Brassica napus]	-	-	-	-	-	-	-
ncbi_106347297	CG	NC_027762.2	12685101	12685300	*	8.65977e-06	0.000192315	40.4762	13.8767	30.1633	1.12013	6.49639e-84	2.18308e-82	Genebody	LOC106347297	PREDICTED: squamosa promoter-binding-like protein 14 [Brassica rapa]	-	-	-	-	GO:0043226//organelle;GO:0043227//membrane-bounded organelle;GO:0044424//intracellular part;GO:0005623//cell;GO:0043229//intracellular organelle;GO:0044464//cell part;GO:0005622//intracellular;GO:0016020//membrane;GO:0043231//intracellular membrane-bounded organelle	GO:1901363//heterocyclic compound binding;GO:0001071//nucleic acid binding transcription factor activity;GO:0043169//cation binding;GO:0043167//ion binding;GO:0005488//binding;GO:0003676//nucleic acid binding;GO:0097159//organic cyclic compound binding	GO:0010468//regulation of gene expression;GO:2000112//regulation of cellular macromolecule biosynthetic process;GO:0009617//response to bacterium;GO:0080090//regulation of primary metabolic process;GO:0051707//response to other organism;GO:0051704//multi-organism process;GO:0050789//regulation of biological process;GO:2001141//regulation of RNA biosynthetic process;GO:0010556//regulation of macro…
ncbi_106347297	CG	NC_027762.2	12685201	12685400	*	5.55724e-05	0.00100364	42.3077	13.8767	30.1633	1.12013	6.49639e-84	2.18308e-82	Genebody	LOC106347297	PREDICTED: squamosa promoter-binding-like protein 14 [Brassica rapa]	-	-	-	-	GO:0043226//organelle;GO:0043227//membrane-bounded organelle;GO:0044424//intracellular part;GO:0005623//cell;GO:0043229//intracellular organelle;GO:0044464//cell part;GO:0005622//intracellular;GO:0016020//membrane;GO:0043231//intracellular membrane-bounded organelle	GO:1901363//heterocyclic compound binding;GO:0001071//nucleic acid binding transcription factor activity;GO:0043169//cation binding;GO:0043167//ion binding;GO:0005488//binding;GO:0003676//nucleic acid binding;GO:0097159//organic cyclic compound binding	GO:0010468//regulation of gene expression;GO:2000112//regulation of cellular macromolecule biosynthetic process;GO:0009617//response to bacterium;GO:0080090//regulation of primary metabolic process;GO:0051707//response to other organism;GO:0051704//multi-organism process;GO:0050789//regulation of biological process;GO:2001141//regulation of RNA biosynthetic process;GO:0010556//regulation of macro…
ncbi_106347297	CHH	NC_027762.2	12680501	12680700	*	5.18941e-09	3.19065e-07	16.3553	13.8767	30.1633	1.12013	6.49639e-84	2.18308e-82	Upstream2kb	LOC106347297	PREDICTED: squamosa promoter-binding-like protein 14 [Brassica rapa]	-	-	-	-	GO:0043226//organelle;GO:0043227//membrane-bounded organelle;GO:0044424//intracellular part;GO:0005623//cell;GO:0043229//intracellular organelle;GO:0044464//cell part;GO:0005622//intracellular;GO:0016020//membrane;GO:0043231//intracellular membrane-bounded organelle	GO:1901363//heterocyclic compound binding;GO:0001071//nucleic acid binding transcription factor activity;GO:0043169//cation binding;GO:0043167//ion binding;GO:0005488//binding;GO:0003676//nucleic acid binding;GO:0097159//organic cyclic compound binding	GO:0010468//regulation of gene expression;GO:2000112//regulation of cellular macromolecule biosynthetic process;GO:0009617//response to bacterium;GO:0080090//regulation of primary metabolic process;GO:0051707//response to other organism;GO:0051704//multi-organism process;GO:0050789//regulation of biological process;GO:2001141//regulation of RNA biosynthetic process;GO:0010556//regulation of macro…
ncbi_106437809	CHH	NC_027759.2	11381701	11381900	*	0.000213026	0.00306108	15.2284	4.88	2.07333	-1.23493	1.12532e-05	4.19484e-05	Downstream2kb	LOC106437809	PREDICTED: squamosa promoter-binding-like protein 3 [Brassica napus]	-	-	-	-	GO:0044464//cell part;GO:0043227//membrane-bounded organelle;GO:0044424//intracellular part;GO:0005622//intracellular;GO:0043231//intracellular membrane-bounded organelle;GO:0043229//intracellular organelle;GO:0043226//organelle;GO:0005623//cell	GO:0043167//ion binding;GO:0001071//nucleic acid binding transcription factor activity;GO:0097159//organic cyclic compound binding;GO:1901363//heterocyclic compound binding;GO:0005488//binding;GO:0043169//cation binding;GO:0003676//nucleic acid binding	GO:0032989//cellular component morphogenesis;GO:0009653//anatomical structure morphogenesis;GO:0009909//regulation of flower development;GO:0050793//regulation of developmental process;GO:0019222//regulation of metabolic process;GO:0016043//cellular component organization;GO:0065007//biological regulation;GO:0071840//cellular component organization or biogenesis;GO:0051239//regulation of multicel…
ncbi_106411119	CHH	NC_027765.2	1441601	1441800	*	2.34436e-20	8.74893e-18	20.1153	41.5467	16.5433	-1.32848	4.86385e-73	1.39681e-71	Upstream2kb	LOC106411119	PREDICTED: transcription activator GLK2-like [Brassica napus]	-	-	-	-	GO:0043231//intracellular membrane-bounded organelle;GO:0044464//cell part;GO:0005623//cell;GO:0005622//intracellular;GO:0043227//membrane-bounded organelle;GO:0044424//intracellular part;GO:0043226//organelle;GO:0043229//intracellular organelle	GO:0005488//binding;GO:0003676//nucleic acid binding;GO:1901363//heterocyclic compound binding;GO:0001071//nucleic acid binding transcription factor activity;GO:0097159//organic cyclic compound binding	GO:0009657//plastid organization;GO:0006970//response to osmotic stress;GO:0051171//regulation of nitrogen compound metabolic process;GO:1901360//organic cyclic compound metabolic process;GO:0032501//multicellular organismal process;GO:0044237//cellular metabolic process;GO:0006807//nitrogen compound metabolic process;GO:0071840//cellular component organization or biogenesis;GO:0008152//metabolic…
ncbi_106415722	CG	NC_027770.2	1686501	1686700	*	1.59777e-11	9.21411e-10	45	3.38	28.88	3.09498	4.8577e-299	1.0334e-296	Upstream2kb	LOC106415722	PREDICTED: transcription factor ABA-INDUCIBLE bHLH-TYPE-like [Brassica napus]	-	-	-	-	GO:0043227//membrane-bounded organelle;GO:0043226//organelle;GO:0043229//intracellular organelle;GO:0044464//cell part;GO:0043231//intracellular membrane-bounded organelle;GO:0005623//cell;GO:0005622//intracellular;GO:0044424//intracellular part	GO:0001071//nucleic acid binding transcription factor activity;GO:1901363//heterocyclic compound binding;GO:0097159//organic cyclic compound binding;GO:0003676//nucleic acid binding;GO:0005488//binding	GO:0034613//cellular protein localization;GO:0032787//monocarboxylic acid metabolic process;GO:0044710//single-organism metabolic process;GO:0009987//cellular process;GO:0044249//cellular biosynthetic process;GO:0007165//signal transduction;GO:0006886//intracellular protein transport;GO:0051649//establishment of localization in cell;GO:0019222//regulation of metabolic process;GO:0034645//cellular…
ncbi_106402068	CG	NC_027771.2	441801	442000	*	6.64316e-13	4.49135e-11	36.3452	1.71667	3.67667	1.09879	1.35411e-13	9.01995e-13	Downstream2kb	LOC106402068	PREDICTED: transcription factor bHLH13-like [Brassica napus]	-	-	-	-	-	-	-
ncbi_106402068	CHG	NC_027771.2	441401	441600	*	1.71662e-07	1.28845e-05	37.5091	1.71667	3.67667	1.09879	1.35411e-13	9.01995e-13	Downstream2kb	LOC106402068	PREDICTED: transcription factor bHLH13-like [Brassica napus]	-	-	-	-	-	-	-
ncbi_106395605	CG	NC_027770.2	52523801	52524000	*	8.37921e-09	3.3141e-07	-36.6071	0.001	0.333333	8.38082	1.16955e-05	4.35237e-05	Upstream2kb	LOC106395605	PREDICTED: transcription factor bHLH19 [Brassica oleracea var. oleracea] [Brassica oleracea]	-	-	-	-	-	-	-
ncbi_106395605	CG	NC_027770.2	52523801	52524000	*	8.37921e-09	3.3141e-07	-36.6071	0.001	0.333333	8.38082	1.16955e-05	4.35237e-05	Genebody	LOC106395605	PREDICTED: transcription factor bHLH19 [Brassica oleracea var. oleracea] [Brassica oleracea]	-	-	-	-	-	-	-
ncbi_106395605	CG	NC_027770.2	52523901	52524100	*	4.70867e-10	2.23932e-08	-39.8374	0.001	0.333333	8.38082	1.16955e-05	4.35237e-05	Genebody	LOC106395605	PREDICTED: transcription factor bHLH19 [Brassica oleracea var. oleracea] [Brassica oleracea]	-	-	-	-	-	-	-
ncbi_106395605	CG	NC_027770.2	52524401	52524600	*	7.91553e-08	2.66047e-06	-30.5556	0.001	0.333333	8.38082	1.16955e-05	4.35237e-05	Genebody	LOC106395605	PREDICTED: transcription factor bHLH19 [Brassica oleracea var. oleracea] [Brassica oleracea]	-	-	-	-	-	-	-
ncbi_106395605	CG	NC_027770.2	52524501	52524700	*	1.34499e-15	1.19564e-13	-53.4884	0.001	0.333333	8.38082	1.16955e-05	4.35237e-05	Genebody	LOC106395605	PREDICTED: transcription factor bHLH19 [Brassica oleracea var. oleracea] [Brassica oleracea]	-	-	-	-	-	-	-
ncbi_106395605	CG	NC_027770.2	52524601	52524800	*	2.17137e-05	0.000437339	-35.2941	0.001	0.333333	8.38082	1.16955e-05	4.35237e-05	Genebody	LOC106395605	PREDICTED: transcription factor bHLH19 [Brassica oleracea var. oleracea] [Brassica oleracea]	-	-	-	-	-	-	-
ncbi_106395605	CHH	NC_027770.2	52522801	52523000	*	1.25865e-08	7.05439e-07	-19.2259	0.001	0.333333	8.38082	1.16955e-05	4.35237e-05	Upstream2kb	LOC106395605	PREDICTED: transcription factor bHLH19 [Brassica oleracea var. oleracea] [Brassica oleracea]	-	-	-	-	-	-	-
ncbi_106417723	CG	NC_027767.2	6058001	6058200	*	5.616e-09	2.28324e-07	-33.3333	0.0166667	0.133333	3	0.00856701	0.0207688	Downstream2kb	LOC106417723	PREDICTED: transcription factor bHLH27-like isoform X1 [Brassica oleracea var. oleracea] [Brassica oleracea]	-	-	-	-	-	-	-
ncbi_106357094	CG	NC_027763.2	19541401	19541600	*	3.06357e-13	2.1491e-11	42.9335	0.09	0.346667	1.94555	0.00869238	0.0210404	Upstream2kb	LOC106357094	PREDICTED: transcription factor bHLH30-like [Brassica rapa]	-	-	-	-	-	-	-
ncbi_106357094	CG	NC_027763.2	19541501	19541700	*	1.24078e-10	6.38738e-09	47.7778	0.09	0.346667	1.94555	0.00869238	0.0210404	Upstream2kb	LOC106357094	PREDICTED: transcription factor bHLH30-like [Brassica rapa]	-	-	-	-	-	-	-
ncbi_106357094	CG	NC_027763.2	19542601	19542800	*	4.35852e-08	1.53394e-06	27.027	0.09	0.346667	1.94555	0.00869238	0.0210404	Upstream2kb	LOC106357094	PREDICTED: transcription factor bHLH30-like [Brassica rapa]	-	-	-	-	-	-	-
ncbi_106357094	CHG	NC_027763.2	19541301	19541500	*	0.00059256	0.0123456	25.0568	0.09	0.346667	1.94555	0.00869238	0.0210404	Upstream2kb	LOC106357094	PREDICTED: transcription factor bHLH30-like [Brassica rapa]	-	-	-	-	-	-	-
ncbi_106357094	CHG	NC_027763.2	19541401	19541600	*	0.000254213	0.00633926	25.8358	0.09	0.346667	1.94555	0.00869238	0.0210404	Upstream2kb	LOC106357094	PREDICTED: transcription factor bHLH30-like [Brassica rapa]	-	-	-	-	-	-	-
ncbi_106421487	CHH	NC_027773.2	15551401	15551600	*	3.48663e-10	2.78444e-08	18.803	19.3733	9.35667	-1.05001	5.55173e-29	6.72187e-28	Upstream2kb	LOC106421487	PREDICTED: transcription factor bHLH34-like [Brassica napus]	-	-	-	-	-	-	-
ncbi_106421487	CHH	NC_027773.2	15551501	15551700	*	3.90167e-07	1.46881e-05	20.451	19.3733	9.35667	-1.05001	5.55173e-29	6.72187e-28	Upstream2kb	LOC106421487	PREDICTED: transcription factor bHLH34-like [Brassica napus]	-	-	-	-	-	-	-
ncbi_106368621	CHG	NC_027765.2	38159701	38159900	*	8.47901e-16	3.07257e-13	-41.0661	0.646667	0.08	-3.01495	2.11815e-06	8.51881e-06	Upstream2kb	LOC106368621	PREDICTED: transcription factor bHLH66-like [Brassica napus]	-	-	-	-	-	-	-
ncbi_106368621	CHG	NC_027765.2	38165401	38165600	*	5.54466e-14	1.54146e-11	-26.5664	0.646667	0.08	-3.01495	2.11815e-06	8.51881e-06	Downstream2kb	LOC106368621	PREDICTED: transcription factor bHLH66-like [Brassica napus]	-	-	-	-	-	-	-
ncbi_106368621	CHG	NC_027765.2	38165501	38165700	*	1.54893e-15	5.4048e-13	-29.7313	0.646667	0.08	-3.01495	2.11815e-06	8.51881e-06	Downstream2kb	LOC106368621	PREDICTED: transcription factor bHLH66-like [Brassica napus]	-	-	-	-	-	-	-
ncbi_106368621	CHH	NC_027765.2	38161201	38161400	*	4.31915e-36	6.59786e-33	-26.7982	0.646667	0.08	-3.01495	2.11815e-06	8.51881e-06	Upstream2kb	LOC106368621	PREDICTED: transcription factor bHLH66-like [Brassica napus]	-	-	-	-	-	-	-
ncbi_106366825	CG	NC_027765.2	21139001	21139200	*	1.35575e-05	0.000287217	27.344	0.42	1.18667	1.49845	0.000610871	0.00182031	Genebody	LOC106366825	PREDICTED: transcription factor bHLH71-like [Brassica napus]	-	-	-	-	GO:0005622//intracellular;GO:0043227//membrane-bounded organelle;GO:0043226//organelle;GO:0043231//intracellular membrane-bounded organelle;GO:0044464//cell part;GO:0043229//intracellular organelle;GO:0005623//cell;GO:0044424//intracellular part	GO:0003676//nucleic acid binding;GO:1901363//heterocyclic compound binding;GO:0001071//nucleic acid binding transcription factor activity;GO:0005515//protein binding;GO:0097159//organic cyclic compound binding;GO:0005488//binding	GO:0060255//regulation of macromolecule metabolic process;GO:0006725//cellular aromatic compound metabolic process;GO:0010467//gene expression;GO:0032501//multicellular organismal process;GO:0044707//single-multicellular organism process;GO:0009058//biosynthetic process;GO:0034654//nucleobase-containing compound biosynthetic process;GO:0097659//nucleic acid-templated transcription;GO:0044238//pri…
ncbi_106366825	CHG	NC_027765.2	21141301	21141500	*	4.57312e-12	9.26202e-10	25.9943	0.42	1.18667	1.49845	0.000610871	0.00182031	Upstream2kb	LOC106366825	PREDICTED: transcription factor bHLH71-like [Brassica napus]	-	-	-	-	GO:0005622//intracellular;GO:0043227//membrane-bounded organelle;GO:0043226//organelle;GO:0043231//intracellular membrane-bounded organelle;GO:0044464//cell part;GO:0043229//intracellular organelle;GO:0005623//cell;GO:0044424//intracellular part	GO:0003676//nucleic acid binding;GO:1901363//heterocyclic compound binding;GO:0001071//nucleic acid binding transcription factor activity;GO:0005515//protein binding;GO:0097159//organic cyclic compound binding;GO:0005488//binding	GO:0060255//regulation of macromolecule metabolic process;GO:0006725//cellular aromatic compound metabolic process;GO:0010467//gene expression;GO:0032501//multicellular organismal process;GO:0044707//single-multicellular organism process;GO:0009058//biosynthetic process;GO:0034654//nucleobase-containing compound biosynthetic process;GO:0097659//nucleic acid-templated transcription;GO:0044238//pri…
ncbi_106366825	CHG	NC_027765.2	21141401	21141600	*	4.03044e-13	9.77265e-11	26.276	0.42	1.18667	1.49845	0.000610871	0.00182031	Upstream2kb	LOC106366825	PREDICTED: transcription factor bHLH71-like [Brassica napus]	-	-	-	-	GO:0005622//intracellular;GO:0043227//membrane-bounded organelle;GO:0043226//organelle;GO:0043231//intracellular membrane-bounded organelle;GO:0044464//cell part;GO:0043229//intracellular organelle;GO:0005623//cell;GO:0044424//intracellular part	GO:0003676//nucleic acid binding;GO:1901363//heterocyclic compound binding;GO:0001071//nucleic acid binding transcription factor activity;GO:0005515//protein binding;GO:0097159//organic cyclic compound binding;GO:0005488//binding	GO:0060255//regulation of macromolecule metabolic process;GO:0006725//cellular aromatic compound metabolic process;GO:0010467//gene expression;GO:0032501//multicellular organismal process;GO:0044707//single-multicellular organism process;GO:0009058//biosynthetic process;GO:0034654//nucleobase-containing compound biosynthetic process;GO:0097659//nucleic acid-templated transcription;GO:0044238//pri…
ncbi_106366825	CHH	NC_027765.2	21135101	21135300	*	3.09838e-09	2.00702e-07	-17.8563	0.42	1.18667	1.49845	0.000610871	0.00182031	Downstream2kb	LOC106366825	PREDICTED: transcription factor bHLH71-like [Brassica napus]	-	-	-	-	GO:0005622//intracellular;GO:0043227//membrane-bounded organelle;GO:0043226//organelle;GO:0043231//intracellular membrane-bounded organelle;GO:0044464//cell part;GO:0043229//intracellular organelle;GO:0005623//cell;GO:0044424//intracellular part	GO:0003676//nucleic acid binding;GO:1901363//heterocyclic compound binding;GO:0001071//nucleic acid binding transcription factor activity;GO:0005515//protein binding;GO:0097159//organic cyclic compound binding;GO:0005488//binding	GO:0060255//regulation of macromolecule metabolic process;GO:0006725//cellular aromatic compound metabolic process;GO:0010467//gene expression;GO:0032501//multicellular organismal process;GO:0044707//single-multicellular organism process;GO:0009058//biosynthetic process;GO:0034654//nucleobase-containing compound biosynthetic process;GO:0097659//nucleic acid-templated transcription;GO:0044238//pri…
ncbi_106366825	CHH	NC_027765.2	21135201	21135400	*	1.51415e-12	1.90524e-10	-15.9208	0.42	1.18667	1.49845	0.000610871	0.00182031	Downstream2kb	LOC106366825	PREDICTED: transcription factor bHLH71-like [Brassica napus]	-	-	-	-	GO:0005622//intracellular;GO:0043227//membrane-bounded organelle;GO:0043226//organelle;GO:0043231//intracellular membrane-bounded organelle;GO:0044464//cell part;GO:0043229//intracellular organelle;GO:0005623//cell;GO:0044424//intracellular part	GO:0003676//nucleic acid binding;GO:1901363//heterocyclic compound binding;GO:0001071//nucleic acid binding transcription factor activity;GO:0005515//protein binding;GO:0097159//organic cyclic compound binding;GO:0005488//binding	GO:0060255//regulation of macromolecule metabolic process;GO:0006725//cellular aromatic compound metabolic process;GO:0010467//gene expression;GO:0032501//multicellular organismal process;GO:0044707//single-multicellular organism process;GO:0009058//biosynthetic process;GO:0034654//nucleobase-containing compound biosynthetic process;GO:0097659//nucleic acid-templated transcription;GO:0044238//pri…
ncbi_106407720	CG	NC_027773.2	25953801	25954000	*	7.91869e-07	2.2056e-05	-25.3731	0.14	2.32	4.05063	1.96788e-19	1.72865e-18	Genebody	LOC106407720	PREDICTED: transcription factor bHLH92 isoform X1 [Brassica napus]	-	-	-	-	GO:0043226//organelle;GO:0043227//membrane-bounded organelle;GO:0044464//cell part;GO:0044424//intracellular part;GO:0005623//cell;GO:0043229//intracellular organelle;GO:0043231//intracellular membrane-bounded organelle;GO:0005622//intracellular	GO:0001071//nucleic acid binding transcription factor activity;GO:0005515//protein binding;GO:0097159//organic cyclic compound binding;GO:1901363//heterocyclic compound binding;GO:0005488//binding;GO:0003676//nucleic acid binding	GO:0009058//biosynthetic process;GO:0034645//cellular macromolecule biosynthetic process;GO:0043170//macromolecule metabolic process;GO:0044249//cellular biosynthetic process;GO:0008152//metabolic process;GO:0044260//cellular macromolecule metabolic process;GO:0065007//biological regulation;GO:0060255//regulation of macromolecule metabolic process;GO:0010468//regulation of gene expression;GO:0044…
ncbi_106407720	CG	NC_027773.2	25951901	25952100	*	1.37008e-07	4.41807e-06	35.455	0.14	2.32	4.05063	1.96788e-19	1.72865e-18	Downstream2kb	LOC106407720	PREDICTED: transcription factor bHLH92 isoform X1 [Brassica napus]	-	-	-	-	GO:0043226//organelle;GO:0043227//membrane-bounded organelle;GO:0044464//cell part;GO:0044424//intracellular part;GO:0005623//cell;GO:0043229//intracellular organelle;GO:0043231//intracellular membrane-bounded organelle;GO:0005622//intracellular	GO:0001071//nucleic acid binding transcription factor activity;GO:0005515//protein binding;GO:0097159//organic cyclic compound binding;GO:1901363//heterocyclic compound binding;GO:0005488//binding;GO:0003676//nucleic acid binding	GO:0009058//biosynthetic process;GO:0034645//cellular macromolecule biosynthetic process;GO:0043170//macromolecule metabolic process;GO:0044249//cellular biosynthetic process;GO:0008152//metabolic process;GO:0044260//cellular macromolecule metabolic process;GO:0065007//biological regulation;GO:0060255//regulation of macromolecule metabolic process;GO:0010468//regulation of gene expression;GO:0044…
ncbi_111213037	CG	ps06	12136901	12137100	*	7.98459e-20	1.01178e-17	94.5652	0.0933333	3.66667	5.29593	6.35271e-32	8.42624e-31	Downstream2kb	LOC111213037	PREDICTED: transcription factor bHLH92 [Brassica rapa]	-	-	-	-	-	-	-
ncbi_111213037	CG	ps06	12137001	12137200	*	1.68993e-23	2.79045e-21	97.7528	0.0933333	3.66667	5.29593	6.35271e-32	8.42624e-31	Downstream2kb	LOC111213037	PREDICTED: transcription factor bHLH92 [Brassica rapa]	-	-	-	-	-	-	-
ncbi_111213037	CG	ps06	12137101	12137300	*	7.57951e-33	2.19985e-30	89.7436	0.0933333	3.66667	5.29593	6.35271e-32	8.42624e-31	Downstream2kb	LOC111213037	PREDICTED: transcription factor bHLH92 [Brassica rapa]	-	-	-	-	-	-	-
ncbi_111213037	CG	ps06	12137201	12137400	*	7.45694e-43	3.57675e-40	87.3605	0.0933333	3.66667	5.29593	6.35271e-32	8.42624e-31	Downstream2kb	LOC111213037	PREDICTED: transcription factor bHLH92 [Brassica rapa]	-	-	-	-	-	-	-
ncbi_106364335	CG	NC_027775.2	15262101	15262300	*	5.81289e-08	2.00181e-06	40.2739	0.306667	6.96667	4.50573	2.49223e-50	4.91338e-49	Upstream2kb	LOC106364335	PREDICTED: transcription factor bHLH92-like isoform X1 [Brassica napus]	-	-	-	-	GO:0043227//membrane-bounded organelle;GO:0043229//intracellular organelle;GO:0043226//organelle;GO:0044424//intracellular part;GO:0005622//intracellular;GO:0005623//cell;GO:0044464//cell part;GO:0043231//intracellular membrane-bounded organelle	GO:1901363//heterocyclic compound binding;GO:0097159//organic cyclic compound binding;GO:0005515//protein binding;GO:0001071//nucleic acid binding transcription factor activity;GO:0005488//binding;GO:0003676//nucleic acid binding	GO:0044237//cellular metabolic process;GO:0044249//cellular biosynthetic process;GO:0019222//regulation of metabolic process;GO:0009058//biosynthetic process;GO:0010468//regulation of gene expression;GO:0009987//cellular process;GO:0065007//biological regulation;GO:0044260//cellular macromolecule metabolic process;GO:0050789//regulation of biological process;GO:0060255//regulation of macromolecul…
ncbi_106364335	CHH	NC_027775.2	15262101	15262300	*	1.59069e-15	3.19924e-13	26.0491	0.306667	6.96667	4.50573	2.49223e-50	4.91338e-49	Upstream2kb	LOC106364335	PREDICTED: transcription factor bHLH92-like isoform X1 [Brassica napus]	-	-	-	-	GO:0043227//membrane-bounded organelle;GO:0043229//intracellular organelle;GO:0043226//organelle;GO:0044424//intracellular part;GO:0005622//intracellular;GO:0005623//cell;GO:0044464//cell part;GO:0043231//intracellular membrane-bounded organelle	GO:1901363//heterocyclic compound binding;GO:0097159//organic cyclic compound binding;GO:0005515//protein binding;GO:0001071//nucleic acid binding transcription factor activity;GO:0005488//binding;GO:0003676//nucleic acid binding	GO:0044237//cellular metabolic process;GO:0044249//cellular biosynthetic process;GO:0019222//regulation of metabolic process;GO:0009058//biosynthetic process;GO:0010468//regulation of gene expression;GO:0009987//cellular process;GO:0065007//biological regulation;GO:0044260//cellular macromolecule metabolic process;GO:0050789//regulation of biological process;GO:0060255//regulation of macromolecul…
ncbi_106404673	CHH	NC_027758.2	32953001	32953200	*	8.77808e-14	1.35936e-11	-28.4543	7.00667	2.91	-1.26771	3.14682e-20	2.85119e-19	Upstream2kb	LOC106404673	PREDICTED: transcription factor BIM1-like [Brassica rapa]	-	-	-	-	-	-	-
ncbi_106404673	CHH	NC_027758.2	32953101	32953300	*	5.0003e-06	0.000132708	-21.5984	7.00667	2.91	-1.26771	3.14682e-20	2.85119e-19	Upstream2kb	LOC106404673	PREDICTED: transcription factor BIM1-like [Brassica rapa]	-	-	-	-	-	-	-
ncbi_106432173	CG	ps03	12612201	12612400	*	4.00217e-17	4.08963e-15	36.7855	1.84	0.56	-1.71621	7.3871e-09	3.67845e-08	Upstream2kb	LOC106432173	PREDICTED: transcription factor DIVARICATA [Brassica oleracea var. oleracea] [Brassica oleracea]	-	-	-	-	GO:0043229//intracellular organelle;GO:0005623//cell;GO:0043227//membrane-bounded organelle;GO:0043231//intracellular membrane-bounded organelle;GO:0044464//cell part;GO:0044424//intracellular part;GO:0005622//intracellular;GO:0043226//organelle	GO:1901363//heterocyclic compound binding;GO:0003676//nucleic acid binding;GO:0001071//nucleic acid binding transcription factor activity;GO:0005488//binding;GO:0097159//organic cyclic compound binding	GO:0019222//regulation of metabolic process;GO:0065007//biological regulation;GO:0042221//response to chemical;GO:0060255//regulation of macromolecule metabolic process;GO:0050789//regulation of biological process;GO:0050896//response to stimulus;GO:0010033//response to organic substance;GO:0010468//regulation of gene expression
ncbi_106432173	CG	ps03	12612301	12612500	*	1.40243e-21	2.02244e-19	52.3164	1.84	0.56	-1.71621	7.3871e-09	3.67845e-08	Upstream2kb	LOC106432173	PREDICTED: transcription factor DIVARICATA [Brassica oleracea var. oleracea] [Brassica oleracea]	-	-	-	-	GO:0043229//intracellular organelle;GO:0005623//cell;GO:0043227//membrane-bounded organelle;GO:0043231//intracellular membrane-bounded organelle;GO:0044464//cell part;GO:0044424//intracellular part;GO:0005622//intracellular;GO:0043226//organelle	GO:1901363//heterocyclic compound binding;GO:0003676//nucleic acid binding;GO:0001071//nucleic acid binding transcription factor activity;GO:0005488//binding;GO:0097159//organic cyclic compound binding	GO:0019222//regulation of metabolic process;GO:0065007//biological regulation;GO:0042221//response to chemical;GO:0060255//regulation of macromolecule metabolic process;GO:0050789//regulation of biological process;GO:0050896//response to stimulus;GO:0010033//response to organic substance;GO:0010468//regulation of gene expression
ncbi_106432173	CHG	ps03	12612201	12612400	*	2.97717e-11	5.17777e-09	25.0237	1.84	0.56	-1.71621	7.3871e-09	3.67845e-08	Upstream2kb	LOC106432173	PREDICTED: transcription factor DIVARICATA [Brassica oleracea var. oleracea] [Brassica oleracea]	-	-	-	-	GO:0043229//intracellular organelle;GO:0005623//cell;GO:0043227//membrane-bounded organelle;GO:0043231//intracellular membrane-bounded organelle;GO:0044464//cell part;GO:0044424//intracellular part;GO:0005622//intracellular;GO:0043226//organelle	GO:1901363//heterocyclic compound binding;GO:0003676//nucleic acid binding;GO:0001071//nucleic acid binding transcription factor activity;GO:0005488//binding;GO:0097159//organic cyclic compound binding	GO:0019222//regulation of metabolic process;GO:0065007//biological regulation;GO:0042221//response to chemical;GO:0060255//regulation of macromolecule metabolic process;GO:0050789//regulation of biological process;GO:0050896//response to stimulus;GO:0010033//response to organic substance;GO:0010468//regulation of gene expression
ncbi_106432173	CHG	ps03	12612301	12612500	*	6.60066e-15	2.10133e-12	42.8258	1.84	0.56	-1.71621	7.3871e-09	3.67845e-08	Upstream2kb	LOC106432173	PREDICTED: transcription factor DIVARICATA [Brassica oleracea var. oleracea] [Brassica oleracea]	-	-	-	-	GO:0043229//intracellular organelle;GO:0005623//cell;GO:0043227//membrane-bounded organelle;GO:0043231//intracellular membrane-bounded organelle;GO:0044464//cell part;GO:0044424//intracellular part;GO:0005622//intracellular;GO:0043226//organelle	GO:1901363//heterocyclic compound binding;GO:0003676//nucleic acid binding;GO:0001071//nucleic acid binding transcription factor activity;GO:0005488//binding;GO:0097159//organic cyclic compound binding	GO:0019222//regulation of metabolic process;GO:0065007//biological regulation;GO:0042221//response to chemical;GO:0060255//regulation of macromolecule metabolic process;GO:0050789//regulation of biological process;GO:0050896//response to stimulus;GO:0010033//response to organic substance;GO:0010468//regulation of gene expression
ncbi_106451195	CHG	NC_027761.2	6924001	6924200	*	5.37066e-15	1.73093e-12	-39.7046	0.94	3.64333	1.95453	6.34322e-24	6.53559e-23	Upstream2kb	LOC106451195	PREDICTED: transcription factor E2FA-like isoform X1 [Brassica napus]	-	-	-	-	GO:0044464//cell part;GO:0044424//intracellular part;GO:0032991//macromolecular complex;GO:0005623//cell;GO:0043229//intracellular organelle;GO:0043231//intracellular membrane-bounded organelle;GO:0043226//organelle;GO:0005622//intracellular;GO:0043234//protein complex;GO:0043227//membrane-bounded organelle	GO:0001071//nucleic acid binding transcription factor activity	GO:0046483//heterocycle metabolic process;GO:0044238//primary metabolic process;GO:0090304//nucleic acid metabolic process;GO:0060255//regulation of macromolecule metabolic process;GO:0044710//single-organism metabolic process;GO:0006753//nucleoside phosphate metabolic process;GO:0034645//cellular macromolecule biosynthetic process;GO:0006351//transcription, DNA-templated;GO:0034641//cellular nit…
ncbi_106451195	CHG	NC_027761.2	6924501	6924700	*	2.62427e-06	0.000139366	-26.5382	0.94	3.64333	1.95453	6.34322e-24	6.53559e-23	Upstream2kb	LOC106451195	PREDICTED: transcription factor E2FA-like isoform X1 [Brassica napus]	-	-	-	-	GO:0044464//cell part;GO:0044424//intracellular part;GO:0032991//macromolecular complex;GO:0005623//cell;GO:0043229//intracellular organelle;GO:0043231//intracellular membrane-bounded organelle;GO:0043226//organelle;GO:0005622//intracellular;GO:0043234//protein complex;GO:0043227//membrane-bounded organelle	GO:0001071//nucleic acid binding transcription factor activity	GO:0046483//heterocycle metabolic process;GO:0044238//primary metabolic process;GO:0090304//nucleic acid metabolic process;GO:0060255//regulation of macromolecule metabolic process;GO:0044710//single-organism metabolic process;GO:0006753//nucleoside phosphate metabolic process;GO:0034645//cellular macromolecule biosynthetic process;GO:0006351//transcription, DNA-templated;GO:0034641//cellular nit…
ncbi_106451195	CHG	NC_027761.2	6924601	6924800	*	3.91716e-11	6.65748e-09	-37.7433	0.94	3.64333	1.95453	6.34322e-24	6.53559e-23	Upstream2kb	LOC106451195	PREDICTED: transcription factor E2FA-like isoform X1 [Brassica napus]	-	-	-	-	GO:0044464//cell part;GO:0044424//intracellular part;GO:0032991//macromolecular complex;GO:0005623//cell;GO:0043229//intracellular organelle;GO:0043231//intracellular membrane-bounded organelle;GO:0043226//organelle;GO:0005622//intracellular;GO:0043234//protein complex;GO:0043227//membrane-bounded organelle	GO:0001071//nucleic acid binding transcription factor activity	GO:0046483//heterocycle metabolic process;GO:0044238//primary metabolic process;GO:0090304//nucleic acid metabolic process;GO:0060255//regulation of macromolecule metabolic process;GO:0044710//single-organism metabolic process;GO:0006753//nucleoside phosphate metabolic process;GO:0034645//cellular macromolecule biosynthetic process;GO:0006351//transcription, DNA-templated;GO:0034641//cellular nit…
ncbi_106451195	CHH	NC_027761.2	6923901	6924100	*	4.76995e-09	2.95592e-07	15	0.94	3.64333	1.95453	6.34322e-24	6.53559e-23	Upstream2kb	LOC106451195	PREDICTED: transcription factor E2FA-like isoform X1 [Brassica napus]	-	-	-	-	GO:0044464//cell part;GO:0044424//intracellular part;GO:0032991//macromolecular complex;GO:0005623//cell;GO:0043229//intracellular organelle;GO:0043231//intracellular membrane-bounded organelle;GO:0043226//organelle;GO:0005622//intracellular;GO:0043234//protein complex;GO:0043227//membrane-bounded organelle	GO:0001071//nucleic acid binding transcription factor activity	GO:0046483//heterocycle metabolic process;GO:0044238//primary metabolic process;GO:0090304//nucleic acid metabolic process;GO:0060255//regulation of macromolecule metabolic process;GO:0044710//single-organism metabolic process;GO:0006753//nucleoside phosphate metabolic process;GO:0034645//cellular macromolecule biosynthetic process;GO:0006351//transcription, DNA-templated;GO:0034641//cellular nit…
ncbi_106370921	CG	NC_027766.2	4474101	4474300	*	1.2386e-18	1.43272e-16	82.2222	2.81	8.62	1.61712	5.5708e-25	5.94684e-24	Genebody	LOC106370921	BnaA10g01000D [Brassica napus]	-	-	-	-	GO:0043229//intracellular organelle;GO:0043231//intracellular membrane-bounded organelle;GO:0005622//intracellular;GO:0043227//membrane-bounded organelle;GO:0005737//cytoplasm;GO:0044464//cell part;GO:0044424//intracellular part;GO:0044444//cytoplasmic part;GO:0043226//organelle;GO:0005623//cell	GO:0003676//nucleic acid binding;GO:0005488//binding;GO:0001071//nucleic acid binding transcription factor activity;GO:0000988//transcription factor activity, protein binding;GO:1901363//heterocyclic compound binding;GO:0000989//transcription factor activity, transcription factor binding;GO:0097159//organic cyclic compound binding	GO:0010556//regulation of macromolecule biosynthetic process;GO:0071495//cellular response to endogenous stimulus;GO:0009719//response to endogenous stimulus;GO:0032870//cellular response to hormone stimulus;GO:0051252//regulation of RNA metabolic process;GO:0070887//cellular response to chemical stimulus;GO:0071310//cellular response to organic substance;GO:0007602//phototransduction;GO:0051716/…
ncbi_106370921	CG	NC_027766.2	4474401	4474600	*	8.02343e-05	0.00138669	31.25	2.81	8.62	1.61712	5.5708e-25	5.94684e-24	Genebody	LOC106370921	BnaA10g01000D [Brassica napus]	-	-	-	-	GO:0043229//intracellular organelle;GO:0043231//intracellular membrane-bounded organelle;GO:0005622//intracellular;GO:0043227//membrane-bounded organelle;GO:0005737//cytoplasm;GO:0044464//cell part;GO:0044424//intracellular part;GO:0044444//cytoplasmic part;GO:0043226//organelle;GO:0005623//cell	GO:0003676//nucleic acid binding;GO:0005488//binding;GO:0001071//nucleic acid binding transcription factor activity;GO:0000988//transcription factor activity, protein binding;GO:1901363//heterocyclic compound binding;GO:0000989//transcription factor activity, transcription factor binding;GO:0097159//organic cyclic compound binding	GO:0010556//regulation of macromolecule biosynthetic process;GO:0071495//cellular response to endogenous stimulus;GO:0009719//response to endogenous stimulus;GO:0032870//cellular response to hormone stimulus;GO:0051252//regulation of RNA metabolic process;GO:0070887//cellular response to chemical stimulus;GO:0071310//cellular response to organic substance;GO:0007602//phototransduction;GO:0051716/…
ncbi_106370921	CHG	NC_027766.2	4474101	4474300	*	6.6312e-15	2.11061e-12	38.2114	2.81	8.62	1.61712	5.5708e-25	5.94684e-24	Genebody	LOC106370921	BnaA10g01000D [Brassica napus]	-	-	-	-	GO:0043229//intracellular organelle;GO:0043231//intracellular membrane-bounded organelle;GO:0005622//intracellular;GO:0043227//membrane-bounded organelle;GO:0005737//cytoplasm;GO:0044464//cell part;GO:0044424//intracellular part;GO:0044444//cytoplasmic part;GO:0043226//organelle;GO:0005623//cell	GO:0003676//nucleic acid binding;GO:0005488//binding;GO:0001071//nucleic acid binding transcription factor activity;GO:0000988//transcription factor activity, protein binding;GO:1901363//heterocyclic compound binding;GO:0000989//transcription factor activity, transcription factor binding;GO:0097159//organic cyclic compound binding	GO:0010556//regulation of macromolecule biosynthetic process;GO:0071495//cellular response to endogenous stimulus;GO:0009719//response to endogenous stimulus;GO:0032870//cellular response to hormone stimulus;GO:0051252//regulation of RNA metabolic process;GO:0070887//cellular response to chemical stimulus;GO:0071310//cellular response to organic substance;GO:0007602//phototransduction;GO:0051716/…
ncbi_106370921	CHG	NC_027766.2	4474201	4474400	*	1.28935e-13	3.38902e-11	43.4211	2.81	8.62	1.61712	5.5708e-25	5.94684e-24	Genebody	LOC106370921	BnaA10g01000D [Brassica napus]	-	-	-	-	GO:0043229//intracellular organelle;GO:0043231//intracellular membrane-bounded organelle;GO:0005622//intracellular;GO:0043227//membrane-bounded organelle;GO:0005737//cytoplasm;GO:0044464//cell part;GO:0044424//intracellular part;GO:0044444//cytoplasmic part;GO:0043226//organelle;GO:0005623//cell	GO:0003676//nucleic acid binding;GO:0005488//binding;GO:0001071//nucleic acid binding transcription factor activity;GO:0000988//transcription factor activity, protein binding;GO:1901363//heterocyclic compound binding;GO:0000989//transcription factor activity, transcription factor binding;GO:0097159//organic cyclic compound binding	GO:0010556//regulation of macromolecule biosynthetic process;GO:0071495//cellular response to endogenous stimulus;GO:0009719//response to endogenous stimulus;GO:0032870//cellular response to hormone stimulus;GO:0051252//regulation of RNA metabolic process;GO:0070887//cellular response to chemical stimulus;GO:0071310//cellular response to organic substance;GO:0007602//phototransduction;GO:0051716/…
ncbi_106370921	CHG	NC_027766.2	4474301	4474500	*	6.96279e-08	5.78507e-06	33.0508	2.81	8.62	1.61712	5.5708e-25	5.94684e-24	Genebody	LOC106370921	BnaA10g01000D [Brassica napus]	-	-	-	-	GO:0043229//intracellular organelle;GO:0043231//intracellular membrane-bounded organelle;GO:0005622//intracellular;GO:0043227//membrane-bounded organelle;GO:0005737//cytoplasm;GO:0044464//cell part;GO:0044424//intracellular part;GO:0044444//cytoplasmic part;GO:0043226//organelle;GO:0005623//cell	GO:0003676//nucleic acid binding;GO:0005488//binding;GO:0001071//nucleic acid binding transcription factor activity;GO:0000988//transcription factor activity, protein binding;GO:1901363//heterocyclic compound binding;GO:0000989//transcription factor activity, transcription factor binding;GO:0097159//organic cyclic compound binding	GO:0010556//regulation of macromolecule biosynthetic process;GO:0071495//cellular response to endogenous stimulus;GO:0009719//response to endogenous stimulus;GO:0032870//cellular response to hormone stimulus;GO:0051252//regulation of RNA metabolic process;GO:0070887//cellular response to chemical stimulus;GO:0071310//cellular response to organic substance;GO:0007602//phototransduction;GO:0051716/…
ncbi_106370921	CHH	NC_027766.2	4474201	4474400	*	5.4948e-10	4.20704e-08	18.4564	2.81	8.62	1.61712	5.5708e-25	5.94684e-24	Genebody	LOC106370921	BnaA10g01000D [Brassica napus]	-	-	-	-	GO:0043229//intracellular organelle;GO:0043231//intracellular membrane-bounded organelle;GO:0005622//intracellular;GO:0043227//membrane-bounded organelle;GO:0005737//cytoplasm;GO:0044464//cell part;GO:0044424//intracellular part;GO:0044444//cytoplasmic part;GO:0043226//organelle;GO:0005623//cell	GO:0003676//nucleic acid binding;GO:0005488//binding;GO:0001071//nucleic acid binding transcription factor activity;GO:0000988//transcription factor activity, protein binding;GO:1901363//heterocyclic compound binding;GO:0000989//transcription factor activity, transcription factor binding;GO:0097159//organic cyclic compound binding	GO:0010556//regulation of macromolecule biosynthetic process;GO:0071495//cellular response to endogenous stimulus;GO:0009719//response to endogenous stimulus;GO:0032870//cellular response to hormone stimulus;GO:0051252//regulation of RNA metabolic process;GO:0070887//cellular response to chemical stimulus;GO:0071310//cellular response to organic substance;GO:0007602//phototransduction;GO:0051716/…
ncbi_106370921	CHH	NC_027766.2	4474301	4474500	*	5.00249e-09	3.08595e-07	18.8406	2.81	8.62	1.61712	5.5708e-25	5.94684e-24	Genebody	LOC106370921	BnaA10g01000D [Brassica napus]	-	-	-	-	GO:0043229//intracellular organelle;GO:0043231//intracellular membrane-bounded organelle;GO:0005622//intracellular;GO:0043227//membrane-bounded organelle;GO:0005737//cytoplasm;GO:0044464//cell part;GO:0044424//intracellular part;GO:0044444//cytoplasmic part;GO:0043226//organelle;GO:0005623//cell	GO:0003676//nucleic acid binding;GO:0005488//binding;GO:0001071//nucleic acid binding transcription factor activity;GO:0000988//transcription factor activity, protein binding;GO:1901363//heterocyclic compound binding;GO:0000989//transcription factor activity, transcription factor binding;GO:0097159//organic cyclic compound binding	GO:0010556//regulation of macromolecule biosynthetic process;GO:0071495//cellular response to endogenous stimulus;GO:0009719//response to endogenous stimulus;GO:0032870//cellular response to hormone stimulus;GO:0051252//regulation of RNA metabolic process;GO:0070887//cellular response to chemical stimulus;GO:0071310//cellular response to organic substance;GO:0007602//phototransduction;GO:0051716/…
ncbi_106449308	CG	NC_027759.2	47396501	47396700	*	6.82471e-07	1.92478e-05	33.7002	0.636667	0.001	-9.31439	5.02439e-09	2.53098e-08	Upstream2kb	LOC106449308	PREDICTED: protein PHR1-LIKE 1-like [Brassica napus]	-	-	-	-	-	-	-
ncbi_106449308	CG	NC_027759.2	47396501	47396700	*	6.82471e-07	1.92478e-05	33.7002	0.636667	0.001	-9.31439	5.02439e-09	2.53098e-08	Genebody	LOC106449308	PREDICTED: protein PHR1-LIKE 1-like [Brassica napus]	-	-	-	-	-	-	-
ncbi_106353949	CG	NC_027763.2	19108101	19108300	*	1.10478e-08	4.28366e-07	28.9474	5.19667	15.35	1.56258	6.66074e-40	1.06471e-38	Upstream2kb	LOC106353949	PREDICTED: transcription factor MYB1R1-like [Brassica napus]	-	-	-	-	GO:0005622//intracellular;GO:0043227//membrane-bounded organelle;GO:0005623//cell;GO:0043229//intracellular organelle;GO:0043231//intracellular membrane-bounded organelle;GO:0044464//cell part;GO:0044424//intracellular part;GO:0043226//organelle	GO:0001071//nucleic acid binding transcription factor activity;GO:0005488//binding	GO:0010035//response to inorganic substance;GO:0060255//regulation of macromolecule metabolic process;GO:0050789//regulation of biological process;GO:0006970//response to osmotic stress;GO:0065007//biological regulation;GO:0009725//response to hormone;GO:0009628//response to abiotic stimulus;GO:0009719//response to endogenous stimulus;GO:0019222//regulation of metabolic process;GO:0010033//respon…
ncbi_106353949	CG	NC_027763.2	19108401	19108600	*	4.19075e-05	0.00078282	37.1795	5.19667	15.35	1.56258	6.66074e-40	1.06471e-38	Upstream2kb	LOC106353949	PREDICTED: transcription factor MYB1R1-like [Brassica napus]	-	-	-	-	GO:0005622//intracellular;GO:0043227//membrane-bounded organelle;GO:0005623//cell;GO:0043229//intracellular organelle;GO:0043231//intracellular membrane-bounded organelle;GO:0044464//cell part;GO:0044424//intracellular part;GO:0043226//organelle	GO:0001071//nucleic acid binding transcription factor activity;GO:0005488//binding	GO:0010035//response to inorganic substance;GO:0060255//regulation of macromolecule metabolic process;GO:0050789//regulation of biological process;GO:0006970//response to osmotic stress;GO:0065007//biological regulation;GO:0009725//response to hormone;GO:0009628//response to abiotic stimulus;GO:0009719//response to endogenous stimulus;GO:0019222//regulation of metabolic process;GO:0010033//respon…
ncbi_106353949	CG	NC_027763.2	19108501	19108700	*	4.28025e-07	1.25735e-05	30.913	5.19667	15.35	1.56258	6.66074e-40	1.06471e-38	Upstream2kb	LOC106353949	PREDICTED: transcription factor MYB1R1-like [Brassica napus]	-	-	-	-	GO:0005622//intracellular;GO:0043227//membrane-bounded organelle;GO:0005623//cell;GO:0043229//intracellular organelle;GO:0043231//intracellular membrane-bounded organelle;GO:0044464//cell part;GO:0044424//intracellular part;GO:0043226//organelle	GO:0001071//nucleic acid binding transcription factor activity;GO:0005488//binding	GO:0010035//response to inorganic substance;GO:0060255//regulation of macromolecule metabolic process;GO:0050789//regulation of biological process;GO:0006970//response to osmotic stress;GO:0065007//biological regulation;GO:0009725//response to hormone;GO:0009628//response to abiotic stimulus;GO:0009719//response to endogenous stimulus;GO:0019222//regulation of metabolic process;GO:0010033//respon…
ncbi_106353949	CG	NC_027763.2	19108501	19108700	*	4.28025e-07	1.25735e-05	30.913	5.19667	15.35	1.56258	6.66074e-40	1.06471e-38	Genebody	LOC106353949	PREDICTED: transcription factor MYB1R1-like [Brassica napus]	-	-	-	-	GO:0005622//intracellular;GO:0043227//membrane-bounded organelle;GO:0005623//cell;GO:0043229//intracellular organelle;GO:0043231//intracellular membrane-bounded organelle;GO:0044464//cell part;GO:0044424//intracellular part;GO:0043226//organelle	GO:0001071//nucleic acid binding transcription factor activity;GO:0005488//binding	GO:0010035//response to inorganic substance;GO:0060255//regulation of macromolecule metabolic process;GO:0050789//regulation of biological process;GO:0006970//response to osmotic stress;GO:0065007//biological regulation;GO:0009725//response to hormone;GO:0009628//response to abiotic stimulus;GO:0009719//response to endogenous stimulus;GO:0019222//regulation of metabolic process;GO:0010033//respon…
ncbi_106353949	CHH	NC_027763.2	19107101	19107300	*	0.000215408	0.00308905	-21.9048	5.19667	15.35	1.56258	6.66074e-40	1.06471e-38	Upstream2kb	LOC106353949	PREDICTED: transcription factor MYB1R1-like [Brassica napus]	-	-	-	-	GO:0005622//intracellular;GO:0043227//membrane-bounded organelle;GO:0005623//cell;GO:0043229//intracellular organelle;GO:0043231//intracellular membrane-bounded organelle;GO:0044464//cell part;GO:0044424//intracellular part;GO:0043226//organelle	GO:0001071//nucleic acid binding transcription factor activity;GO:0005488//binding	GO:0010035//response to inorganic substance;GO:0060255//regulation of macromolecule metabolic process;GO:0050789//regulation of biological process;GO:0006970//response to osmotic stress;GO:0065007//biological regulation;GO:0009725//response to hormone;GO:0009628//response to abiotic stimulus;GO:0009719//response to endogenous stimulus;GO:0019222//regulation of metabolic process;GO:0010033//respon…
ncbi_106351099	CHH	NC_027767.2	50234801	50235000	*	5.232e-08	2.51035e-06	21.1313	0.0733333	0.32	2.12553	0.00669722	0.0166408	Upstream2kb	LOC106351099	PREDICTED: transcription factor MYB108-like [Brassica napus]	-	-	-	-	GO:0043226//organelle;GO:0005623//cell;GO:0043227//membrane-bounded organelle;GO:0043231//intracellular membrane-bounded organelle;GO:0044424//intracellular part;GO:0043229//intracellular organelle;GO:0044464//cell part;GO:0005622//intracellular	GO:0001071//nucleic acid binding transcription factor activity;GO:1901363//heterocyclic compound binding;GO:0003676//nucleic acid binding;GO:0005488//binding;GO:0097159//organic cyclic compound binding	GO:0050794//regulation of cellular process;GO:0007165//signal transduction;GO:0006952//defense response;GO:0009628//response to abiotic stimulus;GO:0071495//cellular response to endogenous stimulus;GO:0043170//macromolecule metabolic process;GO:0014070//response to organic cyclic compound;GO:0006082//organic acid metabolic process;GO:0043436//oxoacid metabolic process;GO:0009755//hormone-mediated…
ncbi_106412404	CHG	NC_027773.2	44762701	44762900	*	1.42143e-09	1.75977e-07	-46.0344	0.243333	1.98	3.02449	4.74076e-14	3.22693e-13	Downstream2kb	LOC106412404	PREDICTED: transcription factor MYB90-like isoform X1 [Brassica napus]	-	-	-	-	-	GO:0005488//binding	-
ncbi_106412404	CHG	NC_027773.2	44762801	44763000	*	1.6602e-05	0.000673289	-33.8847	0.243333	1.98	3.02449	4.74076e-14	3.22693e-13	Downstream2kb	LOC106412404	PREDICTED: transcription factor MYB90-like isoform X1 [Brassica napus]	-	-	-	-	-	GO:0005488//binding	-
ncbi_106412404	CHH	NC_027773.2	44763901	44764100	*	1.72358e-13	2.53891e-11	-15.3434	0.243333	1.98	3.02449	4.74076e-14	3.22693e-13	Downstream2kb	LOC106412404	PREDICTED: transcription factor MYB90-like isoform X1 [Brassica napus]	-	-	-	-	-	GO:0005488//binding	-
ncbi_106428851	CG	NC_027761.2	23103401	23103600	*	2.22884e-21	3.16753e-19	37.7551	0.39	1.32	1.75899	0.000425728	0.00129827	Upstream2kb	LOC106428851	PREDICTED: transcription factor MYB21-like [Brassica napus]	-	-	-	-	-	-	-
ncbi_106428851	CHG	NC_027761.2	23103401	23103600	*	8.92411e-19	4.74086e-16	42.5	0.39	1.32	1.75899	0.000425728	0.00129827	Upstream2kb	LOC106428851	PREDICTED: transcription factor MYB21-like [Brassica napus]	-	-	-	-	-	-	-
ncbi_106428851	CHH	NC_027761.2	23103401	23103600	*	4.64031e-17	1.15614e-14	22.3615	0.39	1.32	1.75899	0.000425728	0.00129827	Upstream2kb	LOC106428851	PREDICTED: transcription factor MYB21-like [Brassica napus]	-	-	-	-	-	-	-
ncbi_106428790	CHH	NC_027759.2	46667401	46667600	*	1.15493e-11	1.23948e-09	-41.0309	0.416667	0.001	-8.70275	0.000869319	0.0025284	Downstream2kb	LOC106428790	PREDICTED: transcription factor MYB32-like [Brassica rapa]	-	-	-	-	GO:0044424//intracellular part;GO:0043229//intracellular organelle;GO:0005622//intracellular;GO:0044464//cell part;GO:0043227//membrane-bounded organelle;GO:0005623//cell;GO:0043226//organelle;GO:0043231//intracellular membrane-bounded organelle	GO:0097159//organic cyclic compound binding;GO:0003676//nucleic acid binding;GO:0001071//nucleic acid binding transcription factor activity;GO:1901363//heterocyclic compound binding;GO:0005488//binding	GO:0006950//response to stress;GO:0050896//response to stimulus;GO:0009725//response to hormone;GO:0042221//response to chemical;GO:0010033//response to organic substance;GO:0010038//response to metal ion;GO:0007154//cell communication;GO:0010468//regulation of gene expression;GO:0006970//response to osmotic stress;GO:0043170//macromolecule metabolic process;GO:0009719//response to endogenous sti…
ncbi_106428790	CHH	NC_027759.2	46667501	46667700	*	1.42272e-12	1.79735e-10	-42.5271	0.416667	0.001	-8.70275	0.000869319	0.0025284	Downstream2kb	LOC106428790	PREDICTED: transcription factor MYB32-like [Brassica rapa]	-	-	-	-	GO:0044424//intracellular part;GO:0043229//intracellular organelle;GO:0005622//intracellular;GO:0044464//cell part;GO:0043227//membrane-bounded organelle;GO:0005623//cell;GO:0043226//organelle;GO:0043231//intracellular membrane-bounded organelle	GO:0097159//organic cyclic compound binding;GO:0003676//nucleic acid binding;GO:0001071//nucleic acid binding transcription factor activity;GO:1901363//heterocyclic compound binding;GO:0005488//binding	GO:0006950//response to stress;GO:0050896//response to stimulus;GO:0009725//response to hormone;GO:0042221//response to chemical;GO:0010033//response to organic substance;GO:0010038//response to metal ion;GO:0007154//cell communication;GO:0010468//regulation of gene expression;GO:0006970//response to osmotic stress;GO:0043170//macromolecule metabolic process;GO:0009719//response to endogenous sti…
ncbi_106374996	CHH	NC_027764.2	23275301	23275500	*	5.40194e-15	1.00532e-12	-18.9299	0.0266667	0.32	3.58496	0.000124004	0.000408025	Upstream2kb	LOC106374996	PREDICTED: transcription factor MYB34 [Brassica rapa]	-	-	-	-	-	-	-
ncbi_106374996	CHH	NC_027764.2	23275401	23275600	*	3.47774e-05	0.000683962	-15.8824	0.0266667	0.32	3.58496	0.000124004	0.000408025	Upstream2kb	LOC106374996	PREDICTED: transcription factor MYB34 [Brassica rapa]	-	-	-	-	-	-	-
ncbi_111204356	CHG	NC_027769.2	12151901	12152100	*	0.000109629	0.00321628	25.8065	1.58333	0.37	-2.09737	2.57341e-05	9.20882e-05	Genebody	LOC111204356	BnaCnng47140D [Brassica napus]	-	-	-	-	GO:0005622//intracellular;GO:0043229//intracellular organelle;GO:0043226//organelle;GO:0044464//cell part;GO:0043227//membrane-bounded organelle;GO:0044424//intracellular part;GO:0005623//cell;GO:0043231//intracellular membrane-bounded organelle	GO:1901363//heterocyclic compound binding;GO:0046872//metal ion binding;GO:0003676//nucleic acid binding;GO:0043167//ion binding;GO:0043169//cation binding;GO:0005488//binding;GO:0097159//organic cyclic compound binding;GO:0001071//nucleic acid binding transcription factor activity;GO:0046914//transition metal ion binding	GO:0060255//regulation of macromolecule metabolic process;GO:0065007//biological regulation;GO:0019222//regulation of metabolic process;GO:0050789//regulation of biological process;GO:0010468//regulation of gene expression
ncbi_106379671	CG	NC_027768.2	39205101	39205300	*	1.77118e-08	6.64628e-07	35.4301	0.956667	0.05	-4.25802	5.83677e-08	2.71166e-07	Upstream2kb	LOC106379671	PREDICTED: transcription factor ORG3-like [Brassica napus]	-	-	-	-	-	-	-
ncbi_106379671	CG	NC_027768.2	39206201	39206400	*	6.6594e-43	3.2051e-40	93.2773	0.956667	0.05	-4.25802	5.83677e-08	2.71166e-07	Upstream2kb	LOC106379671	PREDICTED: transcription factor ORG3-like [Brassica napus]	-	-	-	-	-	-	-
ncbi_106379671	CG	NC_027768.2	39206301	39206500	*	9.15103e-41	3.98051e-38	90.9836	0.956667	0.05	-4.25802	5.83677e-08	2.71166e-07	Upstream2kb	LOC106379671	PREDICTED: transcription factor ORG3-like [Brassica napus]	-	-	-	-	-	-	-
ncbi_106379671	CG	NC_027768.2	39209701	39209900	*	1.2162e-06	3.26015e-05	45.1613	0.956667	0.05	-4.25802	5.83677e-08	2.71166e-07	Downstream2kb	LOC106379671	PREDICTED: transcription factor ORG3-like [Brassica napus]	-	-	-	-	-	-	-
ncbi_106420686	CHH	NC_027760.2	431601	431800	*	1.93033e-09	1.30929e-07	-26.483	0.303333	1.03667	1.77298	1.08596e-05	4.05382e-05	Upstream2kb	LOC106420686	PREDICTED: transcription factor TCP15-like [Brassica napus]	-	-	-	-	-	-	-
ncbi_106403579	CHH	NC_027772.2	38308801	38309000	*	2.55295e-09	1.68532e-07	-23.5956	0.84	2.92667	1.8008	2.89148e-07	1.26209e-06	Upstream2kb	LOC106403579	PREDICTED: transcription factor TCP15-like [Brassica napus]	-	-	-	-	-	-	-
ncbi_106403579	CHH	NC_027772.2	38309801	38310000	*	3.17435e-08	1.60936e-06	15.058	0.84	2.92667	1.8008	2.89148e-07	1.26209e-06	Upstream2kb	LOC106403579	PREDICTED: transcription factor TCP15-like [Brassica napus]	-	-	-	-	-	-	-
ncbi_106377140	CHH	NC_027769.2	2024001	2024200	*	1.86437e-12	2.31052e-10	17.5824	0.79	1.75333	1.15018	0.000891755	0.00258858	Genebody	LOC106377140	PREDICTED: transcription factor-like protein DPA [Brassica napus]	-	-	-	-	-	-	-
ncbi_106390443	CG	NC_027769.2	7539201	7539400	*	1.66335e-06	4.33357e-05	32.8767	3.31333	10.2333	1.62692	4.50977e-42	7.58898e-41	Genebody	LOC106390443	PREDICTED: trihelix transcription factor ASIL2 [Brassica napus]	-	-	-	-	-	-	-
ncbi_106390443	CG	NC_027769.2	7539301	7539500	*	8.85066e-07	2.44153e-05	32.9787	3.31333	10.2333	1.62692	4.50977e-42	7.58898e-41	Genebody	LOC106390443	PREDICTED: trihelix transcription factor ASIL2 [Brassica napus]	-	-	-	-	-	-	-
ncbi_111215759	CHH	NC_027761.2	29134401	29134600	*	9.20846e-18	2.517e-15	-27.3521	1.48	3.68667	1.31672	4.13276e-10	2.24733e-09	Upstream2kb	LOC111215759	PREDICTED: trihelix transcription factor ASIL2-like [Brassica rapa]	-	-	-	-	GO:0044424//intracellular part;GO:0043231//intracellular membrane-bounded organelle;GO:0005623//cell;GO:0044464//cell part;GO:0043226//organelle;GO:0043227//membrane-bounded organelle;GO:0005622//intracellular;GO:0043229//intracellular organelle	GO:0001071//nucleic acid binding transcription factor activity	GO:0051716//cellular response to stimulus;GO:0044260//cellular macromolecule metabolic process;GO:0009987//cellular process;GO:1901360//organic cyclic compound metabolic process;GO:0009314//response to radiation;GO:0010468//regulation of gene expression;GO:0006725//cellular aromatic compound metabolic process;GO:0019222//regulation of metabolic process;GO:0006974//cellular response to DNA damage …
ncbi_106402513	CG	NC_027774.2	3814201	3814400	*	0.000733811	0.00931736	30.9488	0.3	1.18667	1.98388	3.24619e-07	1.41022e-06	Downstream2kb	LOC106402513	PREDICTED: tubby-like F-box protein 6 [Brassica napus]	-	-	-	-	-	-	-
ncbi_106402513	CG	NC_027774.2	3814301	3814500	*	7.10105e-15	5.88701e-13	60.0424	0.3	1.18667	1.98388	3.24619e-07	1.41022e-06	Downstream2kb	LOC106402513	PREDICTED: tubby-like F-box protein 6 [Brassica napus]	-	-	-	-	-	-	-
ncbi_106402513	CG	NC_027774.2	3814401	3814600	*	2.97216e-23	4.82682e-21	97.561	0.3	1.18667	1.98388	3.24619e-07	1.41022e-06	Downstream2kb	LOC106402513	PREDICTED: tubby-like F-box protein 6 [Brassica napus]	-	-	-	-	-	-	-
ncbi_106402513	CG	NC_027774.2	3814501	3814700	*	8.96188e-22	1.31075e-19	91.5535	0.3	1.18667	1.98388	3.24619e-07	1.41022e-06	Downstream2kb	LOC106402513	PREDICTED: tubby-like F-box protein 6 [Brassica napus]	-	-	-	-	-	-	-
ncbi_106402513	CG	NC_027774.2	3815501	3815700	*	1.77301e-06	4.59237e-05	28.315	0.3	1.18667	1.98388	3.24619e-07	1.41022e-06	Downstream2kb	LOC106402513	PREDICTED: tubby-like F-box protein 6 [Brassica napus]	-	-	-	-	-	-	-
ncbi_106402513	CHG	NC_027774.2	3814701	3814900	*	2.76643e-19	1.56028e-16	-44.6711	0.3	1.18667	1.98388	3.24619e-07	1.41022e-06	Downstream2kb	LOC106402513	PREDICTED: tubby-like F-box protein 6 [Brassica napus]	-	-	-	-	-	-	-
ncbi_106402513	CHG	NC_027774.2	3814801	3815000	*	7.45779e-22	5.59744e-19	-37.7562	0.3	1.18667	1.98388	3.24619e-07	1.41022e-06	Downstream2kb	LOC106402513	PREDICTED: tubby-like F-box protein 6 [Brassica napus]	-	-	-	-	-	-	-
ncbi_106402513	CHG	NC_027774.2	3814901	3815100	*	1.0985e-08	1.11006e-06	-29.8777	0.3	1.18667	1.98388	3.24619e-07	1.41022e-06	Downstream2kb	LOC106402513	PREDICTED: tubby-like F-box protein 6 [Brassica napus]	-	-	-	-	-	-	-
ncbi_106402513	CHG	NC_027774.2	3815301	3815500	*	5.65845e-07	3.67609e-05	-25.603	0.3	1.18667	1.98388	3.24619e-07	1.41022e-06	Downstream2kb	LOC106402513	PREDICTED: tubby-like F-box protein 6 [Brassica napus]	-	-	-	-	-	-	-
ncbi_106402513	CHH	NC_027774.2	3816901	3817100	*	3.70043e-19	1.19888e-16	51.5873	0.3	1.18667	1.98388	3.24619e-07	1.41022e-06	Genebody	LOC106402513	PREDICTED: tubby-like F-box protein 6 [Brassica napus]	-	-	-	-	-	-	-
ncbi_106402513	CHH	NC_027774.2	3817001	3817200	*	7.09519e-19	2.21923e-16	43.1818	0.3	1.18667	1.98388	3.24619e-07	1.41022e-06	Genebody	LOC106402513	PREDICTED: tubby-like F-box protein 6 [Brassica napus]	-	-	-	-	-	-	-
ncbi_106402513	CHH	NC_027774.2	3814601	3814800	*	6.19972e-17	1.51917e-14	-25.1878	0.3	1.18667	1.98388	3.24619e-07	1.41022e-06	Downstream2kb	LOC106402513	PREDICTED: tubby-like F-box protein 6 [Brassica napus]	-	-	-	-	-	-	-
ncbi_106402513	CHH	NC_027774.2	3814701	3814900	*	5.56897e-35	7.82395e-32	-35.7139	0.3	1.18667	1.98388	3.24619e-07	1.41022e-06	Downstream2kb	LOC106402513	PREDICTED: tubby-like F-box protein 6 [Brassica napus]	-	-	-	-	-	-	-
ncbi_106402513	CHH	NC_027774.2	3814801	3815000	*	1.09625e-30	1.10524e-27	-28.4612	0.3	1.18667	1.98388	3.24619e-07	1.41022e-06	Downstream2kb	LOC106402513	PREDICTED: tubby-like F-box protein 6 [Brassica napus]	-	-	-	-	-	-	-
ncbi_106402513	CHH	NC_027774.2	3814901	3815100	*	4.13346e-21	1.67932e-18	-21.9233	0.3	1.18667	1.98388	3.24619e-07	1.41022e-06	Downstream2kb	LOC106402513	PREDICTED: tubby-like F-box protein 6 [Brassica napus]	-	-	-	-	-	-	-
ncbi_106446689	CHG	NC_027770.2	54834601	54834800	*	0.000113787	0.00331439	-25.5243	0.001	1.19333	10.2208	2.38747e-15	1.7403e-14	Upstream2kb	LOC106446689	PREDICTED: two-component response regulator ARR12 isoform X2 [Brassica oleracea var. oleracea] [Brassica oleracea]	Environmental Information Processing	Signal transduction	ko04075//Plant hormone signal transduction	K14491	-	-	-
ncbi_106446689	CHG	NC_027770.2	54834701	54834900	*	8.18702e-10	1.0688e-07	-39.9295	0.001	1.19333	10.2208	2.38747e-15	1.7403e-14	Upstream2kb	LOC106446689	PREDICTED: two-component response regulator ARR12 isoform X2 [Brassica oleracea var. oleracea] [Brassica oleracea]	Environmental Information Processing	Signal transduction	ko04075//Plant hormone signal transduction	K14491	-	-	-
ncbi_106446689	CHG	NC_027770.2	54834801	54835000	*	2.27341e-08	2.13008e-06	-31.6084	0.001	1.19333	10.2208	2.38747e-15	1.7403e-14	Upstream2kb	LOC106446689	PREDICTED: two-component response regulator ARR12 isoform X2 [Brassica oleracea var. oleracea] [Brassica oleracea]	Environmental Information Processing	Signal transduction	ko04075//Plant hormone signal transduction	K14491	-	-	-
ncbi_106417794	CG	NC_027768.2	10550901	10551100	*	2.68323e-05	0.000527297	26.5527	0.31	0.0866667	-1.83872	0.00760837	0.0186758	Upstream2kb	LOC106417794	PREDICTED: two-component response regulator ARR18 [Brassica napus]	Environmental Information Processing	Signal transduction	ko04075//Plant hormone signal transduction	K14491	-	-	-
ncbi_106417794	CHG	NC_027768.2	10550801	10551000	*	9.414e-07	5.73005e-05	36.3636	0.31	0.0866667	-1.83872	0.00760837	0.0186758	Upstream2kb	LOC106417794	PREDICTED: two-component response regulator ARR18 [Brassica napus]	Environmental Information Processing	Signal transduction	ko04075//Plant hormone signal transduction	K14491	-	-	-
ncbi_106417794	CHG	NC_027768.2	10550901	10551100	*	4.57994e-08	3.98551e-06	27.6923	0.31	0.0866667	-1.83872	0.00760837	0.0186758	Upstream2kb	LOC106417794	PREDICTED: two-component response regulator ARR18 [Brassica napus]	Environmental Information Processing	Signal transduction	ko04075//Plant hormone signal transduction	K14491	-	-	-
ncbi_106417794	CHH	NC_027768.2	10550801	10551000	*	2.33368e-08	1.22405e-06	19.3464	0.31	0.0866667	-1.83872	0.00760837	0.0186758	Upstream2kb	LOC106417794	PREDICTED: two-component response regulator ARR18 [Brassica napus]	Environmental Information Processing	Signal transduction	ko04075//Plant hormone signal transduction	K14491	-	-	-
ncbi_106417794	CHH	NC_027768.2	10550901	10551100	*	1.01923e-14	1.82063e-12	28.3526	0.31	0.0866667	-1.83872	0.00760837	0.0186758	Upstream2kb	LOC106417794	PREDICTED: two-component response regulator ARR18 [Brassica napus]	Environmental Information Processing	Signal transduction	ko04075//Plant hormone signal transduction	K14491	-	-	-
ncbi_106346524	CHH	NC_027770.2	27979101	27979300	*	1.75189e-06	5.40106e-05	-15.7569	24.17	3.86667	-2.64406	2.862e-105	1.2515e-103	Downstream2kb	LOC106346524	PREDICTED: two-component response regulator ARR4-like [Brassica napus]	Environmental Information Processing	Signal transduction	ko04075//Plant hormone signal transduction	K14492	GO:0044464//cell part;GO:0043227//membrane-bounded organelle;GO:0043229//intracellular organelle;GO:0044424//intracellular part;GO:0005623//cell;GO:0043231//intracellular membrane-bounded organelle;GO:0043226//organelle;GO:0005622//intracellular	GO:0003824//catalytic activity;GO:0016301//kinase activity;GO:0016772//transferase activity, transferring phosphorus-containing groups;GO:0016773//phosphotransferase activity, alcohol group as acceptor;GO:0004672//protein kinase activity;GO:0004871//signal transducer activity;GO:0005488//binding;GO:0016740//transferase activity	GO:0050789//regulation of biological process;GO:0010033//response to organic substance;GO:0006886//intracellular protein transport;GO:0006468//protein phosphorylation;GO:0060255//regulation of macromolecule metabolic process;GO:0065007//biological regulation;GO:0019538//protein metabolic process;GO:0044699//single-organism process;GO:0009058//biosynthetic process;GO:0006793//phosphorus metabolic …
ncbi_106424890	CG	NC_027769.2	50457701	50457900	*	2.99474e-13	2.10297e-11	33.3333	6.79667	2.07	-1.7152	9.83271e-18	8.02231e-17	Downstream2kb	LOC106424890	PREDICTED: two-component response regulator ARR6 [Brassica rapa]	Environmental Information Processing	Signal transduction	ko04075//Plant hormone signal transduction	K14492	GO:0005622//intracellular;GO:0043226//organelle;GO:0043227//membrane-bounded organelle;GO:0044464//cell part;GO:0043231//intracellular membrane-bounded organelle;GO:0044424//intracellular part;GO:0005623//cell;GO:0043229//intracellular organelle	GO:0005488//binding;GO:0004871//signal transducer activity	GO:0035556//intracellular signal transduction;GO:0060255//regulation of macromolecule metabolic process;GO:0010468//regulation of gene expression;GO:0009987//cellular process;GO:0044237//cellular metabolic process;GO:0044249//cellular biosynthetic process;GO:1901576//organic substance biosynthetic process;GO:0044699//single-organism process;GO:0042221//response to chemical;GO:0019222//regulation …
ncbi_106412097	CG	NC_027774.2	30498001	30498200	*	3.30172e-07	9.91467e-06	-37.473	7.22333	3.14667	-1.19884	3.02303e-14	2.07934e-13	Upstream2kb	LOC106412097	PREDICTED: two-component response regulator ARR9-like isoform X1 [Brassica napus]	Environmental Information Processing	Signal transduction	ko04075//Plant hormone signal transduction	K14492	-	-	-
ncbi_106382607	CG	NC_027768.2	65617601	65617800	*	2.59361e-13	1.83276e-11	45.5612	22.6133	6.96	-1.70001	5.58105e-60	1.30523e-58	Upstream2kb	LOC106382607	PREDICTED: two-component response regulator-like APRR5 isoform X2 [Brassica napus]	Organismal Systems	Environmental adaptation	ko04712//Circadian rhythm - plant	K12130	-	-	-
ncbi_106365636	CHH	NC_027765.2	878001	878200	*	2.5073e-05	0.000519883	16.7741	0.0833333	0.376667	2.17632	0.000679151	0.00200928	Downstream2kb	LOC106365636	BnaCnng01760D [Brassica napus]	-	-	-	-	-	-	-
ncbi_106371061	CHG	NC_027764.2	3835601	3835800	*	1.99348e-25	2.1443e-22	57.5527	0.21	1.2	2.51457	4.94254e-08	2.30942e-07	Downstream2kb	LOC106371061	BnaA10g05020D [Brassica napus]	-	-	-	-	-	-	-
ncbi_106371061	CHH	NC_027764.2	3835401	3835600	*	3.3571e-22	1.53364e-19	-28.3955	0.21	1.2	2.51457	4.94254e-08	2.30942e-07	Downstream2kb	LOC106371061	BnaA10g05020D [Brassica napus]	-	-	-	-	-	-	-
ncbi_106371061	CHH	NC_027764.2	3835601	3835800	*	2.34175e-13	3.37739e-11	26.0609	0.21	1.2	2.51457	4.94254e-08	2.30942e-07	Downstream2kb	LOC106371061	BnaA10g05020D [Brassica napus]	-	-	-	-	-	-	-
ncbi_106391486	CG	NC_027760.2	18820101	18820300	*	2.08468e-06	5.32231e-05	25	6.87667	0.656667	-3.38848	7.8451e-146	5.1341e-144	Upstream2kb	LOC106391486	BnaA04g21080D [Brassica napus]	-	-	-	-	GO:0044424//intracellular part;GO:0043227//membrane-bounded organelle;GO:0005623//cell;GO:0043229//intracellular organelle;GO:0043226//organelle;GO:0044464//cell part;GO:0043231//intracellular membrane-bounded organelle;GO:0005622//intracellular	GO:0016740//transferase activity;GO:0003824//catalytic activity;GO:0005488//binding;GO:0046872//metal ion binding;GO:0043167//ion binding;GO:0046914//transition metal ion binding;GO:0043169//cation binding	GO:0050789//regulation of biological process;GO:0009606//tropism;GO:0050896//response to stimulus;GO:0060255//regulation of macromolecule metabolic process;GO:0019222//regulation of metabolic process;GO:0009605//response to external stimulus;GO:0010468//regulation of gene expression;GO:0065007//biological regulation
ncbi_106391487	CG	NC_027760.2	18820101	18820300	*	2.08468e-06	5.32231e-05	25	0.933333	3.61667	1.9542	1.31261e-28	1.57032e-27	Genebody	LOC106391487	BnaA04g21080D [Brassica napus]	-	-	-	-	GO:0044424//intracellular part;GO:0005623//cell;GO:0043229//intracellular organelle;GO:0043231//intracellular membrane-bounded organelle;GO:0044464//cell part;GO:0043227//membrane-bounded organelle;GO:0043226//organelle;GO:0005622//intracellular	GO:0043169//cation binding;GO:0005488//binding;GO:0016740//transferase activity;GO:0003824//catalytic activity;GO:0046914//transition metal ion binding;GO:0043167//ion binding;GO:0046872//metal ion binding	GO:0050789//regulation of biological process;GO:0050896//response to stimulus;GO:0065007//biological regulation;GO:0009606//tropism;GO:0019222//regulation of metabolic process;GO:0060255//regulation of macromolecule metabolic process;GO:0010468//regulation of gene expression;GO:0009605//response to external stimulus
ncbi_106407763	CG	NC_027773.2	13873701	13873900	*	3.92255e-26	7.68612e-24	94.6667	0.43	0.943333	1.13343	0.0128736	0.0300274	Upstream2kb	LOC106407763	zinc finger family protein [Arabidopsis lyrata subsp. lyrata] [Arabidopsis lyrata]	-	-	-	-	GO:0044464//cell part;GO:0044424//intracellular part;GO:0043226//organelle;GO:0043231//intracellular membrane-bounded organelle;GO:0043229//intracellular organelle;GO:0005623//cell;GO:0043227//membrane-bounded organelle;GO:0005622//intracellular	GO:0001071//nucleic acid binding transcription factor activity;GO:0046872//metal ion binding;GO:0043169//cation binding;GO:0046914//transition metal ion binding;GO:0043167//ion binding;GO:0005488//binding	GO:0050789//regulation of biological process;GO:0019222//regulation of metabolic process;GO:0010468//regulation of gene expression;GO:0060255//regulation of macromolecule metabolic process;GO:0065007//biological regulation
ncbi_106407763	CG	NC_027773.2	13870601	13870800	*	9.16562e-06	0.000202402	-28.5859	0.43	0.943333	1.13343	0.0128736	0.0300274	Downstream2kb	LOC106407763	zinc finger family protein [Arabidopsis lyrata subsp. lyrata] [Arabidopsis lyrata]	-	-	-	-	GO:0044464//cell part;GO:0044424//intracellular part;GO:0043226//organelle;GO:0043231//intracellular membrane-bounded organelle;GO:0043229//intracellular organelle;GO:0005623//cell;GO:0043227//membrane-bounded organelle;GO:0005622//intracellular	GO:0001071//nucleic acid binding transcription factor activity;GO:0046872//metal ion binding;GO:0043169//cation binding;GO:0046914//transition metal ion binding;GO:0043167//ion binding;GO:0005488//binding	GO:0050789//regulation of biological process;GO:0019222//regulation of metabolic process;GO:0010468//regulation of gene expression;GO:0060255//regulation of macromolecule metabolic process;GO:0065007//biological regulation
ncbi_106407763	CHG	NC_027773.2	13872401	13872600	*	1.20889e-05	0.000515277	31.4584	0.43	0.943333	1.13343	0.0128736	0.0300274	Upstream2kb	LOC106407763	zinc finger family protein [Arabidopsis lyrata subsp. lyrata] [Arabidopsis lyrata]	-	-	-	-	GO:0044464//cell part;GO:0044424//intracellular part;GO:0043226//organelle;GO:0043231//intracellular membrane-bounded organelle;GO:0043229//intracellular organelle;GO:0005623//cell;GO:0043227//membrane-bounded organelle;GO:0005622//intracellular	GO:0001071//nucleic acid binding transcription factor activity;GO:0046872//metal ion binding;GO:0043169//cation binding;GO:0046914//transition metal ion binding;GO:0043167//ion binding;GO:0005488//binding	GO:0050789//regulation of biological process;GO:0019222//regulation of metabolic process;GO:0010468//regulation of gene expression;GO:0060255//regulation of macromolecule metabolic process;GO:0065007//biological regulation
ncbi_106407763	CHG	NC_027773.2	13869201	13869400	*	6.88541e-08	5.72757e-06	-31.2	0.43	0.943333	1.13343	0.0128736	0.0300274	Downstream2kb	LOC106407763	zinc finger family protein [Arabidopsis lyrata subsp. lyrata] [Arabidopsis lyrata]	-	-	-	-	GO:0044464//cell part;GO:0044424//intracellular part;GO:0043226//organelle;GO:0043231//intracellular membrane-bounded organelle;GO:0043229//intracellular organelle;GO:0005623//cell;GO:0043227//membrane-bounded organelle;GO:0005622//intracellular	GO:0001071//nucleic acid binding transcription factor activity;GO:0046872//metal ion binding;GO:0043169//cation binding;GO:0046914//transition metal ion binding;GO:0043167//ion binding;GO:0005488//binding	GO:0050789//regulation of biological process;GO:0019222//regulation of metabolic process;GO:0010468//regulation of gene expression;GO:0060255//regulation of macromolecule metabolic process;GO:0065007//biological regulation
ncbi_106407763	CHG	NC_027773.2	13869301	13869500	*	1.07304e-10	1.67615e-08	-26.6334	0.43	0.943333	1.13343	0.0128736	0.0300274	Downstream2kb	LOC106407763	zinc finger family protein [Arabidopsis lyrata subsp. lyrata] [Arabidopsis lyrata]	-	-	-	-	GO:0044464//cell part;GO:0044424//intracellular part;GO:0043226//organelle;GO:0043231//intracellular membrane-bounded organelle;GO:0043229//intracellular organelle;GO:0005623//cell;GO:0043227//membrane-bounded organelle;GO:0005622//intracellular	GO:0001071//nucleic acid binding transcription factor activity;GO:0046872//metal ion binding;GO:0043169//cation binding;GO:0046914//transition metal ion binding;GO:0043167//ion binding;GO:0005488//binding	GO:0050789//regulation of biological process;GO:0019222//regulation of metabolic process;GO:0010468//regulation of gene expression;GO:0060255//regulation of macromolecule metabolic process;GO:0065007//biological regulation
ncbi_106407763	CHH	NC_027773.2	13872401	13872600	*	9.24766e-08	4.15003e-06	22.1808	0.43	0.943333	1.13343	0.0128736	0.0300274	Upstream2kb	LOC106407763	zinc finger family protein [Arabidopsis lyrata subsp. lyrata] [Arabidopsis lyrata]	-	-	-	-	GO:0044464//cell part;GO:0044424//intracellular part;GO:0043226//organelle;GO:0043231//intracellular membrane-bounded organelle;GO:0043229//intracellular organelle;GO:0005623//cell;GO:0043227//membrane-bounded organelle;GO:0005622//intracellular	GO:0001071//nucleic acid binding transcription factor activity;GO:0046872//metal ion binding;GO:0043169//cation binding;GO:0046914//transition metal ion binding;GO:0043167//ion binding;GO:0005488//binding	GO:0050789//regulation of biological process;GO:0019222//regulation of metabolic process;GO:0010468//regulation of gene expression;GO:0060255//regulation of macromolecule metabolic process;GO:0065007//biological regulation
ncbi_106407763	CHH	NC_027773.2	13870501	13870700	*	1.46813e-05	0.000331278	17.8312	0.43	0.943333	1.13343	0.0128736	0.0300274	Downstream2kb	LOC106407763	zinc finger family protein [Arabidopsis lyrata subsp. lyrata] [Arabidopsis lyrata]	-	-	-	-	GO:0044464//cell part;GO:0044424//intracellular part;GO:0043226//organelle;GO:0043231//intracellular membrane-bounded organelle;GO:0043229//intracellular organelle;GO:0005623//cell;GO:0043227//membrane-bounded organelle;GO:0005622//intracellular	GO:0001071//nucleic acid binding transcription factor activity;GO:0046872//metal ion binding;GO:0043169//cation binding;GO:0046914//transition metal ion binding;GO:0043167//ion binding;GO:0005488//binding	GO:0050789//regulation of biological process;GO:0019222//regulation of metabolic process;GO:0010468//regulation of gene expression;GO:0060255//regulation of macromolecule metabolic process;GO:0065007//biological regulation
ncbi_106431373	CG	ps03	239201	239400	*	1.49232e-07	4.78131e-06	47.5991	0.0866667	0.54	2.63941	0.00397872	0.0103094	Downstream2kb	LOC106431373	APETALA3 [Brassica napus]	-	-	-	-	GO:0043231//intracellular membrane-bounded organelle;GO:0043226//organelle;GO:0043227//membrane-bounded organelle;GO:0005623//cell;GO:0043229//intracellular organelle;GO:0044424//intracellular part;GO:0005622//intracellular;GO:0044464//cell part	GO:1901363//heterocyclic compound binding;GO:0003676//nucleic acid binding;GO:0005488//binding;GO:0001071//nucleic acid binding transcription factor activity;GO:0097159//organic cyclic compound binding;GO:0005515//protein binding	GO:1901576//organic substance biosynthetic process;GO:0044767//single-organism developmental process;GO:0009653//anatomical structure morphogenesis;GO:0071840//cellular component organization or biogenesis;GO:0071704//organic substance metabolic process;GO:0071555//cell wall organization;GO:0044237//cellular metabolic process;GO:0048468//cell development;GO:0008152//metabolic process;GO:0034645//…
ncbi_106354746	CHG	NC_027759.2	7121001	7121200	*	2.30533e-16	9.04872e-14	-40.1158	21.5533	0.001	-14.3956	1.8182e-301	3.9552e-299	Upstream2kb	LOC106354746	PREDICTED: WRKY transcription factor 18-like [Brassica napus]	-	-	-	-	-	GO:1901363//heterocyclic compound binding;GO:0003677//DNA binding;GO:0005488//binding;GO:0097159//organic cyclic compound binding;GO:0003676//nucleic acid binding	GO:0050789//regulation of biological process;GO:0060255//regulation of macromolecule metabolic process;GO:0019222//regulation of metabolic process;GO:0010468//regulation of gene expression;GO:0065007//biological regulation
ncbi_106354746	CHG	NC_027759.2	7121101	7121300	*	1.31435e-38	3.93814e-35	-53.6205	21.5533	0.001	-14.3956	1.8182e-301	3.9552e-299	Upstream2kb	LOC106354746	PREDICTED: WRKY transcription factor 18-like [Brassica napus]	-	-	-	-	-	GO:1901363//heterocyclic compound binding;GO:0003677//DNA binding;GO:0005488//binding;GO:0097159//organic cyclic compound binding;GO:0003676//nucleic acid binding	GO:0050789//regulation of biological process;GO:0060255//regulation of macromolecule metabolic process;GO:0019222//regulation of metabolic process;GO:0010468//regulation of gene expression;GO:0065007//biological regulation
ncbi_106354746	CHG	NC_027759.2	7121201	7121400	*	3.66775e-38	1.07216e-34	-52.0886	21.5533	0.001	-14.3956	1.8182e-301	3.9552e-299	Upstream2kb	LOC106354746	PREDICTED: WRKY transcription factor 18-like [Brassica napus]	-	-	-	-	-	GO:1901363//heterocyclic compound binding;GO:0003677//DNA binding;GO:0005488//binding;GO:0097159//organic cyclic compound binding;GO:0003676//nucleic acid binding	GO:0050789//regulation of biological process;GO:0060255//regulation of macromolecule metabolic process;GO:0019222//regulation of metabolic process;GO:0010468//regulation of gene expression;GO:0065007//biological regulation
ncbi_106354746	CHG	NC_027759.2	7121301	7121500	*	6.25619e-18	2.9942e-15	-53.4295	21.5533	0.001	-14.3956	1.8182e-301	3.9552e-299	Upstream2kb	LOC106354746	PREDICTED: WRKY transcription factor 18-like [Brassica napus]	-	-	-	-	-	GO:1901363//heterocyclic compound binding;GO:0003677//DNA binding;GO:0005488//binding;GO:0097159//organic cyclic compound binding;GO:0003676//nucleic acid binding	GO:0050789//regulation of biological process;GO:0060255//regulation of macromolecule metabolic process;GO:0019222//regulation of metabolic process;GO:0010468//regulation of gene expression;GO:0065007//biological regulation
ncbi_106354746	CHH	NC_027759.2	7121301	7121500	*	3.54179e-09	2.26179e-07	-15.3698	21.5533	0.001	-14.3956	1.8182e-301	3.9552e-299	Upstream2kb	LOC106354746	PREDICTED: WRKY transcription factor 18-like [Brassica napus]	-	-	-	-	-	GO:1901363//heterocyclic compound binding;GO:0003677//DNA binding;GO:0005488//binding;GO:0097159//organic cyclic compound binding;GO:0003676//nucleic acid binding	GO:0050789//regulation of biological process;GO:0060255//regulation of macromolecule metabolic process;GO:0019222//regulation of metabolic process;GO:0010468//regulation of gene expression;GO:0065007//biological regulation
ncbi_106446122	CHH	NC_027764.2	16322301	16322500	*	1.185e-05	0.000276427	29.279	0.156667	1.67667	3.41983	3.42369e-15	2.47253e-14	Upstream2kb	LOC106446122	WRKY transcription factor 18-like [Brassica rapa]	-	-	-	-	GO:0005622//intracellular;GO:0044424//intracellular part;GO:0043226//organelle;GO:0043229//intracellular organelle;GO:0043231//intracellular membrane-bounded organelle;GO:0043227//membrane-bounded organelle;GO:0044464//cell part;GO:0005623//cell	GO:0003677//DNA binding;GO:0003676//nucleic acid binding;GO:1901363//heterocyclic compound binding;GO:0005515//protein binding;GO:0005488//binding;GO:0001071//nucleic acid binding transcription factor activity;GO:0097159//organic cyclic compound binding	GO:0010468//regulation of gene expression;GO:1901698//response to nitrogen compound;GO:0009620//response to fungus;GO:0001101//response to acid chemical;GO:0065007//biological regulation;GO:0043900//regulation of multi-organism process;GO:0009719//response to endogenous stimulus;GO:0043207//response to external biotic stimulus;GO:0002682//regulation of immune system process;GO:0044260//cellular m…
ncbi_106348144	CG	NC_027759.2	46971601	46971800	*	8.67147e-10	3.97097e-08	57.8136	1.88333	5.12667	1.44473	1.59262e-12	1.00209e-11	Upstream2kb	LOC106348144	PREDICTED: WUSCHEL-related homeobox 13 [Brassica napus]	-	-	-	-	GO:0043231//intracellular membrane-bounded organelle;GO:0044424//intracellular part;GO:0043229//intracellular organelle;GO:0005622//intracellular;GO:0005623//cell;GO:0043227//membrane-bounded organelle;GO:0044464//cell part;GO:0043226//organelle	GO:0097159//organic cyclic compound binding;GO:1901363//heterocyclic compound binding;GO:0001071//nucleic acid binding transcription factor activity;GO:0003676//nucleic acid binding;GO:0005488//binding	GO:0010468//regulation of gene expression;GO:0065007//biological regulation;GO:0050789//regulation of biological process;GO:0009058//biosynthetic process;GO:0044707//single-multicellular organism process;GO:0009059//macromolecule biosynthetic process;GO:0060255//regulation of macromolecule metabolic process;GO:0043170//macromolecule metabolic process;GO:1901576//organic substance biosynthetic pro…
ncbi_106350586	CG	NC_027767.2	2637401	2637600	*	1.41681e-05	0.000298873	32.0511	1.61333	4.24	1.39402	1.60264e-09	8.3577e-09	Downstream2kb	LOC106350586	PREDICTED: WUSCHEL-related homeobox 13-like [Brassica napus]	-	-	-	-	GO:0044424//intracellular part;GO:0044464//cell part;GO:0043227//membrane-bounded organelle;GO:0043231//intracellular membrane-bounded organelle;GO:0043226//organelle;GO:0043229//intracellular organelle;GO:0005622//intracellular;GO:0005623//cell	GO:1901363//heterocyclic compound binding;GO:0003676//nucleic acid binding;GO:0005488//binding;GO:0001071//nucleic acid binding transcription factor activity;GO:0097159//organic cyclic compound binding	GO:0050789//regulation of biological process;GO:0044237//cellular metabolic process;GO:0009987//cellular process;GO:0060255//regulation of macromolecule metabolic process;GO:1901576//organic substance biosynthetic process;GO:0043170//macromolecule metabolic process;GO:0032501//multicellular organismal process;GO:0071704//organic substance metabolic process;GO:0009058//biosynthetic process;GO:0044…
ncbi_106350586	CHH	NC_027767.2	2631701	2631900	*	8.41931e-18	2.31098e-15	-20.8759	1.61333	4.24	1.39402	1.60264e-09	8.3577e-09	Upstream2kb	LOC106350586	PREDICTED: WUSCHEL-related homeobox 13-like [Brassica napus]	-	-	-	-	GO:0044424//intracellular part;GO:0044464//cell part;GO:0043227//membrane-bounded organelle;GO:0043231//intracellular membrane-bounded organelle;GO:0043226//organelle;GO:0043229//intracellular organelle;GO:0005622//intracellular;GO:0005623//cell	GO:1901363//heterocyclic compound binding;GO:0003676//nucleic acid binding;GO:0005488//binding;GO:0001071//nucleic acid binding transcription factor activity;GO:0097159//organic cyclic compound binding	GO:0050789//regulation of biological process;GO:0044237//cellular metabolic process;GO:0009987//cellular process;GO:0060255//regulation of macromolecule metabolic process;GO:1901576//organic substance biosynthetic process;GO:0043170//macromolecule metabolic process;GO:0032501//multicellular organismal process;GO:0071704//organic substance metabolic process;GO:0009058//biosynthetic process;GO:0044…
ncbi_106350586	CHH	NC_027767.2	2631801	2632000	*	9.30943e-22	4.06294e-19	-25.8834	1.61333	4.24	1.39402	1.60264e-09	8.3577e-09	Upstream2kb	LOC106350586	PREDICTED: WUSCHEL-related homeobox 13-like [Brassica napus]	-	-	-	-	GO:0044424//intracellular part;GO:0044464//cell part;GO:0043227//membrane-bounded organelle;GO:0043231//intracellular membrane-bounded organelle;GO:0043226//organelle;GO:0043229//intracellular organelle;GO:0005622//intracellular;GO:0005623//cell	GO:1901363//heterocyclic compound binding;GO:0003676//nucleic acid binding;GO:0005488//binding;GO:0001071//nucleic acid binding transcription factor activity;GO:0097159//organic cyclic compound binding	GO:0050789//regulation of biological process;GO:0044237//cellular metabolic process;GO:0009987//cellular process;GO:0060255//regulation of macromolecule metabolic process;GO:1901576//organic substance biosynthetic process;GO:0043170//macromolecule metabolic process;GO:0032501//multicellular organismal process;GO:0071704//organic substance metabolic process;GO:0009058//biosynthetic process;GO:0044…
ncbi_106350586	CHH	NC_027767.2	2631901	2632100	*	3.76477e-31	3.94081e-28	-36.7639	1.61333	4.24	1.39402	1.60264e-09	8.3577e-09	Upstream2kb	LOC106350586	PREDICTED: WUSCHEL-related homeobox 13-like [Brassica napus]	-	-	-	-	GO:0044424//intracellular part;GO:0044464//cell part;GO:0043227//membrane-bounded organelle;GO:0043231//intracellular membrane-bounded organelle;GO:0043226//organelle;GO:0043229//intracellular organelle;GO:0005622//intracellular;GO:0005623//cell	GO:1901363//heterocyclic compound binding;GO:0003676//nucleic acid binding;GO:0005488//binding;GO:0001071//nucleic acid binding transcription factor activity;GO:0097159//organic cyclic compound binding	GO:0050789//regulation of biological process;GO:0044237//cellular metabolic process;GO:0009987//cellular process;GO:0060255//regulation of macromolecule metabolic process;GO:1901576//organic substance biosynthetic process;GO:0043170//macromolecule metabolic process;GO:0032501//multicellular organismal process;GO:0071704//organic substance metabolic process;GO:0009058//biosynthetic process;GO:0044…
ncbi_106350586	CHH	NC_027767.2	2632001	2632200	*	2.04142e-34	2.74459e-31	-49.3776	1.61333	4.24	1.39402	1.60264e-09	8.3577e-09	Upstream2kb	LOC106350586	PREDICTED: WUSCHEL-related homeobox 13-like [Brassica napus]	-	-	-	-	GO:0044424//intracellular part;GO:0044464//cell part;GO:0043227//membrane-bounded organelle;GO:0043231//intracellular membrane-bounded organelle;GO:0043226//organelle;GO:0043229//intracellular organelle;GO:0005622//intracellular;GO:0005623//cell	GO:1901363//heterocyclic compound binding;GO:0003676//nucleic acid binding;GO:0005488//binding;GO:0001071//nucleic acid binding transcription factor activity;GO:0097159//organic cyclic compound binding	GO:0050789//regulation of biological process;GO:0044237//cellular metabolic process;GO:0009987//cellular process;GO:0060255//regulation of macromolecule metabolic process;GO:1901576//organic substance biosynthetic process;GO:0043170//macromolecule metabolic process;GO:0032501//multicellular organismal process;GO:0071704//organic substance metabolic process;GO:0009058//biosynthetic process;GO:0044…
ncbi_106450836	CHH	NC_027761.2	3528201	3528400	*	2.90477e-21	1.20181e-18	21.1422	7.09333	3.12667	-1.18184	6.93499e-18	5.7027e-17	Upstream2kb	LOC106450836	PREDICTED: zinc finger CCCH domain-containing protein 29-like [Brassica napus]	-	-	-	-	GO:0043231//intracellular membrane-bounded organelle;GO:0043227//membrane-bounded organelle;GO:0044464//cell part;GO:0043226//organelle;GO:0043229//intracellular organelle;GO:0005622//intracellular;GO:0044424//intracellular part;GO:0005623//cell	GO:0001071//nucleic acid binding transcription factor activity;GO:0043167//ion binding;GO:0043169//cation binding;GO:0005488//binding	GO:0045184//establishment of protein localization;GO:0065007//biological regulation;GO:0009987//cellular process;GO:0007154//cell communication;GO:0071702//organic substance transport;GO:0006810//transport;GO:0008104//protein localization;GO:0010033//response to organic substance;GO:0010243//response to organonitrogen compound;GO:0051649//establishment of localization in cell;GO:0023052//signalin…
ncbi_106447564	CG	NC_027760.2	20856701	20856900	*	5.95212e-09	2.4104e-07	-46.5032	13.82	43.5433	1.65569	3.5294e-135	2.0998e-133	Upstream2kb	LOC106447564	PREDICTED: zinc finger CCCH domain-containing protein 30-like [Brassica napus]	-	-	-	-	-	-	-
ncbi_106447564	CHG	NC_027760.2	20857401	20857600	*	5.84663e-06	0.0002779	37.1795	13.82	43.5433	1.65569	3.5294e-135	2.0998e-133	Upstream2kb	LOC106447564	PREDICTED: zinc finger CCCH domain-containing protein 30-like [Brassica napus]	-	-	-	-	-	-	-
ncbi_106452408	CG	NC_027759.2	5706201	5706400	*	5.32109e-43	2.57088e-40	88.7324	0.0866667	4.32333	5.64052	3.62265e-48	6.86845e-47	Upstream2kb	LOC106452408	PREDICTED: zinc finger CCCH domain-containing protein 36 [Brassica napus]	-	-	-	-	GO:0044464//cell part;GO:0005623//cell;GO:0043227//membrane-bounded organelle;GO:0043229//intracellular organelle;GO:0043226//organelle;GO:0043231//intracellular membrane-bounded organelle;GO:0005622//intracellular;GO:0044424//intracellular part	GO:1901363//heterocyclic compound binding;GO:0097159//organic cyclic compound binding;GO:0001071//nucleic acid binding transcription factor activity;GO:0043169//cation binding;GO:0005488//binding;GO:0003676//nucleic acid binding;GO:0043167//ion binding	GO:0010468//regulation of gene expression;GO:0019222//regulation of metabolic process;GO:0065007//biological regulation;GO:0060255//regulation of macromolecule metabolic process;GO:0050789//regulation of biological process
ncbi_106452408	CG	NC_027759.2	5706301	5706500	*	3.7427e-82	8.25069e-79	82.3961	0.0866667	4.32333	5.64052	3.62265e-48	6.86845e-47	Upstream2kb	LOC106452408	PREDICTED: zinc finger CCCH domain-containing protein 36 [Brassica napus]	-	-	-	-	GO:0044464//cell part;GO:0005623//cell;GO:0043227//membrane-bounded organelle;GO:0043229//intracellular organelle;GO:0043226//organelle;GO:0043231//intracellular membrane-bounded organelle;GO:0005622//intracellular;GO:0044424//intracellular part	GO:1901363//heterocyclic compound binding;GO:0097159//organic cyclic compound binding;GO:0001071//nucleic acid binding transcription factor activity;GO:0043169//cation binding;GO:0005488//binding;GO:0003676//nucleic acid binding;GO:0043167//ion binding	GO:0010468//regulation of gene expression;GO:0019222//regulation of metabolic process;GO:0065007//biological regulation;GO:0060255//regulation of macromolecule metabolic process;GO:0050789//regulation of biological process
ncbi_106452408	CG	NC_027759.2	5706401	5706600	*	5.4334e-76	9.89429e-73	79.5511	0.0866667	4.32333	5.64052	3.62265e-48	6.86845e-47	Upstream2kb	LOC106452408	PREDICTED: zinc finger CCCH domain-containing protein 36 [Brassica napus]	-	-	-	-	GO:0044464//cell part;GO:0005623//cell;GO:0043227//membrane-bounded organelle;GO:0043229//intracellular organelle;GO:0043226//organelle;GO:0043231//intracellular membrane-bounded organelle;GO:0005622//intracellular;GO:0044424//intracellular part	GO:1901363//heterocyclic compound binding;GO:0097159//organic cyclic compound binding;GO:0001071//nucleic acid binding transcription factor activity;GO:0043169//cation binding;GO:0005488//binding;GO:0003676//nucleic acid binding;GO:0043167//ion binding	GO:0010468//regulation of gene expression;GO:0019222//regulation of metabolic process;GO:0065007//biological regulation;GO:0060255//regulation of macromolecule metabolic process;GO:0050789//regulation of biological process
ncbi_106452408	CG	NC_027759.2	5706501	5706700	*	9.41023e-16	8.48929e-14	63.3803	0.0866667	4.32333	5.64052	3.62265e-48	6.86845e-47	Upstream2kb	LOC106452408	PREDICTED: zinc finger CCCH domain-containing protein 36 [Brassica napus]	-	-	-	-	GO:0044464//cell part;GO:0005623//cell;GO:0043227//membrane-bounded organelle;GO:0043229//intracellular organelle;GO:0043226//organelle;GO:0043231//intracellular membrane-bounded organelle;GO:0005622//intracellular;GO:0044424//intracellular part	GO:1901363//heterocyclic compound binding;GO:0097159//organic cyclic compound binding;GO:0001071//nucleic acid binding transcription factor activity;GO:0043169//cation binding;GO:0005488//binding;GO:0003676//nucleic acid binding;GO:0043167//ion binding	GO:0010468//regulation of gene expression;GO:0019222//regulation of metabolic process;GO:0065007//biological regulation;GO:0060255//regulation of macromolecule metabolic process;GO:0050789//regulation of biological process
ncbi_106452408	CG	NC_027759.2	5706501	5706700	*	9.41023e-16	8.48929e-14	63.3803	0.0866667	4.32333	5.64052	3.62265e-48	6.86845e-47	Genebody	LOC106452408	PREDICTED: zinc finger CCCH domain-containing protein 36 [Brassica napus]	-	-	-	-	GO:0044464//cell part;GO:0005623//cell;GO:0043227//membrane-bounded organelle;GO:0043229//intracellular organelle;GO:0043226//organelle;GO:0043231//intracellular membrane-bounded organelle;GO:0005622//intracellular;GO:0044424//intracellular part	GO:1901363//heterocyclic compound binding;GO:0097159//organic cyclic compound binding;GO:0001071//nucleic acid binding transcription factor activity;GO:0043169//cation binding;GO:0005488//binding;GO:0003676//nucleic acid binding;GO:0043167//ion binding	GO:0010468//regulation of gene expression;GO:0019222//regulation of metabolic process;GO:0065007//biological regulation;GO:0060255//regulation of macromolecule metabolic process;GO:0050789//regulation of biological process
ncbi_106452408	CHG	NC_027759.2	5704801	5705000	*	0.000302536	0.00728513	-31.2587	0.0866667	4.32333	5.64052	3.62265e-48	6.86845e-47	Upstream2kb	LOC106452408	PREDICTED: zinc finger CCCH domain-containing protein 36 [Brassica napus]	-	-	-	-	GO:0044464//cell part;GO:0005623//cell;GO:0043227//membrane-bounded organelle;GO:0043229//intracellular organelle;GO:0043226//organelle;GO:0043231//intracellular membrane-bounded organelle;GO:0005622//intracellular;GO:0044424//intracellular part	GO:1901363//heterocyclic compound binding;GO:0097159//organic cyclic compound binding;GO:0001071//nucleic acid binding transcription factor activity;GO:0043169//cation binding;GO:0005488//binding;GO:0003676//nucleic acid binding;GO:0043167//ion binding	GO:0010468//regulation of gene expression;GO:0019222//regulation of metabolic process;GO:0065007//biological regulation;GO:0060255//regulation of macromolecule metabolic process;GO:0050789//regulation of biological process
ncbi_106382084	CHG	NC_027772.2	5656601	5656800	*	2.20789e-07	1.60751e-05	-27.132	2.05	6.97	1.76553	1.54845e-31	2.03084e-30	Upstream2kb	LOC106382084	PREDICTED: zinc finger CCCH domain-containing protein 38-like [Brassica napus]	-	-	-	-	-	-	-
ncbi_106382084	CHG	NC_027772.2	5656901	5657100	*	1.34671e-09	1.67537e-07	-29.3511	2.05	6.97	1.76553	1.54845e-31	2.03084e-30	Upstream2kb	LOC106382084	PREDICTED: zinc finger CCCH domain-containing protein 38-like [Brassica napus]	-	-	-	-	-	-	-
ncbi_106372338	CHH	NC_027775.2	47326901	47327100	*	1.98232e-15	3.93054e-13	35.8974	2.49	5.11333	1.03812	2.42324e-16	1.86014e-15	Downstream2kb	LOC106372338	PREDICTED: zinc finger CCCH domain-containing protein 56-like [Brassica napus]	-	-	-	-	GO:0043229//intracellular organelle;GO:0044464//cell part;GO:0043226//organelle;GO:0043227//membrane-bounded organelle;GO:0044424//intracellular part;GO:0005623//cell;GO:0043231//intracellular membrane-bounded organelle;GO:0005622//intracellular	GO:0043169//cation binding;GO:0001071//nucleic acid binding transcription factor activity;GO:0043167//ion binding;GO:0005488//binding	GO:0019222//regulation of metabolic process;GO:0050789//regulation of biological process;GO:0060255//regulation of macromolecule metabolic process;GO:0010468//regulation of gene expression;GO:0065007//biological regulation
ncbi_111202825	CG	NC_027768.2	5522001	5522200	*	1.07781e-08	4.18872e-07	39.2857	1.94667	0.63	-1.62758	5.5861e-11	3.21634e-10	Upstream2kb	LOC111202825	PREDICTED: zinc finger CCCH domain-containing protein 58-like [Brassica oleracea var. oleracea] [Brassica oleracea]	-	-	-	-	-	-	-
ncbi_111202825	CG	NC_027768.2	5522101	5522300	*	1.28747e-09	5.75405e-08	55	1.94667	0.63	-1.62758	5.5861e-11	3.21634e-10	Upstream2kb	LOC111202825	PREDICTED: zinc finger CCCH domain-containing protein 58-like [Brassica oleracea var. oleracea] [Brassica oleracea]	-	-	-	-	-	-	-
ncbi_111202825	CHH	NC_027768.2	5522001	5522200	*	8.25765e-07	2.81706e-05	16.1616	1.94667	0.63	-1.62758	5.5861e-11	3.21634e-10	Upstream2kb	LOC111202825	PREDICTED: zinc finger CCCH domain-containing protein 58-like [Brassica oleracea var. oleracea] [Brassica oleracea]	-	-	-	-	-	-	-
ncbi_111209311	CHG	NC_027775.2	15732601	15732800	*	8.9211e-05	0.00271943	25.8748	0.466667	0.983333	1.07529	0.00558086	0.0140757	Upstream2kb	LOC111209311	PREDICTED: zinc finger CCCH domain-containing protein 61-like [Brassica napus]	-	-	-	-	-	-	-
ncbi_111209311	CHH	NC_027775.2	15731901	15732100	*	1.73227e-10	1.47383e-08	15.368	0.466667	0.983333	1.07529	0.00558086	0.0140757	Upstream2kb	LOC111209311	PREDICTED: zinc finger CCCH domain-containing protein 61-like [Brassica napus]	-	-	-	-	-	-	-
ncbi_111209311	CHH	NC_027775.2	15727701	15727900	*	3.23819e-13	4.56022e-11	-31.5063	0.466667	0.983333	1.07529	0.00558086	0.0140757	Downstream2kb	LOC111209311	PREDICTED: zinc finger CCCH domain-containing protein 61-like [Brassica napus]	-	-	-	-	-	-	-
ncbi_111209311	CHH	NC_027775.2	15728301	15728500	*	3.41055e-05	0.000672939	16.493	0.466667	0.983333	1.07529	0.00558086	0.0140757	Downstream2kb	LOC111209311	PREDICTED: zinc finger CCCH domain-containing protein 61-like [Brassica napus]	-	-	-	-	-	-	-
ncbi_106375854	CG	NC_027770.2	12107601	12107800	*	1.22063e-13	8.91855e-12	-50.8014	0.126667	0.001	-6.98489	0.00351899	0.00921626	Downstream2kb	LOC106375854	PREDICTED: zinc finger protein CONSTANS-LIKE 12-like isoform X1 [Brassica napus]	-	-	-	-	-	-	-
ncbi_106375854	CG	NC_027770.2	12107701	12107900	*	3.32155e-17	3.41737e-15	-62.4454	0.126667	0.001	-6.98489	0.00351899	0.00921626	Downstream2kb	LOC106375854	PREDICTED: zinc finger protein CONSTANS-LIKE 12-like isoform X1 [Brassica napus]	-	-	-	-	-	-	-
ncbi_106375854	CG	NC_027770.2	12107801	12108000	*	2.86358e-16	2.70653e-14	-68.1572	0.126667	0.001	-6.98489	0.00351899	0.00921626	Downstream2kb	LOC106375854	PREDICTED: zinc finger protein CONSTANS-LIKE 12-like isoform X1 [Brassica napus]	-	-	-	-	-	-	-
ncbi_106375854	CG	NC_027770.2	12107901	12108100	*	9.35752e-23	1.46997e-20	-82.2581	0.126667	0.001	-6.98489	0.00351899	0.00921626	Downstream2kb	LOC106375854	PREDICTED: zinc finger protein CONSTANS-LIKE 12-like isoform X1 [Brassica napus]	-	-	-	-	-	-	-
ncbi_106375854	CG	NC_027770.2	12108101	12108300	*	3.61545e-09	1.51282e-07	-44.6454	0.126667	0.001	-6.98489	0.00351899	0.00921626	Downstream2kb	LOC106375854	PREDICTED: zinc finger protein CONSTANS-LIKE 12-like isoform X1 [Brassica napus]	-	-	-	-	-	-	-
ncbi_106375854	CG	NC_027770.2	12108201	12108400	*	1.28609e-06	3.43111e-05	-39.3985	0.126667	0.001	-6.98489	0.00351899	0.00921626	Downstream2kb	LOC106375854	PREDICTED: zinc finger protein CONSTANS-LIKE 12-like isoform X1 [Brassica napus]	-	-	-	-	-	-	-
ncbi_106358044	CG	NC_027763.2	7425501	7425700	*	0.00343565	0.0333241	28.0702	2.45667	22.31	3.18292	1.0777e-187	9.9427e-186	Upstream2kb	LOC106358044	PREDICTED: zinc finger protein CONSTANS-LIKE 15-like [Brassica rapa]	-	-	-	-	-	-	-
ncbi_106358044	CHH	NC_027763.2	7425401	7425600	*	1.16671e-10	1.02831e-08	35.1075	2.45667	22.31	3.18292	1.0777e-187	9.9427e-186	Upstream2kb	LOC106358044	PREDICTED: zinc finger protein CONSTANS-LIKE 15-like [Brassica rapa]	-	-	-	-	-	-	-
ncbi_106358044	CHH	NC_027763.2	7425501	7425700	*	5.6078e-20	2.00842e-17	42.3859	2.45667	22.31	3.18292	1.0777e-187	9.9427e-186	Upstream2kb	LOC106358044	PREDICTED: zinc finger protein CONSTANS-LIKE 15-like [Brassica rapa]	-	-	-	-	-	-	-
ncbi_106393197	CG	NC_027768.2	20106701	20106900	*	3.70486e-05	0.000702336	36.8421	24.0767	6.58	-1.87148	5.73016e-90	2.10014e-88	Upstream2kb	LOC106393197	PREDICTED: zinc finger protein CONSTANS-LIKE 6-like [Brassica napus]	-	-	-	-	-	-	-
ncbi_106393197	CG	NC_027768.2	20106901	20107100	*	6.64229e-07	1.87737e-05	47.1198	24.0767	6.58	-1.87148	5.73016e-90	2.10014e-88	Upstream2kb	LOC106393197	PREDICTED: zinc finger protein CONSTANS-LIKE 6-like [Brassica napus]	-	-	-	-	-	-	-
ncbi_106393197	CHG	NC_027768.2	20106801	20107000	*	0.000173655	0.00466416	27.3059	24.0767	6.58	-1.87148	5.73016e-90	2.10014e-88	Upstream2kb	LOC106393197	PREDICTED: zinc finger protein CONSTANS-LIKE 6-like [Brassica napus]	-	-	-	-	-	-	-
ncbi_106393197	CHG	NC_027768.2	20106901	20107100	*	1.03585e-07	8.23622e-06	46.7849	24.0767	6.58	-1.87148	5.73016e-90	2.10014e-88	Upstream2kb	LOC106393197	PREDICTED: zinc finger protein CONSTANS-LIKE 6-like [Brassica napus]	-	-	-	-	-	-	-
ncbi_106393197	CHH	NC_027768.2	20106801	20107000	*	9.38512e-15	1.68359e-12	22.8475	24.0767	6.58	-1.87148	5.73016e-90	2.10014e-88	Upstream2kb	LOC106393197	PREDICTED: zinc finger protein CONSTANS-LIKE 6-like [Brassica napus]	-	-	-	-	-	-	-
ncbi_106393197	CHH	NC_027768.2	20106901	20107100	*	6.05861e-31	6.23297e-28	36.1764	24.0767	6.58	-1.87148	5.73016e-90	2.10014e-88	Upstream2kb	LOC106393197	PREDICTED: zinc finger protein CONSTANS-LIKE 6-like [Brassica napus]	-	-	-	-	-	-	-
ncbi_111204505	CHH	NC_027769.2	35960401	35960600	*	9.56371e-06	0.000230447	-17.8986	29.2867	4.15667	-2.81675	3.283e-219	3.9737e-217	Upstream2kb	LOC111204505	PREDICTED: zinc finger protein CONSTANS-LIKE 9-like [Brassica rapa]	-	-	-	-	GO:0044464//cell part;GO:0005622//intracellular;GO:0044424//intracellular part;GO:0043226//organelle;GO:0043231//intracellular membrane-bounded organelle;GO:0005623//cell;GO:0043227//membrane-bounded organelle;GO:0043229//intracellular organelle	GO:0001071//nucleic acid binding transcription factor activity;GO:0046872//metal ion binding;GO:0043167//ion binding;GO:0043169//cation binding;GO:0005488//binding;GO:0046914//transition metal ion binding	GO:0051241//negative regulation of multicellular organismal process;GO:0051093//negative regulation of developmental process;GO:2000026//regulation of multicellular organismal development;GO:0060255//regulation of macromolecule metabolic process;GO:0019222//regulation of metabolic process;GO:0048511//rhythmic process;GO:0050793//regulation of developmental process;GO:0050789//regulation of biolog…
[truncated: 47 more rows]

## Sheet: Table S8.3
GeneID	X	chr	start	end	strand	pvalue	qvalue	meth.diff	NF24t2_fpkm	X17NSt2_fpkm	log2.FC.	Pvalue	FDR	position	Symbol	Description	KEGG_A_class	KEGG_B_class	Pathway	K_ID	GO.Component	GO.Function	GO.Process
ncbi_111199210	CHH	NC_027763.2	5755901	5756100	*	7.69064e-14	7.92426e-12	-17.4774	0.001	0.613333	9.26053	2.10668e-15	1.45478e-14	Upstream2kb	LOC111199210	BnaA07g07290D [Brassica napus]	Genetic Information Processing	Translation	ko03015//mRNA surveillance pathway	K14404	-	-	-
ncbi_111199210	CHH	NC_027763.2	5756001	5756200	*	2.33918e-15	2.94643e-13	-23.0576	0.001	0.613333	9.26053	2.10668e-15	1.45478e-14	Upstream2kb	LOC111199210	BnaA07g07290D [Brassica napus]	Genetic Information Processing	Translation	ko03015//mRNA surveillance pathway	K14404	-	-	-
[truncated: 722 more rows]

## Sheet: Table S8.4
		CG			CHG			CHH
	all methylation level	upstream	genebody	downstream	upstream	genebody	downstream	upstream	genebody	downstream
[truncated: 3 more rows]

## Sheet: Table S8.5
GeneID	mtype	chr	start	end	strand	pvalue	qvalue	meth.diff	NF24t1_fpkm	X17NSt1_fpkm	log2.FC.	Pvalue	FDR	position	Symbol	Description	KEGG_A_class	KEGG_B_class	Pathway	K_ID	GO.Component	GO.Function	GO.Process
[truncated: 167 more rows]

[truncated: 1 more sheets: Table S8.6]
