# Supplementary material for: Integrated methylome and transcriptome analysis unravel the cold tolerance mechanism in winter rapeseed(Brassica napus L.)
Source: BMC Plant Biol. 2022 Aug 26;22:414. doi: 10.1186/s12870-022-03797-1 (PMC9414130; doi:10.1186/s12870-022-03797-1)
Supplement: Supplementary file 9 — Additional file 9. Table S9.1 Data of RT-qPCR. Table S9.2 Data of RT-qPCR and RNA-seq. [file 12870_2022_3797_MOESM9_ESM.xlsx]

## Sheet: Table S9.1
		1	2	3	average value		1	2	3	average value	△Ct1	△Ct2	△Ct3	△△Ct1	△△Ct2	△△Ct3	2-△△Ct1	2-△△Ct2	2-△△Ct3	average △Ct	△△Ct	2-△△Ct
LOX2S	NST1	19.2476	19.0624	19.4764	19.2621	NST1	18.6808	18.5694	18.7015	18.6506	0.566826	0.492987	0.77487	-3.52569	-3.59953	-3.31765	11.517	12.1218	9.97036	0.611561	-3.48095	11.1653
	NFT1	23.4382	23.2253	23.3682	23.3439	NFT1	18.5103	19.2781	19.9658	19.2514	4.92794	3.9472	3.4024	0.835429	-0.145318	-0.69011	0.560416	1.10597	1.61341	4.09252	0	1
	NST2	18.8315	18.4053	18.4264	18.5544	NST2	19.4715	19.5161	19.3776	19.4551	-0.691477	-1.09158	-1.27927	-5.06503	-5.46513	-5.65282	33.4753	44.1742	50.3117	-0.900674	-5.27422	38.699
	NFT2	23.9366	24.2032	23.7063	23.9487	NFT2	19.5229	19.4968	19.7057	19.5752	4.46515	4.68712	4.32869	0.0916008	0.313569	-0.0448604	0.938481	0.804649	1.03158	4.37355	0	1
PLA2G	NST1	24.0281	23.163	23.2489	23.48	NST1	18.6808	18.5694	18.7015	18.6506	5.34739	4.59359	4.54737	-1.03413	-1.78793	-1.83416	2.04788	3.45318	3.56563	4.82945	-1.55207	2.93238
	NFT1	25.4119	25.7936	25.6932	25.6329	NFT1	18.5103	19.2781	19.9658	19.2514	6.90168	6.51548	5.7274	0.520161	0.133955	-0.654117	0.697294	0.91133	1.57365	6.38152	0	1
	NST2	24.9161	24.7414	24.7451	24.8008	NST2	19.4715	19.5161	19.3776	19.4551	5.44458	5.22531	5.36747	-1.72056	-1.93982	-1.79767	3.29563	3.83659	3.47658	5.34579	-1.81935	3.52922
	NFT2	26.589	26.7918	26.8401	26.7403	NFT2	19.5229	19.4968	19.7057	19.5752	7.06609	7.29494	7.13438	-0.0990502	0.129805	-0.0307538	1.07107	0.913955	1.02155	7.16514	0	1
OPR	NST1	25.7917	26.0121	25.872	25.8919	NST1	18.6808	18.5694	18.7015	18.6506	7.1109	7.44261	7.17053	-1.2727	-0.940993	-1.21307	2.41613	1.91985	2.3183	7.24135	-1.14225	2.20726
	NFT1	27.105	27.9775	27.8225	27.635	NFT1	18.5103	19.2781	19.9658	19.2514	8.59472	8.69937	7.85672	0.211122	0.315766	-0.526888	0.863865	0.803424	1.44082	8.3836	0	1
	NST2	27.5552	27.8187	27.518	27.6307	NST2	19.4715	19.5161	19.3776	19.4551	8.08374	8.30262	8.14042	1.47997	1.69884	1.53664	0.358497	0.308034	0.344687	8.17559	1.57182	0.336385
	NFT2	26.2725	26.0999	26.1644	26.1789	NFT2	19.5229	19.4968	19.7057	19.5752	6.74957	6.60309	6.45867	0.145799	-0.000689528	-0.14511	0.903879	1.00048	1.10582	6.60378	0	1
MFP	NST1	20.1874	19.5035	20.0051	19.8987	NST1	18.6808	18.5694	18.7015	18.6506	1.50662	0.934084	1.30362	1.35006	0.777528	1.14706	0.392275	0.583366	0.451545	1.24811	1.09155	0.469257
	NFT1	19.0873	19.5308	19.6057	19.4079	NFT1	18.5103	19.2781	19.9658	19.2514	0.577047	0.252684	-0.360064	0.420491	0.0961276	-0.51662	0.74717	0.935541	1.4306	0.156556	0	1
	NST2	20.0544	19.9029	19.816	19.9244	NST2	19.4715	19.5161	19.3776	19.4551	0.58288	0.386806	0.438463	1.2593	1.06323	1.11488	0.417747	0.478561	0.461729	0.469383	1.1458	0.45194
	NFT2	18.5472	18.9778	19.1713	18.8987	NFT2	19.5229	19.4968	19.7057	19.5752	-0.97579	-0.519058	-0.534397	-0.29937	0.157362	0.142023	1.23061	0.896663	0.906248	-0.676415	0	1
PRK	NST1	19.939	19.9471	19.7045	19.8635	NST1	18.6808	18.5694	18.7015	18.6506	1.25824	1.37761	1.00301	1.2905	1.40987	1.03527	0.408808	0.376346	0.487925	1.21295	1.24521	0.421845
	NFT1	18.536	19.2409	19.8805	19.2191	NFT1	18.5103	19.2781	19.9658	19.2514	0.0256844	-0.0372097	-0.0852585	0.0579444	-0.0049497	-0.0529985	0.960632	1.00344	1.03742	-0.0322613	0	1
	NST2	20.4856	20.8594	20.6377	20.6609	NST2	19.4715	19.5161	19.3776	19.4551	1.01417	1.34331	1.26016	1.84776	2.1769	2.09375	0.277823	0.22115	0.234271	1.20588	1.8728	0.273043
	NFT2	18.7011	18.5051	19.0186	18.7416	NFT2	19.5229	19.4968	19.7057	19.5752	-0.821867	-0.991776	-0.687132	0.011723	-0.158186	0.146458	0.991907	1.11588	0.903466	-0.833591	0	1
PPDK	NST1	23.5884	24.0829	23.5252	23.7322	NST1	18.6808	18.5694	18.7015	18.6506	4.90767	5.5135	4.82367	1.02786	1.63369	0.943865	0.490436	0.322262	0.519838	5.08161	1.20181	0.43473
	NFT1	22.6525	23.7633	22.9778	23.1312	NFT1	18.5103	19.2781	19.9658	19.2514	4.14219	4.48524	3.01198	0.262385	0.605439	-0.867824	0.833709	0.657271	1.82491	3.8798	0	1
	NST2	25.2172	25.7287	25.7802	25.5754	NST2	19.4715	19.5161	19.3776	19.4551	5.74571	6.21259	6.40262	1.31275	1.77963	1.96966	0.402553	0.291257	0.255314	6.12031	1.68735	0.310497
	NFT2	24.376	23.5953	24.0531	24.0081	NFT2	19.5229	19.4968	19.7057	19.5752	4.85301	4.09849	4.34738	0.420053	-0.334469	-0.0855832	0.747397	1.26091	1.06112	4.43296	0	1
PPC	NST1	18.627	18.033	18.915	18.525	NST1	18.6808	18.5694	18.7015	18.6506	-0.0537689	-0.536406	0.213466	-9.05868	-9.54132	-8.79145	533.254	745.114	443.087	-0.12557	-9.13048	560.465
	NFT1	27.8871	28.0806	28.8011	28.2563	NFT1	18.5103	19.2781	19.9658	19.2514	9.37687	8.80252	8.83534	0.371956	-0.202386	-0.169569	0.772734	1.1506	1.12472	9.00491	0	1
	NST2	19.5097	19.4526	19.3787	19.447	NST2	19.4715	19.5161	19.3776	19.4551	0.0382202	-0.0635597	0.00106888	-7.63142	-7.7332	-7.66857	198.283	212.777	203.455	-0.00809021	-7.67773	204.751
	NFT2	27.3753	27.0655	27.2936	27.2448	NFT2	19.5229	19.4968	19.7057	19.5752	7.85239	7.56866	7.58785	0.182758	-0.100975	-0.0817835	0.881017	1.0725	1.05833	7.66964	0	1
ALDO	NST1	22.4035	22.3188	22.6158	22.446	NST1	18.6808	18.5694	18.7015	18.6506	3.72273	3.74939	3.91428	-1.35202	-1.32536	-1.16048	2.5527	2.50596	2.23531	3.79547	-1.27929	2.42719
	NFT1	24.173	24.4871	24.3183	24.3261	NFT1	18.5103	19.2781	19.9658	19.2514	5.66274	5.20897	4.35255	0.58799	0.134216	-0.722206	0.665269	0.911165	1.6497	5.07475	0	1
	NST2	23.062	23.0802	23.2217	23.1213	NST2	19.4715	19.5161	19.3776	19.4551	3.59058	3.56408	3.84409	-2.23738	-2.26387	-1.98386	4.71539	4.80278	3.95551	3.66625	-2.1617	4.47443
	NFT2	25.0475	25.1898	25.972	25.4031	NFT2	19.5229	19.4968	19.7057	19.5752	5.52458	5.69292	6.26635	-0.303372	-0.135028	0.4384	1.23403	1.09811	0.737953	5.82795	0	1
GAPA	NST1	19.9856	19.5367	19.9986	19.8403	NST1	18.6808	18.5694	18.7015	18.6506	1.3048	0.967255	1.2971	1.03011	0.69257	1.02241	0.489672	0.618751	0.492293	1.18972	0.915031	0.530332
	NFT1	19.4263	19.7805	19.3713	19.5261	NFT1	18.5103	19.2781	19.9658	19.2514	0.916079	0.502432	-0.594456	0.641394	0.227747	-0.869141	0.641093	0.853968	1.82657	0.274685	0	1
	NST2	20.8531	20.9835	21.0171	20.9512	NST2	19.4715	19.5161	19.3776	19.4551	1.38159	1.46736	1.63953	1.47594	1.56171	1.73388	0.359499	0.338749	0.300643	1.49616	1.59051	0.332054
	NFT2	19.465	19.6205	19.3569	19.4808	NFT2	19.5229	19.4968	19.7057	19.5752	-0.0579109	0.123634	-0.348782	0.0364391	0.217984	-0.254432	0.975059	0.859766	1.19287	-0.0943527	0	1
BRI	NST1	22.611	22.536	22.5813	22.5761	NST1	18.6808	18.5694	18.7015	18.6506	3.93024	3.96651	3.87982	-0.703452	-0.667181	-0.753874	1.6284	1.58797	1.68631	3.92552	-0.708169	1.63373
	NFT1	23.093	24.1266	24.4355	23.8851	NFT1	18.5103	19.2781	19.9658	19.2514	4.58276	4.84856	4.46975	-0.0509272	0.214869	-0.163941	1.03593	0.861624	1.12034	4.63369	0	1
	NST2	23.2461	23.0649	23.2753	23.1954	NST2	19.4715	19.5161	19.3776	19.4551	3.7746	3.54877	3.89773	-0.61832	-0.844148	-0.495183	1.53509	1.7952	1.4095	3.74036	-0.65255	1.57194
	NFT2	23.9238	23.8133	24.1671	23.9681	NFT2	19.5229	19.4968	19.7057	19.5752	4.40082	4.31649	4.46143	0.00790249	-0.0764202	0.0685173	0.994537	1.0544	0.953618	4.39291	0	1
PYL	NST1	27.9677	27.9762	28.0021	27.982	NST1	18.6808	18.5694	18.7015	18.6506	9.28695	9.40676	9.30059	1.14894	1.26875	1.16257	0.450957	0.415021	0.446715	9.33143	1.19342	0.437265
	NFT1	26.6982	27.6899	27.7801	27.3894	NFT1	18.5103	19.2781	19.9658	19.2514	8.1879	8.41184	7.81431	0.0498865	0.273821	-0.323708	0.966012	0.827126	1.25154	8.13802	0	1
	NST2	27.8095	27.9075	27.7119	27.8096	NST2	19.4715	19.5161	19.3776	19.4551	8.33801	8.39138	8.33435	0.637601	0.690976	0.63395	0.642781	0.619435	0.644409	8.35458	0.654175	0.635439
	NFT2	27.1717	27.272	27.383	27.2756	NFT2	19.5229	19.4968	19.7057	19.5752	7.6488	7.77512	7.6773	-0.0516079	0.0747146	-0.0231056	1.03642	0.94953	1.01614	7.7004	0	1

## Sheet: Table S9.2
	Treatment	seq	PCR
LOX2S	T1	4.53605	3.48095
	T2	7.32193	5.27422
PLA2G	T1	1.37386	1.55207
	T2	1.58496	1.81935
OPR	T1	1.42621	1.14225
	T2	-1.43595	-1.57182
MFP2	T1	-1.29123	-1.09155
	T2	-1.7929	-1.1458
PRK	T1	-1.5847	-1.24521
	T2	-2.13167	-1.8728
ppdK	T1	-1.49511	-1.20181
	T2	-1.47629	-1.68735
ppc	T1	9.4567	9.13048
	T2	6.55883	7.67773
ALDO	T1	1.78501	1.27929
	T2	2.17791	2.1617
GAPA	T1	-1.64679	-0.915031
	T2	-1.68721	-1.59051
BRI1	T1	1.52056	0.708169
	T2	1.52581	0.65255
PYL	T1	-1.34603	-1.19342
	T2	-1.42063	-0.654175
