# Supplementary material for: Integrated methylome and transcriptome analysis unravel the cold tolerance mechanism in winter rapeseed(Brassica napus L.)
Source: BMC Plant Biol. 2022 Aug 26;22:414. doi: 10.1186/s12870-022-03797-1 (PMC9414130; doi:10.1186/s12870-022-03797-1)
Supplement: Supplementary file 10 — Additional file 10. Table S10.1 Result of DMEGs involved in phosphate metabolism under treatment1. Table S10.2 Result of DMEGs involved in phosphate metabolism under treatment2. Table S10.3 Result of DMEGs involved in lipid signal under treatment1. Table S10.4 Result of DMEGs involved in lipid signal under treatment2. Table S10.5 Result of DMEGs involved in carbon fixation under treatment1. Table S10.6 Result of DMEGs involved in carbon fixation under treatment2. Table S10.7 Result of DMEGs involved in sugar metabolism under treatment1. Table S10.8 Result of DMEGs involved in sugar metabolism under treatment2. Table S10.9 Result of DMEGs encoded peroxidase and peroxisome enzymes under treatment1. Table S10.10 Result of DMEGs encoded peroxidase and peroxisome enzymes under treatment2. Table S10.11 Result of DMEGs involved in flavonoid biosynthesis under treatment1. Table S10.12 Result of DMEGs involved in flavonoid biosynthesis under treatment2. Table S10.13 Result of DMEGs involved in plant hormone signal transduction under treatment1. Table S10.14 Result of DMEGs involved in plant hormone signal transduction under treatment2. [file 12870_2022_3797_MOESM10_ESM.xlsx]

## Sheet: Table S10.1
GeneID	mC	chr	start	end	strand	pvalue	qvalue	meth.diff	NF24t1_fpkm	X17NSt1_fpkm	log2.FC.	Pvalue	FDR	position	Symbol	Description	KEGG_A_class	KEGG_B_class	Pathway	K_ID	GO.Component	GO.Function	GO.Process
ncbi_106437859	CG	NC_027759.2	11773801	11774000	*	2.12352e-12	1.35796e-10	-34.466	0.02	1.04667	5.70966	5.80952e-23	5.79249e-22	Upstream2kb	LOC106437859	acyl-CoA oxidase 5 [Arabidopsis lyrata subsp. lyrata] [Arabidopsis lyrata]	Metabolism;Cellular Processes	Lipid metabolism;Global and Overview;Transport and catabolism	ko04146//Peroxisome;ko01212//Fatty acid metabolism;ko00071//Fatty acid degradation;ko01040//Biosynthesis of unsaturated fatty acids;ko00592//alpha-Linolenic acid metabolism	K00232	GO:0005622//intracellular;GO:0043231//intracellular membrane-bounded organelle;GO:0005623//cell;GO:0005737//cytoplasm;GO:0044444//cytoplasmic part;GO:0043226//organelle;GO:0043227//membrane-bounded organelle;GO:0044424//intracellular part;GO:0042579//microbody;GO:0043229//intracellular organelle;GO:0044464//cell part	GO:1901363//heterocyclic compound binding;GO:0005488//binding;GO:0097159//organic cyclic compound binding;GO:0003824//catalytic activity;GO:0016627//oxidoreductase activity, acting on the CH-CH group of donors;GO:0000166//nucleotide binding;GO:0016634//oxidoreductase activity, acting on the CH-CH group of donors, oxygen as acceptor;GO:0016491//oxidoreductase activity;GO:0036094//small molecule bi…	GO:0044699//single-organism process;GO:0051704//multi-organism process;GO:0009056//catabolic process;GO:0046395//carboxylic acid catabolic process;GO:0043436//oxoacid metabolic process;GO:0009694//jasmonic acid metabolic process;GO:0044238//primary metabolic process;GO:0044707//single-multicellular organism process;GO:0044242//cellular lipid catabolic process;GO:0008152//metabolic process;GO:0009…
ncbi_106383072	CG	ps03	6509101	6509300	*	1.62965e-11	9.3898e-10	-32.6923	33.4233	100.84	1.59314	3.1832e-174	2.6012e-172	Upstream2kb	LOC106383072	PREDICTED: lipoxygenase 2, chloroplastic-like [Brassica napus]	Metabolism	Lipid metabolism	ko00592//alpha-Linolenic acid metabolism;ko00591//Linoleic acid metabolism	K00454	-	-	-
ncbi_106383072	CG	ps03	6502801	6503000	*	4.90127e-11	2.65817e-09	35.2941	33.4233	100.84	1.59314	3.1832e-174	2.6012e-172	Downstream2kb	LOC106383072	PREDICTED: lipoxygenase 2, chloroplastic-like [Brassica napus]	Metabolism	Lipid metabolism	ko00592//alpha-Linolenic acid metabolism;ko00591//Linoleic acid metabolism	K00454	-	-	-
ncbi_106383072	CG	ps03	6502901	6503100	*	2.16679e-15	1.8899e-13	35.3659	33.4233	100.84	1.59314	3.1832e-174	2.6012e-172	Downstream2kb	LOC106383072	PREDICTED: lipoxygenase 2, chloroplastic-like [Brassica napus]	Metabolism	Lipid metabolism	ko00592//alpha-Linolenic acid metabolism;ko00591//Linoleic acid metabolism	K00454	-	-	-
ncbi_106383072	CG	ps03	6503001	6503200	*	1.70125e-12	1.10038e-10	38.185	33.4233	100.84	1.59314	3.1832e-174	2.6012e-172	Downstream2kb	LOC106383072	PREDICTED: lipoxygenase 2, chloroplastic-like [Brassica napus]	Metabolism	Lipid metabolism	ko00592//alpha-Linolenic acid metabolism;ko00591//Linoleic acid metabolism	K00454	-	-	-
ncbi_106383072	CG	ps03	6503101	6503300	*	1.0128e-07	3.3428e-06	42.4666	33.4233	100.84	1.59314	3.1832e-174	2.6012e-172	Downstream2kb	LOC106383072	PREDICTED: lipoxygenase 2, chloroplastic-like [Brassica napus]	Metabolism	Lipid metabolism	ko00592//alpha-Linolenic acid metabolism;ko00591//Linoleic acid metabolism	K00454	-	-	-
ncbi_106383072	CHG	ps03	6509201	6509400	*	3.99412e-10	5.56218e-08	-37.9565	33.4233	100.84	1.59314	3.1832e-174	2.6012e-172	Upstream2kb	LOC106383072	PREDICTED: lipoxygenase 2, chloroplastic-like [Brassica napus]	Metabolism	Lipid metabolism	ko00592//alpha-Linolenic acid metabolism;ko00591//Linoleic acid metabolism	K00454	-	-	-
ncbi_106383072	CHG	ps03	6509301	6509500	*	1.70078e-10	2.55354e-08	-47.4793	33.4233	100.84	1.59314	3.1832e-174	2.6012e-172	Upstream2kb	LOC106383072	PREDICTED: lipoxygenase 2, chloroplastic-like [Brassica napus]	Metabolism	Lipid metabolism	ko00592//alpha-Linolenic acid metabolism;ko00591//Linoleic acid metabolism	K00454	-	-	-
ncbi_106383072	CHH	ps03	6509101	6509300	*	2.6185e-16	5.88552e-14	-16.6238	33.4233	100.84	1.59314	3.1832e-174	2.6012e-172	Upstream2kb	LOC106383072	PREDICTED: lipoxygenase 2, chloroplastic-like [Brassica napus]	Metabolism	Lipid metabolism	ko00592//alpha-Linolenic acid metabolism;ko00591//Linoleic acid metabolism	K00454	-	-	-
ncbi_106383072	CHH	ps03	6505101	6505300	*	8.56955e-14	1.32917e-11	18.1458	33.4233	100.84	1.59314	3.1832e-174	2.6012e-172	Genebody	LOC106383072	PREDICTED: lipoxygenase 2, chloroplastic-like [Brassica napus]	Metabolism	Lipid metabolism	ko00592//alpha-Linolenic acid metabolism;ko00591//Linoleic acid metabolism	K00454	-	-	-
ncbi_106383072	CHH	ps03	6505201	6505400	*	1.63109e-20	6.20022e-18	23.6244	33.4233	100.84	1.59314	3.1832e-174	2.6012e-172	Genebody	LOC106383072	PREDICTED: lipoxygenase 2, chloroplastic-like [Brassica napus]	Metabolism	Lipid metabolism	ko00592//alpha-Linolenic acid metabolism;ko00591//Linoleic acid metabolism	K00454	-	-	-
ncbi_106383072	CHH	ps03	6505301	6505500	*	6.37059e-18	1.77475e-15	15.455	33.4233	100.84	1.59314	3.1832e-174	2.6012e-172	Genebody	LOC106383072	PREDICTED: lipoxygenase 2, chloroplastic-like [Brassica napus]	Metabolism	Lipid metabolism	ko00592//alpha-Linolenic acid metabolism;ko00591//Linoleic acid metabolism	K00454	-	-	-
ncbi_106380862	CG	ps04	5982501	5982700	*	7.06028e-11	3.75669e-09	62.7778	0.0333333	0.773333	4.53605	1.04406e-16	8.16295e-16	Downstream2kb	LOC106380862	PREDICTED: lipoxygenase 2, chloroplastic-like [Brassica napus]	Metabolism	Lipid metabolism	ko00592//alpha-Linolenic acid metabolism;ko00591//Linoleic acid metabolism	K00454	-	-	-
ncbi_111211310	CHG	ps04	6044601	6044800	*	1.8525e-05	0.0007381	-32.1525	0.001	0.613333	9.26053	0.00106426	0.00305341	Upstream2kb	LOC111211310	BnaC06g26190D [Brassica napus]	Metabolism	Lipid metabolism	ko00592//alpha-Linolenic acid metabolism;ko00591//Linoleic acid metabolism	K00454	-	-	-
ncbi_111208588	CHG	NC_027774.2	27795201	27795400	*	3.5926e-08	3.21049e-06	-31.8282	1.27333	3.3	1.37386	4.40177e-05	0.000153372	Downstream2kb	LOC111208588	PREDICTED: phospholipase A2-alpha [Brassica oleracea var. oleracea] [Brassica oleracea]	Metabolism	Lipid metabolism	ko00564//Glycerophospholipid metabolism;ko00592//alpha-Linolenic acid metabolism;ko00565//Ether lipid metabolism;ko00590//Arachidonic acid metabolism;ko00591//Linoleic acid metabolism	K01047	GO:0005623//cell;GO:0043226//organelle;GO:0044464//cell part;GO:0043231//intracellular membrane-bounded organelle;GO:0044424//intracellular part;GO:0043229//intracellular organelle;GO:0043227//membrane-bounded organelle;GO:0005622//intracellular	GO:0003824//catalytic activity;GO:0046872//metal ion binding;GO:0016298//lipase activity;GO:0016787//hydrolase activity;GO:0005488//binding;GO:0043167//ion binding;GO:0004620//phospholipase activity;GO:0016788//hydrolase activity, acting on ester bonds;GO:0043169//cation binding	GO:0044699//single-organism process;GO:0044237//cellular metabolic process;GO:0006793//phosphorus metabolic process;GO:0009987//cellular process;GO:0006796//phosphate-containing compound metabolic process;GO:0071704//organic substance metabolic process;GO:0044238//primary metabolic process;GO:0008152//metabolic process;GO:0006629//lipid metabolic process;GO:0044710//single-organism metabolic proc…
ncbi_111208588	CHG	NC_027774.2	27795301	27795500	*	4.83941e-10	6.62448e-08	-38.2779	1.27333	3.3	1.37386	4.40177e-05	0.000153372	Downstream2kb	LOC111208588	PREDICTED: phospholipase A2-alpha [Brassica oleracea var. oleracea] [Brassica oleracea]	Metabolism	Lipid metabolism	ko00564//Glycerophospholipid metabolism;ko00592//alpha-Linolenic acid metabolism;ko00565//Ether lipid metabolism;ko00590//Arachidonic acid metabolism;ko00591//Linoleic acid metabolism	K01047	GO:0005623//cell;GO:0043226//organelle;GO:0044464//cell part;GO:0043231//intracellular membrane-bounded organelle;GO:0044424//intracellular part;GO:0043229//intracellular organelle;GO:0043227//membrane-bounded organelle;GO:0005622//intracellular	GO:0003824//catalytic activity;GO:0046872//metal ion binding;GO:0016298//lipase activity;GO:0016787//hydrolase activity;GO:0005488//binding;GO:0043167//ion binding;GO:0004620//phospholipase activity;GO:0016788//hydrolase activity, acting on ester bonds;GO:0043169//cation binding	GO:0044699//single-organism process;GO:0044237//cellular metabolic process;GO:0006793//phosphorus metabolic process;GO:0009987//cellular process;GO:0006796//phosphate-containing compound metabolic process;GO:0071704//organic substance metabolic process;GO:0044238//primary metabolic process;GO:0008152//metabolic process;GO:0006629//lipid metabolic process;GO:0044710//single-organism metabolic proc…
ncbi_111208588	CHG	NC_027774.2	27795401	27795600	*	4.22843e-08	3.70989e-06	-39.8674	1.27333	3.3	1.37386	4.40177e-05	0.000153372	Downstream2kb	LOC111208588	PREDICTED: phospholipase A2-alpha [Brassica oleracea var. oleracea] [Brassica oleracea]	Metabolism	Lipid metabolism	ko00564//Glycerophospholipid metabolism;ko00592//alpha-Linolenic acid metabolism;ko00565//Ether lipid metabolism;ko00590//Arachidonic acid metabolism;ko00591//Linoleic acid metabolism	K01047	GO:0005623//cell;GO:0043226//organelle;GO:0044464//cell part;GO:0043231//intracellular membrane-bounded organelle;GO:0044424//intracellular part;GO:0043229//intracellular organelle;GO:0043227//membrane-bounded organelle;GO:0005622//intracellular	GO:0003824//catalytic activity;GO:0046872//metal ion binding;GO:0016298//lipase activity;GO:0016787//hydrolase activity;GO:0005488//binding;GO:0043167//ion binding;GO:0004620//phospholipase activity;GO:0016788//hydrolase activity, acting on ester bonds;GO:0043169//cation binding	GO:0044699//single-organism process;GO:0044237//cellular metabolic process;GO:0006793//phosphorus metabolic process;GO:0009987//cellular process;GO:0006796//phosphate-containing compound metabolic process;GO:0071704//organic substance metabolic process;GO:0044238//primary metabolic process;GO:0008152//metabolic process;GO:0006629//lipid metabolic process;GO:0044710//single-organism metabolic proc…
ncbi_106397650	CHH	NC_027758.2	19252301	19252500	*	8.00689e-06	0.000198121	19.6246	22.8833	61.4967	1.42621	1.2824e-108	5.7946e-107	Upstream2kb	LOC106397650	PREDICTED: 12-oxophytodienoate reductase 1 [Brassica rapa]	Metabolism	Lipid metabolism	ko00592//alpha-Linolenic acid metabolism	K05894	GO:0044424//intracellular part;GO:0044444//cytoplasmic part;GO:0005623//cell;GO:0005622//intracellular;GO:0005737//cytoplasm;GO:0044464//cell part	GO:1901265//nucleoside phosphate binding;GO:0016628//oxidoreductase activity, acting on the CH-CH group of donors, NAD or NADP as acceptor;GO:0036094//small molecule binding;GO:0032553//ribonucleotide binding;GO:0016491//oxidoreductase activity;GO:0097367//carbohydrate derivative binding;GO:1901363//heterocyclic compound binding;GO:0005488//binding;GO:0003824//catalytic activity;GO:0097159//organ…	GO:0009987//cellular process;GO:0019752//carboxylic acid metabolic process;GO:0007275//multicellular organism development;GO:0044699//single-organism process;GO:0001101//response to acid chemical;GO:0009058//biosynthetic process;GO:0072330//monocarboxylic acid biosynthetic process;GO:0008610//lipid biosynthetic process;GO:0010035//response to inorganic substance;GO:0044281//small molecule metabol…
ncbi_106437957	CG	NC_027765.2	19369001	19369200	*	3.394e-06	8.2742e-05	27.7882	0.966667	43.6	5.49517	0	0	Upstream2kb	LOC106437957	allene oxide cyclase 3, chloroplastic-like [Brassica napus]	Metabolism	Lipid metabolism	ko00592//alpha-Linolenic acid metabolism	K10525	GO:0044424//intracellular part;GO:0044444//cytoplasmic part;GO:0005622//intracellular;GO:0044464//cell part;GO:0043226//organelle;GO:0044422//organelle part;GO:0005623//cell;GO:0031090//organelle membrane;GO:0009536//plastid;GO:0043231//intracellular membrane-bounded organelle;GO:0005737//cytoplasm;GO:0043229//intracellular organelle;GO:0016020//membrane;GO:0044446//intracellular organelle part;G…	GO:0003824//catalytic activity;GO:0009975//cyclase activity	GO:0009605//response to external stimulus;GO:0044710//single-organism metabolic process;GO:1902578//single-organism localization;GO:0009694//jasmonic acid metabolic process;GO:0032870//cellular response to hormone stimulus;GO:0065007//biological regulation;GO:0009628//response to abiotic stimulus;GO:0042221//response to chemical;GO:0043207//response to external biotic stimulus;GO:0012501//program…
ncbi_106437957	CG	NC_027765.2	19369101	19369300	*	3.22158e-12	2.01744e-10	41.3718	0.966667	43.6	5.49517	0	0	Upstream2kb	LOC106437957	allene oxide cyclase 3, chloroplastic-like [Brassica napus]	Metabolism	Lipid metabolism	ko00592//alpha-Linolenic acid metabolism	K10525	GO:0044424//intracellular part;GO:0044444//cytoplasmic part;GO:0005622//intracellular;GO:0044464//cell part;GO:0043226//organelle;GO:0044422//organelle part;GO:0005623//cell;GO:0031090//organelle membrane;GO:0009536//plastid;GO:0043231//intracellular membrane-bounded organelle;GO:0005737//cytoplasm;GO:0043229//intracellular organelle;GO:0016020//membrane;GO:0044446//intracellular organelle part;G…	GO:0003824//catalytic activity;GO:0009975//cyclase activity	GO:0009605//response to external stimulus;GO:0044710//single-organism metabolic process;GO:1902578//single-organism localization;GO:0009694//jasmonic acid metabolic process;GO:0032870//cellular response to hormone stimulus;GO:0065007//biological regulation;GO:0009628//response to abiotic stimulus;GO:0042221//response to chemical;GO:0043207//response to external biotic stimulus;GO:0012501//program…
ncbi_106437957	CHH	NC_027765.2	19369001	19369200	*	1.0794e-18	3.30807e-16	17.2668	0.966667	43.6	5.49517	0	0	Upstream2kb	LOC106437957	allene oxide cyclase 3, chloroplastic-like [Brassica napus]	Metabolism	Lipid metabolism	ko00592//alpha-Linolenic acid metabolism	K10525	GO:0044424//intracellular part;GO:0044444//cytoplasmic part;GO:0005622//intracellular;GO:0044464//cell part;GO:0043226//organelle;GO:0044422//organelle part;GO:0005623//cell;GO:0031090//organelle membrane;GO:0009536//plastid;GO:0043231//intracellular membrane-bounded organelle;GO:0005737//cytoplasm;GO:0043229//intracellular organelle;GO:0016020//membrane;GO:0044446//intracellular organelle part;G…	GO:0003824//catalytic activity;GO:0009975//cyclase activity	GO:0009605//response to external stimulus;GO:0044710//single-organism metabolic process;GO:1902578//single-organism localization;GO:0009694//jasmonic acid metabolic process;GO:0032870//cellular response to hormone stimulus;GO:0065007//biological regulation;GO:0009628//response to abiotic stimulus;GO:0042221//response to chemical;GO:0043207//response to external biotic stimulus;GO:0012501//program…
ncbi_106443552	CHG	NC_027765.2	19379301	19379500	*	1.9804e-06	0.00010939	-26.5152	0.001	1.25333	10.2916	2.75961e-13	1.80847e-12	Upstream2kb	LOC106443552	PREDICTED: allene oxide cyclase 2, chloroplastic-like [Brassica rapa]	Metabolism	Lipid metabolism	ko00592//alpha-Linolenic acid metabolism	K10525	GO:0044446//intracellular organelle part;GO:0009526//plastid envelope;GO:0009536//plastid;GO:0044444//cytoplasmic part;GO:0043227//membrane-bounded organelle;GO:0044424//intracellular part;GO:0044435//plastid part;GO:0005737//cytoplasm;GO:0005622//intracellular;GO:0031967//organelle envelope;GO:0044434//chloroplast part;GO:0043226//organelle;GO:0009507//chloroplast;GO:0044422//organelle part;GO:0…	GO:0003824//catalytic activity;GO:0009975//cyclase activity	GO:0032787//monocarboxylic acid metabolic process;GO:0044237//cellular metabolic process;GO:0071704//organic substance metabolic process;GO:0044710//single-organism metabolic process;GO:0044763//single-organism cellular process;GO:0006950//response to stress;GO:0019752//carboxylic acid metabolic process;GO:0006082//organic acid metabolic process;GO:0009987//cellular process;GO:0009694//jasmonic a…
ncbi_106409243	CG	NC_027773.2	55441101	55441300	*	7.04194e-05	0.00123618	41.5066	0.31	0.126667	-1.29123	0.0186025	0.0417586	Genebody	LOC106409243	PREDICTED: peroxisomal fatty acid beta-oxidation multifunctional protein AIM1-like [Brassica napus]	Metabolism	Global and Overview;Lipid metabolism	ko01212//Fatty acid metabolism;ko00071//Fatty acid degradation;ko00592//alpha-Linolenic acid metabolism	K10527	-	-	-
ncbi_106433608	CHH	NC_027770.2	7546301	7546500	*	1.81503e-07	7.51247e-06	-17.3315	0.87	2.18333	1.32745	1.31814e-12	8.34011e-12	Upstream2kb	LOC106433608	PREDICTED: linoleate 9S-lipoxygenase 5, chloroplastic-like isoform X1 [Brassica napus]	Metabolism	Lipid metabolism	ko00591//Linoleic acid metabolism	K15718	-	-	-
ncbi_106453908	CG	ps02	6964801	6965000	*	7.588e-05	0.00132027	30.303	0.636667	1.89	1.56978	6.65115e-13	4.27555e-12	Downstream2kb	LOC106453908	PREDICTED: linoleate 9S-lipoxygenase 5, chloroplastic [Brassica napus]	Metabolism	Lipid metabolism	ko00591//Linoleic acid metabolism	K15718	-	-	-

## Sheet: Table S10.2
GeneID	mC	chr		end	strand	pvalue	qvalue	meth.diff	NF24t2_fpkm	X17NSt2_fpkm	log2.FC.	Pvalue	FDR	position	Symbol	Description	KEGG_A_class	KEGG_B_class	Pathway	K_ID	GO.Component	GO.Function	GO.Process
ncbi_106437859	CG	NC_027759.2	11773801	11774000	*	7.70757e-10	2.40518e-08	-25.5061	0.0833333	0.736667	3.14405	9.68218e-10	4.89926e-09	Upstream2kb	LOC106437859	acyl-CoA oxidase 5 [Arabidopsis lyrata subsp. lyrata] [Arabidopsis lyrata]	Metabolism;Cellular Processes	Lipid metabolism;Global and Overview;Transport and catabolism	ko04146//Peroxisome;ko01212//Fatty acid metabolism;ko00071//Fatty acid degradation;ko01040//Biosynthesis of unsaturated fatty acids;ko00592//alpha-Linolenic acid metabolism	K00232	GO:0005622//intracellular;GO:0043231//intracellular membrane-bounded organelle;GO:0005623//cell;GO:0005737//cytoplasm;GO:0044444//cytoplasmic part;GO:0043226//organelle;GO:0043227//membrane-bounded organelle;GO:0044424//intracellular part;GO:0042579//microbody;GO:0043229//intracellular organelle;GO:0044464//cell part	GO:1901363//heterocyclic compound binding;GO:0005488//binding;GO:0097159//organic cyclic compound binding;GO:0003824//catalytic activity;GO:0016627//oxidoreductase activity, acting on the CH-CH group of donors;GO:0000166//nucleotide binding;GO:0016634//oxidoreductase activity, acting on the CH-CH group of donors, oxygen as acceptor;GO:0016491//oxidoreductase activity;GO:0036094//small molecule bi…	GO:0044699//single-organism process;GO:0051704//multi-organism process;GO:0009056//catabolic process;GO:0046395//carboxylic acid catabolic process;GO:0043436//oxoacid metabolic process;GO:0009694//jasmonic acid metabolic process;GO:0044238//primary metabolic process;GO:0044707//single-multicellular organism process;GO:0044242//cellular lipid catabolic process;GO:0008152//metabolic process;GO:0009…
ncbi_106437859	CHG	NC_027759.2	11773801	11774000	*	4.79138e-15	1.07239e-12	-31.0714	0.0833333	0.736667	3.14405	9.68218e-10	4.89926e-09	Upstream2kb	LOC106437859	acyl-CoA oxidase 5 [Arabidopsis lyrata subsp. lyrata] [Arabidopsis lyrata]	Metabolism;Cellular Processes	Lipid metabolism;Global and Overview;Transport and catabolism	ko04146//Peroxisome;ko01212//Fatty acid metabolism;ko00071//Fatty acid degradation;ko01040//Biosynthesis of unsaturated fatty acids;ko00592//alpha-Linolenic acid metabolism	K00232	GO:0005622//intracellular;GO:0043231//intracellular membrane-bounded organelle;GO:0005623//cell;GO:0005737//cytoplasm;GO:0044444//cytoplasmic part;GO:0043226//organelle;GO:0043227//membrane-bounded organelle;GO:0044424//intracellular part;GO:0042579//microbody;GO:0043229//intracellular organelle;GO:0044464//cell part	GO:1901363//heterocyclic compound binding;GO:0005488//binding;GO:0097159//organic cyclic compound binding;GO:0003824//catalytic activity;GO:0016627//oxidoreductase activity, acting on the CH-CH group of donors;GO:0000166//nucleotide binding;GO:0016634//oxidoreductase activity, acting on the CH-CH group of donors, oxygen as acceptor;GO:0016491//oxidoreductase activity;GO:0036094//small molecule bi…	GO:0044699//single-organism process;GO:0051704//multi-organism process;GO:0009056//catabolic process;GO:0046395//carboxylic acid catabolic process;GO:0043436//oxoacid metabolic process;GO:0009694//jasmonic acid metabolic process;GO:0044238//primary metabolic process;GO:0044707//single-multicellular organism process;GO:0044242//cellular lipid catabolic process;GO:0008152//metabolic process;GO:0009…
ncbi_106383072	CG	ps03	6502901	6503100	*	5.6342e-13	2.43364e-11	38.0998	50.7433	197.71	1.9621	0	0	Downstream2kb	LOC106383072	PREDICTED: lipoxygenase 2, chloroplastic-like [Brassica napus]	Metabolism	Lipid metabolism	ko00592//alpha-Linolenic acid metabolism;ko00591//Linoleic acid metabolism	K00454	-	-	-
ncbi_106383072	CG	ps03	6503001	6503200	*	2.53253e-19	1.81315e-17	56.5217	50.7433	197.71	1.9621	0	0	Downstream2kb	LOC106383072	PREDICTED: lipoxygenase 2, chloroplastic-like [Brassica napus]	Metabolism	Lipid metabolism	ko00592//alpha-Linolenic acid metabolism;ko00591//Linoleic acid metabolism	K00454	-	-	-
ncbi_106383072	CHG	ps03	6508601	6508800	*	2.7289e-12	4.08368e-10	-32.8195	50.7433	197.71	1.9621	0	0	Upstream2kb	LOC106383072	PREDICTED: lipoxygenase 2, chloroplastic-like [Brassica napus]	Metabolism	Lipid metabolism	ko00592//alpha-Linolenic acid metabolism;ko00591//Linoleic acid metabolism	K00454	-	-	-
ncbi_106383072	CHG	ps03	6508701	6508900	*	9.70436e-10	9.28382e-08	-33.6996	50.7433	197.71	1.9621	0	0	Upstream2kb	LOC106383072	PREDICTED: lipoxygenase 2, chloroplastic-like [Brassica napus]	Metabolism	Lipid metabolism	ko00592//alpha-Linolenic acid metabolism;ko00591//Linoleic acid metabolism	K00454	-	-	-
ncbi_106383072	CHG	ps03	6509201	6509400	*	1.88946e-08	1.38369e-06	-32.6237	50.7433	197.71	1.9621	0	0	Upstream2kb	LOC106383072	PREDICTED: lipoxygenase 2, chloroplastic-like [Brassica napus]	Metabolism	Lipid metabolism	ko00592//alpha-Linolenic acid metabolism;ko00591//Linoleic acid metabolism	K00454	-	-	-
ncbi_106383072	CHG	ps03	6509301	6509500	*	4.29467e-05	0.00121594	-34.5158	50.7433	197.71	1.9621	0	0	Upstream2kb	LOC106383072	PREDICTED: lipoxygenase 2, chloroplastic-like [Brassica napus]	Metabolism	Lipid metabolism	ko00592//alpha-Linolenic acid metabolism;ko00591//Linoleic acid metabolism	K00454	-	-	-
ncbi_106383072	CHH	ps03	6509601	6509800	*	4.13828e-11	2.81961e-09	-16.0097	50.7433	197.71	1.9621	0	0	Upstream2kb	LOC106383072	PREDICTED: lipoxygenase 2, chloroplastic-like [Brassica napus]	Metabolism	Lipid metabolism	ko00592//alpha-Linolenic acid metabolism;ko00591//Linoleic acid metabolism	K00454	-	-	-
ncbi_106380862	CG	ps04	5982501	5982700	*	2.43802e-31	3.54753e-29	75.9848	0.01	1.6	7.32193	5.75469e-39	8.45199e-38	Downstream2kb	LOC106380862	PREDICTED: lipoxygenase 2, chloroplastic-like [Brassica napus]	Metabolism	Lipid metabolism	ko00592//alpha-Linolenic acid metabolism;ko00591//Linoleic acid metabolism	K00454	-	-	-
ncbi_111211310	CG	ps04	6043301	6043500	*	2.01823e-23	1.89087e-21	58.9323	0.243333	5.90333	4.60052	5.60065e-22	5.0551e-21	Upstream2kb	LOC111211310	BnaC06g26190D [Brassica napus]	Metabolism	Lipid metabolism	ko00592//alpha-Linolenic acid metabolism;ko00591//Linoleic acid metabolism	K00454	-	-	-
ncbi_111211310	CHH	ps04	6042201	6042400	*	9.94164e-10	5.30657e-08	15.8324	0.243333	5.90333	4.60052	5.60065e-22	5.0551e-21	Genebody	LOC111211310	BnaC06g26190D [Brassica napus]	Metabolism	Lipid metabolism	ko00592//alpha-Linolenic acid metabolism;ko00591//Linoleic acid metabolism	K00454	-	-	-
ncbi_111211310	CHH	ps04	6042201	6042400	*	9.94164e-10	5.30657e-08	15.8324	0.243333	5.90333	4.60052	5.60065e-22	5.0551e-21	Downstream2kb	LOC111211310	BnaC06g26190D [Brassica napus]	Metabolism	Lipid metabolism	ko00592//alpha-Linolenic acid metabolism;ko00591//Linoleic acid metabolism	K00454	-	-	-
ncbi_111208588	CHG	NC_027774.2	27795001	27795200	*	5.00263e-06	0.000194408	-30.8817	0.453333	1.36	1.58496	0.00842014	0.0200046	Downstream2kb	LOC111208588	PREDICTED: phospholipase A2-alpha [Brassica oleracea var. oleracea] [Brassica oleracea]	Metabolism	Lipid metabolism	ko00564//Glycerophospholipid metabolism;ko00592//alpha-Linolenic acid metabolism;ko00565//Ether lipid metabolism;ko00590//Arachidonic acid metabolism;ko00591//Linoleic acid metabolism	K01047	GO:0005623//cell;GO:0043226//organelle;GO:0044464//cell part;GO:0043231//intracellular membrane-bounded organelle;GO:0044424//intracellular part;GO:0043229//intracellular organelle;GO:0043227//membrane-bounded organelle;GO:0005622//intracellular	GO:0003824//catalytic activity;GO:0046872//metal ion binding;GO:0016298//lipase activity;GO:0016787//hydrolase activity;GO:0005488//binding;GO:0043167//ion binding;GO:0004620//phospholipase activity;GO:0016788//hydrolase activity, acting on ester bonds;GO:0043169//cation binding	GO:0044699//single-organism process;GO:0044237//cellular metabolic process;GO:0006793//phosphorus metabolic process;GO:0009987//cellular process;GO:0006796//phosphate-containing compound metabolic process;GO:0071704//organic substance metabolic process;GO:0044238//primary metabolic process;GO:0008152//metabolic process;GO:0006629//lipid metabolic process;GO:0044710//single-organism metabolic proc…
ncbi_106397650	CHG	NC_027758.2	19251301	19251500	*	0.00257924	0.0325223	27.0964	556.153	205.557	-1.43595	4.9624200184145e-311	0	Upstream2kb	LOC106397650	PREDICTED: 12-oxophytodienoate reductase 1 [Brassica rapa]	Metabolism	Lipid metabolism	ko00592//alpha-Linolenic acid metabolism	K05894	GO:0044424//intracellular part;GO:0044444//cytoplasmic part;GO:0005623//cell;GO:0005622//intracellular;GO:0005737//cytoplasm;GO:0044464//cell part	GO:1901265//nucleoside phosphate binding;GO:0016628//oxidoreductase activity, acting on the CH-CH group of donors, NAD or NADP as acceptor;GO:0036094//small molecule binding;GO:0032553//ribonucleotide binding;GO:0016491//oxidoreductase activity;GO:0097367//carbohydrate derivative binding;GO:1901363//heterocyclic compound binding;GO:0005488//binding;GO:0003824//catalytic activity;GO:0097159//organ…	GO:0009987//cellular process;GO:0019752//carboxylic acid metabolic process;GO:0007275//multicellular organism development;GO:0044699//single-organism process;GO:0001101//response to acid chemical;GO:0009058//biosynthetic process;GO:0072330//monocarboxylic acid biosynthetic process;GO:0008610//lipid biosynthetic process;GO:0010035//response to inorganic substance;GO:0044281//small molecule metabol…
ncbi_106397650	CHH	NC_027758.2	19252301	19252500	*	6.05159e-07	1.75612e-05	18.9554	556.153	205.557	-1.43595	4.9624200184145e-311	0	Upstream2kb	LOC106397650	PREDICTED: 12-oxophytodienoate reductase 1 [Brassica rapa]	Metabolism	Lipid metabolism	ko00592//alpha-Linolenic acid metabolism	K05894	GO:0044424//intracellular part;GO:0044444//cytoplasmic part;GO:0005623//cell;GO:0005622//intracellular;GO:0005737//cytoplasm;GO:0044464//cell part	GO:1901265//nucleoside phosphate binding;GO:0016628//oxidoreductase activity, acting on the CH-CH group of donors, NAD or NADP as acceptor;GO:0036094//small molecule binding;GO:0032553//ribonucleotide binding;GO:0016491//oxidoreductase activity;GO:0097367//carbohydrate derivative binding;GO:1901363//heterocyclic compound binding;GO:0005488//binding;GO:0003824//catalytic activity;GO:0097159//organ…	GO:0009987//cellular process;GO:0019752//carboxylic acid metabolic process;GO:0007275//multicellular organism development;GO:0044699//single-organism process;GO:0001101//response to acid chemical;GO:0009058//biosynthetic process;GO:0072330//monocarboxylic acid biosynthetic process;GO:0008610//lipid biosynthetic process;GO:0010035//response to inorganic substance;GO:0044281//small molecule metabol…
ncbi_106437957	CHG	NC_027765.2	19366401	19366600	*	6.11098e-06	0.000231107	-27.5862	120.483	323.637	1.42554	2.5035e-145	1.5308e-143	Downstream2kb	LOC106437957	allene oxide cyclase 3, chloroplastic-like [Brassica napus]	Metabolism	Lipid metabolism	ko00592//alpha-Linolenic acid metabolism	K10525	GO:0044424//intracellular part;GO:0044444//cytoplasmic part;GO:0005622//intracellular;GO:0044464//cell part;GO:0043226//organelle;GO:0044422//organelle part;GO:0005623//cell;GO:0031090//organelle membrane;GO:0009536//plastid;GO:0043231//intracellular membrane-bounded organelle;GO:0005737//cytoplasm;GO:0043229//intracellular organelle;GO:0016020//membrane;GO:0044446//intracellular organelle part;G…	GO:0003824//catalytic activity;GO:0009975//cyclase activity	GO:0009605//response to external stimulus;GO:0044710//single-organism metabolic process;GO:1902578//single-organism localization;GO:0009694//jasmonic acid metabolic process;GO:0032870//cellular response to hormone stimulus;GO:0065007//biological regulation;GO:0009628//response to abiotic stimulus;GO:0042221//response to chemical;GO:0043207//response to external biotic stimulus;GO:0012501//program…
ncbi_106437957	CHG	NC_027765.2	19366501	19366700	*	1.46424e-10	1.63662e-08	-33.5665	120.483	323.637	1.42554	2.5035e-145	1.5308e-143	Downstream2kb	LOC106437957	allene oxide cyclase 3, chloroplastic-like [Brassica napus]	Metabolism	Lipid metabolism	ko00592//alpha-Linolenic acid metabolism	K10525	GO:0044424//intracellular part;GO:0044444//cytoplasmic part;GO:0005622//intracellular;GO:0044464//cell part;GO:0043226//organelle;GO:0044422//organelle part;GO:0005623//cell;GO:0031090//organelle membrane;GO:0009536//plastid;GO:0043231//intracellular membrane-bounded organelle;GO:0005737//cytoplasm;GO:0043229//intracellular organelle;GO:0016020//membrane;GO:0044446//intracellular organelle part;G…	GO:0003824//catalytic activity;GO:0009975//cyclase activity	GO:0009605//response to external stimulus;GO:0044710//single-organism metabolic process;GO:1902578//single-organism localization;GO:0009694//jasmonic acid metabolic process;GO:0032870//cellular response to hormone stimulus;GO:0065007//biological regulation;GO:0009628//response to abiotic stimulus;GO:0042221//response to chemical;GO:0043207//response to external biotic stimulus;GO:0012501//program…
ncbi_106437957	CHG	NC_027765.2	19366601	19366800	*	9.01993e-08	5.63639e-06	-27.9097	120.483	323.637	1.42554	2.5035e-145	1.5308e-143	Downstream2kb	LOC106437957	allene oxide cyclase 3, chloroplastic-like [Brassica napus]	Metabolism	Lipid metabolism	ko00592//alpha-Linolenic acid metabolism	K10525	GO:0044424//intracellular part;GO:0044444//cytoplasmic part;GO:0005622//intracellular;GO:0044464//cell part;GO:0043226//organelle;GO:0044422//organelle part;GO:0005623//cell;GO:0031090//organelle membrane;GO:0009536//plastid;GO:0043231//intracellular membrane-bounded organelle;GO:0005737//cytoplasm;GO:0043229//intracellular organelle;GO:0016020//membrane;GO:0044446//intracellular organelle part;G…	GO:0003824//catalytic activity;GO:0009975//cyclase activity	GO:0009605//response to external stimulus;GO:0044710//single-organism metabolic process;GO:1902578//single-organism localization;GO:0009694//jasmonic acid metabolic process;GO:0032870//cellular response to hormone stimulus;GO:0065007//biological regulation;GO:0009628//response to abiotic stimulus;GO:0042221//response to chemical;GO:0043207//response to external biotic stimulus;GO:0012501//program…
ncbi_106443552	CG	NC_027765.2	19379801	19380000	*	1.19614e-12	5.0101e-11	27.1053	41.8633	242.613	2.5349	0	0	Upstream2kb	LOC106443552	PREDICTED: allene oxide cyclase 2, chloroplastic-like [Brassica rapa]	Metabolism	Lipid metabolism	ko00592//alpha-Linolenic acid metabolism	K10525	GO:0044446//intracellular organelle part;GO:0009526//plastid envelope;GO:0009536//plastid;GO:0044444//cytoplasmic part;GO:0043227//membrane-bounded organelle;GO:0044424//intracellular part;GO:0044435//plastid part;GO:0005737//cytoplasm;GO:0005622//intracellular;GO:0031967//organelle envelope;GO:0044434//chloroplast part;GO:0043226//organelle;GO:0009507//chloroplast;GO:0044422//organelle part;GO:0…	GO:0003824//catalytic activity;GO:0009975//cyclase activity	GO:0032787//monocarboxylic acid metabolic process;GO:0044237//cellular metabolic process;GO:0071704//organic substance metabolic process;GO:0044710//single-organism metabolic process;GO:0044763//single-organism cellular process;GO:0006950//response to stress;GO:0019752//carboxylic acid metabolic process;GO:0006082//organic acid metabolic process;GO:0009987//cellular process;GO:0009694//jasmonic a…
ncbi_106443552	CG	NC_027765.2	19379901	19380100	*	6.82136e-13	2.92326e-11	30.3462	41.8633	242.613	2.5349	0	0	Upstream2kb	LOC106443552	PREDICTED: allene oxide cyclase 2, chloroplastic-like [Brassica rapa]	Metabolism	Lipid metabolism	ko00592//alpha-Linolenic acid metabolism	K10525	GO:0044446//intracellular organelle part;GO:0009526//plastid envelope;GO:0009536//plastid;GO:0044444//cytoplasmic part;GO:0043227//membrane-bounded organelle;GO:0044424//intracellular part;GO:0044435//plastid part;GO:0005737//cytoplasm;GO:0005622//intracellular;GO:0031967//organelle envelope;GO:0044434//chloroplast part;GO:0043226//organelle;GO:0009507//chloroplast;GO:0044422//organelle part;GO:0…	GO:0003824//catalytic activity;GO:0009975//cyclase activity	GO:0032787//monocarboxylic acid metabolic process;GO:0044237//cellular metabolic process;GO:0071704//organic substance metabolic process;GO:0044710//single-organism metabolic process;GO:0044763//single-organism cellular process;GO:0006950//response to stress;GO:0019752//carboxylic acid metabolic process;GO:0006082//organic acid metabolic process;GO:0009987//cellular process;GO:0009694//jasmonic a…
ncbi_106443552	CG	NC_027765.2	19377201	19377400	*	2.79131e-12	1.12788e-10	44.1571	41.8633	242.613	2.5349	0	0	Genebody	LOC106443552	PREDICTED: allene oxide cyclase 2, chloroplastic-like [Brassica rapa]	Metabolism	Lipid metabolism	ko00592//alpha-Linolenic acid metabolism	K10525	GO:0044446//intracellular organelle part;GO:0009526//plastid envelope;GO:0009536//plastid;GO:0044444//cytoplasmic part;GO:0043227//membrane-bounded organelle;GO:0044424//intracellular part;GO:0044435//plastid part;GO:0005737//cytoplasm;GO:0005622//intracellular;GO:0031967//organelle envelope;GO:0044434//chloroplast part;GO:0043226//organelle;GO:0009507//chloroplast;GO:0044422//organelle part;GO:0…	GO:0003824//catalytic activity;GO:0009975//cyclase activity	GO:0032787//monocarboxylic acid metabolic process;GO:0044237//cellular metabolic process;GO:0071704//organic substance metabolic process;GO:0044710//single-organism metabolic process;GO:0044763//single-organism cellular process;GO:0006950//response to stress;GO:0019752//carboxylic acid metabolic process;GO:0006082//organic acid metabolic process;GO:0009987//cellular process;GO:0009694//jasmonic a…
ncbi_106443552	CG	NC_027765.2	19377201	19377400	*	2.79131e-12	1.12788e-10	44.1571	41.8633	242.613	2.5349	0	0	Downstream2kb	LOC106443552	PREDICTED: allene oxide cyclase 2, chloroplastic-like [Brassica rapa]	Metabolism	Lipid metabolism	ko00592//alpha-Linolenic acid metabolism	K10525	GO:0044446//intracellular organelle part;GO:0009526//plastid envelope;GO:0009536//plastid;GO:0044444//cytoplasmic part;GO:0043227//membrane-bounded organelle;GO:0044424//intracellular part;GO:0044435//plastid part;GO:0005737//cytoplasm;GO:0005622//intracellular;GO:0031967//organelle envelope;GO:0044434//chloroplast part;GO:0043226//organelle;GO:0009507//chloroplast;GO:0044422//organelle part;GO:0…	GO:0003824//catalytic activity;GO:0009975//cyclase activity	GO:0032787//monocarboxylic acid metabolic process;GO:0044237//cellular metabolic process;GO:0071704//organic substance metabolic process;GO:0044710//single-organism metabolic process;GO:0044763//single-organism cellular process;GO:0006950//response to stress;GO:0019752//carboxylic acid metabolic process;GO:0006082//organic acid metabolic process;GO:0009987//cellular process;GO:0009694//jasmonic a…
ncbi_106443552	CHG	NC_027765.2	19375701	19375900	*	0.00149331	0.0214427	-32.134	41.8633	242.613	2.5349	0	0	Downstream2kb	LOC106443552	PREDICTED: allene oxide cyclase 2, chloroplastic-like [Brassica rapa]	Metabolism	Lipid metabolism	ko00592//alpha-Linolenic acid metabolism	K10525	GO:0044446//intracellular organelle part;GO:0009526//plastid envelope;GO:0009536//plastid;GO:0044444//cytoplasmic part;GO:0043227//membrane-bounded organelle;GO:0044424//intracellular part;GO:0044435//plastid part;GO:0005737//cytoplasm;GO:0005622//intracellular;GO:0031967//organelle envelope;GO:0044434//chloroplast part;GO:0043226//organelle;GO:0009507//chloroplast;GO:0044422//organelle part;GO:0…	GO:0003824//catalytic activity;GO:0009975//cyclase activity	GO:0032787//monocarboxylic acid metabolic process;GO:0044237//cellular metabolic process;GO:0071704//organic substance metabolic process;GO:0044710//single-organism metabolic process;GO:0044763//single-organism cellular process;GO:0006950//response to stress;GO:0019752//carboxylic acid metabolic process;GO:0006082//organic acid metabolic process;GO:0009987//cellular process;GO:0009694//jasmonic a…
ncbi_106443552	CHG	NC_027765.2	19376001	19376200	*	1.36363e-06	6.25999e-05	-46.9918	41.8633	242.613	2.5349	0	0	Downstream2kb	LOC106443552	PREDICTED: allene oxide cyclase 2, chloroplastic-like [Brassica rapa]	Metabolism	Lipid metabolism	ko00592//alpha-Linolenic acid metabolism	K10525	GO:0044446//intracellular organelle part;GO:0009526//plastid envelope;GO:0009536//plastid;GO:0044444//cytoplasmic part;GO:0043227//membrane-bounded organelle;GO:0044424//intracellular part;GO:0044435//plastid part;GO:0005737//cytoplasm;GO:0005622//intracellular;GO:0031967//organelle envelope;GO:0044434//chloroplast part;GO:0043226//organelle;GO:0009507//chloroplast;GO:0044422//organelle part;GO:0…	GO:0003824//catalytic activity;GO:0009975//cyclase activity	GO:0032787//monocarboxylic acid metabolic process;GO:0044237//cellular metabolic process;GO:0071704//organic substance metabolic process;GO:0044710//single-organism metabolic process;GO:0044763//single-organism cellular process;GO:0006950//response to stress;GO:0019752//carboxylic acid metabolic process;GO:0006082//organic acid metabolic process;GO:0009987//cellular process;GO:0009694//jasmonic a…
ncbi_106443552	CHG	NC_027765.2	19376101	19376300	*	9.59753e-08	5.95592e-06	-34.7274	41.8633	242.613	2.5349	0	0	Downstream2kb	LOC106443552	PREDICTED: allene oxide cyclase 2, chloroplastic-like [Brassica rapa]	Metabolism	Lipid metabolism	ko00592//alpha-Linolenic acid metabolism	K10525	GO:0044446//intracellular organelle part;GO:0009526//plastid envelope;GO:0009536//plastid;GO:0044444//cytoplasmic part;GO:0043227//membrane-bounded organelle;GO:0044424//intracellular part;GO:0044435//plastid part;GO:0005737//cytoplasm;GO:0005622//intracellular;GO:0031967//organelle envelope;GO:0044434//chloroplast part;GO:0043226//organelle;GO:0009507//chloroplast;GO:0044422//organelle part;GO:0…	GO:0003824//catalytic activity;GO:0009975//cyclase activity	GO:0032787//monocarboxylic acid metabolic process;GO:0044237//cellular metabolic process;GO:0071704//organic substance metabolic process;GO:0044710//single-organism metabolic process;GO:0044763//single-organism cellular process;GO:0006950//response to stress;GO:0019752//carboxylic acid metabolic process;GO:0006082//organic acid metabolic process;GO:0009987//cellular process;GO:0009694//jasmonic a…
ncbi_106443552	CHG	NC_027765.2	19376201	19376400	*	2.99502e-05	0.000897097	-31.6127	41.8633	242.613	2.5349	0	0	Downstream2kb	LOC106443552	PREDICTED: allene oxide cyclase 2, chloroplastic-like [Brassica rapa]	Metabolism	Lipid metabolism	ko00592//alpha-Linolenic acid metabolism	K10525	GO:0044446//intracellular organelle part;GO:0009526//plastid envelope;GO:0009536//plastid;GO:0044444//cytoplasmic part;GO:0043227//membrane-bounded organelle;GO:0044424//intracellular part;GO:0044435//plastid part;GO:0005737//cytoplasm;GO:0005622//intracellular;GO:0031967//organelle envelope;GO:0044434//chloroplast part;GO:0043226//organelle;GO:0009507//chloroplast;GO:0044422//organelle part;GO:0…	GO:0003824//catalytic activity;GO:0009975//cyclase activity	GO:0032787//monocarboxylic acid metabolic process;GO:0044237//cellular metabolic process;GO:0071704//organic substance metabolic process;GO:0044710//single-organism metabolic process;GO:0044763//single-organism cellular process;GO:0006950//response to stress;GO:0019752//carboxylic acid metabolic process;GO:0006082//organic acid metabolic process;GO:0009987//cellular process;GO:0009694//jasmonic a…
ncbi_106443552	CHG	NC_027765.2	19376301	19376500	*	2.06783e-07	1.18118e-05	-49.8807	41.8633	242.613	2.5349	0	0	Downstream2kb	LOC106443552	PREDICTED: allene oxide cyclase 2, chloroplastic-like [Brassica rapa]	Metabolism	Lipid metabolism	ko00592//alpha-Linolenic acid metabolism	K10525	GO:0044446//intracellular organelle part;GO:0009526//plastid envelope;GO:0009536//plastid;GO:0044444//cytoplasmic part;GO:0043227//membrane-bounded organelle;GO:0044424//intracellular part;GO:0044435//plastid part;GO:0005737//cytoplasm;GO:0005622//intracellular;GO:0031967//organelle envelope;GO:0044434//chloroplast part;GO:0043226//organelle;GO:0009507//chloroplast;GO:0044422//organelle part;GO:0…	GO:0003824//catalytic activity;GO:0009975//cyclase activity	GO:0032787//monocarboxylic acid metabolic process;GO:0044237//cellular metabolic process;GO:0071704//organic substance metabolic process;GO:0044710//single-organism metabolic process;GO:0044763//single-organism cellular process;GO:0006950//response to stress;GO:0019752//carboxylic acid metabolic process;GO:0006082//organic acid metabolic process;GO:0009987//cellular process;GO:0009694//jasmonic a…
ncbi_106443552	CHG	NC_027765.2	19376401	19376600	*	0.000109764	0.00265394	-36.2366	41.8633	242.613	2.5349	0	0	Downstream2kb	LOC106443552	PREDICTED: allene oxide cyclase 2, chloroplastic-like [Brassica rapa]	Metabolism	Lipid metabolism	ko00592//alpha-Linolenic acid metabolism	K10525	GO:0044446//intracellular organelle part;GO:0009526//plastid envelope;GO:0009536//plastid;GO:0044444//cytoplasmic part;GO:0043227//membrane-bounded organelle;GO:0044424//intracellular part;GO:0044435//plastid part;GO:0005737//cytoplasm;GO:0005622//intracellular;GO:0031967//organelle envelope;GO:0044434//chloroplast part;GO:0043226//organelle;GO:0009507//chloroplast;GO:0044422//organelle part;GO:0…	GO:0003824//catalytic activity;GO:0009975//cyclase activity	GO:0032787//monocarboxylic acid metabolic process;GO:0044237//cellular metabolic process;GO:0071704//organic substance metabolic process;GO:0044710//single-organism metabolic process;GO:0044763//single-organism cellular process;GO:0006950//response to stress;GO:0019752//carboxylic acid metabolic process;GO:0006082//organic acid metabolic process;GO:0009987//cellular process;GO:0009694//jasmonic a…
ncbi_106443552	CHG	NC_027765.2	19376501	19376700	*	0.00273289	0.0339725	-25.1	41.8633	242.613	2.5349	0	0	Downstream2kb	LOC106443552	PREDICTED: allene oxide cyclase 2, chloroplastic-like [Brassica rapa]	Metabolism	Lipid metabolism	ko00592//alpha-Linolenic acid metabolism	K10525	GO:0044446//intracellular organelle part;GO:0009526//plastid envelope;GO:0009536//plastid;GO:0044444//cytoplasmic part;GO:0043227//membrane-bounded organelle;GO:0044424//intracellular part;GO:0044435//plastid part;GO:0005737//cytoplasm;GO:0005622//intracellular;GO:0031967//organelle envelope;GO:0044434//chloroplast part;GO:0043226//organelle;GO:0009507//chloroplast;GO:0044422//organelle part;GO:0…	GO:0003824//catalytic activity;GO:0009975//cyclase activity	GO:0032787//monocarboxylic acid metabolic process;GO:0044237//cellular metabolic process;GO:0071704//organic substance metabolic process;GO:0044710//single-organism metabolic process;GO:0044763//single-organism cellular process;GO:0006950//response to stress;GO:0019752//carboxylic acid metabolic process;GO:0006082//organic acid metabolic process;GO:0009987//cellular process;GO:0009694//jasmonic a…
ncbi_106443552	CHG	NC_027765.2	19376601	19376800	*	1.0161e-05	0.000357984	-27.1176	41.8633	242.613	2.5349	0	0	Downstream2kb	LOC106443552	PREDICTED: allene oxide cyclase 2, chloroplastic-like [Brassica rapa]	Metabolism	Lipid metabolism	ko00592//alpha-Linolenic acid metabolism	K10525	GO:0044446//intracellular organelle part;GO:0009526//plastid envelope;GO:0009536//plastid;GO:0044444//cytoplasmic part;GO:0043227//membrane-bounded organelle;GO:0044424//intracellular part;GO:0044435//plastid part;GO:0005737//cytoplasm;GO:0005622//intracellular;GO:0031967//organelle envelope;GO:0044434//chloroplast part;GO:0043226//organelle;GO:0009507//chloroplast;GO:0044422//organelle part;GO:0…	GO:0003824//catalytic activity;GO:0009975//cyclase activity	GO:0032787//monocarboxylic acid metabolic process;GO:0044237//cellular metabolic process;GO:0071704//organic substance metabolic process;GO:0044710//single-organism metabolic process;GO:0044763//single-organism cellular process;GO:0006950//response to stress;GO:0019752//carboxylic acid metabolic process;GO:0006082//organic acid metabolic process;GO:0009987//cellular process;GO:0009694//jasmonic a…
ncbi_106409243	CG	NC_027773.2	55447101	55447300	*	4.29454e-05	0.000630733	35.6379	0.496667	0.143333	-1.7929	7.76605e-05	0.000252794	Upstream2kb	LOC106409243	PREDICTED: peroxisomal fatty acid beta-oxidation multifunctional protein AIM1-like [Brassica napus]	Metabolism	Global and Overview;Lipid metabolism	ko01212//Fatty acid metabolism;ko00071//Fatty acid degradation;ko00592//alpha-Linolenic acid metabolism	K10527	-	-	-
ncbi_106433608	CHG	NC_027770.2	7546501	7546700	*	8.03162e-06	0.000292516	-27.6623	1.08667	2.19333	1.01322	6.63337e-09	3.16404e-08	Upstream2kb	LOC106433608	PREDICTED: linoleate 9S-lipoxygenase 5, chloroplastic-like isoform X1 [Brassica napus]	Metabolism	Lipid metabolism	ko00591//Linoleic acid metabolism	K15718	-	-	-
ncbi_106433608	CHH	NC_027770.2	7545301	7545500	*	3.304e-17	5.18673e-15	18.5771	1.08667	2.19333	1.01322	6.63337e-09	3.16404e-08	Genebody	LOC106433608	PREDICTED: linoleate 9S-lipoxygenase 5, chloroplastic-like isoform X1 [Brassica napus]	Metabolism	Lipid metabolism	ko00591//Linoleic acid metabolism	K15718	-	-	-
ncbi_106453908	CHH	ps02	6965301	6965500	*	2.87884e-09	1.4047e-07	-15.6683	0.33	0.92	1.47917	2.31822e-06	8.92325e-06	Downstream2kb	LOC106453908	PREDICTED: linoleate 9S-lipoxygenase 5, chloroplastic [Brassica napus]	Metabolism	Lipid metabolism	ko00591//Linoleic acid metabolism	K15718	-	-	-

## Sheet: Table S10.3
GeneID	mC	chr	start	end	strand	pvalue	qvalue	meth.diff	NF24t1_fpkm	X17NSt1_fpkm	log2.FC.	Pvalue	FDR	position	Symbol	Description	KEGG_A_class	KEGG_B_class	Pathway	K_ID	GO.Component	GO.Function	GO.Process
ncbi_106359776	CG	NC_027769.2	73878601	73878800	*	2.5051e-05	0.000496197	-31.7914	2.8	0.18	-3.95936	7.64464e-32	1.0119e-30	Downstream2kb	LOC106359776	PREDICTED: inositol-tetrakisphosphate 1-kinase 2-like [Brassica napus]	Metabolism;Environmental Information Processing	Signal transduction;Carbohydrate metabolism	ko04070//Phosphatidylinositol signaling system;ko00562//Inositol phosphate metabolism	K00913	-	-	-
ncbi_106359776	CHG	NC_027769.2	73873701	73873900	*	2.33955e-10	3.41641e-08	-27.5253	2.8	0.18	-3.95936	7.64464e-32	1.0119e-30	Upstream2kb	LOC106359776	PREDICTED: inositol-tetrakisphosphate 1-kinase 2-like [Brassica napus]	Metabolism;Environmental Information Processing	Signal transduction;Carbohydrate metabolism	ko04070//Phosphatidylinositol signaling system;ko00562//Inositol phosphate metabolism	K00913	-	-	-
ncbi_106359776	CHH	NC_027769.2	73875001	73875200	*	2.01249e-06	6.08537e-05	-17.5502	2.8	0.18	-3.95936	7.64464e-32	1.0119e-30	Upstream2kb	LOC106359776	PREDICTED: inositol-tetrakisphosphate 1-kinase 2-like [Brassica napus]	Metabolism;Environmental Information Processing	Signal transduction;Carbohydrate metabolism	ko04070//Phosphatidylinositol signaling system;ko00562//Inositol phosphate metabolism	K00913	-	-	-
ncbi_106371314	CHG	NC_027766.2	5961301	5961500	*	0.000718273	0.0143361	30.7065	0.113333	0.513333	2.17932	0.00408015	0.0105509	Downstream2kb	LOC106371314	PREDICTED: type IV inositol polyphosphate 5-phosphatase 11-like [Brassica napus]	Environmental Information Processing;Metabolism	Carbohydrate metabolism;Signal transduction	ko04070//Phosphatidylinositol signaling system;ko00562//Inositol phosphate metabolism	K01106	-	-	-
ncbi_106371314	CHG	NC_027766.2	5961501	5961700	*	7.95438e-05	0.00247489	32.7059	0.113333	0.513333	2.17932	0.00408015	0.0105509	Downstream2kb	LOC106371314	PREDICTED: type IV inositol polyphosphate 5-phosphatase 11-like [Brassica napus]	Environmental Information Processing;Metabolism	Carbohydrate metabolism;Signal transduction	ko04070//Phosphatidylinositol signaling system;ko00562//Inositol phosphate metabolism	K01106	-	-	-
ncbi_106371314	CHG	NC_027766.2	5961601	5961800	*	0.00229073	0.034613	26.2651	0.113333	0.513333	2.17932	0.00408015	0.0105509	Downstream2kb	LOC106371314	PREDICTED: type IV inositol polyphosphate 5-phosphatase 11-like [Brassica napus]	Environmental Information Processing;Metabolism	Carbohydrate metabolism;Signal transduction	ko04070//Phosphatidylinositol signaling system;ko00562//Inositol phosphate metabolism	K01106	-	-	-
ncbi_111204548	CG	NC_027769.2	41238901	41239100	*	0.000333543	0.00476872	26.5981	1.93667	0.156667	-3.62781	2.41486e-35	3.49546e-34	Genebody	LOC111204548	BnaA05g20640D [Brassica napus]	Environmental Information Processing;Metabolism	Carbohydrate metabolism;Signal transduction	ko04070//Phosphatidylinositol signaling system;ko00562//Inositol phosphate metabolism	K01110	GO:0042579//microbody;GO:0031967//organelle envelope;GO:0044424//intracellular part;GO:0044435//plastid part;GO:0009526//plastid envelope;GO:0005737//cytoplasm;GO:0044422//organelle part;GO:0005623//cell;GO:0044446//intracellular organelle part;GO:0043226//organelle;GO:0044464//cell part;GO:0043227//membrane-bounded organelle;GO:0043229//intracellular organelle;GO:0009536//plastid;GO:0005622//int…	GO:0005543//phospholipid binding;GO:0042578//phosphoric ester hydrolase activity;GO:0016798//hydrolase activity, acting on glycosyl bonds;GO:0016788//hydrolase activity, acting on ester bonds;GO:0016791//phosphatase activity;GO:0043167//ion binding;GO:0004721//phosphoprotein phosphatase activity;GO:0008289//lipid binding;GO:0003824//catalytic activity;GO:0005488//binding;GO:0043168//anion binding…	GO:0042430//indole-containing compound metabolic process;GO:0006955//immune response;GO:0046483//heterocycle metabolic process;GO:0071229//cellular response to acid chemical;GO:0010243//response to organonitrogen compound;GO:0045184//establishment of protein localization;GO:0036211//protein modification process;GO:0071310//cellular response to organic substance;GO:0042592//homeostatic process;GO:…
ncbi_111204548	CHH	NC_027769.2	41240101	41240300	*	2.69163e-17	6.92904e-15	-24.0855	1.93667	0.156667	-3.62781	2.41486e-35	3.49546e-34	Upstream2kb	LOC111204548	BnaA05g20640D [Brassica napus]	Environmental Information Processing;Metabolism	Carbohydrate metabolism;Signal transduction	ko04070//Phosphatidylinositol signaling system;ko00562//Inositol phosphate metabolism	K01110	GO:0042579//microbody;GO:0031967//organelle envelope;GO:0044424//intracellular part;GO:0044435//plastid part;GO:0009526//plastid envelope;GO:0005737//cytoplasm;GO:0044422//organelle part;GO:0005623//cell;GO:0044446//intracellular organelle part;GO:0043226//organelle;GO:0044464//cell part;GO:0043227//membrane-bounded organelle;GO:0043229//intracellular organelle;GO:0009536//plastid;GO:0005622//int…	GO:0005543//phospholipid binding;GO:0042578//phosphoric ester hydrolase activity;GO:0016798//hydrolase activity, acting on glycosyl bonds;GO:0016788//hydrolase activity, acting on ester bonds;GO:0016791//phosphatase activity;GO:0043167//ion binding;GO:0004721//phosphoprotein phosphatase activity;GO:0008289//lipid binding;GO:0003824//catalytic activity;GO:0005488//binding;GO:0043168//anion binding…	GO:0042430//indole-containing compound metabolic process;GO:0006955//immune response;GO:0046483//heterocycle metabolic process;GO:0071229//cellular response to acid chemical;GO:0010243//response to organonitrogen compound;GO:0045184//establishment of protein localization;GO:0036211//protein modification process;GO:0071310//cellular response to organic substance;GO:0042592//homeostatic process;GO:…
ncbi_111204548	CHH	NC_027769.2	41240201	41240400	*	1.08287e-22	5.18463e-20	-27.0022	1.93667	0.156667	-3.62781	2.41486e-35	3.49546e-34	Upstream2kb	LOC111204548	BnaA05g20640D [Brassica napus]	Environmental Information Processing;Metabolism	Carbohydrate metabolism;Signal transduction	ko04070//Phosphatidylinositol signaling system;ko00562//Inositol phosphate metabolism	K01110	GO:0042579//microbody;GO:0031967//organelle envelope;GO:0044424//intracellular part;GO:0044435//plastid part;GO:0009526//plastid envelope;GO:0005737//cytoplasm;GO:0044422//organelle part;GO:0005623//cell;GO:0044446//intracellular organelle part;GO:0043226//organelle;GO:0044464//cell part;GO:0043227//membrane-bounded organelle;GO:0043229//intracellular organelle;GO:0009536//plastid;GO:0005622//int…	GO:0005543//phospholipid binding;GO:0042578//phosphoric ester hydrolase activity;GO:0016798//hydrolase activity, acting on glycosyl bonds;GO:0016788//hydrolase activity, acting on ester bonds;GO:0016791//phosphatase activity;GO:0043167//ion binding;GO:0004721//phosphoprotein phosphatase activity;GO:0008289//lipid binding;GO:0003824//catalytic activity;GO:0005488//binding;GO:0043168//anion binding…	GO:0042430//indole-containing compound metabolic process;GO:0006955//immune response;GO:0046483//heterocycle metabolic process;GO:0071229//cellular response to acid chemical;GO:0010243//response to organonitrogen compound;GO:0045184//establishment of protein localization;GO:0036211//protein modification process;GO:0071310//cellular response to organic substance;GO:0042592//homeostatic process;GO:…
ncbi_111204548	CHH	NC_027769.2	41240301	41240500	*	2.75629e-08	1.41885e-06	-24.7525	1.93667	0.156667	-3.62781	2.41486e-35	3.49546e-34	Upstream2kb	LOC111204548	BnaA05g20640D [Brassica napus]	Environmental Information Processing;Metabolism	Carbohydrate metabolism;Signal transduction	ko04070//Phosphatidylinositol signaling system;ko00562//Inositol phosphate metabolism	K01110	GO:0042579//microbody;GO:0031967//organelle envelope;GO:0044424//intracellular part;GO:0044435//plastid part;GO:0009526//plastid envelope;GO:0005737//cytoplasm;GO:0044422//organelle part;GO:0005623//cell;GO:0044446//intracellular organelle part;GO:0043226//organelle;GO:0044464//cell part;GO:0043227//membrane-bounded organelle;GO:0043229//intracellular organelle;GO:0009536//plastid;GO:0005622//int…	GO:0005543//phospholipid binding;GO:0042578//phosphoric ester hydrolase activity;GO:0016798//hydrolase activity, acting on glycosyl bonds;GO:0016788//hydrolase activity, acting on ester bonds;GO:0016791//phosphatase activity;GO:0043167//ion binding;GO:0004721//phosphoprotein phosphatase activity;GO:0008289//lipid binding;GO:0003824//catalytic activity;GO:0005488//binding;GO:0043168//anion binding…	GO:0042430//indole-containing compound metabolic process;GO:0006955//immune response;GO:0046483//heterocycle metabolic process;GO:0071229//cellular response to acid chemical;GO:0010243//response to organonitrogen compound;GO:0045184//establishment of protein localization;GO:0036211//protein modification process;GO:0071310//cellular response to organic substance;GO:0042592//homeostatic process;GO:…
ncbi_111204548	CHH	NC_027769.2	41241801	41242000	*	0.000747317	0.00841819	-16.2119	1.93667	0.156667	-3.62781	2.41486e-35	3.49546e-34	Upstream2kb	LOC111204548	BnaA05g20640D [Brassica napus]	Environmental Information Processing;Metabolism	Carbohydrate metabolism;Signal transduction	ko04070//Phosphatidylinositol signaling system;ko00562//Inositol phosphate metabolism	K01110	GO:0042579//microbody;GO:0031967//organelle envelope;GO:0044424//intracellular part;GO:0044435//plastid part;GO:0009526//plastid envelope;GO:0005737//cytoplasm;GO:0044422//organelle part;GO:0005623//cell;GO:0044446//intracellular organelle part;GO:0043226//organelle;GO:0044464//cell part;GO:0043227//membrane-bounded organelle;GO:0043229//intracellular organelle;GO:0009536//plastid;GO:0005622//int…	GO:0005543//phospholipid binding;GO:0042578//phosphoric ester hydrolase activity;GO:0016798//hydrolase activity, acting on glycosyl bonds;GO:0016788//hydrolase activity, acting on ester bonds;GO:0016791//phosphatase activity;GO:0043167//ion binding;GO:0004721//phosphoprotein phosphatase activity;GO:0008289//lipid binding;GO:0003824//catalytic activity;GO:0005488//binding;GO:0043168//anion binding…	GO:0042430//indole-containing compound metabolic process;GO:0006955//immune response;GO:0046483//heterocycle metabolic process;GO:0071229//cellular response to acid chemical;GO:0010243//response to organonitrogen compound;GO:0045184//establishment of protein localization;GO:0036211//protein modification process;GO:0071310//cellular response to organic substance;GO:0042592//homeostatic process;GO:…
ncbi_106445900	CG	NC_027764.2	14763601	14763800	*	2.7638e-26	5.46206e-24	-78.9399	57.9033	145.527	1.32957	3.77267e-98	1.52373e-96	Upstream2kb	LOC106445900	PREDICTED: calmodulin-7-like [Raphanus sativus]	Organismal Systems;Environmental Information Processing	Environmental adaptation;Signal transduction	ko04626//Plant-pathogen interaction;ko04070//Phosphatidylinositol signaling system	K02183	GO:0044422//organelle part;GO:0005737//cytoplasm;GO:0005622//intracellular;GO:0043231//intracellular membrane-bounded organelle;GO:0005623//cell;GO:0043227//membrane-bounded organelle;GO:0016020//membrane;GO:0043226//organelle;GO:0044464//cell part;GO:0043229//intracellular organelle;GO:0044444//cytoplasmic part;GO:0031090//organelle membrane;GO:0044424//intracellular part	GO:0046872//metal ion binding;GO:0043169//cation binding;GO:0043167//ion binding;GO:0005488//binding	GO:0051234//establishment of localization;GO:0044699//single-organism process;GO:0051716//cellular response to stimulus;GO:0050789//regulation of biological process;GO:0044700//single organism signaling;GO:0016192//vesicle-mediated transport;GO:0007165//signal transduction;GO:0051179//localization;GO:0023052//signaling;GO:0009987//cellular process;GO:0065007//biological regulation;GO:0007154//cel…
ncbi_106445900	CG	NC_027764.2	14763701	14763900	*	9.94453e-16	8.94934e-14	-63.2823	57.9033	145.527	1.32957	3.77267e-98	1.52373e-96	Upstream2kb	LOC106445900	PREDICTED: calmodulin-7-like [Raphanus sativus]	Organismal Systems;Environmental Information Processing	Environmental adaptation;Signal transduction	ko04626//Plant-pathogen interaction;ko04070//Phosphatidylinositol signaling system	K02183	GO:0044422//organelle part;GO:0005737//cytoplasm;GO:0005622//intracellular;GO:0043231//intracellular membrane-bounded organelle;GO:0005623//cell;GO:0043227//membrane-bounded organelle;GO:0016020//membrane;GO:0043226//organelle;GO:0044464//cell part;GO:0043229//intracellular organelle;GO:0044444//cytoplasmic part;GO:0031090//organelle membrane;GO:0044424//intracellular part	GO:0046872//metal ion binding;GO:0043169//cation binding;GO:0043167//ion binding;GO:0005488//binding	GO:0051234//establishment of localization;GO:0044699//single-organism process;GO:0051716//cellular response to stimulus;GO:0050789//regulation of biological process;GO:0044700//single organism signaling;GO:0016192//vesicle-mediated transport;GO:0007165//signal transduction;GO:0051179//localization;GO:0023052//signaling;GO:0009987//cellular process;GO:0065007//biological regulation;GO:0007154//cel…
ncbi_106445900	CHH	NC_027764.2	14764101	14764300	*	8.68754e-20	3.04137e-17	19.3876	57.9033	145.527	1.32957	3.77267e-98	1.52373e-96	Upstream2kb	LOC106445900	PREDICTED: calmodulin-7-like [Raphanus sativus]	Organismal Systems;Environmental Information Processing	Environmental adaptation;Signal transduction	ko04626//Plant-pathogen interaction;ko04070//Phosphatidylinositol signaling system	K02183	GO:0044422//organelle part;GO:0005737//cytoplasm;GO:0005622//intracellular;GO:0043231//intracellular membrane-bounded organelle;GO:0005623//cell;GO:0043227//membrane-bounded organelle;GO:0016020//membrane;GO:0043226//organelle;GO:0044464//cell part;GO:0043229//intracellular organelle;GO:0044444//cytoplasmic part;GO:0031090//organelle membrane;GO:0044424//intracellular part	GO:0046872//metal ion binding;GO:0043169//cation binding;GO:0043167//ion binding;GO:0005488//binding	GO:0051234//establishment of localization;GO:0044699//single-organism process;GO:0051716//cellular response to stimulus;GO:0050789//regulation of biological process;GO:0044700//single organism signaling;GO:0016192//vesicle-mediated transport;GO:0007165//signal transduction;GO:0051179//localization;GO:0023052//signaling;GO:0009987//cellular process;GO:0065007//biological regulation;GO:0007154//cel…
ncbi_106387427	CHH	NC_027758.2	9092301	9092500	*	6.42773e-10	4.85028e-08	21.9329	0.823333	2.05333	1.31842	9.58675e-10	5.07832e-09	Downstream2kb	LOC106387427	PREDICTED: phosphoinositide phospholipase C 1 isoform X1 [Brassica napus]	Metabolism;Environmental Information Processing	Carbohydrate metabolism;Signal transduction	ko04070//Phosphatidylinositol signaling system;ko00562//Inositol phosphate metabolism	K05857	-	-	-
ncbi_106388090	CHG	NC_027768.2	10196901	10197100	*	0.000961401	0.0179419	-34.058	0.55	0.183333	-1.58496	0.00456076	0.0116958	Upstream2kb	LOC106388090	PREDICTED: phosphoinositide phospholipase C 1-like isoform X1 [Brassica napus]	Metabolism;Environmental Information Processing	Carbohydrate metabolism;Signal transduction	ko04070//Phosphatidylinositol signaling system;ko00562//Inositol phosphate metabolism	K05857	-	-	-
ncbi_106388090	CHG	NC_027768.2	10197001	10197200	*	5.15497e-06	0.000249551	-44.1176	0.55	0.183333	-1.58496	0.00456076	0.0116958	Upstream2kb	LOC106388090	PREDICTED: phosphoinositide phospholipase C 1-like isoform X1 [Brassica napus]	Metabolism;Environmental Information Processing	Carbohydrate metabolism;Signal transduction	ko04070//Phosphatidylinositol signaling system;ko00562//Inositol phosphate metabolism	K05857	-	-	-

## Sheet: Table S10.4
GeneID	mC	chr	start	end	strand	pvalue	qvalue	meth.diff	NF24t2_fpkm	X17NSt2_fpkm	log2.FC.	Pvalue	FDR	position	Symbol	Description	KEGG_A_class	KEGG_B_class	Pathway	K_ID	GO.Component	GO.Function	GO.Process
ncbi_106359776	CHG	NC_027769.2	73873701	73873900	*	5.52027e-14	1.0652e-11	-36.3758	0.743333	0.001	-9.53787	2.25511e-12	1.33681e-11	Upstream2kb	LOC106359776	PREDICTED: inositol-tetrakisphosphate 1-kinase 2-like [Brassica napus]	Metabolism;Environmental Information Processing	Signal transduction;Carbohydrate metabolism	ko04070//Phosphatidylinositol signaling system;ko00562//Inositol phosphate metabolism	K00913	-	-	-
ncbi_106359776	CHG	NC_027769.2	73873801	73874000	*	1.53926e-10	1.71434e-08	-32.6577	0.743333	0.001	-9.53787	2.25511e-12	1.33681e-11	Upstream2kb	LOC106359776	PREDICTED: inositol-tetrakisphosphate 1-kinase 2-like [Brassica napus]	Metabolism;Environmental Information Processing	Signal transduction;Carbohydrate metabolism	ko04070//Phosphatidylinositol signaling system;ko00562//Inositol phosphate metabolism	K00913	-	-	-
ncbi_106359776	CHG	NC_027769.2	73874001	73874200	*	4.86879e-05	0.00135116	-32.0528	0.743333	0.001	-9.53787	2.25511e-12	1.33681e-11	Upstream2kb	LOC106359776	PREDICTED: inositol-tetrakisphosphate 1-kinase 2-like [Brassica napus]	Metabolism;Environmental Information Processing	Signal transduction;Carbohydrate metabolism	ko04070//Phosphatidylinositol signaling system;ko00562//Inositol phosphate metabolism	K00913	-	-	-
ncbi_106359776	CHH	NC_027769.2	73879501	73879700	*	5.40167e-08	2.01556e-06	16.7349	0.743333	0.001	-9.53787	2.25511e-12	1.33681e-11	Downstream2kb	LOC106359776	PREDICTED: inositol-tetrakisphosphate 1-kinase 2-like [Brassica napus]	Metabolism;Environmental Information Processing	Signal transduction;Carbohydrate metabolism	ko04070//Phosphatidylinositol signaling system;ko00562//Inositol phosphate metabolism	K00913	-	-	-
ncbi_106359776	CHH	NC_027769.2	73879601	73879800	*	2.56038e-07	8.15348e-06	15.139	0.743333	0.001	-9.53787	2.25511e-12	1.33681e-11	Downstream2kb	LOC106359776	PREDICTED: inositol-tetrakisphosphate 1-kinase 2-like [Brassica napus]	Metabolism;Environmental Information Processing	Signal transduction;Carbohydrate metabolism	ko04070//Phosphatidylinositol signaling system;ko00562//Inositol phosphate metabolism	K00913	-	-	-
ncbi_106371314	CHH	NC_027766.2	5959501	5959700	*	2.82935e-06	6.86357e-05	-19.5414	4.92667	13.0833	1.40905	3.56483e-34	4.65091e-33	Genebody	LOC106371314	PREDICTED: type IV inositol polyphosphate 5-phosphatase 11-like [Brassica napus]	Environmental Information Processing;Metabolism	Carbohydrate metabolism;Signal transduction	ko04070//Phosphatidylinositol signaling system;ko00562//Inositol phosphate metabolism	K01106	-	-	-
ncbi_111204548	CHH	NC_027769.2	41240501	41240700	*	0.00288437	0.0228397	-15.5417	1.23333	0.0233333	-5.72403	2.44286e-29	2.77982e-28	Upstream2kb	LOC111204548	BnaA05g20640D [Brassica napus]	Environmental Information Processing;Metabolism	Carbohydrate metabolism;Signal transduction	ko04070//Phosphatidylinositol signaling system;ko00562//Inositol phosphate metabolism	K01110	GO:0042579//microbody;GO:0031967//organelle envelope;GO:0044424//intracellular part;GO:0044435//plastid part;GO:0009526//plastid envelope;GO:0005737//cytoplasm;GO:0044422//organelle part;GO:0005623//cell;GO:0044446//intracellular organelle part;GO:0043226//organelle;GO:0044464//cell part;GO:0043227//membrane-bounded organelle;GO:0043229//intracellular organelle;GO:0009536//plastid;GO:0005622//int…	GO:0005543//phospholipid binding;GO:0042578//phosphoric ester hydrolase activity;GO:0016798//hydrolase activity, acting on glycosyl bonds;GO:0016788//hydrolase activity, acting on ester bonds;GO:0016791//phosphatase activity;GO:0043167//ion binding;GO:0004721//phosphoprotein phosphatase activity;GO:0008289//lipid binding;GO:0003824//catalytic activity;GO:0005488//binding;GO:0043168//anion binding…	GO:0042430//indole-containing compound metabolic process;GO:0006955//immune response;GO:0046483//heterocycle metabolic process;GO:0071229//cellular response to acid chemical;GO:0010243//response to organonitrogen compound;GO:0045184//establishment of protein localization;GO:0036211//protein modification process;GO:0071310//cellular response to organic substance;GO:0042592//homeostatic process;GO:…
ncbi_111204548	CHH	NC_027769.2	41240601	41240800	*	0.00191298	0.0165483	-15.6052	1.23333	0.0233333	-5.72403	2.44286e-29	2.77982e-28	Upstream2kb	LOC111204548	BnaA05g20640D [Brassica napus]	Environmental Information Processing;Metabolism	Carbohydrate metabolism;Signal transduction	ko04070//Phosphatidylinositol signaling system;ko00562//Inositol phosphate metabolism	K01110	GO:0042579//microbody;GO:0031967//organelle envelope;GO:0044424//intracellular part;GO:0044435//plastid part;GO:0009526//plastid envelope;GO:0005737//cytoplasm;GO:0044422//organelle part;GO:0005623//cell;GO:0044446//intracellular organelle part;GO:0043226//organelle;GO:0044464//cell part;GO:0043227//membrane-bounded organelle;GO:0043229//intracellular organelle;GO:0009536//plastid;GO:0005622//int…	GO:0005543//phospholipid binding;GO:0042578//phosphoric ester hydrolase activity;GO:0016798//hydrolase activity, acting on glycosyl bonds;GO:0016788//hydrolase activity, acting on ester bonds;GO:0016791//phosphatase activity;GO:0043167//ion binding;GO:0004721//phosphoprotein phosphatase activity;GO:0008289//lipid binding;GO:0003824//catalytic activity;GO:0005488//binding;GO:0043168//anion binding…	GO:0042430//indole-containing compound metabolic process;GO:0006955//immune response;GO:0046483//heterocycle metabolic process;GO:0071229//cellular response to acid chemical;GO:0010243//response to organonitrogen compound;GO:0045184//establishment of protein localization;GO:0036211//protein modification process;GO:0071310//cellular response to organic substance;GO:0042592//homeostatic process;GO:…
ncbi_106445900	CG	NC_027764.2	14763601	14763800	*	7.40532e-35	1.27391e-32	-71.2801	71.15	194.637	1.45185	1.744e-121	8.6738e-120	Upstream2kb	LOC106445900	PREDICTED: calmodulin-7-like [Raphanus sativus]	Organismal Systems;Environmental Information Processing	Environmental adaptation;Signal transduction	ko04626//Plant-pathogen interaction;ko04070//Phosphatidylinositol signaling system	K02183	GO:0044422//organelle part;GO:0005737//cytoplasm;GO:0005622//intracellular;GO:0043231//intracellular membrane-bounded organelle;GO:0005623//cell;GO:0043227//membrane-bounded organelle;GO:0016020//membrane;GO:0043226//organelle;GO:0044464//cell part;GO:0043229//intracellular organelle;GO:0044444//cytoplasmic part;GO:0031090//organelle membrane;GO:0044424//intracellular part	GO:0046872//metal ion binding;GO:0043169//cation binding;GO:0043167//ion binding;GO:0005488//binding	GO:0051234//establishment of localization;GO:0044699//single-organism process;GO:0051716//cellular response to stimulus;GO:0050789//regulation of biological process;GO:0044700//single organism signaling;GO:0016192//vesicle-mediated transport;GO:0007165//signal transduction;GO:0051179//localization;GO:0023052//signaling;GO:0009987//cellular process;GO:0065007//biological regulation;GO:0007154//cel…
ncbi_106445900	CG	NC_027764.2	14763701	14763900	*	6.90579e-26	7.52389e-24	-58.1943	71.15	194.637	1.45185	1.744e-121	8.6738e-120	Upstream2kb	LOC106445900	PREDICTED: calmodulin-7-like [Raphanus sativus]	Organismal Systems;Environmental Information Processing	Environmental adaptation;Signal transduction	ko04626//Plant-pathogen interaction;ko04070//Phosphatidylinositol signaling system	K02183	GO:0044422//organelle part;GO:0005737//cytoplasm;GO:0005622//intracellular;GO:0043231//intracellular membrane-bounded organelle;GO:0005623//cell;GO:0043227//membrane-bounded organelle;GO:0016020//membrane;GO:0043226//organelle;GO:0044464//cell part;GO:0043229//intracellular organelle;GO:0044444//cytoplasmic part;GO:0031090//organelle membrane;GO:0044424//intracellular part	GO:0046872//metal ion binding;GO:0043169//cation binding;GO:0043167//ion binding;GO:0005488//binding	GO:0051234//establishment of localization;GO:0044699//single-organism process;GO:0051716//cellular response to stimulus;GO:0050789//regulation of biological process;GO:0044700//single organism signaling;GO:0016192//vesicle-mediated transport;GO:0007165//signal transduction;GO:0051179//localization;GO:0023052//signaling;GO:0009987//cellular process;GO:0065007//biological regulation;GO:0007154//cel…
ncbi_106445900	CHG	NC_027764.2	14763601	14763800	*	3.42141e-07	1.84747e-05	-30.4581	71.15	194.637	1.45185	1.744e-121	8.6738e-120	Upstream2kb	LOC106445900	PREDICTED: calmodulin-7-like [Raphanus sativus]	Organismal Systems;Environmental Information Processing	Environmental adaptation;Signal transduction	ko04626//Plant-pathogen interaction;ko04070//Phosphatidylinositol signaling system	K02183	GO:0044422//organelle part;GO:0005737//cytoplasm;GO:0005622//intracellular;GO:0043231//intracellular membrane-bounded organelle;GO:0005623//cell;GO:0043227//membrane-bounded organelle;GO:0016020//membrane;GO:0043226//organelle;GO:0044464//cell part;GO:0043229//intracellular organelle;GO:0044444//cytoplasmic part;GO:0031090//organelle membrane;GO:0044424//intracellular part	GO:0046872//metal ion binding;GO:0043169//cation binding;GO:0043167//ion binding;GO:0005488//binding	GO:0051234//establishment of localization;GO:0044699//single-organism process;GO:0051716//cellular response to stimulus;GO:0050789//regulation of biological process;GO:0044700//single organism signaling;GO:0016192//vesicle-mediated transport;GO:0007165//signal transduction;GO:0051179//localization;GO:0023052//signaling;GO:0009987//cellular process;GO:0065007//biological regulation;GO:0007154//cel…
ncbi_106445900	CHG	NC_027764.2	14763701	14763900	*	3.42141e-07	1.84747e-05	-30.4581	71.15	194.637	1.45185	1.744e-121	8.6738e-120	Upstream2kb	LOC106445900	PREDICTED: calmodulin-7-like [Raphanus sativus]	Organismal Systems;Environmental Information Processing	Environmental adaptation;Signal transduction	ko04626//Plant-pathogen interaction;ko04070//Phosphatidylinositol signaling system	K02183	GO:0044422//organelle part;GO:0005737//cytoplasm;GO:0005622//intracellular;GO:0043231//intracellular membrane-bounded organelle;GO:0005623//cell;GO:0043227//membrane-bounded organelle;GO:0016020//membrane;GO:0043226//organelle;GO:0044464//cell part;GO:0043229//intracellular organelle;GO:0044444//cytoplasmic part;GO:0031090//organelle membrane;GO:0044424//intracellular part	GO:0046872//metal ion binding;GO:0043169//cation binding;GO:0043167//ion binding;GO:0005488//binding	GO:0051234//establishment of localization;GO:0044699//single-organism process;GO:0051716//cellular response to stimulus;GO:0050789//regulation of biological process;GO:0044700//single organism signaling;GO:0016192//vesicle-mediated transport;GO:0007165//signal transduction;GO:0051179//localization;GO:0023052//signaling;GO:0009987//cellular process;GO:0065007//biological regulation;GO:0007154//cel…
ncbi_106445900	CHH	NC_027764.2	14763301	14763500	*	5.55713e-10	3.1075e-08	16.1336	71.15	194.637	1.45185	1.744e-121	8.6738e-120	Upstream2kb	LOC106445900	PREDICTED: calmodulin-7-like [Raphanus sativus]	Organismal Systems;Environmental Information Processing	Environmental adaptation;Signal transduction	ko04626//Plant-pathogen interaction;ko04070//Phosphatidylinositol signaling system	K02183	GO:0044422//organelle part;GO:0005737//cytoplasm;GO:0005622//intracellular;GO:0043231//intracellular membrane-bounded organelle;GO:0005623//cell;GO:0043227//membrane-bounded organelle;GO:0016020//membrane;GO:0043226//organelle;GO:0044464//cell part;GO:0043229//intracellular organelle;GO:0044444//cytoplasmic part;GO:0031090//organelle membrane;GO:0044424//intracellular part	GO:0046872//metal ion binding;GO:0043169//cation binding;GO:0043167//ion binding;GO:0005488//binding	GO:0051234//establishment of localization;GO:0044699//single-organism process;GO:0051716//cellular response to stimulus;GO:0050789//regulation of biological process;GO:0044700//single organism signaling;GO:0016192//vesicle-mediated transport;GO:0007165//signal transduction;GO:0051179//localization;GO:0023052//signaling;GO:0009987//cellular process;GO:0065007//biological regulation;GO:0007154//cel…
ncbi_106445900	CHH	NC_027764.2	14763401	14763600	*	4.49051e-29	2.06825e-26	25.3295	71.15	194.637	1.45185	1.744e-121	8.6738e-120	Upstream2kb	LOC106445900	PREDICTED: calmodulin-7-like [Raphanus sativus]	Organismal Systems;Environmental Information Processing	Environmental adaptation;Signal transduction	ko04626//Plant-pathogen interaction;ko04070//Phosphatidylinositol signaling system	K02183	GO:0044422//organelle part;GO:0005737//cytoplasm;GO:0005622//intracellular;GO:0043231//intracellular membrane-bounded organelle;GO:0005623//cell;GO:0043227//membrane-bounded organelle;GO:0016020//membrane;GO:0043226//organelle;GO:0044464//cell part;GO:0043229//intracellular organelle;GO:0044444//cytoplasmic part;GO:0031090//organelle membrane;GO:0044424//intracellular part	GO:0046872//metal ion binding;GO:0043169//cation binding;GO:0043167//ion binding;GO:0005488//binding	GO:0051234//establishment of localization;GO:0044699//single-organism process;GO:0051716//cellular response to stimulus;GO:0050789//regulation of biological process;GO:0044700//single organism signaling;GO:0016192//vesicle-mediated transport;GO:0007165//signal transduction;GO:0051179//localization;GO:0023052//signaling;GO:0009987//cellular process;GO:0065007//biological regulation;GO:0007154//cel…
ncbi_106387427	CG	NC_027758.2	9092801	9093000	*	4.55156e-08	1.13075e-06	29.9713	0.68	1.88667	1.47223	1.6476e-10	8.74187e-10	Downstream2kb	LOC106387427	PREDICTED: phosphoinositide phospholipase C 1 isoform X1 [Brassica napus]	Metabolism;Environmental Information Processing	Carbohydrate metabolism;Signal transduction	ko04070//Phosphatidylinositol signaling system;ko00562//Inositol phosphate metabolism	K05857	-	-	-
ncbi_106387427	CHH	NC_027758.2	9092301	9092500	*	4.78763e-12	3.79045e-10	21.7757	0.68	1.88667	1.47223	1.6476e-10	8.74187e-10	Downstream2kb	LOC106387427	PREDICTED: phosphoinositide phospholipase C 1 isoform X1 [Brassica napus]	Metabolism;Environmental Information Processing	Carbohydrate metabolism;Signal transduction	ko04070//Phosphatidylinositol signaling system;ko00562//Inositol phosphate metabolism	K05857	-	-	-
ncbi_106388090	CG	NC_027768.2	10203101	10203300	*	4.6149e-22	3.97146e-20	-54.876	0.463333	0.136667	-1.76139	0.000203125	0.000627896	Downstream2kb	LOC106388090	PREDICTED: phosphoinositide phospholipase C 1-like isoform X1 [Brassica napus]	Metabolism;Environmental Information Processing	Carbohydrate metabolism;Signal transduction	ko04070//Phosphatidylinositol signaling system;ko00562//Inositol phosphate metabolism	K05857	-	-	-
ncbi_106388090	CHG	NC_027768.2	10196501	10196700	*	2.15166e-09	1.9219e-07	-25.265	0.463333	0.136667	-1.76139	0.000203125	0.000627896	Upstream2kb	LOC106388090	PREDICTED: phosphoinositide phospholipase C 1-like isoform X1 [Brassica napus]	Metabolism;Environmental Information Processing	Carbohydrate metabolism;Signal transduction	ko04070//Phosphatidylinositol signaling system;ko00562//Inositol phosphate metabolism	K05857	-	-	-
ncbi_106388090	CHG	NC_027768.2	10196901	10197100	*	0.000393888	0.00752148	-33.4778	0.463333	0.136667	-1.76139	0.000203125	0.000627896	Upstream2kb	LOC106388090	PREDICTED: phosphoinositide phospholipase C 1-like isoform X1 [Brassica napus]	Metabolism;Environmental Information Processing	Carbohydrate metabolism;Signal transduction	ko04070//Phosphatidylinositol signaling system;ko00562//Inositol phosphate metabolism	K05857	-	-	-
ncbi_106388090	CHG	NC_027768.2	10197001	10197200	*	6.33057e-05	0.00168261	-33.9015	0.463333	0.136667	-1.76139	0.000203125	0.000627896	Upstream2kb	LOC106388090	PREDICTED: phosphoinositide phospholipase C 1-like isoform X1 [Brassica napus]	Metabolism;Environmental Information Processing	Carbohydrate metabolism;Signal transduction	ko04070//Phosphatidylinositol signaling system;ko00562//Inositol phosphate metabolism	K05857	-	-	-

## Sheet: Table S10.5
GeneID	mC	chr	start	end	strand	pvalue	qvalue	meth.diff	NF24t1_fpkm	X17NSt1_fpkm	log2.FC.	Pvalue	FDR	position	Symbol	Description	KEGG_A_class	KEGG_B_class	Pathway	K_ID	GO.Component	GO.Function	GO.Process
ncbi_106438600	CHH	NC_027759.2	20473601	20473800	*	1.95262e-22	9.12159e-20	-26.7161	2.66	9.17	1.7855	2.0241e-58	4.61083e-57	Upstream2kb	LOC106438600	PREDICTED: NAD-dependent malic enzyme 2, mitochondrial-like [Brassica napus]	Metabolism	Energy metabolism;Carbohydrate metabolism;Global and Overview	ko01200//Carbon metabolism;ko00620//Pyruvate metabolism;ko00710//Carbon fixation in photosynthetic organisms	K00028	-	-	-
ncbi_106438600	CHH	NC_027759.2	20474101	20474300	*	4.67296e-30	4.47303e-27	24.6601	2.66	9.17	1.7855	2.0241e-58	4.61083e-57	Upstream2kb	LOC106438600	PREDICTED: NAD-dependent malic enzyme 2, mitochondrial-like [Brassica napus]	Metabolism	Energy metabolism;Carbohydrate metabolism;Global and Overview	ko01200//Carbon metabolism;ko00620//Pyruvate metabolism;ko00710//Carbon fixation in photosynthetic organisms	K00028	-	-	-
ncbi_106418927	CG	NC_027764.2	10583501	10583700	*	1.36857e-09	6.09313e-08	26.6304	182.827	60.9533	-1.5847	3.5112e-203	3.6641e-201	Upstream2kb	LOC106418927	PREDICTED: phosphoribulokinase, chloroplastic-like [Brassica napus]	Metabolism	Global and Overview;Energy metabolism	ko01200//Carbon metabolism;ko00710//Carbon fixation in photosynthetic organisms	K00855	-	-	-
ncbi_106418927	CHH	NC_027764.2	10582301	10582500	*	4.94874e-14	7.97953e-12	16.9087	182.827	60.9533	-1.5847	3.5112e-203	3.6641e-201	Upstream2kb	LOC106418927	PREDICTED: phosphoribulokinase, chloroplastic-like [Brassica napus]	Metabolism	Global and Overview;Energy metabolism	ko01200//Carbon metabolism;ko00710//Carbon fixation in photosynthetic organisms	K00855	-	-	-
ncbi_106440038	CHH	NC_027759.2	35548401	35548600	*	2.6195e-09	1.72526e-07	-25.4768	11.4633	4.06667	-1.49511	9.7392e-70	2.66038e-68	Upstream2kb	LOC106440038	PREDICTED: pyruvate, phosphate dikinase 1, chloroplastic-like [Brassica napus]	Metabolism	Global and Overview;Carbohydrate metabolism;Energy metabolism	ko01200//Carbon metabolism;ko00620//Pyruvate metabolism;ko00710//Carbon fixation in photosynthetic organisms	K01006	GO:0043227//membrane-bounded organelle;GO:0044444//cytoplasmic part;GO:0044435//plastid part;GO:0005622//intracellular;GO:0043231//intracellular membrane-bounded organelle;GO:0043229//intracellular organelle;GO:0044422//organelle part;GO:0043226//organelle;GO:0044446//intracellular organelle part;GO:0009536//plastid;GO:0005737//cytoplasm;GO:0044424//intracellular part;GO:0005623//cell;GO:0044464/…	GO:0003824//catalytic activity;GO:0016772//transferase activity, transferring phosphorus-containing groups;GO:0016781//phosphotransferase activity, paired acceptors;GO:0043167//ion binding;GO:0016740//transferase activity;GO:0043169//cation binding;GO:0005488//binding	GO:0044699//single-organism process;GO:0044237//cellular metabolic process;GO:0032787//monocarboxylic acid metabolic process;GO:0071704//organic substance metabolic process;GO:0043436//oxoacid metabolic process;GO:0044763//single-organism cellular process;GO:0019752//carboxylic acid metabolic process;GO:0009987//cellular process;GO:0006796//phosphate-containing compound metabolic process;GO:00447…
ncbi_106440038	CHH	NC_027759.2	35548501	35548700	*	3.02828e-14	5.03931e-12	-28.1243	11.4633	4.06667	-1.49511	9.7392e-70	2.66038e-68	Upstream2kb	LOC106440038	PREDICTED: pyruvate, phosphate dikinase 1, chloroplastic-like [Brassica napus]	Metabolism	Global and Overview;Carbohydrate metabolism;Energy metabolism	ko01200//Carbon metabolism;ko00620//Pyruvate metabolism;ko00710//Carbon fixation in photosynthetic organisms	K01006	GO:0043227//membrane-bounded organelle;GO:0044444//cytoplasmic part;GO:0044435//plastid part;GO:0005622//intracellular;GO:0043231//intracellular membrane-bounded organelle;GO:0043229//intracellular organelle;GO:0044422//organelle part;GO:0043226//organelle;GO:0044446//intracellular organelle part;GO:0009536//plastid;GO:0005737//cytoplasm;GO:0044424//intracellular part;GO:0005623//cell;GO:0044464/…	GO:0003824//catalytic activity;GO:0016772//transferase activity, transferring phosphorus-containing groups;GO:0016781//phosphotransferase activity, paired acceptors;GO:0043167//ion binding;GO:0016740//transferase activity;GO:0043169//cation binding;GO:0005488//binding	GO:0044699//single-organism process;GO:0044237//cellular metabolic process;GO:0032787//monocarboxylic acid metabolic process;GO:0071704//organic substance metabolic process;GO:0043436//oxoacid metabolic process;GO:0044763//single-organism cellular process;GO:0019752//carboxylic acid metabolic process;GO:0009987//cellular process;GO:0006796//phosphate-containing compound metabolic process;GO:00447…
ncbi_106440038	CHH	NC_027759.2	35548601	35548800	*	3.66205e-06	0.00010166	-20.0672	11.4633	4.06667	-1.49511	9.7392e-70	2.66038e-68	Upstream2kb	LOC106440038	PREDICTED: pyruvate, phosphate dikinase 1, chloroplastic-like [Brassica napus]	Metabolism	Global and Overview;Carbohydrate metabolism;Energy metabolism	ko01200//Carbon metabolism;ko00620//Pyruvate metabolism;ko00710//Carbon fixation in photosynthetic organisms	K01006	GO:0043227//membrane-bounded organelle;GO:0044444//cytoplasmic part;GO:0044435//plastid part;GO:0005622//intracellular;GO:0043231//intracellular membrane-bounded organelle;GO:0043229//intracellular organelle;GO:0044422//organelle part;GO:0043226//organelle;GO:0044446//intracellular organelle part;GO:0009536//plastid;GO:0005737//cytoplasm;GO:0044424//intracellular part;GO:0005623//cell;GO:0044464/…	GO:0003824//catalytic activity;GO:0016772//transferase activity, transferring phosphorus-containing groups;GO:0016781//phosphotransferase activity, paired acceptors;GO:0043167//ion binding;GO:0016740//transferase activity;GO:0043169//cation binding;GO:0005488//binding	GO:0044699//single-organism process;GO:0044237//cellular metabolic process;GO:0032787//monocarboxylic acid metabolic process;GO:0071704//organic substance metabolic process;GO:0043436//oxoacid metabolic process;GO:0044763//single-organism cellular process;GO:0019752//carboxylic acid metabolic process;GO:0009987//cellular process;GO:0006796//phosphate-containing compound metabolic process;GO:00447…
ncbi_106380628	CG	NC_027767.2	22096201	22096400	*	0.000147255	0.00235323	31.8182	10.7433	4.15667	-1.36994	2.7024e-50	5.32501e-49	Downstream2kb	LOC106380628	PREDICTED: pyruvate, phosphate dikinase 1, chloroplastic [Brassica oleracea var. oleracea] [Brassica oleracea]	Metabolism	Carbohydrate metabolism;Energy metabolism;Global and Overview	ko01200//Carbon metabolism;ko00620//Pyruvate metabolism;ko00710//Carbon fixation in photosynthetic organisms	K01006	GO:0044464//cell part;GO:0009536//plastid;GO:0044444//cytoplasmic part;GO:0005737//cytoplasm;GO:0005623//cell;GO:0044446//intracellular organelle part;GO:0043226//organelle;GO:0043231//intracellular membrane-bounded organelle;GO:0005622//intracellular;GO:0043229//intracellular organelle;GO:0044422//organelle part;GO:0043227//membrane-bounded organelle;GO:0044435//plastid part;GO:0009532//plastid …	GO:0003824//catalytic activity;GO:0043167//ion binding;GO:0043169//cation binding;GO:0005488//binding;GO:0016772//transferase activity, transferring phosphorus-containing groups;GO:0016781//phosphotransferase activity, paired acceptors;GO:0016740//transferase activity	GO:0032787//monocarboxylic acid metabolic process;GO:0044237//cellular metabolic process;GO:0044699//single-organism process;GO:0009987//cellular process;GO:0044281//small molecule metabolic process;GO:0043436//oxoacid metabolic process;GO:0008152//metabolic process;GO:0044763//single-organism cellular process;GO:0006082//organic acid metabolic process;GO:0071704//organic substance metabolic proc…
ncbi_106359435	CHG	ps06	9509901	9510100	*	0.000742672	0.0147154	25.2105	0.01	7.02667	9.4567	2.00919e-60	4.72892e-59	Upstream2kb	LOC106359435	PREDICTED: phosphoenolpyruvate carboxylase 2-like [Brassica napus]	Metabolism	Global and Overview;Carbohydrate metabolism;Energy metabolism	ko01200//Carbon metabolism;ko00620//Pyruvate metabolism;ko00710//Carbon fixation in photosynthetic organisms	K01595	-	-	-
ncbi_106359435	CHG	ps06	9510301	9510500	*	0.00168888	0.0275663	30.6011	0.01	7.02667	9.4567	2.00919e-60	4.72892e-59	Upstream2kb	LOC106359435	PREDICTED: phosphoenolpyruvate carboxylase 2-like [Brassica napus]	Metabolism	Global and Overview;Carbohydrate metabolism;Energy metabolism	ko01200//Carbon metabolism;ko00620//Pyruvate metabolism;ko00710//Carbon fixation in photosynthetic organisms	K01595	-	-	-
ncbi_106391848	CG	NC_027758.2	13626901	13627100	*	1.08221e-11	6.36885e-10	32	0.163333	0.693333	2.08573	0.0023708	0.00641639	Upstream2kb	LOC106391848	PREDICTED: ribulose bisphosphate carboxylase small chain 1B, chloroplastic-like [Brassica rapa]	Metabolism	Carbohydrate metabolism;Energy metabolism;Global and Overview	ko01200//Carbon metabolism;ko00630//Glyoxylate and dicarboxylate metabolism;ko00710//Carbon fixation in photosynthetic organisms	K01602	-	-	-
ncbi_106391848	CHH	NC_027758.2	13623801	13624000	*	1.18694e-21	5.11878e-19	20.3632	0.163333	0.693333	2.08573	0.0023708	0.00641639	Genebody	LOC106391848	PREDICTED: ribulose bisphosphate carboxylase small chain 1B, chloroplastic-like [Brassica rapa]	Metabolism	Carbohydrate metabolism;Energy metabolism;Global and Overview	ko01200//Carbon metabolism;ko00630//Glyoxylate and dicarboxylate metabolism;ko00710//Carbon fixation in photosynthetic organisms	K01602	-	-	-
ncbi_106391848	CHH	NC_027758.2	13623901	13624100	*	4.32736e-09	2.70872e-07	15.364	0.163333	0.693333	2.08573	0.0023708	0.00641639	Genebody	LOC106391848	PREDICTED: ribulose bisphosphate carboxylase small chain 1B, chloroplastic-like [Brassica rapa]	Metabolism	Carbohydrate metabolism;Energy metabolism;Global and Overview	ko01200//Carbon metabolism;ko00630//Glyoxylate and dicarboxylate metabolism;ko00710//Carbon fixation in photosynthetic organisms	K01602	-	-	-
ncbi_106348189	CG	NC_027759.2	47273201	47273400	*	7.6437e-10	3.52957e-08	40	0.443333	0.123333	-1.84583	0.000152827	0.000496959	Upstream2kb	LOC106348189	PREDICTED: phosphoenolpyruvate carboxykinase [ATP]-like [Brassica napus]	Metabolism	Global and Overview;Carbohydrate metabolism;Energy metabolism	ko01200//Carbon metabolism;ko00010//Glycolysis / Gluconeogenesis;ko00620//Pyruvate metabolism;ko00710//Carbon fixation in photosynthetic organisms;ko00020//Citrate cycle (TCA cycle)	K01610	GO:0044464//cell part;GO:0044424//intracellular part;GO:0005622//intracellular;GO:0005623//cell	GO:0005488//binding;GO:1901363//heterocyclic compound binding;GO:0036094//small molecule binding;GO:0016830//carbon-carbon lyase activity;GO:0097367//carbohydrate derivative binding;GO:0001882//nucleoside binding;GO:0032550//purine ribonucleoside binding;GO:0004611//phosphoenolpyruvate carboxykinase activity;GO:0016831//carboxy-lyase activity;GO:0032549//ribonucleoside binding;GO:0016829//lyase a…	GO:0006796//phosphate-containing compound metabolic process;GO:0006793//phosphorus metabolic process;GO:0009987//cellular process;GO:0044710//single-organism metabolic process;GO:0005996//monosaccharide metabolic process;GO:0044281//small molecule metabolic process;GO:0044723//single-organism carbohydrate metabolic process;GO:0019318//hexose metabolic process;GO:0006006//glucose metabolic process…
ncbi_106348189	CG	NC_027759.2	47273301	47273500	*	5.62606e-08	1.94221e-06	45.7143	0.443333	0.123333	-1.84583	0.000152827	0.000496959	Upstream2kb	LOC106348189	PREDICTED: phosphoenolpyruvate carboxykinase [ATP]-like [Brassica napus]	Metabolism	Global and Overview;Carbohydrate metabolism;Energy metabolism	ko01200//Carbon metabolism;ko00010//Glycolysis / Gluconeogenesis;ko00620//Pyruvate metabolism;ko00710//Carbon fixation in photosynthetic organisms;ko00020//Citrate cycle (TCA cycle)	K01610	GO:0044464//cell part;GO:0044424//intracellular part;GO:0005622//intracellular;GO:0005623//cell	GO:0005488//binding;GO:1901363//heterocyclic compound binding;GO:0036094//small molecule binding;GO:0016830//carbon-carbon lyase activity;GO:0097367//carbohydrate derivative binding;GO:0001882//nucleoside binding;GO:0032550//purine ribonucleoside binding;GO:0004611//phosphoenolpyruvate carboxykinase activity;GO:0016831//carboxy-lyase activity;GO:0032549//ribonucleoside binding;GO:0016829//lyase a…	GO:0006796//phosphate-containing compound metabolic process;GO:0006793//phosphorus metabolic process;GO:0009987//cellular process;GO:0044710//single-organism metabolic process;GO:0005996//monosaccharide metabolic process;GO:0044281//small molecule metabolic process;GO:0044723//single-organism carbohydrate metabolic process;GO:0019318//hexose metabolic process;GO:0006006//glucose metabolic process…
ncbi_106348189	CHH	NC_027759.2	47273201	47273400	*	1.84301e-26	1.29019e-23	41.1667	0.443333	0.123333	-1.84583	0.000152827	0.000496959	Upstream2kb	LOC106348189	PREDICTED: phosphoenolpyruvate carboxykinase [ATP]-like [Brassica napus]	Metabolism	Global and Overview;Carbohydrate metabolism;Energy metabolism	ko01200//Carbon metabolism;ko00010//Glycolysis / Gluconeogenesis;ko00620//Pyruvate metabolism;ko00710//Carbon fixation in photosynthetic organisms;ko00020//Citrate cycle (TCA cycle)	K01610	GO:0044464//cell part;GO:0044424//intracellular part;GO:0005622//intracellular;GO:0005623//cell	GO:0005488//binding;GO:1901363//heterocyclic compound binding;GO:0036094//small molecule binding;GO:0016830//carbon-carbon lyase activity;GO:0097367//carbohydrate derivative binding;GO:0001882//nucleoside binding;GO:0032550//purine ribonucleoside binding;GO:0004611//phosphoenolpyruvate carboxykinase activity;GO:0016831//carboxy-lyase activity;GO:0032549//ribonucleoside binding;GO:0016829//lyase a…	GO:0006796//phosphate-containing compound metabolic process;GO:0006793//phosphorus metabolic process;GO:0009987//cellular process;GO:0044710//single-organism metabolic process;GO:0005996//monosaccharide metabolic process;GO:0044281//small molecule metabolic process;GO:0044723//single-organism carbohydrate metabolic process;GO:0019318//hexose metabolic process;GO:0006006//glucose metabolic process…
ncbi_106348189	CHH	NC_027759.2	47273301	47273500	*	4.24631e-18	1.20862e-15	42.8571	0.443333	0.123333	-1.84583	0.000152827	0.000496959	Upstream2kb	LOC106348189	PREDICTED: phosphoenolpyruvate carboxykinase [ATP]-like [Brassica napus]	Metabolism	Global and Overview;Carbohydrate metabolism;Energy metabolism	ko01200//Carbon metabolism;ko00010//Glycolysis / Gluconeogenesis;ko00620//Pyruvate metabolism;ko00710//Carbon fixation in photosynthetic organisms;ko00020//Citrate cycle (TCA cycle)	K01610	GO:0044464//cell part;GO:0044424//intracellular part;GO:0005622//intracellular;GO:0005623//cell	GO:0005488//binding;GO:1901363//heterocyclic compound binding;GO:0036094//small molecule binding;GO:0016830//carbon-carbon lyase activity;GO:0097367//carbohydrate derivative binding;GO:0001882//nucleoside binding;GO:0032550//purine ribonucleoside binding;GO:0004611//phosphoenolpyruvate carboxykinase activity;GO:0016831//carboxy-lyase activity;GO:0032549//ribonucleoside binding;GO:0016829//lyase a…	GO:0006796//phosphate-containing compound metabolic process;GO:0006793//phosphorus metabolic process;GO:0009987//cellular process;GO:0044710//single-organism metabolic process;GO:0005996//monosaccharide metabolic process;GO:0044281//small molecule metabolic process;GO:0044723//single-organism carbohydrate metabolic process;GO:0019318//hexose metabolic process;GO:0006006//glucose metabolic process…
ncbi_106391482	CHH	NC_027760.2	18748901	18749100	*	3.66389e-28	3.002e-25	-36.6908	4.18333	14.4167	1.78501	7.31988e-55	1.56323e-53	Genebody	LOC106391482	PREDICTED: fructose-bisphosphate aldolase, cytoplasmic isozyme-like [Brassica napus]	Metabolism	Global and Overview;Energy metabolism;Carbohydrate metabolism	ko01200//Carbon metabolism;ko01230//Biosynthesis of amino acids;ko00010//Glycolysis / Gluconeogenesis;ko00710//Carbon fixation in photosynthetic organisms;ko00051//Fructose and mannose metabolism;ko00030//Pentose phosphate pathway	K01623	-	-	-
ncbi_106391482	CHH	NC_027760.2	18749001	18749200	*	4.26581e-45	1.21132e-41	-32.4256	4.18333	14.4167	1.78501	7.31988e-55	1.56323e-53	Genebody	LOC106391482	PREDICTED: fructose-bisphosphate aldolase, cytoplasmic isozyme-like [Brassica napus]	Metabolism	Global and Overview;Energy metabolism;Carbohydrate metabolism	ko01200//Carbon metabolism;ko01230//Biosynthesis of amino acids;ko00010//Glycolysis / Gluconeogenesis;ko00710//Carbon fixation in photosynthetic organisms;ko00051//Fructose and mannose metabolism;ko00030//Pentose phosphate pathway	K01623	-	-	-
ncbi_106391482	CHH	NC_027760.2	18749101	18749300	*	2.00768e-35	2.93734e-32	-22.8885	4.18333	14.4167	1.78501	7.31988e-55	1.56323e-53	Genebody	LOC106391482	PREDICTED: fructose-bisphosphate aldolase, cytoplasmic isozyme-like [Brassica napus]	Metabolism	Global and Overview;Energy metabolism;Carbohydrate metabolism	ko01200//Carbon metabolism;ko01230//Biosynthesis of amino acids;ko00010//Glycolysis / Gluconeogenesis;ko00710//Carbon fixation in photosynthetic organisms;ko00051//Fructose and mannose metabolism;ko00030//Pentose phosphate pathway	K01623	-	-	-
ncbi_106391482	CHH	NC_027760.2	18749201	18749400	*	8.25498e-31	8.40088e-28	-18.2156	4.18333	14.4167	1.78501	7.31988e-55	1.56323e-53	Genebody	LOC106391482	PREDICTED: fructose-bisphosphate aldolase, cytoplasmic isozyme-like [Brassica napus]	Metabolism	Global and Overview;Energy metabolism;Carbohydrate metabolism	ko01200//Carbon metabolism;ko01230//Biosynthesis of amino acids;ko00010//Glycolysis / Gluconeogenesis;ko00710//Carbon fixation in photosynthetic organisms;ko00051//Fructose and mannose metabolism;ko00030//Pentose phosphate pathway	K01623	-	-	-
ncbi_106391482	CHH	NC_027760.2	18749301	18749500	*	2.28303e-45	6.57832e-42	-19.1565	4.18333	14.4167	1.78501	7.31988e-55	1.56323e-53	Genebody	LOC106391482	PREDICTED: fructose-bisphosphate aldolase, cytoplasmic isozyme-like [Brassica napus]	Metabolism	Global and Overview;Energy metabolism;Carbohydrate metabolism	ko01200//Carbon metabolism;ko01230//Biosynthesis of amino acids;ko00010//Glycolysis / Gluconeogenesis;ko00710//Carbon fixation in photosynthetic organisms;ko00051//Fructose and mannose metabolism;ko00030//Pentose phosphate pathway	K01623	-	-	-
ncbi_106358261	CHH	NC_027767.2	594001	594200	*	1.75752e-07	7.30425e-06	-24.0561	393.887	170.553	-1.20756	7.3558e-143	4.6829e-141	Upstream2kb	LOC106358261	PREDICTED: probable fructose-bisphosphate aldolase 2, chloroplastic [Brassica napus]	Metabolism	Global and Overview;Carbohydrate metabolism;Energy metabolism	ko01200//Carbon metabolism;ko01230//Biosynthesis of amino acids;ko00010//Glycolysis / Gluconeogenesis;ko00710//Carbon fixation in photosynthetic organisms;ko00051//Fructose and mannose metabolism;ko00030//Pentose phosphate pathway	K01623	GO:0005576//extracellular region;GO:0009536//plastid;GO:0043227//membrane-bounded organelle;GO:0044422//organelle part;GO:0005737//cytoplasm;GO:0043231//intracellular membrane-bounded organelle;GO:0005623//cell;GO:0043229//intracellular organelle;GO:0031975//envelope;GO:0044464//cell part;GO:0044446//intracellular organelle part;GO:0044434//chloroplast part;GO:0009507//chloroplast;GO:0005622//int…	-	GO:0044265//cellular macromolecule catabolic process;GO:0034641//cellular nitrogen compound metabolic process;GO:0019752//carboxylic acid metabolic process;GO:0060255//regulation of macromolecule metabolic process;GO:0051171//regulation of nitrogen compound metabolic process;GO:0006544//glycine metabolic process;GO:0019748//secondary metabolic process;GO:0051186//cofactor metabolic process;GO:001…
ncbi_106358261	CHH	NC_027767.2	594301	594500	*	2.77788e-08	1.42889e-06	-21.8929	393.887	170.553	-1.20756	7.3558e-143	4.6829e-141	Upstream2kb	LOC106358261	PREDICTED: probable fructose-bisphosphate aldolase 2, chloroplastic [Brassica napus]	Metabolism	Global and Overview;Carbohydrate metabolism;Energy metabolism	ko01200//Carbon metabolism;ko01230//Biosynthesis of amino acids;ko00010//Glycolysis / Gluconeogenesis;ko00710//Carbon fixation in photosynthetic organisms;ko00051//Fructose and mannose metabolism;ko00030//Pentose phosphate pathway	K01623	GO:0005576//extracellular region;GO:0009536//plastid;GO:0043227//membrane-bounded organelle;GO:0044422//organelle part;GO:0005737//cytoplasm;GO:0043231//intracellular membrane-bounded organelle;GO:0005623//cell;GO:0043229//intracellular organelle;GO:0031975//envelope;GO:0044464//cell part;GO:0044446//intracellular organelle part;GO:0044434//chloroplast part;GO:0009507//chloroplast;GO:0005622//int…	-	GO:0044265//cellular macromolecule catabolic process;GO:0034641//cellular nitrogen compound metabolic process;GO:0019752//carboxylic acid metabolic process;GO:0060255//regulation of macromolecule metabolic process;GO:0051171//regulation of nitrogen compound metabolic process;GO:0006544//glycine metabolic process;GO:0019748//secondary metabolic process;GO:0051186//cofactor metabolic process;GO:001…
ncbi_106348054	CG	NC_027762.2	22452801	22453000	*	4.72096e-12	2.89812e-10	-36.3866	6.69667	2.76	-1.27877	1.72201e-21	1.63626e-20	Genebody	LOC106348054	PREDICTED: fructose-1,6-bisphosphatase, chloroplastic-like [Brassica napus]	Metabolism	Global and Overview;Carbohydrate metabolism;Energy metabolism	ko01200//Carbon metabolism;ko00010//Glycolysis / Gluconeogenesis;ko00710//Carbon fixation in photosynthetic organisms;ko00051//Fructose and mannose metabolism;ko00030//Pentose phosphate pathway	K03841	GO:0044435//plastid part;GO:0044422//organelle part;GO:0009532//plastid stroma;GO:0044444//cytoplasmic part;GO:0005623//cell;GO:0044464//cell part;GO:0005737//cytoplasm;GO:0043229//intracellular organelle;GO:0009536//plastid;GO:0005622//intracellular;GO:0043231//intracellular membrane-bounded organelle;GO:0043227//membrane-bounded organelle;GO:0044424//intracellular part;GO:0043226//organelle;GO:…	GO:0050308//sugar-phosphatase activity;GO:0003824//catalytic activity;GO:0016788//hydrolase activity, acting on ester bonds;GO:0016791//phosphatase activity;GO:0016787//hydrolase activity;GO:0042578//phosphoric ester hydrolase activity;GO:0019203//carbohydrate phosphatase activity	GO:0044237//cellular metabolic process;GO:0043412//macromolecule modification;GO:0006725//cellular aromatic compound metabolic process;GO:0044238//primary metabolic process;GO:0006139//nucleobase-containing compound metabolic process;GO:0009451//RNA modification;GO:0071704//organic substance metabolic process;GO:0008152//metabolic process;GO:0090304//nucleic acid metabolic process;GO:0034641//cel…
ncbi_106348054	CHG	NC_027762.2	22451701	22451900	*	4.30076e-06	0.000213409	35.3408	6.69667	2.76	-1.27877	1.72201e-21	1.63626e-20	Genebody	LOC106348054	PREDICTED: fructose-1,6-bisphosphatase, chloroplastic-like [Brassica napus]	Metabolism	Global and Overview;Carbohydrate metabolism;Energy metabolism	ko01200//Carbon metabolism;ko00010//Glycolysis / Gluconeogenesis;ko00710//Carbon fixation in photosynthetic organisms;ko00051//Fructose and mannose metabolism;ko00030//Pentose phosphate pathway	K03841	GO:0044435//plastid part;GO:0044422//organelle part;GO:0009532//plastid stroma;GO:0044444//cytoplasmic part;GO:0005623//cell;GO:0044464//cell part;GO:0005737//cytoplasm;GO:0043229//intracellular organelle;GO:0009536//plastid;GO:0005622//intracellular;GO:0043231//intracellular membrane-bounded organelle;GO:0043227//membrane-bounded organelle;GO:0044424//intracellular part;GO:0043226//organelle;GO:…	GO:0050308//sugar-phosphatase activity;GO:0003824//catalytic activity;GO:0016788//hydrolase activity, acting on ester bonds;GO:0016791//phosphatase activity;GO:0016787//hydrolase activity;GO:0042578//phosphoric ester hydrolase activity;GO:0019203//carbohydrate phosphatase activity	GO:0044237//cellular metabolic process;GO:0043412//macromolecule modification;GO:0006725//cellular aromatic compound metabolic process;GO:0044238//primary metabolic process;GO:0006139//nucleobase-containing compound metabolic process;GO:0009451//RNA modification;GO:0071704//organic substance metabolic process;GO:0008152//metabolic process;GO:0090304//nucleic acid metabolic process;GO:0034641//cel…
ncbi_106361259	CHG	NC_027764.2	18854201	18854400	*	2.70583e-06	0.000143175	-29.8214	1102.4	352.053	-1.64679	5.0328e-235	6.6209e-233	Downstream2kb	LOC106361259	PREDICTED: glyceraldehyde-3-phosphate dehydrogenase GAPB, chloroplastic [Brassica napus]	Metabolism	Global and Overview;Energy metabolism	ko01200//Carbon metabolism;ko00710//Carbon fixation in photosynthetic organisms	K05298	GO:0044435//plastid part;GO:0044434//chloroplast part;GO:0044446//intracellular organelle part;GO:0044464//cell part;GO:0009526//plastid envelope;GO:0005622//intracellular;GO:0031975//envelope;GO:0031090//organelle membrane;GO:0043226//organelle;GO:0042170//plastid membrane;GO:0016020//membrane;GO:0044422//organelle part;GO:0044424//intracellular part;GO:0043227//membrane-bounded organelle;GO:003…	GO:1901265//nucleoside phosphate binding;GO:0016903//oxidoreductase activity, acting on the aldehyde or oxo group of donors;GO:0016491//oxidoreductase activity;GO:0003824//catalytic activity;GO:0000166//nucleotide binding;GO:0036094//small molecule binding;GO:1901363//heterocyclic compound binding;GO:0005488//binding;GO:0016620//oxidoreductase activity, acting on the aldehyde or oxo group of dono…	GO:0071840//cellular component organization or biogenesis;GO:1901575//organic substance catabolic process;GO:0009657//plastid organization;GO:0044248//cellular catabolic process;GO:0043623//cellular protein complex assembly;GO:0044260//cellular macromolecule metabolic process;GO:0044710//single-organism metabolic process;GO:0006139//nucleobase-containing compound metabolic process;GO:0009642//res…
ncbi_106400630	CHH	NC_027765.2	42739001	42739200	*	6.2135e-07	2.20161e-05	15.2672	532.207	249.083	-1.09536	4.7488e-139	2.9081e-137	Upstream2kb	LOC106400630	PREDICTED: glyceraldehyde-3-phosphate dehydrogenase GAPA2, chloroplastic-like isoform X1 [Brassica napus]	Metabolism	Energy metabolism;Global and Overview	ko01200//Carbon metabolism;ko00710//Carbon fixation in photosynthetic organisms	K05298	GO:0044424//intracellular part;GO:0005622//intracellular;GO:0044422//organelle part;GO:0005737//cytoplasm;GO:0043227//membrane-bounded organelle;GO:0005623//cell;GO:0031967//organelle envelope;GO:0043229//intracellular organelle;GO:0043226//organelle;GO:0031975//envelope;GO:0009536//plastid;GO:0009526//plastid envelope;GO:0005576//extracellular region;GO:0044435//plastid part;GO:0043231//intracel…	GO:1901363//heterocyclic compound binding;GO:0000166//nucleotide binding;GO:1901265//nucleoside phosphate binding;GO:0003824//catalytic activity;GO:0097159//organic cyclic compound binding;GO:0005488//binding;GO:0016491//oxidoreductase activity;GO:0016903//oxidoreductase activity, acting on the aldehyde or oxo group of donors;GO:0016620//oxidoreductase activity, acting on the aldehyde or oxo grou…	GO:0044707//single-multicellular organism process;GO:0009653//anatomical structure morphogenesis;GO:0016072//rRNA metabolic process;GO:0044763//single-organism cellular process;GO:0032787//monocarboxylic acid metabolic process;GO:0006461//protein complex assembly;GO:0051246//regulation of protein metabolic process;GO:0080090//regulation of primary metabolic process;GO:0034660//ncRNA metabolic pro…

## Sheet: Table S10.6
GeneID	mC	chr	start	end	strand	pvalue	qvalue	meth.diff	NF24t2_fpkm	X17NSt2_fpkm	log2.FC.	Pvalue	FDR	position	Symbol	Description	KEGG_A_class	KEGG_B_class	Pathway	K_ID	GO.Component	GO.Function	GO.Process
ncbi_106438600	CHH	NC_027759.2	20474101	20474300	*	2.21754e-29	1.04314e-26	25.2673	2.15	7.58	1.81786	2.76408e-40	4.17308e-39	Upstream2kb	LOC106438600	PREDICTED: NAD-dependent malic enzyme 2, mitochondrial-like [Brassica napus]	Metabolism	Energy metabolism;Carbohydrate metabolism;Global and Overview	ko01200//Carbon metabolism;ko00620//Pyruvate metabolism;ko00710//Carbon fixation in photosynthetic organisms	K00028	-	-	-
ncbi_106418927	CG	NC_027764.2	10583501	10583700	*	3.24991e-19	2.31014e-17	37.5	92.7867	21.1733	-2.13167	3.5016e-228	4.0366e-226	Upstream2kb	LOC106418927	PREDICTED: phosphoribulokinase, chloroplastic-like [Brassica napus]	Metabolism	Global and Overview;Energy metabolism	ko01200//Carbon metabolism;ko00710//Carbon fixation in photosynthetic organisms	K00855	-	-	-
ncbi_106418927	CHH	NC_027764.2	10582101	10582300	*	3.45668e-23	9.95089e-21	17.784	92.7867	21.1733	-2.13167	3.5016e-228	4.0366e-226	Upstream2kb	LOC106418927	PREDICTED: phosphoribulokinase, chloroplastic-like [Brassica napus]	Metabolism	Global and Overview;Energy metabolism	ko01200//Carbon metabolism;ko00710//Carbon fixation in photosynthetic organisms	K00855	-	-	-
ncbi_106418927	CHH	NC_027764.2	10582201	10582400	*	1.82694e-40	1.75782e-37	29.0488	92.7867	21.1733	-2.13167	3.5016e-228	4.0366e-226	Upstream2kb	LOC106418927	PREDICTED: phosphoribulokinase, chloroplastic-like [Brassica napus]	Metabolism	Global and Overview;Energy metabolism	ko01200//Carbon metabolism;ko00710//Carbon fixation in photosynthetic organisms	K00855	-	-	-
ncbi_106418927	CHH	NC_027764.2	10582301	10582500	*	4.56772e-25	1.54683e-22	27.6583	92.7867	21.1733	-2.13167	3.5016e-228	4.0366e-226	Upstream2kb	LOC106418927	PREDICTED: phosphoribulokinase, chloroplastic-like [Brassica napus]	Metabolism	Global and Overview;Energy metabolism	ko01200//Carbon metabolism;ko00710//Carbon fixation in photosynthetic organisms	K00855	-	-	-
ncbi_106440038	CG	NC_027759.2	35541601	35541800	*	7.50238e-12	2.90653e-10	25.6433	15.6367	5.62	-1.47629	9.24585e-79	2.71892e-77	Downstream2kb	LOC106440038	PREDICTED: pyruvate, phosphate dikinase 1, chloroplastic-like [Brassica napus]	Metabolism	Global and Overview;Carbohydrate metabolism;Energy metabolism	ko01200//Carbon metabolism;ko00620//Pyruvate metabolism;ko00710//Carbon fixation in photosynthetic organisms	K01006	GO:0043227//membrane-bounded organelle;GO:0044444//cytoplasmic part;GO:0044435//plastid part;GO:0005622//intracellular;GO:0043231//intracellular membrane-bounded organelle;GO:0043229//intracellular organelle;GO:0044422//organelle part;GO:0043226//organelle;GO:0044446//intracellular organelle part;GO:0009536//plastid;GO:0005737//cytoplasm;GO:0044424//intracellular part;GO:0005623//cell;GO:0044464/…	GO:0003824//catalytic activity;GO:0016772//transferase activity, transferring phosphorus-containing groups;GO:0016781//phosphotransferase activity, paired acceptors;GO:0043167//ion binding;GO:0016740//transferase activity;GO:0043169//cation binding;GO:0005488//binding	GO:0044699//single-organism process;GO:0044237//cellular metabolic process;GO:0032787//monocarboxylic acid metabolic process;GO:0071704//organic substance metabolic process;GO:0043436//oxoacid metabolic process;GO:0044763//single-organism cellular process;GO:0019752//carboxylic acid metabolic process;GO:0009987//cellular process;GO:0006796//phosphate-containing compound metabolic process;GO:00447…
ncbi_106440038	CHH	NC_027759.2	35548501	35548700	*	2.72608e-11	1.91256e-09	-24.626	15.6367	5.62	-1.47629	9.24585e-79	2.71892e-77	Upstream2kb	LOC106440038	PREDICTED: pyruvate, phosphate dikinase 1, chloroplastic-like [Brassica napus]	Metabolism	Global and Overview;Carbohydrate metabolism;Energy metabolism	ko01200//Carbon metabolism;ko00620//Pyruvate metabolism;ko00710//Carbon fixation in photosynthetic organisms	K01006	GO:0043227//membrane-bounded organelle;GO:0044444//cytoplasmic part;GO:0044435//plastid part;GO:0005622//intracellular;GO:0043231//intracellular membrane-bounded organelle;GO:0043229//intracellular organelle;GO:0044422//organelle part;GO:0043226//organelle;GO:0044446//intracellular organelle part;GO:0009536//plastid;GO:0005737//cytoplasm;GO:0044424//intracellular part;GO:0005623//cell;GO:0044464/…	GO:0003824//catalytic activity;GO:0016772//transferase activity, transferring phosphorus-containing groups;GO:0016781//phosphotransferase activity, paired acceptors;GO:0043167//ion binding;GO:0016740//transferase activity;GO:0043169//cation binding;GO:0005488//binding	GO:0044699//single-organism process;GO:0044237//cellular metabolic process;GO:0032787//monocarboxylic acid metabolic process;GO:0071704//organic substance metabolic process;GO:0043436//oxoacid metabolic process;GO:0044763//single-organism cellular process;GO:0019752//carboxylic acid metabolic process;GO:0009987//cellular process;GO:0006796//phosphate-containing compound metabolic process;GO:00447…
ncbi_106440038	CHH	NC_027759.2	35548601	35548800	*	2.86843e-07	9.0266e-06	-19.1901	15.6367	5.62	-1.47629	9.24585e-79	2.71892e-77	Upstream2kb	LOC106440038	PREDICTED: pyruvate, phosphate dikinase 1, chloroplastic-like [Brassica napus]	Metabolism	Global and Overview;Carbohydrate metabolism;Energy metabolism	ko01200//Carbon metabolism;ko00620//Pyruvate metabolism;ko00710//Carbon fixation in photosynthetic organisms	K01006	GO:0043227//membrane-bounded organelle;GO:0044444//cytoplasmic part;GO:0044435//plastid part;GO:0005622//intracellular;GO:0043231//intracellular membrane-bounded organelle;GO:0043229//intracellular organelle;GO:0044422//organelle part;GO:0043226//organelle;GO:0044446//intracellular organelle part;GO:0009536//plastid;GO:0005737//cytoplasm;GO:0044424//intracellular part;GO:0005623//cell;GO:0044464/…	GO:0003824//catalytic activity;GO:0016772//transferase activity, transferring phosphorus-containing groups;GO:0016781//phosphotransferase activity, paired acceptors;GO:0043167//ion binding;GO:0016740//transferase activity;GO:0043169//cation binding;GO:0005488//binding	GO:0044699//single-organism process;GO:0044237//cellular metabolic process;GO:0032787//monocarboxylic acid metabolic process;GO:0071704//organic substance metabolic process;GO:0043436//oxoacid metabolic process;GO:0044763//single-organism cellular process;GO:0019752//carboxylic acid metabolic process;GO:0009987//cellular process;GO:0006796//phosphate-containing compound metabolic process;GO:00447…
ncbi_106380628	CHG	NC_027767.2	22105601	22105800	*	0.00199148	0.0267449	27.8226	16.5933	7.57667	-1.13097	1.02702e-46	1.77798e-45	Upstream2kb	LOC106380628	PREDICTED: pyruvate, phosphate dikinase 1, chloroplastic [Brassica oleracea var. oleracea] [Brassica oleracea]	Metabolism	Carbohydrate metabolism;Energy metabolism;Global and Overview	ko01200//Carbon metabolism;ko00620//Pyruvate metabolism;ko00710//Carbon fixation in photosynthetic organisms	K01006	GO:0044464//cell part;GO:0009536//plastid;GO:0044444//cytoplasmic part;GO:0005737//cytoplasm;GO:0005623//cell;GO:0044446//intracellular organelle part;GO:0043226//organelle;GO:0043231//intracellular membrane-bounded organelle;GO:0005622//intracellular;GO:0043229//intracellular organelle;GO:0044422//organelle part;GO:0043227//membrane-bounded organelle;GO:0044435//plastid part;GO:0009532//plastid …	GO:0003824//catalytic activity;GO:0043167//ion binding;GO:0043169//cation binding;GO:0005488//binding;GO:0016772//transferase activity, transferring phosphorus-containing groups;GO:0016781//phosphotransferase activity, paired acceptors;GO:0016740//transferase activity	GO:0032787//monocarboxylic acid metabolic process;GO:0044237//cellular metabolic process;GO:0044699//single-organism process;GO:0009987//cellular process;GO:0044281//small molecule metabolic process;GO:0043436//oxoacid metabolic process;GO:0008152//metabolic process;GO:0044763//single-organism cellular process;GO:0006082//organic acid metabolic process;GO:0071704//organic substance metabolic proc…
ncbi_106380628	CHH	NC_027767.2	22100501	22100700	*	1.42799e-13	1.41701e-11	-15.3808	16.5933	7.57667	-1.13097	1.02702e-46	1.77798e-45	Genebody	LOC106380628	PREDICTED: pyruvate, phosphate dikinase 1, chloroplastic [Brassica oleracea var. oleracea] [Brassica oleracea]	Metabolism	Carbohydrate metabolism;Energy metabolism;Global and Overview	ko01200//Carbon metabolism;ko00620//Pyruvate metabolism;ko00710//Carbon fixation in photosynthetic organisms	K01006	GO:0044464//cell part;GO:0009536//plastid;GO:0044444//cytoplasmic part;GO:0005737//cytoplasm;GO:0005623//cell;GO:0044446//intracellular organelle part;GO:0043226//organelle;GO:0043231//intracellular membrane-bounded organelle;GO:0005622//intracellular;GO:0043229//intracellular organelle;GO:0044422//organelle part;GO:0043227//membrane-bounded organelle;GO:0044435//plastid part;GO:0009532//plastid …	GO:0003824//catalytic activity;GO:0043167//ion binding;GO:0043169//cation binding;GO:0005488//binding;GO:0016772//transferase activity, transferring phosphorus-containing groups;GO:0016781//phosphotransferase activity, paired acceptors;GO:0016740//transferase activity	GO:0032787//monocarboxylic acid metabolic process;GO:0044237//cellular metabolic process;GO:0044699//single-organism process;GO:0009987//cellular process;GO:0044281//small molecule metabolic process;GO:0043436//oxoacid metabolic process;GO:0008152//metabolic process;GO:0044763//single-organism cellular process;GO:0006082//organic acid metabolic process;GO:0071704//organic substance metabolic proc…
ncbi_106359435	CHG	ps06	9511101	9511300	*	0.000403924	0.00767566	25.5882	0.156667	14.77	6.55883	3.00947e-70	7.86822e-69	Upstream2kb	LOC106359435	PREDICTED: phosphoenolpyruvate carboxylase 2-like [Brassica napus]	Metabolism	Global and Overview;Carbohydrate metabolism;Energy metabolism	ko01200//Carbon metabolism;ko00620//Pyruvate metabolism;ko00710//Carbon fixation in photosynthetic organisms	K01595	-	-	-
ncbi_106359435	CHG	ps06	9513801	9514000	*	0.00168113	0.0234936	26.3158	0.156667	14.77	6.55883	3.00947e-70	7.86822e-69	Downstream2kb	LOC106359435	PREDICTED: phosphoenolpyruvate carboxylase 2-like [Brassica napus]	Metabolism	Global and Overview;Carbohydrate metabolism;Energy metabolism	ko01200//Carbon metabolism;ko00620//Pyruvate metabolism;ko00710//Carbon fixation in photosynthetic organisms	K01595	-	-	-
ncbi_106391848	CG	NC_027758.2	13626901	13627100	*	3.64908e-14	1.75349e-12	42.1875	0.0233333	0.47	4.3322	0.000783297	0.00222899	Upstream2kb	LOC106391848	PREDICTED: ribulose bisphosphate carboxylase small chain 1B, chloroplastic-like [Brassica rapa]	Metabolism	Carbohydrate metabolism;Energy metabolism;Global and Overview	ko01200//Carbon metabolism;ko00630//Glyoxylate and dicarboxylate metabolism;ko00710//Carbon fixation in photosynthetic organisms	K01602	-	-	-
ncbi_106348189	CHH	NC_027759.2	47273801	47274000	*	2.37768e-16	3.37162e-14	-18.9571	4.46333	0.42	-3.40966	1.05209e-47	1.86032e-46	Upstream2kb	LOC106348189	PREDICTED: phosphoenolpyruvate carboxykinase [ATP]-like [Brassica napus]	Metabolism	Global and Overview;Carbohydrate metabolism;Energy metabolism	ko01200//Carbon metabolism;ko00010//Glycolysis / Gluconeogenesis;ko00620//Pyruvate metabolism;ko00710//Carbon fixation in photosynthetic organisms;ko00020//Citrate cycle (TCA cycle)	K01610	GO:0044464//cell part;GO:0044424//intracellular part;GO:0005622//intracellular;GO:0005623//cell	GO:0005488//binding;GO:1901363//heterocyclic compound binding;GO:0036094//small molecule binding;GO:0016830//carbon-carbon lyase activity;GO:0097367//carbohydrate derivative binding;GO:0001882//nucleoside binding;GO:0032550//purine ribonucleoside binding;GO:0004611//phosphoenolpyruvate carboxykinase activity;GO:0016831//carboxy-lyase activity;GO:0032549//ribonucleoside binding;GO:0016829//lyase a…	GO:0006796//phosphate-containing compound metabolic process;GO:0006793//phosphorus metabolic process;GO:0009987//cellular process;GO:0044710//single-organism metabolic process;GO:0005996//monosaccharide metabolic process;GO:0044281//small molecule metabolic process;GO:0044723//single-organism carbohydrate metabolic process;GO:0019318//hexose metabolic process;GO:0006006//glucose metabolic process…
ncbi_106391482	CHH	NC_027760.2	18749001	18749200	*	9.79496e-47	1.32671e-43	-30.7938	5.47333	24.7667	2.17791	7.1509e-111	3.1415e-109	Genebody	LOC106391482	PREDICTED: fructose-bisphosphate aldolase, cytoplasmic isozyme-like [Brassica napus]	Metabolism	Global and Overview;Energy metabolism;Carbohydrate metabolism	ko01200//Carbon metabolism;ko01230//Biosynthesis of amino acids;ko00010//Glycolysis / Gluconeogenesis;ko00710//Carbon fixation in photosynthetic organisms;ko00051//Fructose and mannose metabolism;ko00030//Pentose phosphate pathway	K01623	-	-	-
ncbi_106391482	CHH	NC_027760.2	18749101	18749300	*	1.14223e-31	6.29192e-29	-22.8798	5.47333	24.7667	2.17791	7.1509e-111	3.1415e-109	Genebody	LOC106391482	PREDICTED: fructose-bisphosphate aldolase, cytoplasmic isozyme-like [Brassica napus]	Metabolism	Global and Overview;Energy metabolism;Carbohydrate metabolism	ko01200//Carbon metabolism;ko01230//Biosynthesis of amino acids;ko00010//Glycolysis / Gluconeogenesis;ko00710//Carbon fixation in photosynthetic organisms;ko00051//Fructose and mannose metabolism;ko00030//Pentose phosphate pathway	K01623	-	-	-
ncbi_106391482	CHH	NC_027760.2	18749201	18749400	*	1.40266e-35	1.00161e-32	-21.1459	5.47333	24.7667	2.17791	7.1509e-111	3.1415e-109	Genebody	LOC106391482	PREDICTED: fructose-bisphosphate aldolase, cytoplasmic isozyme-like [Brassica napus]	Metabolism	Global and Overview;Energy metabolism;Carbohydrate metabolism	ko01200//Carbon metabolism;ko01230//Biosynthesis of amino acids;ko00010//Glycolysis / Gluconeogenesis;ko00710//Carbon fixation in photosynthetic organisms;ko00051//Fructose and mannose metabolism;ko00030//Pentose phosphate pathway	K01623	-	-	-
ncbi_106391482	CHH	NC_027760.2	18749301	18749500	*	9.03341e-49	1.36602e-45	-17.8466	5.47333	24.7667	2.17791	7.1509e-111	3.1415e-109	Genebody	LOC106391482	PREDICTED: fructose-bisphosphate aldolase, cytoplasmic isozyme-like [Brassica napus]	Metabolism	Global and Overview;Energy metabolism;Carbohydrate metabolism	ko01200//Carbon metabolism;ko01230//Biosynthesis of amino acids;ko00010//Glycolysis / Gluconeogenesis;ko00710//Carbon fixation in photosynthetic organisms;ko00051//Fructose and mannose metabolism;ko00030//Pentose phosphate pathway	K01623	-	-	-
ncbi_106358261	CG	NC_027767.2	594901	595100	*	2.11895e-14	1.03978e-12	27.7784	262.34	91.99	-1.51189	2.0801e-159	1.4243e-157	Upstream2kb	LOC106358261	PREDICTED: probable fructose-bisphosphate aldolase 2, chloroplastic [Brassica napus]	Metabolism	Global and Overview;Carbohydrate metabolism;Energy metabolism	ko01200//Carbon metabolism;ko01230//Biosynthesis of amino acids;ko00010//Glycolysis / Gluconeogenesis;ko00710//Carbon fixation in photosynthetic organisms;ko00051//Fructose and mannose metabolism;ko00030//Pentose phosphate pathway	K01623	GO:0005576//extracellular region;GO:0009536//plastid;GO:0043227//membrane-bounded organelle;GO:0044422//organelle part;GO:0005737//cytoplasm;GO:0043231//intracellular membrane-bounded organelle;GO:0005623//cell;GO:0043229//intracellular organelle;GO:0031975//envelope;GO:0044464//cell part;GO:0044446//intracellular organelle part;GO:0044434//chloroplast part;GO:0009507//chloroplast;GO:0005622//int…	-	GO:0044265//cellular macromolecule catabolic process;GO:0034641//cellular nitrogen compound metabolic process;GO:0019752//carboxylic acid metabolic process;GO:0060255//regulation of macromolecule metabolic process;GO:0051171//regulation of nitrogen compound metabolic process;GO:0006544//glycine metabolic process;GO:0019748//secondary metabolic process;GO:0051186//cofactor metabolic process;GO:001…
ncbi_106358261	CHH	NC_027767.2	594001	594200	*	2.67521e-33	1.64251e-30	-32.1126	262.34	91.99	-1.51189	2.0801e-159	1.4243e-157	Upstream2kb	LOC106358261	PREDICTED: probable fructose-bisphosphate aldolase 2, chloroplastic [Brassica napus]	Metabolism	Global and Overview;Carbohydrate metabolism;Energy metabolism	ko01200//Carbon metabolism;ko01230//Biosynthesis of amino acids;ko00010//Glycolysis / Gluconeogenesis;ko00710//Carbon fixation in photosynthetic organisms;ko00051//Fructose and mannose metabolism;ko00030//Pentose phosphate pathway	K01623	GO:0005576//extracellular region;GO:0009536//plastid;GO:0043227//membrane-bounded organelle;GO:0044422//organelle part;GO:0005737//cytoplasm;GO:0043231//intracellular membrane-bounded organelle;GO:0005623//cell;GO:0043229//intracellular organelle;GO:0031975//envelope;GO:0044464//cell part;GO:0044446//intracellular organelle part;GO:0044434//chloroplast part;GO:0009507//chloroplast;GO:0005622//int…	-	GO:0044265//cellular macromolecule catabolic process;GO:0034641//cellular nitrogen compound metabolic process;GO:0019752//carboxylic acid metabolic process;GO:0060255//regulation of macromolecule metabolic process;GO:0051171//regulation of nitrogen compound metabolic process;GO:0006544//glycine metabolic process;GO:0019748//secondary metabolic process;GO:0051186//cofactor metabolic process;GO:001…
ncbi_106358261	CHH	NC_027767.2	594101	594300	*	6.71853e-09	3.04545e-07	-20.5424	262.34	91.99	-1.51189	2.0801e-159	1.4243e-157	Upstream2kb	LOC106358261	PREDICTED: probable fructose-bisphosphate aldolase 2, chloroplastic [Brassica napus]	Metabolism	Global and Overview;Carbohydrate metabolism;Energy metabolism	ko01200//Carbon metabolism;ko01230//Biosynthesis of amino acids;ko00010//Glycolysis / Gluconeogenesis;ko00710//Carbon fixation in photosynthetic organisms;ko00051//Fructose and mannose metabolism;ko00030//Pentose phosphate pathway	K01623	GO:0005576//extracellular region;GO:0009536//plastid;GO:0043227//membrane-bounded organelle;GO:0044422//organelle part;GO:0005737//cytoplasm;GO:0043231//intracellular membrane-bounded organelle;GO:0005623//cell;GO:0043229//intracellular organelle;GO:0031975//envelope;GO:0044464//cell part;GO:0044446//intracellular organelle part;GO:0044434//chloroplast part;GO:0009507//chloroplast;GO:0005622//int…	-	GO:0044265//cellular macromolecule catabolic process;GO:0034641//cellular nitrogen compound metabolic process;GO:0019752//carboxylic acid metabolic process;GO:0060255//regulation of macromolecule metabolic process;GO:0051171//regulation of nitrogen compound metabolic process;GO:0006544//glycine metabolic process;GO:0019748//secondary metabolic process;GO:0051186//cofactor metabolic process;GO:001…
ncbi_106358261	CHH	NC_027767.2	594201	594400	*	0.000115934	0.00167311	-17.7674	262.34	91.99	-1.51189	2.0801e-159	1.4243e-157	Upstream2kb	LOC106358261	PREDICTED: probable fructose-bisphosphate aldolase 2, chloroplastic [Brassica napus]	Metabolism	Global and Overview;Carbohydrate metabolism;Energy metabolism	ko01200//Carbon metabolism;ko01230//Biosynthesis of amino acids;ko00010//Glycolysis / Gluconeogenesis;ko00710//Carbon fixation in photosynthetic organisms;ko00051//Fructose and mannose metabolism;ko00030//Pentose phosphate pathway	K01623	GO:0005576//extracellular region;GO:0009536//plastid;GO:0043227//membrane-bounded organelle;GO:0044422//organelle part;GO:0005737//cytoplasm;GO:0043231//intracellular membrane-bounded organelle;GO:0005623//cell;GO:0043229//intracellular organelle;GO:0031975//envelope;GO:0044464//cell part;GO:0044446//intracellular organelle part;GO:0044434//chloroplast part;GO:0009507//chloroplast;GO:0005622//int…	-	GO:0044265//cellular macromolecule catabolic process;GO:0034641//cellular nitrogen compound metabolic process;GO:0019752//carboxylic acid metabolic process;GO:0060255//regulation of macromolecule metabolic process;GO:0051171//regulation of nitrogen compound metabolic process;GO:0006544//glycine metabolic process;GO:0019748//secondary metabolic process;GO:0051186//cofactor metabolic process;GO:001…
ncbi_106358261	CHH	NC_027767.2	594301	594500	*	1.97102e-07	6.45411e-06	-18.9423	262.34	91.99	-1.51189	2.0801e-159	1.4243e-157	Upstream2kb	LOC106358261	PREDICTED: probable fructose-bisphosphate aldolase 2, chloroplastic [Brassica napus]	Metabolism	Global and Overview;Carbohydrate metabolism;Energy metabolism	ko01200//Carbon metabolism;ko01230//Biosynthesis of amino acids;ko00010//Glycolysis / Gluconeogenesis;ko00710//Carbon fixation in photosynthetic organisms;ko00051//Fructose and mannose metabolism;ko00030//Pentose phosphate pathway	K01623	GO:0005576//extracellular region;GO:0009536//plastid;GO:0043227//membrane-bounded organelle;GO:0044422//organelle part;GO:0005737//cytoplasm;GO:0043231//intracellular membrane-bounded organelle;GO:0005623//cell;GO:0043229//intracellular organelle;GO:0031975//envelope;GO:0044464//cell part;GO:0044446//intracellular organelle part;GO:0044434//chloroplast part;GO:0009507//chloroplast;GO:0005622//int…	-	GO:0044265//cellular macromolecule catabolic process;GO:0034641//cellular nitrogen compound metabolic process;GO:0019752//carboxylic acid metabolic process;GO:0060255//regulation of macromolecule metabolic process;GO:0051171//regulation of nitrogen compound metabolic process;GO:0006544//glycine metabolic process;GO:0019748//secondary metabolic process;GO:0051186//cofactor metabolic process;GO:001…
ncbi_106348054	CG	NC_027762.2	22451701	22451900	*	8.07598e-07	1.65568e-05	-32.6091	3.04333	1.50333	-1.01749	4.72534e-07	1.94257e-06	Genebody	LOC106348054	PREDICTED: fructose-1,6-bisphosphatase, chloroplastic-like [Brassica napus]	Metabolism	Global and Overview;Carbohydrate metabolism;Energy metabolism	ko01200//Carbon metabolism;ko00010//Glycolysis / Gluconeogenesis;ko00710//Carbon fixation in photosynthetic organisms;ko00051//Fructose and mannose metabolism;ko00030//Pentose phosphate pathway	K03841	GO:0044435//plastid part;GO:0044422//organelle part;GO:0009532//plastid stroma;GO:0044444//cytoplasmic part;GO:0005623//cell;GO:0044464//cell part;GO:0005737//cytoplasm;GO:0043229//intracellular organelle;GO:0009536//plastid;GO:0005622//intracellular;GO:0043231//intracellular membrane-bounded organelle;GO:0043227//membrane-bounded organelle;GO:0044424//intracellular part;GO:0043226//organelle;GO:…	GO:0050308//sugar-phosphatase activity;GO:0003824//catalytic activity;GO:0016788//hydrolase activity, acting on ester bonds;GO:0016791//phosphatase activity;GO:0016787//hydrolase activity;GO:0042578//phosphoric ester hydrolase activity;GO:0019203//carbohydrate phosphatase activity	GO:0044237//cellular metabolic process;GO:0043412//macromolecule modification;GO:0006725//cellular aromatic compound metabolic process;GO:0044238//primary metabolic process;GO:0006139//nucleobase-containing compound metabolic process;GO:0009451//RNA modification;GO:0071704//organic substance metabolic process;GO:0008152//metabolic process;GO:0090304//nucleic acid metabolic process;GO:0034641//cel…
ncbi_106348054	CG	NC_027762.2	22452801	22453000	*	3.1131e-17	1.91664e-15	-34.0724	3.04333	1.50333	-1.01749	4.72534e-07	1.94257e-06	Genebody	LOC106348054	PREDICTED: fructose-1,6-bisphosphatase, chloroplastic-like [Brassica napus]	Metabolism	Global and Overview;Carbohydrate metabolism;Energy metabolism	ko01200//Carbon metabolism;ko00010//Glycolysis / Gluconeogenesis;ko00710//Carbon fixation in photosynthetic organisms;ko00051//Fructose and mannose metabolism;ko00030//Pentose phosphate pathway	K03841	GO:0044435//plastid part;GO:0044422//organelle part;GO:0009532//plastid stroma;GO:0044444//cytoplasmic part;GO:0005623//cell;GO:0044464//cell part;GO:0005737//cytoplasm;GO:0043229//intracellular organelle;GO:0009536//plastid;GO:0005622//intracellular;GO:0043231//intracellular membrane-bounded organelle;GO:0043227//membrane-bounded organelle;GO:0044424//intracellular part;GO:0043226//organelle;GO:…	GO:0050308//sugar-phosphatase activity;GO:0003824//catalytic activity;GO:0016788//hydrolase activity, acting on ester bonds;GO:0016791//phosphatase activity;GO:0016787//hydrolase activity;GO:0042578//phosphoric ester hydrolase activity;GO:0019203//carbohydrate phosphatase activity	GO:0044237//cellular metabolic process;GO:0043412//macromolecule modification;GO:0006725//cellular aromatic compound metabolic process;GO:0044238//primary metabolic process;GO:0006139//nucleobase-containing compound metabolic process;GO:0009451//RNA modification;GO:0071704//organic substance metabolic process;GO:0008152//metabolic process;GO:0090304//nucleic acid metabolic process;GO:0034641//cel…
ncbi_106361259	CHG	NC_027764.2	18854201	18854400	*	4.47796e-07	2.34482e-05	-31.4693	555.903	172.623	-1.68721	1.3339e-300	2.3649e-298	Downstream2kb	LOC106361259	PREDICTED: glyceraldehyde-3-phosphate dehydrogenase GAPB, chloroplastic [Brassica napus]	Metabolism	Global and Overview;Energy metabolism	ko01200//Carbon metabolism;ko00710//Carbon fixation in photosynthetic organisms	K05298	GO:0044435//plastid part;GO:0044434//chloroplast part;GO:0044446//intracellular organelle part;GO:0044464//cell part;GO:0009526//plastid envelope;GO:0005622//intracellular;GO:0031975//envelope;GO:0031090//organelle membrane;GO:0043226//organelle;GO:0042170//plastid membrane;GO:0016020//membrane;GO:0044422//organelle part;GO:0044424//intracellular part;GO:0043227//membrane-bounded organelle;GO:003…	GO:1901265//nucleoside phosphate binding;GO:0016903//oxidoreductase activity, acting on the aldehyde or oxo group of donors;GO:0016491//oxidoreductase activity;GO:0003824//catalytic activity;GO:0000166//nucleotide binding;GO:0036094//small molecule binding;GO:1901363//heterocyclic compound binding;GO:0005488//binding;GO:0016620//oxidoreductase activity, acting on the aldehyde or oxo group of dono…	GO:0071840//cellular component organization or biogenesis;GO:1901575//organic substance catabolic process;GO:0009657//plastid organization;GO:0044248//cellular catabolic process;GO:0043623//cellular protein complex assembly;GO:0044260//cellular macromolecule metabolic process;GO:0044710//single-organism metabolic process;GO:0006139//nucleobase-containing compound metabolic process;GO:0009642//res…
ncbi_106361259	CHG	NC_027764.2	18854301	18854500	*	4.13331e-05	0.00117748	-26.5303	555.903	172.623	-1.68721	1.3339e-300	2.3649e-298	Downstream2kb	LOC106361259	PREDICTED: glyceraldehyde-3-phosphate dehydrogenase GAPB, chloroplastic [Brassica napus]	Metabolism	Global and Overview;Energy metabolism	ko01200//Carbon metabolism;ko00710//Carbon fixation in photosynthetic organisms	K05298	GO:0044435//plastid part;GO:0044434//chloroplast part;GO:0044446//intracellular organelle part;GO:0044464//cell part;GO:0009526//plastid envelope;GO:0005622//intracellular;GO:0031975//envelope;GO:0031090//organelle membrane;GO:0043226//organelle;GO:0042170//plastid membrane;GO:0016020//membrane;GO:0044422//organelle part;GO:0044424//intracellular part;GO:0043227//membrane-bounded organelle;GO:003…	GO:1901265//nucleoside phosphate binding;GO:0016903//oxidoreductase activity, acting on the aldehyde or oxo group of donors;GO:0016491//oxidoreductase activity;GO:0003824//catalytic activity;GO:0000166//nucleotide binding;GO:0036094//small molecule binding;GO:1901363//heterocyclic compound binding;GO:0005488//binding;GO:0016620//oxidoreductase activity, acting on the aldehyde or oxo group of dono…	GO:0071840//cellular component organization or biogenesis;GO:1901575//organic substance catabolic process;GO:0009657//plastid organization;GO:0044248//cellular catabolic process;GO:0043623//cellular protein complex assembly;GO:0044260//cellular macromolecule metabolic process;GO:0044710//single-organism metabolic process;GO:0006139//nucleobase-containing compound metabolic process;GO:0009642//res…
ncbi_106361259	CHH	NC_027764.2	18853901	18854100	*	4.34498e-10	2.47776e-08	-26.936	555.903	172.623	-1.68721	1.3339e-300	2.3649e-298	Downstream2kb	LOC106361259	PREDICTED: glyceraldehyde-3-phosphate dehydrogenase GAPB, chloroplastic [Brassica napus]	Metabolism	Global and Overview;Energy metabolism	ko01200//Carbon metabolism;ko00710//Carbon fixation in photosynthetic organisms	K05298	GO:0044435//plastid part;GO:0044434//chloroplast part;GO:0044446//intracellular organelle part;GO:0044464//cell part;GO:0009526//plastid envelope;GO:0005622//intracellular;GO:0031975//envelope;GO:0031090//organelle membrane;GO:0043226//organelle;GO:0042170//plastid membrane;GO:0016020//membrane;GO:0044422//organelle part;GO:0044424//intracellular part;GO:0043227//membrane-bounded organelle;GO:003…	GO:1901265//nucleoside phosphate binding;GO:0016903//oxidoreductase activity, acting on the aldehyde or oxo group of donors;GO:0016491//oxidoreductase activity;GO:0003824//catalytic activity;GO:0000166//nucleotide binding;GO:0036094//small molecule binding;GO:1901363//heterocyclic compound binding;GO:0005488//binding;GO:0016620//oxidoreductase activity, acting on the aldehyde or oxo group of dono…	GO:0071840//cellular component organization or biogenesis;GO:1901575//organic substance catabolic process;GO:0009657//plastid organization;GO:0044248//cellular catabolic process;GO:0043623//cellular protein complex assembly;GO:0044260//cellular macromolecule metabolic process;GO:0044710//single-organism metabolic process;GO:0006139//nucleobase-containing compound metabolic process;GO:0009642//res…
ncbi_106361259	CHH	NC_027764.2	18854001	18854200	*	2.35554e-07	7.56543e-06	-16.6381	555.903	172.623	-1.68721	1.3339e-300	2.3649e-298	Downstream2kb	LOC106361259	PREDICTED: glyceraldehyde-3-phosphate dehydrogenase GAPB, chloroplastic [Brassica napus]	Metabolism	Global and Overview;Energy metabolism	ko01200//Carbon metabolism;ko00710//Carbon fixation in photosynthetic organisms	K05298	GO:0044435//plastid part;GO:0044434//chloroplast part;GO:0044446//intracellular organelle part;GO:0044464//cell part;GO:0009526//plastid envelope;GO:0005622//intracellular;GO:0031975//envelope;GO:0031090//organelle membrane;GO:0043226//organelle;GO:0042170//plastid membrane;GO:0016020//membrane;GO:0044422//organelle part;GO:0044424//intracellular part;GO:0043227//membrane-bounded organelle;GO:003…	GO:1901265//nucleoside phosphate binding;GO:0016903//oxidoreductase activity, acting on the aldehyde or oxo group of donors;GO:0016491//oxidoreductase activity;GO:0003824//catalytic activity;GO:0000166//nucleotide binding;GO:0036094//small molecule binding;GO:1901363//heterocyclic compound binding;GO:0005488//binding;GO:0016620//oxidoreductase activity, acting on the aldehyde or oxo group of dono…	GO:0071840//cellular component organization or biogenesis;GO:1901575//organic substance catabolic process;GO:0009657//plastid organization;GO:0044248//cellular catabolic process;GO:0043623//cellular protein complex assembly;GO:0044260//cellular macromolecule metabolic process;GO:0044710//single-organism metabolic process;GO:0006139//nucleobase-containing compound metabolic process;GO:0009642//res…
ncbi_106400630	CG	NC_027765.2	42737601	42737800	*	1.22842e-05	0.000202673	-26.8868	257.577	88.0567	-1.5485	6.88033e-93	2.45393e-91	Upstream2kb	LOC106400630	PREDICTED: glyceraldehyde-3-phosphate dehydrogenase GAPA2, chloroplastic-like isoform X1 [Brassica napus]	Metabolism	Energy metabolism;Global and Overview	ko01200//Carbon metabolism;ko00710//Carbon fixation in photosynthetic organisms	K05298	GO:0044424//intracellular part;GO:0005622//intracellular;GO:0044422//organelle part;GO:0005737//cytoplasm;GO:0043227//membrane-bounded organelle;GO:0005623//cell;GO:0031967//organelle envelope;GO:0043229//intracellular organelle;GO:0043226//organelle;GO:0031975//envelope;GO:0009536//plastid;GO:0009526//plastid envelope;GO:0005576//extracellular region;GO:0044435//plastid part;GO:0043231//intracel…	GO:1901363//heterocyclic compound binding;GO:0000166//nucleotide binding;GO:1901265//nucleoside phosphate binding;GO:0003824//catalytic activity;GO:0097159//organic cyclic compound binding;GO:0005488//binding;GO:0016491//oxidoreductase activity;GO:0016903//oxidoreductase activity, acting on the aldehyde or oxo group of donors;GO:0016620//oxidoreductase activity, acting on the aldehyde or oxo grou…	GO:0044707//single-multicellular organism process;GO:0009653//anatomical structure morphogenesis;GO:0016072//rRNA metabolic process;GO:0044763//single-organism cellular process;GO:0032787//monocarboxylic acid metabolic process;GO:0006461//protein complex assembly;GO:0051246//regulation of protein metabolic process;GO:0080090//regulation of primary metabolic process;GO:0034660//ncRNA metabolic pro…
ncbi_106400630	CG	NC_027765.2	42737701	42737900	*	2.66662e-09	7.79671e-08	-33.2902	257.577	88.0567	-1.5485	6.88033e-93	2.45393e-91	Upstream2kb	LOC106400630	PREDICTED: glyceraldehyde-3-phosphate dehydrogenase GAPA2, chloroplastic-like isoform X1 [Brassica napus]	Metabolism	Energy metabolism;Global and Overview	ko01200//Carbon metabolism;ko00710//Carbon fixation in photosynthetic organisms	K05298	GO:0044424//intracellular part;GO:0005622//intracellular;GO:0044422//organelle part;GO:0005737//cytoplasm;GO:0043227//membrane-bounded organelle;GO:0005623//cell;GO:0031967//organelle envelope;GO:0043229//intracellular organelle;GO:0043226//organelle;GO:0031975//envelope;GO:0009536//plastid;GO:0009526//plastid envelope;GO:0005576//extracellular region;GO:0044435//plastid part;GO:0043231//intracel…	GO:1901363//heterocyclic compound binding;GO:0000166//nucleotide binding;GO:1901265//nucleoside phosphate binding;GO:0003824//catalytic activity;GO:0097159//organic cyclic compound binding;GO:0005488//binding;GO:0016491//oxidoreductase activity;GO:0016903//oxidoreductase activity, acting on the aldehyde or oxo group of donors;GO:0016620//oxidoreductase activity, acting on the aldehyde or oxo grou…	GO:0044707//single-multicellular organism process;GO:0009653//anatomical structure morphogenesis;GO:0016072//rRNA metabolic process;GO:0044763//single-organism cellular process;GO:0032787//monocarboxylic acid metabolic process;GO:0006461//protein complex assembly;GO:0051246//regulation of protein metabolic process;GO:0080090//regulation of primary metabolic process;GO:0034660//ncRNA metabolic pro…

## Sheet: Table S10.7
GeneID	mC	chr	start	end	strand	pvalue	qvalue	meth.diff	NF24t1_fpkm	X17NSt1_fpkm	log2.FC.	Pvalue	FDR	position	Symbol	Description	KEGG_A_class	KEGG_B_class	Pathway	K_ID	GO.Component	GO.Function	GO.Process
ncbi_106372159	CHG	NC_027766.2	16151201	16151400	*	0.000204252	0.0053179	39.1465	70.4	258.94	1.87897	0	0	Upstream2kb	LOC106372159	PREDICTED: UDP-glucose 6-dehydrogenase 3-like [Brassica rapa]	Metabolism	Carbohydrate metabolism	ko00500//Starch and sucrose metabolism;ko00520//Amino sugar and nucleotide sugar metabolism;ko00040//Pentose and glucuronate interconversions;ko00053//Ascorbate and aldarate metabolism	K00012	-	-	-
ncbi_106372159	CHG	NC_027766.2	16151301	16151500	*	1.76265e-05	0.000708067	42.7027	70.4	258.94	1.87897	0	0	Upstream2kb	LOC106372159	PREDICTED: UDP-glucose 6-dehydrogenase 3-like [Brassica rapa]	Metabolism	Carbohydrate metabolism	ko00500//Starch and sucrose metabolism;ko00520//Amino sugar and nucleotide sugar metabolism;ko00040//Pentose and glucuronate interconversions;ko00053//Ascorbate and aldarate metabolism	K00012	-	-	-
ncbi_106372159	CHH	NC_027766.2	16152001	16152200	*	3.90211e-07	1.46896e-05	15.6054	70.4	258.94	1.87897	0	0	Upstream2kb	LOC106372159	PREDICTED: UDP-glucose 6-dehydrogenase 3-like [Brassica rapa]	Metabolism	Carbohydrate metabolism	ko00500//Starch and sucrose metabolism;ko00520//Amino sugar and nucleotide sugar metabolism;ko00040//Pentose and glucuronate interconversions;ko00053//Ascorbate and aldarate metabolism	K00012	-	-	-
ncbi_106371709	CG	NC_027766.2	12631701	12631900	*	3.8945e-07	1.15262e-05	-26.518	286.433	95.8967	-1.57865	9.8209e-287	1.9298e-284	Downstream2kb	LOC106371709	PREDICTED: sucrose synthase 1-like [Brassica napus]	Metabolism	Carbohydrate metabolism	ko00500//Starch and sucrose metabolism	K00695	-	-	-
ncbi_106371709	CG	NC_027766.2	12631801	12632000	*	0.000341818	0.00487008	-25.5631	286.433	95.8967	-1.57865	9.8209e-287	1.9298e-284	Downstream2kb	LOC106371709	PREDICTED: sucrose synthase 1-like [Brassica napus]	Metabolism	Carbohydrate metabolism	ko00500//Starch and sucrose metabolism	K00695	-	-	-
ncbi_106370972	CG	NC_027766.2	3026801	3027000	*	5.41408e-05	0.000980778	29.0185	0.0866667	0.706667	3.02748	4.25641e-16	3.22596e-15	Genebody	LOC106370972	PREDICTED: probable sucrose-phosphate synthase 3 [Brassica napus]	Metabolism	Carbohydrate metabolism	ko00500//Starch and sucrose metabolism	K00696	-	GO:0016758//transferase activity, transferring hexosyl groups;GO:0008194//UDP-glycosyltransferase activity;GO:0016740//transferase activity;GO:0046527//glucosyltransferase activity;GO:0016757//transferase activity, transferring glycosyl groups;GO:0035251//UDP-glucosyltransferase activity;GO:0003824//catalytic activity	GO:0008152//metabolic process
ncbi_106370972	CG	NC_027766.2	3026901	3027100	*	0.00180289	0.0197061	25.477	0.0866667	0.706667	3.02748	4.25641e-16	3.22596e-15	Genebody	LOC106370972	PREDICTED: probable sucrose-phosphate synthase 3 [Brassica napus]	Metabolism	Carbohydrate metabolism	ko00500//Starch and sucrose metabolism	K00696	-	GO:0016758//transferase activity, transferring hexosyl groups;GO:0008194//UDP-glycosyltransferase activity;GO:0016740//transferase activity;GO:0046527//glucosyltransferase activity;GO:0016757//transferase activity, transferring glycosyl groups;GO:0035251//UDP-glucosyltransferase activity;GO:0003824//catalytic activity	GO:0008152//metabolic process
ncbi_106396264	CG	NC_027770.2	12974401	12974600	*	2.78737e-12	1.75831e-10	39.7685	1.66667	8.83	2.40545	8.94967e-84	2.99965e-82	Upstream2kb	LOC106396264	PREDICTED: 1,4-alpha-glucan-branching enzyme 2-1, chloroplastic/amyloplastic-like isoform X1 [Brassica napus]	Metabolism	Carbohydrate metabolism	ko00500//Starch and sucrose metabolism	K00700	-	-	-
ncbi_106396264	CG	NC_027770.2	12974501	12974700	*	3.6576e-12	2.27564e-10	68.1939	1.66667	8.83	2.40545	8.94967e-84	2.99965e-82	Upstream2kb	LOC106396264	PREDICTED: 1,4-alpha-glucan-branching enzyme 2-1, chloroplastic/amyloplastic-like isoform X1 [Brassica napus]	Metabolism	Carbohydrate metabolism	ko00500//Starch and sucrose metabolism	K00700	-	-	-
ncbi_106396264	CG	NC_027770.2	12974701	12974900	*	3.12847e-17	3.22653e-15	83.0065	1.66667	8.83	2.40545	8.94967e-84	2.99965e-82	Upstream2kb	LOC106396264	PREDICTED: 1,4-alpha-glucan-branching enzyme 2-1, chloroplastic/amyloplastic-like isoform X1 [Brassica napus]	Metabolism	Carbohydrate metabolism	ko00500//Starch and sucrose metabolism	K00700	-	-	-
ncbi_106396264	CG	NC_027770.2	12974801	12975000	*	2.62132e-34	8.18217e-32	82.5641	1.66667	8.83	2.40545	8.94967e-84	2.99965e-82	Upstream2kb	LOC106396264	PREDICTED: 1,4-alpha-glucan-branching enzyme 2-1, chloroplastic/amyloplastic-like isoform X1 [Brassica napus]	Metabolism	Carbohydrate metabolism	ko00500//Starch and sucrose metabolism	K00700	-	-	-
ncbi_106396264	CG	NC_027770.2	12974901	12975100	*	9.92667e-24	1.66704e-21	68.0982	1.66667	8.83	2.40545	8.94967e-84	2.99965e-82	Upstream2kb	LOC106396264	PREDICTED: 1,4-alpha-glucan-branching enzyme 2-1, chloroplastic/amyloplastic-like isoform X1 [Brassica napus]	Metabolism	Carbohydrate metabolism	ko00500//Starch and sucrose metabolism	K00700	-	-	-
ncbi_106396264	CG	NC_027770.2	12969301	12969500	*	2.02365e-08	7.51919e-07	46.1538	1.66667	8.83	2.40545	8.94967e-84	2.99965e-82	Genebody	LOC106396264	PREDICTED: 1,4-alpha-glucan-branching enzyme 2-1, chloroplastic/amyloplastic-like isoform X1 [Brassica napus]	Metabolism	Carbohydrate metabolism	ko00500//Starch and sucrose metabolism	K00700	-	-	-
ncbi_106396264	CG	NC_027770.2	12969401	12969600	*	1.45771e-06	3.8449e-05	47.8261	1.66667	8.83	2.40545	8.94967e-84	2.99965e-82	Genebody	LOC106396264	PREDICTED: 1,4-alpha-glucan-branching enzyme 2-1, chloroplastic/amyloplastic-like isoform X1 [Brassica napus]	Metabolism	Carbohydrate metabolism	ko00500//Starch and sucrose metabolism	K00700	-	-	-
ncbi_106396264	CG	NC_027770.2	12974401	12974600	*	2.78737e-12	1.75831e-10	39.7685	1.66667	8.83	2.40545	8.94967e-84	2.99965e-82	Genebody	LOC106396264	PREDICTED: 1,4-alpha-glucan-branching enzyme 2-1, chloroplastic/amyloplastic-like isoform X1 [Brassica napus]	Metabolism	Carbohydrate metabolism	ko00500//Starch and sucrose metabolism	K00700	-	-	-
ncbi_106396264	CHG	NC_027770.2	12974701	12974900	*	4.58391e-23	3.92492e-20	80	1.66667	8.83	2.40545	8.94967e-84	2.99965e-82	Upstream2kb	LOC106396264	PREDICTED: 1,4-alpha-glucan-branching enzyme 2-1, chloroplastic/amyloplastic-like isoform X1 [Brassica napus]	Metabolism	Carbohydrate metabolism	ko00500//Starch and sucrose metabolism	K00700	-	-	-
ncbi_106396264	CHG	NC_027770.2	12974801	12975000	*	2.2707e-27	2.93878e-24	67.473	1.66667	8.83	2.40545	8.94967e-84	2.99965e-82	Upstream2kb	LOC106396264	PREDICTED: 1,4-alpha-glucan-branching enzyme 2-1, chloroplastic/amyloplastic-like isoform X1 [Brassica napus]	Metabolism	Carbohydrate metabolism	ko00500//Starch and sucrose metabolism	K00700	-	-	-
ncbi_106396264	CHG	NC_027770.2	12974901	12975100	*	9.77792e-10	1.25326e-07	32.7536	1.66667	8.83	2.40545	8.94967e-84	2.99965e-82	Upstream2kb	LOC106396264	PREDICTED: 1,4-alpha-glucan-branching enzyme 2-1, chloroplastic/amyloplastic-like isoform X1 [Brassica napus]	Metabolism	Carbohydrate metabolism	ko00500//Starch and sucrose metabolism	K00700	-	-	-
ncbi_106396264	CHH	NC_027770.2	12974401	12974600	*	2.91352e-16	6.50927e-14	25.5481	1.66667	8.83	2.40545	8.94967e-84	2.99965e-82	Upstream2kb	LOC106396264	PREDICTED: 1,4-alpha-glucan-branching enzyme 2-1, chloroplastic/amyloplastic-like isoform X1 [Brassica napus]	Metabolism	Carbohydrate metabolism	ko00500//Starch and sucrose metabolism	K00700	-	-	-
ncbi_106396264	CHH	NC_027770.2	12974501	12974700	*	3.03318e-09	1.96834e-07	29.1229	1.66667	8.83	2.40545	8.94967e-84	2.99965e-82	Upstream2kb	LOC106396264	PREDICTED: 1,4-alpha-glucan-branching enzyme 2-1, chloroplastic/amyloplastic-like isoform X1 [Brassica napus]	Metabolism	Carbohydrate metabolism	ko00500//Starch and sucrose metabolism	K00700	-	-	-
ncbi_106396264	CHH	NC_027770.2	12974601	12974800	*	1.35676e-07	5.81852e-06	22.9633	1.66667	8.83	2.40545	8.94967e-84	2.99965e-82	Upstream2kb	LOC106396264	PREDICTED: 1,4-alpha-glucan-branching enzyme 2-1, chloroplastic/amyloplastic-like isoform X1 [Brassica napus]	Metabolism	Carbohydrate metabolism	ko00500//Starch and sucrose metabolism	K00700	-	-	-
ncbi_106396264	CHH	NC_027770.2	12974701	12974900	*	1.67149e-11	1.73807e-09	15.0718	1.66667	8.83	2.40545	8.94967e-84	2.99965e-82	Upstream2kb	LOC106396264	PREDICTED: 1,4-alpha-glucan-branching enzyme 2-1, chloroplastic/amyloplastic-like isoform X1 [Brassica napus]	Metabolism	Carbohydrate metabolism	ko00500//Starch and sucrose metabolism	K00700	-	-	-
ncbi_106396264	CHH	NC_027770.2	12974401	12974600	*	2.91352e-16	6.50927e-14	25.5481	1.66667	8.83	2.40545	8.94967e-84	2.99965e-82	Genebody	LOC106396264	PREDICTED: 1,4-alpha-glucan-branching enzyme 2-1, chloroplastic/amyloplastic-like isoform X1 [Brassica napus]	Metabolism	Carbohydrate metabolism	ko00500//Starch and sucrose metabolism	K00700	-	-	-
ncbi_106405826	CHG	NC_027772.2	43331001	43331200	*	2.84649e-18	1.4221e-15	35.1054	14.1367	5.27667	-1.42174	3.44688e-44	6.05225e-43	Downstream2kb	LOC106405826	PREDICTED: probable alpha-amylase 2 [Brassica napus]	Metabolism	Carbohydrate metabolism	ko00500//Starch and sucrose metabolism	K01176	GO:0005623//cell;GO:0044464//cell part;GO:0005622//intracellular;GO:0044424//intracellular part;GO:0005737//cytoplasm;GO:0044444//cytoplasmic part	GO:0016160//amylase activity;GO:0003824//catalytic activity;GO:0005488//binding;GO:0046872//metal ion binding;GO:0004553//hydrolase activity, hydrolyzing O-glycosyl compounds;GO:0016798//hydrolase activity, acting on glycosyl bonds;GO:0043169//cation binding;GO:0043167//ion binding;GO:0016787//hydrolase activity	GO:0044238//primary metabolic process;GO:0008152//metabolic process
ncbi_106405826	CHH	NC_027772.2	43331001	43331200	*	4.35059e-24	2.4069e-21	41.8308	14.1367	5.27667	-1.42174	3.44688e-44	6.05225e-43	Downstream2kb	LOC106405826	PREDICTED: probable alpha-amylase 2 [Brassica napus]	Metabolism	Carbohydrate metabolism	ko00500//Starch and sucrose metabolism	K01176	GO:0005623//cell;GO:0044464//cell part;GO:0005622//intracellular;GO:0044424//intracellular part;GO:0005737//cytoplasm;GO:0044444//cytoplasmic part	GO:0016160//amylase activity;GO:0003824//catalytic activity;GO:0005488//binding;GO:0046872//metal ion binding;GO:0004553//hydrolase activity, hydrolyzing O-glycosyl compounds;GO:0016798//hydrolase activity, acting on glycosyl bonds;GO:0043169//cation binding;GO:0043167//ion binding;GO:0016787//hydrolase activity	GO:0044238//primary metabolic process;GO:0008152//metabolic process
ncbi_106405826	CHH	NC_027772.2	43331101	43331300	*	1.27673e-19	4.37413e-17	25.8385	14.1367	5.27667	-1.42174	3.44688e-44	6.05225e-43	Downstream2kb	LOC106405826	PREDICTED: probable alpha-amylase 2 [Brassica napus]	Metabolism	Carbohydrate metabolism	ko00500//Starch and sucrose metabolism	K01176	GO:0005623//cell;GO:0044464//cell part;GO:0005622//intracellular;GO:0044424//intracellular part;GO:0005737//cytoplasm;GO:0044444//cytoplasmic part	GO:0016160//amylase activity;GO:0003824//catalytic activity;GO:0005488//binding;GO:0046872//metal ion binding;GO:0004553//hydrolase activity, hydrolyzing O-glycosyl compounds;GO:0016798//hydrolase activity, acting on glycosyl bonds;GO:0043169//cation binding;GO:0043167//ion binding;GO:0016787//hydrolase activity	GO:0044238//primary metabolic process;GO:0008152//metabolic process
ncbi_106405826	CHH	NC_027772.2	43331201	43331400	*	7.95357e-14	1.23997e-11	19.3255	14.1367	5.27667	-1.42174	3.44688e-44	6.05225e-43	Downstream2kb	LOC106405826	PREDICTED: probable alpha-amylase 2 [Brassica napus]	Metabolism	Carbohydrate metabolism	ko00500//Starch and sucrose metabolism	K01176	GO:0005623//cell;GO:0044464//cell part;GO:0005622//intracellular;GO:0044424//intracellular part;GO:0005737//cytoplasm;GO:0044444//cytoplasmic part	GO:0016160//amylase activity;GO:0003824//catalytic activity;GO:0005488//binding;GO:0046872//metal ion binding;GO:0004553//hydrolase activity, hydrolyzing O-glycosyl compounds;GO:0016798//hydrolase activity, acting on glycosyl bonds;GO:0043169//cation binding;GO:0043167//ion binding;GO:0016787//hydrolase activity	GO:0044238//primary metabolic process;GO:0008152//metabolic process
ncbi_106365522	CHG	NC_027765.2	1245201	1245400	*	3.22698e-16	1.24139e-13	57.8512	4.13	15.58	1.91548	6.88499e-91	2.55861e-89	Downstream2kb	LOC106365522	PREDICTED: beta-amylase 2, chloroplastic isoform X2 [Brassica napus]	Metabolism	Carbohydrate metabolism	ko00500//Starch and sucrose metabolism	K01177	GO:0005737//cytoplasm;GO:0009532//plastid stroma;GO:0009536//plastid;GO:0044446//intracellular organelle part;GO:0005622//intracellular;GO:0044464//cell part;GO:0044422//organelle part;GO:0044435//plastid part;GO:0005623//cell;GO:0043231//intracellular membrane-bounded organelle;GO:0043229//intracellular organelle;GO:0043227//membrane-bounded organelle;GO:0044444//cytoplasmic part;GO:0044424//int…	GO:0016787//hydrolase activity;GO:0016160//amylase activity;GO:0016798//hydrolase activity, acting on glycosyl bonds;GO:0003824//catalytic activity;GO:0004553//hydrolase activity, hydrolyzing O-glycosyl compounds	GO:0005982//starch metabolic process;GO:0044042//glucan metabolic process;GO:0044264//cellular polysaccharide metabolic process;GO:0044260//cellular macromolecule metabolic process;GO:0044238//primary metabolic process;GO:0009987//cellular process;GO:0005976//polysaccharide metabolic process;GO:0043170//macromolecule metabolic process;GO:0044237//cellular metabolic process;GO:0044262//cellular ca…
ncbi_106365522	CHG	NC_027765.2	1245301	1245500	*	2.86605e-15	9.63034e-13	71.0843	4.13	15.58	1.91548	6.88499e-91	2.55861e-89	Downstream2kb	LOC106365522	PREDICTED: beta-amylase 2, chloroplastic isoform X2 [Brassica napus]	Metabolism	Carbohydrate metabolism	ko00500//Starch and sucrose metabolism	K01177	GO:0005737//cytoplasm;GO:0009532//plastid stroma;GO:0009536//plastid;GO:0044446//intracellular organelle part;GO:0005622//intracellular;GO:0044464//cell part;GO:0044422//organelle part;GO:0044435//plastid part;GO:0005623//cell;GO:0043231//intracellular membrane-bounded organelle;GO:0043229//intracellular organelle;GO:0043227//membrane-bounded organelle;GO:0044444//cytoplasmic part;GO:0044424//int…	GO:0016787//hydrolase activity;GO:0016160//amylase activity;GO:0016798//hydrolase activity, acting on glycosyl bonds;GO:0003824//catalytic activity;GO:0004553//hydrolase activity, hydrolyzing O-glycosyl compounds	GO:0005982//starch metabolic process;GO:0044042//glucan metabolic process;GO:0044264//cellular polysaccharide metabolic process;GO:0044260//cellular macromolecule metabolic process;GO:0044238//primary metabolic process;GO:0009987//cellular process;GO:0005976//polysaccharide metabolic process;GO:0043170//macromolecule metabolic process;GO:0044237//cellular metabolic process;GO:0044262//cellular ca…
ncbi_106365522	CHH	NC_027765.2	1245201	1245400	*	1.80529e-08	9.73551e-07	17.8832	4.13	15.58	1.91548	6.88499e-91	2.55861e-89	Downstream2kb	LOC106365522	PREDICTED: beta-amylase 2, chloroplastic isoform X2 [Brassica napus]	Metabolism	Carbohydrate metabolism	ko00500//Starch and sucrose metabolism	K01177	GO:0005737//cytoplasm;GO:0009532//plastid stroma;GO:0009536//plastid;GO:0044446//intracellular organelle part;GO:0005622//intracellular;GO:0044464//cell part;GO:0044422//organelle part;GO:0044435//plastid part;GO:0005623//cell;GO:0043231//intracellular membrane-bounded organelle;GO:0043229//intracellular organelle;GO:0043227//membrane-bounded organelle;GO:0044444//cytoplasmic part;GO:0044424//int…	GO:0016787//hydrolase activity;GO:0016160//amylase activity;GO:0016798//hydrolase activity, acting on glycosyl bonds;GO:0003824//catalytic activity;GO:0004553//hydrolase activity, hydrolyzing O-glycosyl compounds	GO:0005982//starch metabolic process;GO:0044042//glucan metabolic process;GO:0044264//cellular polysaccharide metabolic process;GO:0044260//cellular macromolecule metabolic process;GO:0044238//primary metabolic process;GO:0009987//cellular process;GO:0005976//polysaccharide metabolic process;GO:0043170//macromolecule metabolic process;GO:0044237//cellular metabolic process;GO:0044262//cellular ca…
ncbi_111199090	CG	NC_027757.2	31384001	31384200	*	6.3983e-16	5.85971e-14	65.8163	1.66	3.54	1.09257	1.89766e-09	9.84566e-09	Upstream2kb	LOC111199090	PREDICTED: beta-glucosidase 3-like isoform X1 [Brassica rapa]	Metabolism	Carbohydrate metabolism;Metabolism of other amino acids;Biosynthesis of other secondary metabolites	ko00500//Starch and sucrose metabolism;ko00940//Phenylpropanoid biosynthesis;ko00460//Cyanoamino acid metabolism	K01188	-	-	-
ncbi_111199090	CHG	NC_027757.2	31391701	31391900	*	4.07024e-20	2.51523e-17	-49.9862	1.66	3.54	1.09257	1.89766e-09	9.84566e-09	Genebody	LOC111199090	PREDICTED: beta-glucosidase 3-like isoform X1 [Brassica rapa]	Metabolism	Carbohydrate metabolism;Metabolism of other amino acids;Biosynthesis of other secondary metabolites	ko00500//Starch and sucrose metabolism;ko00940//Phenylpropanoid biosynthesis;ko00460//Cyanoamino acid metabolism	K01188	-	-	-
ncbi_111199090	CHG	NC_027757.2	31391801	31392000	*	4.95415e-20	3.03754e-17	-50	1.66	3.54	1.09257	1.89766e-09	9.84566e-09	Genebody	LOC111199090	PREDICTED: beta-glucosidase 3-like isoform X1 [Brassica rapa]	Metabolism	Carbohydrate metabolism;Metabolism of other amino acids;Biosynthesis of other secondary metabolites	ko00500//Starch and sucrose metabolism;ko00940//Phenylpropanoid biosynthesis;ko00460//Cyanoamino acid metabolism	K01188	-	-	-
ncbi_111199090	CHG	NC_027757.2	31391901	31392100	*	5.99845e-09	6.44224e-07	-30.7692	1.66	3.54	1.09257	1.89766e-09	9.84566e-09	Genebody	LOC111199090	PREDICTED: beta-glucosidase 3-like isoform X1 [Brassica rapa]	Metabolism	Carbohydrate metabolism;Metabolism of other amino acids;Biosynthesis of other secondary metabolites	ko00500//Starch and sucrose metabolism;ko00940//Phenylpropanoid biosynthesis;ko00460//Cyanoamino acid metabolism	K01188	-	-	-
ncbi_111199090	CHG	NC_027757.2	31392001	31392200	*	1.5289e-07	1.16321e-05	-33.9286	1.66	3.54	1.09257	1.89766e-09	9.84566e-09	Genebody	LOC111199090	PREDICTED: beta-glucosidase 3-like isoform X1 [Brassica rapa]	Metabolism	Carbohydrate metabolism;Metabolism of other amino acids;Biosynthesis of other secondary metabolites	ko00500//Starch and sucrose metabolism;ko00940//Phenylpropanoid biosynthesis;ko00460//Cyanoamino acid metabolism	K01188	-	-	-
ncbi_111199090	CHG	NC_027757.2	31392101	31392300	*	4.65661e-10	6.39848e-08	-44.6429	1.66	3.54	1.09257	1.89766e-09	9.84566e-09	Genebody	LOC111199090	PREDICTED: beta-glucosidase 3-like isoform X1 [Brassica rapa]	Metabolism	Carbohydrate metabolism;Metabolism of other amino acids;Biosynthesis of other secondary metabolites	ko00500//Starch and sucrose metabolism;ko00940//Phenylpropanoid biosynthesis;ko00460//Cyanoamino acid metabolism	K01188	-	-	-
ncbi_111199090	CHG	NC_027757.2	31392201	31392400	*	2.72551e-08	2.50618e-06	-34.1772	1.66	3.54	1.09257	1.89766e-09	9.84566e-09	Genebody	LOC111199090	PREDICTED: beta-glucosidase 3-like isoform X1 [Brassica rapa]	Metabolism	Carbohydrate metabolism;Metabolism of other amino acids;Biosynthesis of other secondary metabolites	ko00500//Starch and sucrose metabolism;ko00940//Phenylpropanoid biosynthesis;ko00460//Cyanoamino acid metabolism	K01188	-	-	-
ncbi_111199090	CHH	NC_027757.2	31391801	31392000	*	2.11947e-30	2.08685e-27	-17.0635	1.66	3.54	1.09257	1.89766e-09	9.84566e-09	Genebody	LOC111199090	PREDICTED: beta-glucosidase 3-like isoform X1 [Brassica rapa]	Metabolism	Carbohydrate metabolism;Metabolism of other amino acids;Biosynthesis of other secondary metabolites	ko00500//Starch and sucrose metabolism;ko00940//Phenylpropanoid biosynthesis;ko00460//Cyanoamino acid metabolism	K01188	-	-	-
ncbi_106358040	CG	NC_027763.2	7458101	7458300	*	9.31799e-06	0.000205433	25.6622	0.71	1.90333	1.42264	9.13936e-09	4.52184e-08	Upstream2kb	LOC106358040	PREDICTED: beta-glucosidase 9-like isoform X1 [Brassica rapa]	Metabolism	Carbohydrate metabolism;Biosynthesis of other secondary metabolites;Metabolism of other amino acids	ko00500//Starch and sucrose metabolism;ko00940//Phenylpropanoid biosynthesis;ko00460//Cyanoamino acid metabolism	K01188	-	-	-
ncbi_106358040	CG	NC_027763.2	7451501	7451700	*	9.98915e-06	0.000218484	26.4652	0.71	1.90333	1.42264	9.13936e-09	4.52184e-08	Downstream2kb	LOC106358040	PREDICTED: beta-glucosidase 9-like isoform X1 [Brassica rapa]	Metabolism	Carbohydrate metabolism;Biosynthesis of other secondary metabolites;Metabolism of other amino acids	ko00500//Starch and sucrose metabolism;ko00940//Phenylpropanoid biosynthesis;ko00460//Cyanoamino acid metabolism	K01188	-	-	-
ncbi_106358040	CHG	NC_027763.2	7452001	7452200	*	8.68497e-05	0.00266013	30.9775	0.71	1.90333	1.42264	9.13936e-09	4.52184e-08	Downstream2kb	LOC106358040	PREDICTED: beta-glucosidase 9-like isoform X1 [Brassica rapa]	Metabolism	Carbohydrate metabolism;Biosynthesis of other secondary metabolites;Metabolism of other amino acids	ko00500//Starch and sucrose metabolism;ko00940//Phenylpropanoid biosynthesis;ko00460//Cyanoamino acid metabolism	K01188	-	-	-
ncbi_106358040	CHH	NC_027763.2	7457901	7458100	*	1.0206e-17	2.77388e-15	35.0161	0.71	1.90333	1.42264	9.13936e-09	4.52184e-08	Upstream2kb	LOC106358040	PREDICTED: beta-glucosidase 9-like isoform X1 [Brassica rapa]	Metabolism	Carbohydrate metabolism;Biosynthesis of other secondary metabolites;Metabolism of other amino acids	ko00500//Starch and sucrose metabolism;ko00940//Phenylpropanoid biosynthesis;ko00460//Cyanoamino acid metabolism	K01188	-	-	-
ncbi_106358040	CHH	NC_027763.2	7458001	7458200	*	1.84453e-36	2.89407e-33	36.8647	0.71	1.90333	1.42264	9.13936e-09	4.52184e-08	Upstream2kb	LOC106358040	PREDICTED: beta-glucosidase 9-like isoform X1 [Brassica rapa]	Metabolism	Carbohydrate metabolism;Biosynthesis of other secondary metabolites;Metabolism of other amino acids	ko00500//Starch and sucrose metabolism;ko00940//Phenylpropanoid biosynthesis;ko00460//Cyanoamino acid metabolism	K01188	-	-	-
ncbi_106368405	CG	NC_027765.2	36103601	36103800	*	3.1815e-16	2.99441e-14	62.2222	0.366667	0.103333	-1.82716	0.00779771	0.0190969	Downstream2kb	LOC106368405	PREDICTED: beta-glucosidase 16-like isoform X1 [Brassica rapa]	Metabolism	Carbohydrate metabolism;Metabolism of other amino acids;Biosynthesis of other secondary metabolites	ko00500//Starch and sucrose metabolism;ko00940//Phenylpropanoid biosynthesis;ko00460//Cyanoamino acid metabolism	K01188	-	GO:0003824//catalytic activity;GO:0015926//glucosidase activity;GO:0004553//hydrolase activity, hydrolyzing O-glycosyl compounds;GO:0016787//hydrolase activity;GO:0016798//hydrolase activity, acting on glycosyl bonds	GO:0009987//cellular process;GO:1902578//single-organism localization;GO:0006810//transport;GO:0016043//cellular component organization;GO:0072511//divalent inorganic cation transport;GO:0006812//cation transport;GO:0071840//cellular component organization or biogenesis;GO:0051179//localization;GO:0006950//response to stress;GO:0044238//primary metabolic process;GO:0006996//organelle organization…
ncbi_106368405	CG	NC_027765.2	36103701	36103900	*	2.67853e-07	8.18497e-06	25.8005	0.366667	0.103333	-1.82716	0.00779771	0.0190969	Downstream2kb	LOC106368405	PREDICTED: beta-glucosidase 16-like isoform X1 [Brassica rapa]	Metabolism	Carbohydrate metabolism;Metabolism of other amino acids;Biosynthesis of other secondary metabolites	ko00500//Starch and sucrose metabolism;ko00940//Phenylpropanoid biosynthesis;ko00460//Cyanoamino acid metabolism	K01188	-	GO:0003824//catalytic activity;GO:0015926//glucosidase activity;GO:0004553//hydrolase activity, hydrolyzing O-glycosyl compounds;GO:0016787//hydrolase activity;GO:0016798//hydrolase activity, acting on glycosyl bonds	GO:0009987//cellular process;GO:1902578//single-organism localization;GO:0006810//transport;GO:0016043//cellular component organization;GO:0072511//divalent inorganic cation transport;GO:0006812//cation transport;GO:0071840//cellular component organization or biogenesis;GO:0051179//localization;GO:0006950//response to stress;GO:0044238//primary metabolic process;GO:0006996//organelle organization…
ncbi_106391086	CG	NC_027770.2	5973901	5974100	*	0.00124248	0.0144834	26.2963	0.54	1.34	1.3112	0.000129521	0.000425057	Genebody	LOC106391086	PREDICTED: beta-glucosidase 15-like [Brassica napus]	Metabolism	Carbohydrate metabolism;Biosynthesis of other secondary metabolites;Metabolism of other amino acids	ko00500//Starch and sucrose metabolism;ko00940//Phenylpropanoid biosynthesis;ko00460//Cyanoamino acid metabolism	K01188	-	-	-
ncbi_106391086	CHG	NC_027770.2	5973901	5974100	*	2.13811e-06	0.000116808	30.364	0.54	1.34	1.3112	0.000129521	0.000425057	Genebody	LOC106391086	PREDICTED: beta-glucosidase 15-like [Brassica napus]	Metabolism	Carbohydrate metabolism;Biosynthesis of other secondary metabolites;Metabolism of other amino acids	ko00500//Starch and sucrose metabolism;ko00940//Phenylpropanoid biosynthesis;ko00460//Cyanoamino acid metabolism	K01188	-	-	-
ncbi_106391086	CHG	NC_027770.2	5985201	5985400	*	3.99372e-07	2.7094e-05	-28.6853	0.54	1.34	1.3112	0.000129521	0.000425057	Downstream2kb	LOC106391086	PREDICTED: beta-glucosidase 15-like [Brassica napus]	Metabolism	Carbohydrate metabolism;Biosynthesis of other secondary metabolites;Metabolism of other amino acids	ko00500//Starch and sucrose metabolism;ko00940//Phenylpropanoid biosynthesis;ko00460//Cyanoamino acid metabolism	K01188	-	-	-
ncbi_106391086	CHG	NC_027770.2	5985601	5985800	*	0.00091377	0.0172618	-27.9412	0.54	1.34	1.3112	0.000129521	0.000425057	Downstream2kb	LOC106391086	PREDICTED: beta-glucosidase 15-like [Brassica napus]	Metabolism	Carbohydrate metabolism;Biosynthesis of other secondary metabolites;Metabolism of other amino acids	ko00500//Starch and sucrose metabolism;ko00940//Phenylpropanoid biosynthesis;ko00460//Cyanoamino acid metabolism	K01188	-	-	-
ncbi_106391086	CHG	NC_027770.2	5985701	5985900	*	3.77703e-05	0.0013399	-27.5615	0.54	1.34	1.3112	0.000129521	0.000425057	Downstream2kb	LOC106391086	PREDICTED: beta-glucosidase 15-like [Brassica napus]	Metabolism	Carbohydrate metabolism;Biosynthesis of other secondary metabolites;Metabolism of other amino acids	ko00500//Starch and sucrose metabolism;ko00940//Phenylpropanoid biosynthesis;ko00460//Cyanoamino acid metabolism	K01188	-	-	-
ncbi_106391086	CHG	NC_027770.2	5985801	5986000	*	5.41033e-07	3.53248e-05	-32.5641	0.54	1.34	1.3112	0.000129521	0.000425057	Downstream2kb	LOC106391086	PREDICTED: beta-glucosidase 15-like [Brassica napus]	Metabolism	Carbohydrate metabolism;Biosynthesis of other secondary metabolites;Metabolism of other amino acids	ko00500//Starch and sucrose metabolism;ko00940//Phenylpropanoid biosynthesis;ko00460//Cyanoamino acid metabolism	K01188	-	-	-
ncbi_106391086	CHG	NC_027770.2	5985901	5986100	*	0.00328346	0.0451183	-27.1392	0.54	1.34	1.3112	0.000129521	0.000425057	Downstream2kb	LOC106391086	PREDICTED: beta-glucosidase 15-like [Brassica napus]	Metabolism	Carbohydrate metabolism;Biosynthesis of other secondary metabolites;Metabolism of other amino acids	ko00500//Starch and sucrose metabolism;ko00940//Phenylpropanoid biosynthesis;ko00460//Cyanoamino acid metabolism	K01188	-	-	-
ncbi_106391086	CHG	NC_027770.2	5986201	5986400	*	0.000573561	0.012035	-33.0044	0.54	1.34	1.3112	0.000129521	0.000425057	Downstream2kb	LOC106391086	PREDICTED: beta-glucosidase 15-like [Brassica napus]	Metabolism	Carbohydrate metabolism;Biosynthesis of other secondary metabolites;Metabolism of other amino acids	ko00500//Starch and sucrose metabolism;ko00940//Phenylpropanoid biosynthesis;ko00460//Cyanoamino acid metabolism	K01188	-	-	-
ncbi_106391086	CHG	NC_027770.2	5986301	5986500	*	1.21243e-05	0.000516523	-49.9296	0.54	1.34	1.3112	0.000129521	0.000425057	Downstream2kb	LOC106391086	PREDICTED: beta-glucosidase 15-like [Brassica napus]	Metabolism	Carbohydrate metabolism;Biosynthesis of other secondary metabolites;Metabolism of other amino acids	ko00500//Starch and sucrose metabolism;ko00940//Phenylpropanoid biosynthesis;ko00460//Cyanoamino acid metabolism	K01188	-	-	-
ncbi_106391086	CHG	NC_027770.2	5986501	5986700	*	5.48229e-11	9.04841e-09	-27.0549	0.54	1.34	1.3112	0.000129521	0.000425057	Downstream2kb	LOC106391086	PREDICTED: beta-glucosidase 15-like [Brassica napus]	Metabolism	Carbohydrate metabolism;Biosynthesis of other secondary metabolites;Metabolism of other amino acids	ko00500//Starch and sucrose metabolism;ko00940//Phenylpropanoid biosynthesis;ko00460//Cyanoamino acid metabolism	K01188	-	-	-
ncbi_106391086	CHG	NC_027770.2	5986601	5986800	*	1.09119e-10	1.70245e-08	-31.535	0.54	1.34	1.3112	0.000129521	0.000425057	Downstream2kb	LOC106391086	PREDICTED: beta-glucosidase 15-like [Brassica napus]	Metabolism	Carbohydrate metabolism;Biosynthesis of other secondary metabolites;Metabolism of other amino acids	ko00500//Starch and sucrose metabolism;ko00940//Phenylpropanoid biosynthesis;ko00460//Cyanoamino acid metabolism	K01188	-	-	-
ncbi_106391086	CHH	NC_027770.2	5973801	5974000	*	3.23358e-07	1.24654e-05	15.3504	0.54	1.34	1.3112	0.000129521	0.000425057	Genebody	LOC106391086	PREDICTED: beta-glucosidase 15-like [Brassica napus]	Metabolism	Carbohydrate metabolism;Biosynthesis of other secondary metabolites;Metabolism of other amino acids	ko00500//Starch and sucrose metabolism;ko00940//Phenylpropanoid biosynthesis;ko00460//Cyanoamino acid metabolism	K01188	-	-	-
ncbi_106391086	CHH	NC_027770.2	5973901	5974100	*	6.39907e-09	3.85207e-07	17.0512	0.54	1.34	1.3112	0.000129521	0.000425057	Genebody	LOC106391086	PREDICTED: beta-glucosidase 15-like [Brassica napus]	Metabolism	Carbohydrate metabolism;Biosynthesis of other secondary metabolites;Metabolism of other amino acids	ko00500//Starch and sucrose metabolism;ko00940//Phenylpropanoid biosynthesis;ko00460//Cyanoamino acid metabolism	K01188	-	-	-
ncbi_106435765	CG	ps05	4466501	4466700	*	7.21843e-15	5.97912e-13	45.6029	0.23	0.463333	1.01042	0.0192829	0.0430756	Upstream2kb	LOC106435765	PREDICTED: acid beta-fructofuranosidase 3, vacuolar-like isoform X1 [Brassica napus]	Metabolism	Carbohydrate metabolism	ko00500//Starch and sucrose metabolism;ko00052//Galactose metabolism	K01193	GO:0043226//organelle;GO:0044444//cytoplasmic part;GO:0043231//intracellular membrane-bounded organelle;GO:0005773//vacuole;GO:0005623//cell;GO:0005737//cytoplasm;GO:0044424//intracellular part;GO:0043229//intracellular organelle;GO:0043227//membrane-bounded organelle;GO:0044464//cell part;GO:0005622//intracellular	GO:0004564//beta-fructofuranosidase activity;GO:0004553//hydrolase activity, hydrolyzing O-glycosyl compounds;GO:0003824//catalytic activity;GO:0016787//hydrolase activity;GO:0016798//hydrolase activity, acting on glycosyl bonds	GO:0006996//organelle organization;GO:1901700//response to oxygen-containing compound;GO:0050794//regulation of cellular process;GO:0009699//phenylpropanoid biosynthetic process;GO:0051716//cellular response to stimulus;GO:0009605//response to external stimulus;GO:0051179//localization;GO:0044262//cellular carbohydrate metabolic process;GO:0044699//single-organism process;GO:0031667//response to …
ncbi_106386981	CG	NC_027769.2	10385301	10385500	*	4.82953e-08	1.68708e-06	30.5556	0.463333	1.04667	1.17568	0.00104879	0.00301236	Genebody	LOC106386981	PREDICTED: beta-glucosidase BoGH3B-like isoform X1 [Brassica napus]	Metabolism	Biosynthesis of other secondary metabolites;Metabolism of other amino acids;Carbohydrate metabolism	ko00500//Starch and sucrose metabolism;ko00940//Phenylpropanoid biosynthesis;ko00460//Cyanoamino acid metabolism	K05349	-	-	-
ncbi_106386981	CG	NC_027769.2	10385401	10385600	*	1.06742e-05	0.000231921	29.1667	0.463333	1.04667	1.17568	0.00104879	0.00301236	Genebody	LOC106386981	PREDICTED: beta-glucosidase BoGH3B-like isoform X1 [Brassica napus]	Metabolism	Biosynthesis of other secondary metabolites;Metabolism of other amino acids;Carbohydrate metabolism	ko00500//Starch and sucrose metabolism;ko00940//Phenylpropanoid biosynthesis;ko00460//Cyanoamino acid metabolism	K05349	-	-	-
ncbi_106386981	CHH	NC_027769.2	10385301	10385500	*	6.27226e-11	5.83454e-09	19.7531	0.463333	1.04667	1.17568	0.00104879	0.00301236	Genebody	LOC106386981	PREDICTED: beta-glucosidase BoGH3B-like isoform X1 [Brassica napus]	Metabolism	Biosynthesis of other secondary metabolites;Metabolism of other amino acids;Carbohydrate metabolism	ko00500//Starch and sucrose metabolism;ko00940//Phenylpropanoid biosynthesis;ko00460//Cyanoamino acid metabolism	K05349	-	-	-
ncbi_106348390	CG	NC_027762.2	24246401	24246600	*	2.49725e-05	0.000494804	-46.4865	0.276667	1.09667	1.9869	9.11716e-09	4.51115e-08	Genebody	LOC106348390	BnaA04g17670D [Brassica napus]	Metabolism	Carbohydrate metabolism	ko00500//Starch and sucrose metabolism;ko00520//Amino sugar and nucleotide sugar metabolism	K13648	GO:0031224//intrinsic component of membrane;GO:0043231//intracellular membrane-bounded organelle;GO:0043226//organelle;GO:0043229//intracellular organelle;GO:0016020//membrane;GO:0005623//cell;GO:0005622//intracellular;GO:0044425//membrane part;GO:0044424//intracellular part;GO:0043227//membrane-bounded organelle;GO:0044464//cell part	GO:0016757//transferase activity, transferring glycosyl groups;GO:0008194//UDP-glycosyltransferase activity;GO:0016740//transferase activity;GO:0003824//catalytic activity	GO:0005975//carbohydrate metabolic process;GO:0009058//biosynthetic process;GO:0009059//macromolecule biosynthetic process;GO:0071704//organic substance metabolic process;GO:0043170//macromolecule metabolic process;GO:0044710//single-organism metabolic process;GO:0009987//cellular process;GO:0044699//single-organism process;GO:0071840//cellular component organization or biogenesis;GO:0008152//met…
ncbi_106348390	CG	NC_027762.2	24242901	24243100	*	6.44424e-21	8.85739e-19	74.5098	0.276667	1.09667	1.9869	9.11716e-09	4.51115e-08	Downstream2kb	LOC106348390	BnaA04g17670D [Brassica napus]	Metabolism	Carbohydrate metabolism	ko00500//Starch and sucrose metabolism;ko00520//Amino sugar and nucleotide sugar metabolism	K13648	GO:0031224//intrinsic component of membrane;GO:0043231//intracellular membrane-bounded organelle;GO:0043226//organelle;GO:0043229//intracellular organelle;GO:0016020//membrane;GO:0005623//cell;GO:0005622//intracellular;GO:0044425//membrane part;GO:0044424//intracellular part;GO:0043227//membrane-bounded organelle;GO:0044464//cell part	GO:0016757//transferase activity, transferring glycosyl groups;GO:0008194//UDP-glycosyltransferase activity;GO:0016740//transferase activity;GO:0003824//catalytic activity	GO:0005975//carbohydrate metabolic process;GO:0009058//biosynthetic process;GO:0009059//macromolecule biosynthetic process;GO:0071704//organic substance metabolic process;GO:0043170//macromolecule metabolic process;GO:0044710//single-organism metabolic process;GO:0009987//cellular process;GO:0044699//single-organism process;GO:0071840//cellular component organization or biogenesis;GO:0008152//met…
ncbi_106348390	CG	NC_027762.2	24243001	24243200	*	2.78509e-10	1.36785e-08	45.5696	0.276667	1.09667	1.9869	9.11716e-09	4.51115e-08	Downstream2kb	LOC106348390	BnaA04g17670D [Brassica napus]	Metabolism	Carbohydrate metabolism	ko00500//Starch and sucrose metabolism;ko00520//Amino sugar and nucleotide sugar metabolism	K13648	GO:0031224//intrinsic component of membrane;GO:0043231//intracellular membrane-bounded organelle;GO:0043226//organelle;GO:0043229//intracellular organelle;GO:0016020//membrane;GO:0005623//cell;GO:0005622//intracellular;GO:0044425//membrane part;GO:0044424//intracellular part;GO:0043227//membrane-bounded organelle;GO:0044464//cell part	GO:0016757//transferase activity, transferring glycosyl groups;GO:0008194//UDP-glycosyltransferase activity;GO:0016740//transferase activity;GO:0003824//catalytic activity	GO:0005975//carbohydrate metabolic process;GO:0009058//biosynthetic process;GO:0009059//macromolecule biosynthetic process;GO:0071704//organic substance metabolic process;GO:0043170//macromolecule metabolic process;GO:0044710//single-organism metabolic process;GO:0009987//cellular process;GO:0044699//single-organism process;GO:0071840//cellular component organization or biogenesis;GO:0008152//met…
ncbi_106348390	CG	NC_027762.2	24243101	24243300	*	7.41531e-11	3.93426e-09	35.3263	0.276667	1.09667	1.9869	9.11716e-09	4.51115e-08	Downstream2kb	LOC106348390	BnaA04g17670D [Brassica napus]	Metabolism	Carbohydrate metabolism	ko00500//Starch and sucrose metabolism;ko00520//Amino sugar and nucleotide sugar metabolism	K13648	GO:0031224//intrinsic component of membrane;GO:0043231//intracellular membrane-bounded organelle;GO:0043226//organelle;GO:0043229//intracellular organelle;GO:0016020//membrane;GO:0005623//cell;GO:0005622//intracellular;GO:0044425//membrane part;GO:0044424//intracellular part;GO:0043227//membrane-bounded organelle;GO:0044464//cell part	GO:0016757//transferase activity, transferring glycosyl groups;GO:0008194//UDP-glycosyltransferase activity;GO:0016740//transferase activity;GO:0003824//catalytic activity	GO:0005975//carbohydrate metabolic process;GO:0009058//biosynthetic process;GO:0009059//macromolecule biosynthetic process;GO:0071704//organic substance metabolic process;GO:0043170//macromolecule metabolic process;GO:0044710//single-organism metabolic process;GO:0009987//cellular process;GO:0044699//single-organism process;GO:0071840//cellular component organization or biogenesis;GO:0008152//met…
ncbi_106348390	CG	NC_027762.2	24243201	24243400	*	9.36463e-11	4.90078e-09	41.1593	0.276667	1.09667	1.9869	9.11716e-09	4.51115e-08	Downstream2kb	LOC106348390	BnaA04g17670D [Brassica napus]	Metabolism	Carbohydrate metabolism	ko00500//Starch and sucrose metabolism;ko00520//Amino sugar and nucleotide sugar metabolism	K13648	GO:0031224//intrinsic component of membrane;GO:0043231//intracellular membrane-bounded organelle;GO:0043226//organelle;GO:0043229//intracellular organelle;GO:0016020//membrane;GO:0005623//cell;GO:0005622//intracellular;GO:0044425//membrane part;GO:0044424//intracellular part;GO:0043227//membrane-bounded organelle;GO:0044464//cell part	GO:0016757//transferase activity, transferring glycosyl groups;GO:0008194//UDP-glycosyltransferase activity;GO:0016740//transferase activity;GO:0003824//catalytic activity	GO:0005975//carbohydrate metabolic process;GO:0009058//biosynthetic process;GO:0009059//macromolecule biosynthetic process;GO:0071704//organic substance metabolic process;GO:0043170//macromolecule metabolic process;GO:0044710//single-organism metabolic process;GO:0009987//cellular process;GO:0044699//single-organism process;GO:0071840//cellular component organization or biogenesis;GO:0008152//met…
ncbi_106414686	CHG	NC_027770.2	1699001	1699200	*	2.03813e-05	0.000799944	-34.8718	0.01	0.22	4.45943	0.0001259	0.000414001	Downstream2kb	LOC106414686	BnaA05g01360D [Brassica napus]	Metabolism	Carbohydrate metabolism	ko00500//Starch and sucrose metabolism;ko00520//Amino sugar and nucleotide sugar metabolism	K13648	-	GO:0003824//catalytic activity;GO:0016740//transferase activity;GO:0016757//transferase activity, transferring glycosyl groups;GO:0008194//UDP-glycosyltransferase activity	GO:1901576//organic substance biosynthetic process;GO:0071704//organic substance metabolic process;GO:0044723//single-organism carbohydrate metabolic process;GO:0016043//cellular component organization;GO:0043170//macromolecule metabolic process;GO:0044699//single-organism process;GO:0044238//primary metabolic process;GO:0071840//cellular component organization or biogenesis;GO:0009987//cellular …
ncbi_106428190	CHH	NC_027772.2	25572601	25572800	*	9.80031e-08	4.36721e-06	15.1104	0.783333	3.84333	2.29466	2.1482e-27	2.47968e-26	Downstream2kb	LOC106428190	PREDICTED: probable galacturonosyltransferase 15 [Brassica napus]	Metabolism	Carbohydrate metabolism	ko00500//Starch and sucrose metabolism;ko00520//Amino sugar and nucleotide sugar metabolism	K13648	-	-	-
ncbi_106375545	CG	NC_027759.2	48436901	48437100	*	3.19484e-26	6.29174e-24	59.4754	3.68	1.38	-1.41504	3.82234e-23	3.8359e-22	Upstream2kb	LOC106375545	PREDICTED: probable alpha,alpha-trehalose-phosphate synthase [UDP-forming] 10 [Brassica napus]	Metabolism	Carbohydrate metabolism	ko00500//Starch and sucrose metabolism	K16055	GO:0043231//intracellular membrane-bounded organelle;GO:0044444//cytoplasmic part;GO:0005622//intracellular;GO:0044424//intracellular part;GO:0009536//plastid;GO:0005737//cytoplasm;GO:0044464//cell part;GO:0043226//organelle;GO:0043229//intracellular organelle;GO:0005623//cell;GO:0043227//membrane-bounded organelle	GO:0046527//glucosyltransferase activity;GO:0016791//phosphatase activity;GO:0008194//UDP-glycosyltransferase activity;GO:0016788//hydrolase activity, acting on ester bonds;GO:0016757//transferase activity, transferring glycosyl groups;GO:0016835//carbon-oxygen lyase activity;GO:0042578//phosphoric ester hydrolase activity;GO:0003824//catalytic activity;GO:0016758//transferase activity, transferr…	GO:0022414//reproductive process;GO:0009888//tissue development;GO:0009605//response to external stimulus;GO:0071704//organic substance metabolic process;GO:0006720//isoprenoid metabolic process;GO:0007275//multicellular organism development;GO:0051704//multi-organism process;GO:0009791//post-embryonic development;GO:0000003//reproduction;GO:0006629//lipid metabolic process;GO:0044238//primary me…
ncbi_106375545	CG	NC_027759.2	48437001	48437200	*	2.41872e-57	2.18588e-54	63.2445	3.68	1.38	-1.41504	3.82234e-23	3.8359e-22	Upstream2kb	LOC106375545	PREDICTED: probable alpha,alpha-trehalose-phosphate synthase [UDP-forming] 10 [Brassica napus]	Metabolism	Carbohydrate metabolism	ko00500//Starch and sucrose metabolism	K16055	GO:0043231//intracellular membrane-bounded organelle;GO:0044444//cytoplasmic part;GO:0005622//intracellular;GO:0044424//intracellular part;GO:0009536//plastid;GO:0005737//cytoplasm;GO:0044464//cell part;GO:0043226//organelle;GO:0043229//intracellular organelle;GO:0005623//cell;GO:0043227//membrane-bounded organelle	GO:0046527//glucosyltransferase activity;GO:0016791//phosphatase activity;GO:0008194//UDP-glycosyltransferase activity;GO:0016788//hydrolase activity, acting on ester bonds;GO:0016757//transferase activity, transferring glycosyl groups;GO:0016835//carbon-oxygen lyase activity;GO:0042578//phosphoric ester hydrolase activity;GO:0003824//catalytic activity;GO:0016758//transferase activity, transferr…	GO:0022414//reproductive process;GO:0009888//tissue development;GO:0009605//response to external stimulus;GO:0071704//organic substance metabolic process;GO:0006720//isoprenoid metabolic process;GO:0007275//multicellular organism development;GO:0051704//multi-organism process;GO:0009791//post-embryonic development;GO:0000003//reproduction;GO:0006629//lipid metabolic process;GO:0044238//primary me…
ncbi_106375545	CG	NC_027759.2	48437101	48437300	*	4.723e-34	1.45637e-31	45.9742	3.68	1.38	-1.41504	3.82234e-23	3.8359e-22	Upstream2kb	LOC106375545	PREDICTED: probable alpha,alpha-trehalose-phosphate synthase [UDP-forming] 10 [Brassica napus]	Metabolism	Carbohydrate metabolism	ko00500//Starch and sucrose metabolism	K16055	GO:0043231//intracellular membrane-bounded organelle;GO:0044444//cytoplasmic part;GO:0005622//intracellular;GO:0044424//intracellular part;GO:0009536//plastid;GO:0005737//cytoplasm;GO:0044464//cell part;GO:0043226//organelle;GO:0043229//intracellular organelle;GO:0005623//cell;GO:0043227//membrane-bounded organelle	GO:0046527//glucosyltransferase activity;GO:0016791//phosphatase activity;GO:0008194//UDP-glycosyltransferase activity;GO:0016788//hydrolase activity, acting on ester bonds;GO:0016757//transferase activity, transferring glycosyl groups;GO:0016835//carbon-oxygen lyase activity;GO:0042578//phosphoric ester hydrolase activity;GO:0003824//catalytic activity;GO:0016758//transferase activity, transferr…	GO:0022414//reproductive process;GO:0009888//tissue development;GO:0009605//response to external stimulus;GO:0071704//organic substance metabolic process;GO:0006720//isoprenoid metabolic process;GO:0007275//multicellular organism development;GO:0051704//multi-organism process;GO:0009791//post-embryonic development;GO:0000003//reproduction;GO:0006629//lipid metabolic process;GO:0044238//primary me…
ncbi_106375545	CG	NC_027759.2	48446001	48446200	*	4.45846e-09	1.8395e-07	48.1481	3.68	1.38	-1.41504	3.82234e-23	3.8359e-22	Downstream2kb	LOC106375545	PREDICTED: probable alpha,alpha-trehalose-phosphate synthase [UDP-forming] 10 [Brassica napus]	Metabolism	Carbohydrate metabolism	ko00500//Starch and sucrose metabolism	K16055	GO:0043231//intracellular membrane-bounded organelle;GO:0044444//cytoplasmic part;GO:0005622//intracellular;GO:0044424//intracellular part;GO:0009536//plastid;GO:0005737//cytoplasm;GO:0044464//cell part;GO:0043226//organelle;GO:0043229//intracellular organelle;GO:0005623//cell;GO:0043227//membrane-bounded organelle	GO:0046527//glucosyltransferase activity;GO:0016791//phosphatase activity;GO:0008194//UDP-glycosyltransferase activity;GO:0016788//hydrolase activity, acting on ester bonds;GO:0016757//transferase activity, transferring glycosyl groups;GO:0016835//carbon-oxygen lyase activity;GO:0042578//phosphoric ester hydrolase activity;GO:0003824//catalytic activity;GO:0016758//transferase activity, transferr…	GO:0022414//reproductive process;GO:0009888//tissue development;GO:0009605//response to external stimulus;GO:0071704//organic substance metabolic process;GO:0006720//isoprenoid metabolic process;GO:0007275//multicellular organism development;GO:0051704//multi-organism process;GO:0009791//post-embryonic development;GO:0000003//reproduction;GO:0006629//lipid metabolic process;GO:0044238//primary me…
ncbi_106375545	CHG	NC_027759.2	48436901	48437100	*	3.02415e-09	3.48061e-07	28.866	3.68	1.38	-1.41504	3.82234e-23	3.8359e-22	Upstream2kb	LOC106375545	PREDICTED: probable alpha,alpha-trehalose-phosphate synthase [UDP-forming] 10 [Brassica napus]	Metabolism	Carbohydrate metabolism	ko00500//Starch and sucrose metabolism	K16055	GO:0043231//intracellular membrane-bounded organelle;GO:0044444//cytoplasmic part;GO:0005622//intracellular;GO:0044424//intracellular part;GO:0009536//plastid;GO:0005737//cytoplasm;GO:0044464//cell part;GO:0043226//organelle;GO:0043229//intracellular organelle;GO:0005623//cell;GO:0043227//membrane-bounded organelle	GO:0046527//glucosyltransferase activity;GO:0016791//phosphatase activity;GO:0008194//UDP-glycosyltransferase activity;GO:0016788//hydrolase activity, acting on ester bonds;GO:0016757//transferase activity, transferring glycosyl groups;GO:0016835//carbon-oxygen lyase activity;GO:0042578//phosphoric ester hydrolase activity;GO:0003824//catalytic activity;GO:0016758//transferase activity, transferr…	GO:0022414//reproductive process;GO:0009888//tissue development;GO:0009605//response to external stimulus;GO:0071704//organic substance metabolic process;GO:0006720//isoprenoid metabolic process;GO:0007275//multicellular organism development;GO:0051704//multi-organism process;GO:0009791//post-embryonic development;GO:0000003//reproduction;GO:0006629//lipid metabolic process;GO:0044238//primary me…
ncbi_106375545	CHG	NC_027759.2	48437001	48437200	*	1.03973e-20	6.89669e-18	50.5285	3.68	1.38	-1.41504	3.82234e-23	3.8359e-22	Upstream2kb	LOC106375545	PREDICTED: probable alpha,alpha-trehalose-phosphate synthase [UDP-forming] 10 [Brassica napus]	Metabolism	Carbohydrate metabolism	ko00500//Starch and sucrose metabolism	K16055	GO:0043231//intracellular membrane-bounded organelle;GO:0044444//cytoplasmic part;GO:0005622//intracellular;GO:0044424//intracellular part;GO:0009536//plastid;GO:0005737//cytoplasm;GO:0044464//cell part;GO:0043226//organelle;GO:0043229//intracellular organelle;GO:0005623//cell;GO:0043227//membrane-bounded organelle	GO:0046527//glucosyltransferase activity;GO:0016791//phosphatase activity;GO:0008194//UDP-glycosyltransferase activity;GO:0016788//hydrolase activity, acting on ester bonds;GO:0016757//transferase activity, transferring glycosyl groups;GO:0016835//carbon-oxygen lyase activity;GO:0042578//phosphoric ester hydrolase activity;GO:0003824//catalytic activity;GO:0016758//transferase activity, transferr…	GO:0022414//reproductive process;GO:0009888//tissue development;GO:0009605//response to external stimulus;GO:0071704//organic substance metabolic process;GO:0006720//isoprenoid metabolic process;GO:0007275//multicellular organism development;GO:0051704//multi-organism process;GO:0009791//post-embryonic development;GO:0000003//reproduction;GO:0006629//lipid metabolic process;GO:0044238//primary me…
ncbi_106375545	CHG	NC_027759.2	48437101	48437300	*	8.08717e-13	1.86329e-10	40.4063	3.68	1.38	-1.41504	3.82234e-23	3.8359e-22	Upstream2kb	LOC106375545	PREDICTED: probable alpha,alpha-trehalose-phosphate synthase [UDP-forming] 10 [Brassica napus]	Metabolism	Carbohydrate metabolism	ko00500//Starch and sucrose metabolism	K16055	GO:0043231//intracellular membrane-bounded organelle;GO:0044444//cytoplasmic part;GO:0005622//intracellular;GO:0044424//intracellular part;GO:0009536//plastid;GO:0005737//cytoplasm;GO:0044464//cell part;GO:0043226//organelle;GO:0043229//intracellular organelle;GO:0005623//cell;GO:0043227//membrane-bounded organelle	GO:0046527//glucosyltransferase activity;GO:0016791//phosphatase activity;GO:0008194//UDP-glycosyltransferase activity;GO:0016788//hydrolase activity, acting on ester bonds;GO:0016757//transferase activity, transferring glycosyl groups;GO:0016835//carbon-oxygen lyase activity;GO:0042578//phosphoric ester hydrolase activity;GO:0003824//catalytic activity;GO:0016758//transferase activity, transferr…	GO:0022414//reproductive process;GO:0009888//tissue development;GO:0009605//response to external stimulus;GO:0071704//organic substance metabolic process;GO:0006720//isoprenoid metabolic process;GO:0007275//multicellular organism development;GO:0051704//multi-organism process;GO:0009791//post-embryonic development;GO:0000003//reproduction;GO:0006629//lipid metabolic process;GO:0044238//primary me…
ncbi_106375545	CHG	NC_027759.2	48445801	48446000	*	2.32287e-07	1.68144e-05	31.9614	3.68	1.38	-1.41504	3.82234e-23	3.8359e-22	Downstream2kb	LOC106375545	PREDICTED: probable alpha,alpha-trehalose-phosphate synthase [UDP-forming] 10 [Brassica napus]	Metabolism	Carbohydrate metabolism	ko00500//Starch and sucrose metabolism	K16055	GO:0043231//intracellular membrane-bounded organelle;GO:0044444//cytoplasmic part;GO:0005622//intracellular;GO:0044424//intracellular part;GO:0009536//plastid;GO:0005737//cytoplasm;GO:0044464//cell part;GO:0043226//organelle;GO:0043229//intracellular organelle;GO:0005623//cell;GO:0043227//membrane-bounded organelle	GO:0046527//glucosyltransferase activity;GO:0016791//phosphatase activity;GO:0008194//UDP-glycosyltransferase activity;GO:0016788//hydrolase activity, acting on ester bonds;GO:0016757//transferase activity, transferring glycosyl groups;GO:0016835//carbon-oxygen lyase activity;GO:0042578//phosphoric ester hydrolase activity;GO:0003824//catalytic activity;GO:0016758//transferase activity, transferr…	GO:0022414//reproductive process;GO:0009888//tissue development;GO:0009605//response to external stimulus;GO:0071704//organic substance metabolic process;GO:0006720//isoprenoid metabolic process;GO:0007275//multicellular organism development;GO:0051704//multi-organism process;GO:0009791//post-embryonic development;GO:0000003//reproduction;GO:0006629//lipid metabolic process;GO:0044238//primary me…
ncbi_106375545	CHG	NC_027759.2	48446001	48446200	*	0.000189538	0.00500538	42.6316	3.68	1.38	-1.41504	3.82234e-23	3.8359e-22	Downstream2kb	LOC106375545	PREDICTED: probable alpha,alpha-trehalose-phosphate synthase [UDP-forming] 10 [Brassica napus]	Metabolism	Carbohydrate metabolism	ko00500//Starch and sucrose metabolism	K16055	GO:0043231//intracellular membrane-bounded organelle;GO:0044444//cytoplasmic part;GO:0005622//intracellular;GO:0044424//intracellular part;GO:0009536//plastid;GO:0005737//cytoplasm;GO:0044464//cell part;GO:0043226//organelle;GO:0043229//intracellular organelle;GO:0005623//cell;GO:0043227//membrane-bounded organelle	GO:0046527//glucosyltransferase activity;GO:0016791//phosphatase activity;GO:0008194//UDP-glycosyltransferase activity;GO:0016788//hydrolase activity, acting on ester bonds;GO:0016757//transferase activity, transferring glycosyl groups;GO:0016835//carbon-oxygen lyase activity;GO:0042578//phosphoric ester hydrolase activity;GO:0003824//catalytic activity;GO:0016758//transferase activity, transferr…	GO:0022414//reproductive process;GO:0009888//tissue development;GO:0009605//response to external stimulus;GO:0071704//organic substance metabolic process;GO:0006720//isoprenoid metabolic process;GO:0007275//multicellular organism development;GO:0051704//multi-organism process;GO:0009791//post-embryonic development;GO:0000003//reproduction;GO:0006629//lipid metabolic process;GO:0044238//primary me…
ncbi_106375545	CHG	NC_027759.2	48446101	48446300	*	0.00105559	0.0192803	36.2264	3.68	1.38	-1.41504	3.82234e-23	3.8359e-22	Downstream2kb	LOC106375545	PREDICTED: probable alpha,alpha-trehalose-phosphate synthase [UDP-forming] 10 [Brassica napus]	Metabolism	Carbohydrate metabolism	ko00500//Starch and sucrose metabolism	K16055	GO:0043231//intracellular membrane-bounded organelle;GO:0044444//cytoplasmic part;GO:0005622//intracellular;GO:0044424//intracellular part;GO:0009536//plastid;GO:0005737//cytoplasm;GO:0044464//cell part;GO:0043226//organelle;GO:0043229//intracellular organelle;GO:0005623//cell;GO:0043227//membrane-bounded organelle	GO:0046527//glucosyltransferase activity;GO:0016791//phosphatase activity;GO:0008194//UDP-glycosyltransferase activity;GO:0016788//hydrolase activity, acting on ester bonds;GO:0016757//transferase activity, transferring glycosyl groups;GO:0016835//carbon-oxygen lyase activity;GO:0042578//phosphoric ester hydrolase activity;GO:0003824//catalytic activity;GO:0016758//transferase activity, transferr…	GO:0022414//reproductive process;GO:0009888//tissue development;GO:0009605//response to external stimulus;GO:0071704//organic substance metabolic process;GO:0006720//isoprenoid metabolic process;GO:0007275//multicellular organism development;GO:0051704//multi-organism process;GO:0009791//post-embryonic development;GO:0000003//reproduction;GO:0006629//lipid metabolic process;GO:0044238//primary me…
ncbi_106447459	CG	NC_027760.2	20268601	20268800	*	0.000392387	0.0054808	-27.1429	5.51	21.9	1.99081	2.02318e-94	7.81572e-93	Genebody	LOC106447459	PREDICTED: mannose-1-phosphate guanylyltransferase 1 [Brassica napus]	Metabolism	Carbohydrate metabolism	ko00520//Amino sugar and nucleotide sugar metabolism;ko00051//Fructose and mannose metabolism	K00966	GO:0005623//cell;GO:0043227//membrane-bounded organelle;GO:0044464//cell part;GO:0005622//intracellular;GO:0043226//organelle;GO:0043231//intracellular membrane-bounded organelle;GO:0043229//intracellular organelle;GO:0044444//cytoplasmic part;GO:0005737//cytoplasm;GO:0044424//intracellular part	GO:0008905//mannose-phosphate guanylyltransferase activity;GO:0005488//binding;GO:0016779//nucleotidyltransferase activity;GO:0016740//transferase activity;GO:0070568//guanylyltransferase activity;GO:0003824//catalytic activity;GO:0016772//transferase activity, transferring phosphorus-containing groups	GO:0030163//protein catabolic process;GO:0043436//oxoacid metabolic process;GO:0044248//cellular catabolic process;GO:0009607//response to biotic stimulus;GO:0044238//primary metabolic process;GO:0006006//glucose metabolic process;GO:0030243//cellulose metabolic process;GO:0006082//organic acid metabolic process;GO:0005976//polysaccharide metabolic process;GO:0044262//cellular carbohydrate metabo…
ncbi_106398178	CG	NC_027769.2	37486401	37486600	*	3.01796e-08	1.09003e-06	28	2.09333	11.6333	2.47439	1.44203e-42	2.45174e-41	Downstream2kb	LOC106398178	PREDICTED: endochitinase CH25-like, partial [Brassica napus]	Metabolism	Carbohydrate metabolism	ko00520//Amino sugar and nucleotide sugar metabolism	K01183	-	-	-
ncbi_106398178	CHH	NC_027769.2	37488001	37488200	*	0.000962609	0.0102942	-16.1145	2.09333	11.6333	2.47439	1.44203e-42	2.45174e-41	Genebody	LOC106398178	PREDICTED: endochitinase CH25-like, partial [Brassica napus]	Metabolism	Carbohydrate metabolism	ko00520//Amino sugar and nucleotide sugar metabolism	K01183	-	-	-
ncbi_106398178	CHH	NC_027769.2	37488401	37488600	*	0.000678613	0.00779346	-15.2656	2.09333	11.6333	2.47439	1.44203e-42	2.45174e-41	Genebody	LOC106398178	PREDICTED: endochitinase CH25-like, partial [Brassica napus]	Metabolism	Carbohydrate metabolism	ko00520//Amino sugar and nucleotide sugar metabolism	K01183	-	-	-
ncbi_106398178	CHH	NC_027769.2	37488801	37489000	*	8.82975e-10	6.46078e-08	-15.48	2.09333	11.6333	2.47439	1.44203e-42	2.45174e-41	Genebody	LOC106398178	PREDICTED: endochitinase CH25-like, partial [Brassica napus]	Metabolism	Carbohydrate metabolism	ko00520//Amino sugar and nucleotide sugar metabolism	K01183	-	-	-
ncbi_106397509	CHH	NC_027769.2	37505101	37505300	*	2.44476e-18	7.17194e-16	40.6446	0.246667	9.45	5.25968	1.02114e-70	2.83551e-69	Upstream2kb	LOC106397509	PREDICTED: endochitinase CH25-like [Brassica oleracea var. oleracea] [Brassica oleracea]	Metabolism	Carbohydrate metabolism	ko00520//Amino sugar and nucleotide sugar metabolism	K01183	-	-	-
ncbi_106405977	CHH	NC_027758.2	35270201	35270400	*	1.06555e-20	4.136e-18	-16.1909	0.44	0.976667	1.15036	0.00314541	0.00831786	Genebody	LOC106405977	PREDICTED: GDP-mannose 4,6 dehydratase 1 [Brassica rapa]	Metabolism	Carbohydrate metabolism	ko00520//Amino sugar and nucleotide sugar metabolism;ko00051//Fructose and mannose metabolism	K01711	-	GO:0003824//catalytic activity;GO:0048037//cofactor binding;GO:0016835//carbon-oxygen lyase activity;GO:0005488//binding;GO:0016829//lyase activity;GO:0016836//hydro-lyase activity	GO:1901576//organic substance biosynthetic process;GO:1901135//carbohydrate derivative metabolic process;GO:1901137//carbohydrate derivative biosynthetic process;GO:0071704//organic substance metabolic process;GO:1901360//organic cyclic compound metabolic process;GO:0034654//nucleobase-containing compound biosynthetic process;GO:0006725//cellular aromatic compound metabolic process;GO:0006807//ni…
ncbi_106405977	CHH	NC_027758.2	35270301	35270500	*	4.76997e-22	2.14996e-19	-18.2546	0.44	0.976667	1.15036	0.00314541	0.00831786	Genebody	LOC106405977	PREDICTED: GDP-mannose 4,6 dehydratase 1 [Brassica rapa]	Metabolism	Carbohydrate metabolism	ko00520//Amino sugar and nucleotide sugar metabolism;ko00051//Fructose and mannose metabolism	K01711	-	GO:0003824//catalytic activity;GO:0048037//cofactor binding;GO:0016835//carbon-oxygen lyase activity;GO:0005488//binding;GO:0016829//lyase activity;GO:0016836//hydro-lyase activity	GO:1901576//organic substance biosynthetic process;GO:1901135//carbohydrate derivative metabolic process;GO:1901137//carbohydrate derivative biosynthetic process;GO:0071704//organic substance metabolic process;GO:1901360//organic cyclic compound metabolic process;GO:0034654//nucleobase-containing compound biosynthetic process;GO:0006725//cellular aromatic compound metabolic process;GO:0006807//ni…
ncbi_106405977	CHH	NC_027758.2	35270401	35270600	*	1.68812e-14	2.91938e-12	-26.4292	0.44	0.976667	1.15036	0.00314541	0.00831786	Genebody	LOC106405977	PREDICTED: GDP-mannose 4,6 dehydratase 1 [Brassica rapa]	Metabolism	Carbohydrate metabolism	ko00520//Amino sugar and nucleotide sugar metabolism;ko00051//Fructose and mannose metabolism	K01711	-	GO:0003824//catalytic activity;GO:0048037//cofactor binding;GO:0016835//carbon-oxygen lyase activity;GO:0005488//binding;GO:0016829//lyase activity;GO:0016836//hydro-lyase activity	GO:1901576//organic substance biosynthetic process;GO:1901135//carbohydrate derivative metabolic process;GO:1901137//carbohydrate derivative biosynthetic process;GO:0071704//organic substance metabolic process;GO:1901360//organic cyclic compound metabolic process;GO:0034654//nucleobase-containing compound biosynthetic process;GO:0006725//cellular aromatic compound metabolic process;GO:0006807//ni…
ncbi_111197814	CHH	NC_027772.2	33875401	33875600	*	1.21609e-16	2.86345e-14	-19.8209	5.46	1.86333	-1.55102	1.69005e-15	1.24296e-14	Downstream2kb	LOC111197814	PREDICTED: beta-hexosaminidase 3 isoform X2 [Brassica napus]	Metabolism	Glycan biosynthesis and metabolism;Carbohydrate metabolism	ko00520//Amino sugar and nucleotide sugar metabolism;ko00511//Other glycan degradation;ko00603//Glycosphingolipid biosynthesis - globo series;ko00531//Glycosaminoglycan degradation;ko00604//Glycosphingolipid biosynthesis - ganglio series	K12373	-	-	-
ncbi_111197814	CHH	NC_027772.2	33875501	33875700	*	5.18448e-12	5.93698e-10	-18.8169	5.46	1.86333	-1.55102	1.69005e-15	1.24296e-14	Downstream2kb	LOC111197814	PREDICTED: beta-hexosaminidase 3 isoform X2 [Brassica napus]	Metabolism	Glycan biosynthesis and metabolism;Carbohydrate metabolism	ko00520//Amino sugar and nucleotide sugar metabolism;ko00511//Other glycan degradation;ko00603//Glycosphingolipid biosynthesis - globo series;ko00531//Glycosaminoglycan degradation;ko00604//Glycosphingolipid biosynthesis - ganglio series	K12373	-	-	-
ncbi_106368228	CHH	NC_027768.2	3988801	3989000	*	1.08114e-12	1.39409e-10	-22.6431	2.65333	6.81667	1.36126	1.17444e-12	7.45346e-12	Upstream2kb	LOC106368228	PREDICTED: UDP-arabinopyranose mutase 2 [Brassica napus]	Metabolism	Carbohydrate metabolism	ko00520//Amino sugar and nucleotide sugar metabolism	K13379	GO:0071944//cell periphery;GO:0005840//ribosome;GO:0030529//intracellular ribonucleoprotein complex;GO:0044464//cell part;GO:0043226//organelle;GO:0043229//intracellular organelle;GO:0005622//intracellular;GO:0043232//intracellular non-membrane-bounded organelle;GO:0043228//non-membrane-bounded organelle;GO:0005737//cytoplasm;GO:0044444//cytoplasmic part;GO:0043227//membrane-bounded organelle;GO:…	GO:0003824//catalytic activity;GO:0016866//intramolecular transferase activity;GO:0016853//isomerase activity	GO:0006139//nucleobase-containing compound metabolic process;GO:0050896//response to stimulus;GO:0010038//response to metal ion;GO:0006807//nitrogen compound metabolic process;GO:0006970//response to osmotic stress;GO:0009628//response to abiotic stimulus;GO:0042221//response to chemical;GO:0044767//single-organism developmental process;GO:0044264//cellular polysaccharide metabolic process;GO:004…
ncbi_106368228	CHH	NC_027768.2	3988901	3989100	*	6.22053e-12	7.01843e-10	-18.843	2.65333	6.81667	1.36126	1.17444e-12	7.45346e-12	Upstream2kb	LOC106368228	PREDICTED: UDP-arabinopyranose mutase 2 [Brassica napus]	Metabolism	Carbohydrate metabolism	ko00520//Amino sugar and nucleotide sugar metabolism	K13379	GO:0071944//cell periphery;GO:0005840//ribosome;GO:0030529//intracellular ribonucleoprotein complex;GO:0044464//cell part;GO:0043226//organelle;GO:0043229//intracellular organelle;GO:0005622//intracellular;GO:0043232//intracellular non-membrane-bounded organelle;GO:0043228//non-membrane-bounded organelle;GO:0005737//cytoplasm;GO:0044444//cytoplasmic part;GO:0043227//membrane-bounded organelle;GO:…	GO:0003824//catalytic activity;GO:0016866//intramolecular transferase activity;GO:0016853//isomerase activity	GO:0006139//nucleobase-containing compound metabolic process;GO:0050896//response to stimulus;GO:0010038//response to metal ion;GO:0006807//nitrogen compound metabolic process;GO:0006970//response to osmotic stress;GO:0009628//response to abiotic stimulus;GO:0042221//response to chemical;GO:0044767//single-organism developmental process;GO:0044264//cellular polysaccharide metabolic process;GO:004…
ncbi_106368228	CHH	NC_027768.2	3991501	3991700	*	4.55849e-07	1.68264e-05	-15.6121	2.65333	6.81667	1.36126	1.17444e-12	7.45346e-12	Genebody	LOC106368228	PREDICTED: UDP-arabinopyranose mutase 2 [Brassica napus]	Metabolism	Carbohydrate metabolism	ko00520//Amino sugar and nucleotide sugar metabolism	K13379	GO:0071944//cell periphery;GO:0005840//ribosome;GO:0030529//intracellular ribonucleoprotein complex;GO:0044464//cell part;GO:0043226//organelle;GO:0043229//intracellular organelle;GO:0005622//intracellular;GO:0043232//intracellular non-membrane-bounded organelle;GO:0043228//non-membrane-bounded organelle;GO:0005737//cytoplasm;GO:0044444//cytoplasmic part;GO:0043227//membrane-bounded organelle;GO:…	GO:0003824//catalytic activity;GO:0016866//intramolecular transferase activity;GO:0016853//isomerase activity	GO:0006139//nucleobase-containing compound metabolic process;GO:0050896//response to stimulus;GO:0010038//response to metal ion;GO:0006807//nitrogen compound metabolic process;GO:0006970//response to osmotic stress;GO:0009628//response to abiotic stimulus;GO:0042221//response to chemical;GO:0044767//single-organism developmental process;GO:0044264//cellular polysaccharide metabolic process;GO:004…

## Sheet: Table S10.8
GeneID	mC	chr	start	end	strand	pvalue	qvalue	meth.diff	NF24t2_fpkm	X17NSt2_fpkm	log2.FC.	Pvalue	FDR	position	Symbol	Description	KEGG_A_class	KEGG_B_class	Pathway	K_ID	GO.Component	GO.Function	GO.Process
ncbi_106372159	CHH	NC_027766.2	16150401	16150600	*	0.000271102	0.00339964	15.3079	201.31	428.557	1.09007	3.1075e-157	2.0917e-155	Upstream2kb	LOC106372159	PREDICTED: UDP-glucose 6-dehydrogenase 3-like [Brassica rapa]	Metabolism	Carbohydrate metabolism	ko00500//Starch and sucrose metabolism;ko00520//Amino sugar and nucleotide sugar metabolism;ko00040//Pentose and glucuronate interconversions;ko00053//Ascorbate and aldarate metabolism	K00012	-	-	-
ncbi_106371709	CHH	NC_027766.2	12631901	12632100	*	3.26414e-07	1.0131e-05	28.4725	239.947	59.36	-2.01515	0	0	Downstream2kb	LOC106371709	PREDICTED: sucrose synthase 1-like [Brassica napus]	Metabolism	Carbohydrate metabolism	ko00500//Starch and sucrose metabolism	K00695	-	-	-
ncbi_106370972	CG	NC_027766.2	3026901	3027100	*	8.13883e-06	0.000139141	29.3628	0.0866667	1.19333	3.78338	1.50097e-32	1.8754e-31	Genebody	LOC106370972	PREDICTED: probable sucrose-phosphate synthase 3 [Brassica napus]	Metabolism	Carbohydrate metabolism	ko00500//Starch and sucrose metabolism	K00696	-	GO:0016758//transferase activity, transferring hexosyl groups;GO:0008194//UDP-glycosyltransferase activity;GO:0016740//transferase activity;GO:0046527//glucosyltransferase activity;GO:0016757//transferase activity, transferring glycosyl groups;GO:0035251//UDP-glucosyltransferase activity;GO:0003824//catalytic activity	GO:0008152//metabolic process
ncbi_106370972	CG	NC_027766.2	3027001	3027200	*	4.05104e-05	0.00059868	31.8941	0.0866667	1.19333	3.78338	1.50097e-32	1.8754e-31	Genebody	LOC106370972	PREDICTED: probable sucrose-phosphate synthase 3 [Brassica napus]	Metabolism	Carbohydrate metabolism	ko00500//Starch and sucrose metabolism	K00696	-	GO:0016758//transferase activity, transferring hexosyl groups;GO:0008194//UDP-glycosyltransferase activity;GO:0016740//transferase activity;GO:0046527//glucosyltransferase activity;GO:0016757//transferase activity, transferring glycosyl groups;GO:0035251//UDP-glucosyltransferase activity;GO:0003824//catalytic activity	GO:0008152//metabolic process
ncbi_106396264	CG	NC_027770.2	12974501	12974700	*	1.7855e-23	1.67851e-21	59.373	1.23667	4.89333	1.98436	3.74006e-41	5.75374e-40	Upstream2kb	LOC106396264	PREDICTED: 1,4-alpha-glucan-branching enzyme 2-1, chloroplastic/amyloplastic-like isoform X1 [Brassica napus]	Metabolism	Carbohydrate metabolism	ko00500//Starch and sucrose metabolism	K00700	-	-	-
ncbi_106396264	CG	NC_027770.2	12974601	12974800	*	2.21264e-28	2.76148e-26	73.9749	1.23667	4.89333	1.98436	3.74006e-41	5.75374e-40	Upstream2kb	LOC106396264	PREDICTED: 1,4-alpha-glucan-branching enzyme 2-1, chloroplastic/amyloplastic-like isoform X1 [Brassica napus]	Metabolism	Carbohydrate metabolism	ko00500//Starch and sucrose metabolism	K00700	-	-	-
ncbi_106396264	CG	NC_027770.2	12974701	12974900	*	1.69366e-20	1.31499e-18	77.6923	1.23667	4.89333	1.98436	3.74006e-41	5.75374e-40	Upstream2kb	LOC106396264	PREDICTED: 1,4-alpha-glucan-branching enzyme 2-1, chloroplastic/amyloplastic-like isoform X1 [Brassica napus]	Metabolism	Carbohydrate metabolism	ko00500//Starch and sucrose metabolism	K00700	-	-	-
ncbi_106396264	CG	NC_027770.2	12974801	12975000	*	1.0477e-35	1.87023e-33	65.5738	1.23667	4.89333	1.98436	3.74006e-41	5.75374e-40	Upstream2kb	LOC106396264	PREDICTED: 1,4-alpha-glucan-branching enzyme 2-1, chloroplastic/amyloplastic-like isoform X1 [Brassica napus]	Metabolism	Carbohydrate metabolism	ko00500//Starch and sucrose metabolism	K00700	-	-	-
ncbi_106396264	CG	NC_027770.2	12974901	12975100	*	1.96699e-25	2.08778e-23	48.8372	1.23667	4.89333	1.98436	3.74006e-41	5.75374e-40	Upstream2kb	LOC106396264	PREDICTED: 1,4-alpha-glucan-branching enzyme 2-1, chloroplastic/amyloplastic-like isoform X1 [Brassica napus]	Metabolism	Carbohydrate metabolism	ko00500//Starch and sucrose metabolism	K00700	-	-	-
ncbi_106396264	CHG	NC_027770.2	12974401	12974600	*	5.0827e-06	0.000197108	25.7424	1.23667	4.89333	1.98436	3.74006e-41	5.75374e-40	Upstream2kb	LOC106396264	PREDICTED: 1,4-alpha-glucan-branching enzyme 2-1, chloroplastic/amyloplastic-like isoform X1 [Brassica napus]	Metabolism	Carbohydrate metabolism	ko00500//Starch and sucrose metabolism	K00700	-	-	-
ncbi_106396264	CHG	NC_027770.2	12974501	12974700	*	5.4499e-08	3.58749e-06	36.6836	1.23667	4.89333	1.98436	3.74006e-41	5.75374e-40	Upstream2kb	LOC106396264	PREDICTED: 1,4-alpha-glucan-branching enzyme 2-1, chloroplastic/amyloplastic-like isoform X1 [Brassica napus]	Metabolism	Carbohydrate metabolism	ko00500//Starch and sucrose metabolism	K00700	-	-	-
ncbi_106396264	CHG	NC_027770.2	12974601	12974800	*	4.56386e-06	0.000179508	28.4153	1.23667	4.89333	1.98436	3.74006e-41	5.75374e-40	Upstream2kb	LOC106396264	PREDICTED: 1,4-alpha-glucan-branching enzyme 2-1, chloroplastic/amyloplastic-like isoform X1 [Brassica napus]	Metabolism	Carbohydrate metabolism	ko00500//Starch and sucrose metabolism	K00700	-	-	-
ncbi_106396264	CHG	NC_027770.2	12974701	12974900	*	9.91458e-08	6.13353e-06	31.6327	1.23667	4.89333	1.98436	3.74006e-41	5.75374e-40	Upstream2kb	LOC106396264	PREDICTED: 1,4-alpha-glucan-branching enzyme 2-1, chloroplastic/amyloplastic-like isoform X1 [Brassica napus]	Metabolism	Carbohydrate metabolism	ko00500//Starch and sucrose metabolism	K00700	-	-	-
ncbi_106396264	CHG	NC_027770.2	12974801	12975000	*	3.19108e-18	1.05083e-15	36.0324	1.23667	4.89333	1.98436	3.74006e-41	5.75374e-40	Upstream2kb	LOC106396264	PREDICTED: 1,4-alpha-glucan-branching enzyme 2-1, chloroplastic/amyloplastic-like isoform X1 [Brassica napus]	Metabolism	Carbohydrate metabolism	ko00500//Starch and sucrose metabolism	K00700	-	-	-
ncbi_106396264	CHG	NC_027770.2	12974901	12975100	*	1.37296e-18	4.70389e-16	28.7356	1.23667	4.89333	1.98436	3.74006e-41	5.75374e-40	Upstream2kb	LOC106396264	PREDICTED: 1,4-alpha-glucan-branching enzyme 2-1, chloroplastic/amyloplastic-like isoform X1 [Brassica napus]	Metabolism	Carbohydrate metabolism	ko00500//Starch and sucrose metabolism	K00700	-	-	-
ncbi_106396264	CHG	NC_027770.2	12974401	12974600	*	5.0827e-06	0.000197108	25.7424	1.23667	4.89333	1.98436	3.74006e-41	5.75374e-40	Genebody	LOC106396264	PREDICTED: 1,4-alpha-glucan-branching enzyme 2-1, chloroplastic/amyloplastic-like isoform X1 [Brassica napus]	Metabolism	Carbohydrate metabolism	ko00500//Starch and sucrose metabolism	K00700	-	-	-
ncbi_106405826	CHG	NC_027772.2	43331001	43331200	*	9.58916e-22	4.56693e-19	38.581	53.76	25.98	-1.04913	5.47007e-63	1.2824e-61	Downstream2kb	LOC106405826	PREDICTED: probable alpha-amylase 2 [Brassica napus]	Metabolism	Carbohydrate metabolism	ko00500//Starch and sucrose metabolism	K01176	GO:0005623//cell;GO:0044464//cell part;GO:0005622//intracellular;GO:0044424//intracellular part;GO:0005737//cytoplasm;GO:0044444//cytoplasmic part	GO:0016160//amylase activity;GO:0003824//catalytic activity;GO:0005488//binding;GO:0046872//metal ion binding;GO:0004553//hydrolase activity, hydrolyzing O-glycosyl compounds;GO:0016798//hydrolase activity, acting on glycosyl bonds;GO:0043169//cation binding;GO:0043167//ion binding;GO:0016787//hydrolase activity	GO:0044238//primary metabolic process;GO:0008152//metabolic process
ncbi_106405826	CHH	NC_027772.2	43331101	43331300	*	3.38656e-35	2.36719e-32	31.9734	53.76	25.98	-1.04913	5.47007e-63	1.2824e-61	Downstream2kb	LOC106405826	PREDICTED: probable alpha-amylase 2 [Brassica napus]	Metabolism	Carbohydrate metabolism	ko00500//Starch and sucrose metabolism	K01176	GO:0005623//cell;GO:0044464//cell part;GO:0005622//intracellular;GO:0044424//intracellular part;GO:0005737//cytoplasm;GO:0044444//cytoplasmic part	GO:0016160//amylase activity;GO:0003824//catalytic activity;GO:0005488//binding;GO:0046872//metal ion binding;GO:0004553//hydrolase activity, hydrolyzing O-glycosyl compounds;GO:0016798//hydrolase activity, acting on glycosyl bonds;GO:0043169//cation binding;GO:0043167//ion binding;GO:0016787//hydrolase activity	GO:0044238//primary metabolic process;GO:0008152//metabolic process
ncbi_106405826	CHH	NC_027772.2	43331201	43331400	*	2.47745e-19	4.90844e-17	21.2755	53.76	25.98	-1.04913	5.47007e-63	1.2824e-61	Downstream2kb	LOC106405826	PREDICTED: probable alpha-amylase 2 [Brassica napus]	Metabolism	Carbohydrate metabolism	ko00500//Starch and sucrose metabolism	K01176	GO:0005623//cell;GO:0044464//cell part;GO:0005622//intracellular;GO:0044424//intracellular part;GO:0005737//cytoplasm;GO:0044444//cytoplasmic part	GO:0016160//amylase activity;GO:0003824//catalytic activity;GO:0005488//binding;GO:0046872//metal ion binding;GO:0004553//hydrolase activity, hydrolyzing O-glycosyl compounds;GO:0016798//hydrolase activity, acting on glycosyl bonds;GO:0043169//cation binding;GO:0043167//ion binding;GO:0016787//hydrolase activity	GO:0044238//primary metabolic process;GO:0008152//metabolic process
ncbi_106405826	CHH	NC_027772.2	43331501	43331700	*	0.00189212	0.0164051	-16.243	53.76	25.98	-1.04913	5.47007e-63	1.2824e-61	Downstream2kb	LOC106405826	PREDICTED: probable alpha-amylase 2 [Brassica napus]	Metabolism	Carbohydrate metabolism	ko00500//Starch and sucrose metabolism	K01176	GO:0005623//cell;GO:0044464//cell part;GO:0005622//intracellular;GO:0044424//intracellular part;GO:0005737//cytoplasm;GO:0044444//cytoplasmic part	GO:0016160//amylase activity;GO:0003824//catalytic activity;GO:0005488//binding;GO:0046872//metal ion binding;GO:0004553//hydrolase activity, hydrolyzing O-glycosyl compounds;GO:0016798//hydrolase activity, acting on glycosyl bonds;GO:0043169//cation binding;GO:0043167//ion binding;GO:0016787//hydrolase activity	GO:0044238//primary metabolic process;GO:0008152//metabolic process
ncbi_106365522	CHG	NC_027765.2	1245101	1245300	*	6.42912e-06	0.000241454	36.2319	3.15333	24.1933	2.93966	1.2667e-203	1.2514e-201	Downstream2kb	LOC106365522	PREDICTED: beta-amylase 2, chloroplastic isoform X2 [Brassica napus]	Metabolism	Carbohydrate metabolism	ko00500//Starch and sucrose metabolism	K01177	GO:0005737//cytoplasm;GO:0009532//plastid stroma;GO:0009536//plastid;GO:0044446//intracellular organelle part;GO:0005622//intracellular;GO:0044464//cell part;GO:0044422//organelle part;GO:0044435//plastid part;GO:0005623//cell;GO:0043231//intracellular membrane-bounded organelle;GO:0043229//intracellular organelle;GO:0043227//membrane-bounded organelle;GO:0044444//cytoplasmic part;GO:0044424//int…	GO:0016787//hydrolase activity;GO:0016160//amylase activity;GO:0016798//hydrolase activity, acting on glycosyl bonds;GO:0003824//catalytic activity;GO:0004553//hydrolase activity, hydrolyzing O-glycosyl compounds	GO:0005982//starch metabolic process;GO:0044042//glucan metabolic process;GO:0044264//cellular polysaccharide metabolic process;GO:0044260//cellular macromolecule metabolic process;GO:0044238//primary metabolic process;GO:0009987//cellular process;GO:0005976//polysaccharide metabolic process;GO:0043170//macromolecule metabolic process;GO:0044237//cellular metabolic process;GO:0044262//cellular ca…
ncbi_106365522	CHG	NC_027765.2	1245201	1245400	*	3.73657e-15	8.4898e-13	56.6176	3.15333	24.1933	2.93966	1.2667e-203	1.2514e-201	Downstream2kb	LOC106365522	PREDICTED: beta-amylase 2, chloroplastic isoform X2 [Brassica napus]	Metabolism	Carbohydrate metabolism	ko00500//Starch and sucrose metabolism	K01177	GO:0005737//cytoplasm;GO:0009532//plastid stroma;GO:0009536//plastid;GO:0044446//intracellular organelle part;GO:0005622//intracellular;GO:0044464//cell part;GO:0044422//organelle part;GO:0044435//plastid part;GO:0005623//cell;GO:0043231//intracellular membrane-bounded organelle;GO:0043229//intracellular organelle;GO:0043227//membrane-bounded organelle;GO:0044444//cytoplasmic part;GO:0044424//int…	GO:0016787//hydrolase activity;GO:0016160//amylase activity;GO:0016798//hydrolase activity, acting on glycosyl bonds;GO:0003824//catalytic activity;GO:0004553//hydrolase activity, hydrolyzing O-glycosyl compounds	GO:0005982//starch metabolic process;GO:0044042//glucan metabolic process;GO:0044264//cellular polysaccharide metabolic process;GO:0044260//cellular macromolecule metabolic process;GO:0044238//primary metabolic process;GO:0009987//cellular process;GO:0005976//polysaccharide metabolic process;GO:0043170//macromolecule metabolic process;GO:0044237//cellular metabolic process;GO:0044262//cellular ca…
ncbi_111199090	CHG	NC_027757.2	31391601	31391800	*	2.60194e-27	1.97949e-24	-55.7895	0.82	4.24667	2.37264	3.37957e-37	4.75438e-36	Genebody	LOC111199090	PREDICTED: beta-glucosidase 3-like isoform X1 [Brassica rapa]	Metabolism	Carbohydrate metabolism;Metabolism of other amino acids;Biosynthesis of other secondary metabolites	ko00500//Starch and sucrose metabolism;ko00940//Phenylpropanoid biosynthesis;ko00460//Cyanoamino acid metabolism	K01188	-	-	-
ncbi_111199090	CHG	NC_027757.2	31391701	31391900	*	2.05005e-32	2.30714e-29	-48.6239	0.82	4.24667	2.37264	3.37957e-37	4.75438e-36	Genebody	LOC111199090	PREDICTED: beta-glucosidase 3-like isoform X1 [Brassica rapa]	Metabolism	Carbohydrate metabolism;Metabolism of other amino acids;Biosynthesis of other secondary metabolites	ko00500//Starch and sucrose metabolism;ko00940//Phenylpropanoid biosynthesis;ko00460//Cyanoamino acid metabolism	K01188	-	-	-
ncbi_111199090	CHG	NC_027757.2	31391801	31392000	*	1.47099e-17	4.47884e-15	-41.0959	0.82	4.24667	2.37264	3.37957e-37	4.75438e-36	Genebody	LOC111199090	PREDICTED: beta-glucosidase 3-like isoform X1 [Brassica rapa]	Metabolism	Carbohydrate metabolism;Metabolism of other amino acids;Biosynthesis of other secondary metabolites	ko00500//Starch and sucrose metabolism;ko00940//Phenylpropanoid biosynthesis;ko00460//Cyanoamino acid metabolism	K01188	-	-	-
ncbi_111199090	CHG	NC_027757.2	31391901	31392100	*	9.19008e-10	8.83375e-08	-34.1667	0.82	4.24667	2.37264	3.37957e-37	4.75438e-36	Genebody	LOC111199090	PREDICTED: beta-glucosidase 3-like isoform X1 [Brassica rapa]	Metabolism	Carbohydrate metabolism;Metabolism of other amino acids;Biosynthesis of other secondary metabolites	ko00500//Starch and sucrose metabolism;ko00940//Phenylpropanoid biosynthesis;ko00460//Cyanoamino acid metabolism	K01188	-	-	-
ncbi_111199090	CHG	NC_027757.2	31392001	31392200	*	1.41312e-12	2.20733e-10	-56.3218	0.82	4.24667	2.37264	3.37957e-37	4.75438e-36	Genebody	LOC111199090	PREDICTED: beta-glucosidase 3-like isoform X1 [Brassica rapa]	Metabolism	Carbohydrate metabolism;Metabolism of other amino acids;Biosynthesis of other secondary metabolites	ko00500//Starch and sucrose metabolism;ko00940//Phenylpropanoid biosynthesis;ko00460//Cyanoamino acid metabolism	K01188	-	-	-
ncbi_111199090	CHG	NC_027757.2	31392101	31392300	*	6.48955e-14	1.24042e-11	-46.6165	0.82	4.24667	2.37264	3.37957e-37	4.75438e-36	Genebody	LOC111199090	PREDICTED: beta-glucosidase 3-like isoform X1 [Brassica rapa]	Metabolism	Carbohydrate metabolism;Metabolism of other amino acids;Biosynthesis of other secondary metabolites	ko00500//Starch and sucrose metabolism;ko00940//Phenylpropanoid biosynthesis;ko00460//Cyanoamino acid metabolism	K01188	-	-	-
ncbi_111199090	CHG	NC_027757.2	31392201	31392400	*	4.09026e-08	2.7707e-06	-35.514	0.82	4.24667	2.37264	3.37957e-37	4.75438e-36	Genebody	LOC111199090	PREDICTED: beta-glucosidase 3-like isoform X1 [Brassica rapa]	Metabolism	Carbohydrate metabolism;Metabolism of other amino acids;Biosynthesis of other secondary metabolites	ko00500//Starch and sucrose metabolism;ko00940//Phenylpropanoid biosynthesis;ko00460//Cyanoamino acid metabolism	K01188	-	-	-
ncbi_106358040	CHG	NC_027763.2	7451901	7452100	*	8.48682e-06	0.000306662	28.9565	0.74	2.55333	1.78678	7.05522e-16	4.97354e-15	Downstream2kb	LOC106358040	PREDICTED: beta-glucosidase 9-like isoform X1 [Brassica rapa]	Metabolism	Carbohydrate metabolism;Biosynthesis of other secondary metabolites;Metabolism of other amino acids	ko00500//Starch and sucrose metabolism;ko00940//Phenylpropanoid biosynthesis;ko00460//Cyanoamino acid metabolism	K01188	-	-	-
ncbi_106358040	CHG	NC_027763.2	7452001	7452200	*	1.70115e-08	1.25901e-06	38.038	0.74	2.55333	1.78678	7.05522e-16	4.97354e-15	Downstream2kb	LOC106358040	PREDICTED: beta-glucosidase 9-like isoform X1 [Brassica rapa]	Metabolism	Carbohydrate metabolism;Biosynthesis of other secondary metabolites;Metabolism of other amino acids	ko00500//Starch and sucrose metabolism;ko00940//Phenylpropanoid biosynthesis;ko00460//Cyanoamino acid metabolism	K01188	-	-	-
ncbi_106358040	CHH	NC_027763.2	7457901	7458100	*	1.34609e-09	7.00151e-08	19.6196	0.74	2.55333	1.78678	7.05522e-16	4.97354e-15	Upstream2kb	LOC106358040	PREDICTED: beta-glucosidase 9-like isoform X1 [Brassica rapa]	Metabolism	Carbohydrate metabolism;Biosynthesis of other secondary metabolites;Metabolism of other amino acids	ko00500//Starch and sucrose metabolism;ko00940//Phenylpropanoid biosynthesis;ko00460//Cyanoamino acid metabolism	K01188	-	-	-
ncbi_106358040	CHH	NC_027763.2	7458001	7458200	*	9.78133e-15	1.13605e-12	22.5303	0.74	2.55333	1.78678	7.05522e-16	4.97354e-15	Upstream2kb	LOC106358040	PREDICTED: beta-glucosidase 9-like isoform X1 [Brassica rapa]	Metabolism	Carbohydrate metabolism;Biosynthesis of other secondary metabolites;Metabolism of other amino acids	ko00500//Starch and sucrose metabolism;ko00940//Phenylpropanoid biosynthesis;ko00460//Cyanoamino acid metabolism	K01188	-	-	-
ncbi_106368405	CG	NC_027765.2	36103601	36103800	*	1.21315e-45	3.26262e-43	91.1765	0.17	0.0233333	-2.86507	0.00850484	0.0201847	Downstream2kb	LOC106368405	PREDICTED: beta-glucosidase 16-like isoform X1 [Brassica rapa]	Metabolism	Carbohydrate metabolism;Metabolism of other amino acids;Biosynthesis of other secondary metabolites	ko00500//Starch and sucrose metabolism;ko00940//Phenylpropanoid biosynthesis;ko00460//Cyanoamino acid metabolism	K01188	-	GO:0003824//catalytic activity;GO:0015926//glucosidase activity;GO:0004553//hydrolase activity, hydrolyzing O-glycosyl compounds;GO:0016787//hydrolase activity;GO:0016798//hydrolase activity, acting on glycosyl bonds	GO:0009987//cellular process;GO:1902578//single-organism localization;GO:0006810//transport;GO:0016043//cellular component organization;GO:0072511//divalent inorganic cation transport;GO:0006812//cation transport;GO:0071840//cellular component organization or biogenesis;GO:0051179//localization;GO:0006950//response to stress;GO:0044238//primary metabolic process;GO:0006996//organelle organization…
ncbi_106368405	CG	NC_027765.2	36103701	36103900	*	3.71838e-23	3.42681e-21	60.3466	0.17	0.0233333	-2.86507	0.00850484	0.0201847	Downstream2kb	LOC106368405	PREDICTED: beta-glucosidase 16-like isoform X1 [Brassica rapa]	Metabolism	Carbohydrate metabolism;Metabolism of other amino acids;Biosynthesis of other secondary metabolites	ko00500//Starch and sucrose metabolism;ko00940//Phenylpropanoid biosynthesis;ko00460//Cyanoamino acid metabolism	K01188	-	GO:0003824//catalytic activity;GO:0015926//glucosidase activity;GO:0004553//hydrolase activity, hydrolyzing O-glycosyl compounds;GO:0016787//hydrolase activity;GO:0016798//hydrolase activity, acting on glycosyl bonds	GO:0009987//cellular process;GO:1902578//single-organism localization;GO:0006810//transport;GO:0016043//cellular component organization;GO:0072511//divalent inorganic cation transport;GO:0006812//cation transport;GO:0071840//cellular component organization or biogenesis;GO:0051179//localization;GO:0006950//response to stress;GO:0044238//primary metabolic process;GO:0006996//organelle organization…
ncbi_106368405	CHG	NC_027765.2	36096601	36096800	*	4.69805e-09	3.9126e-07	30.1334	0.17	0.0233333	-2.86507	0.00850484	0.0201847	Upstream2kb	LOC106368405	PREDICTED: beta-glucosidase 16-like isoform X1 [Brassica rapa]	Metabolism	Carbohydrate metabolism;Metabolism of other amino acids;Biosynthesis of other secondary metabolites	ko00500//Starch and sucrose metabolism;ko00940//Phenylpropanoid biosynthesis;ko00460//Cyanoamino acid metabolism	K01188	-	GO:0003824//catalytic activity;GO:0015926//glucosidase activity;GO:0004553//hydrolase activity, hydrolyzing O-glycosyl compounds;GO:0016787//hydrolase activity;GO:0016798//hydrolase activity, acting on glycosyl bonds	GO:0009987//cellular process;GO:1902578//single-organism localization;GO:0006810//transport;GO:0016043//cellular component organization;GO:0072511//divalent inorganic cation transport;GO:0006812//cation transport;GO:0071840//cellular component organization or biogenesis;GO:0051179//localization;GO:0006950//response to stress;GO:0044238//primary metabolic process;GO:0006996//organelle organization…
ncbi_106368405	CHG	NC_027765.2	36097601	36097800	*	5.01042e-06	0.000194667	27.2894	0.17	0.0233333	-2.86507	0.00850484	0.0201847	Upstream2kb	LOC106368405	PREDICTED: beta-glucosidase 16-like isoform X1 [Brassica rapa]	Metabolism	Carbohydrate metabolism;Metabolism of other amino acids;Biosynthesis of other secondary metabolites	ko00500//Starch and sucrose metabolism;ko00940//Phenylpropanoid biosynthesis;ko00460//Cyanoamino acid metabolism	K01188	-	GO:0003824//catalytic activity;GO:0015926//glucosidase activity;GO:0004553//hydrolase activity, hydrolyzing O-glycosyl compounds;GO:0016787//hydrolase activity;GO:0016798//hydrolase activity, acting on glycosyl bonds	GO:0009987//cellular process;GO:1902578//single-organism localization;GO:0006810//transport;GO:0016043//cellular component organization;GO:0072511//divalent inorganic cation transport;GO:0006812//cation transport;GO:0071840//cellular component organization or biogenesis;GO:0051179//localization;GO:0006950//response to stress;GO:0044238//primary metabolic process;GO:0006996//organelle organization…
ncbi_106368405	CHH	NC_027765.2	36096601	36096800	*	2.92731e-16	4.10865e-14	16.8842	0.17	0.0233333	-2.86507	0.00850484	0.0201847	Upstream2kb	LOC106368405	PREDICTED: beta-glucosidase 16-like isoform X1 [Brassica rapa]	Metabolism	Carbohydrate metabolism;Metabolism of other amino acids;Biosynthesis of other secondary metabolites	ko00500//Starch and sucrose metabolism;ko00940//Phenylpropanoid biosynthesis;ko00460//Cyanoamino acid metabolism	K01188	-	GO:0003824//catalytic activity;GO:0015926//glucosidase activity;GO:0004553//hydrolase activity, hydrolyzing O-glycosyl compounds;GO:0016787//hydrolase activity;GO:0016798//hydrolase activity, acting on glycosyl bonds	GO:0009987//cellular process;GO:1902578//single-organism localization;GO:0006810//transport;GO:0016043//cellular component organization;GO:0072511//divalent inorganic cation transport;GO:0006812//cation transport;GO:0071840//cellular component organization or biogenesis;GO:0051179//localization;GO:0006950//response to stress;GO:0044238//primary metabolic process;GO:0006996//organelle organization…
ncbi_106391086	CG	NC_027770.2	5982001	5982200	*	3.79842e-08	9.53636e-07	40.119	0.486667	1.82333	1.90557	7.27194e-10	3.70729e-09	Genebody	LOC106391086	PREDICTED: beta-glucosidase 15-like [Brassica napus]	Metabolism	Carbohydrate metabolism;Biosynthesis of other secondary metabolites;Metabolism of other amino acids	ko00500//Starch and sucrose metabolism;ko00940//Phenylpropanoid biosynthesis;ko00460//Cyanoamino acid metabolism	K01188	-	-	-
ncbi_106391086	CG	NC_027770.2	5982101	5982300	*	2.72782e-16	1.56355e-14	64.1026	0.486667	1.82333	1.90557	7.27194e-10	3.70729e-09	Genebody	LOC106391086	PREDICTED: beta-glucosidase 15-like [Brassica napus]	Metabolism	Carbohydrate metabolism;Biosynthesis of other secondary metabolites;Metabolism of other amino acids	ko00500//Starch and sucrose metabolism;ko00940//Phenylpropanoid biosynthesis;ko00460//Cyanoamino acid metabolism	K01188	-	-	-
ncbi_106391086	CG	NC_027770.2	5982201	5982400	*	6.42399e-05	0.000906857	27.8779	0.486667	1.82333	1.90557	7.27194e-10	3.70729e-09	Genebody	LOC106391086	PREDICTED: beta-glucosidase 15-like [Brassica napus]	Metabolism	Carbohydrate metabolism;Biosynthesis of other secondary metabolites;Metabolism of other amino acids	ko00500//Starch and sucrose metabolism;ko00940//Phenylpropanoid biosynthesis;ko00460//Cyanoamino acid metabolism	K01188	-	-	-
ncbi_106391086	CHG	NC_027770.2	5982101	5982300	*	4.63197e-08	3.09864e-06	36.9518	0.486667	1.82333	1.90557	7.27194e-10	3.70729e-09	Genebody	LOC106391086	PREDICTED: beta-glucosidase 15-like [Brassica napus]	Metabolism	Carbohydrate metabolism;Biosynthesis of other secondary metabolites;Metabolism of other amino acids	ko00500//Starch and sucrose metabolism;ko00940//Phenylpropanoid biosynthesis;ko00460//Cyanoamino acid metabolism	K01188	-	-	-
ncbi_106391086	CHG	NC_027770.2	5986101	5986300	*	1.61581e-05	0.000531777	-35.7677	0.486667	1.82333	1.90557	7.27194e-10	3.70729e-09	Downstream2kb	LOC106391086	PREDICTED: beta-glucosidase 15-like [Brassica napus]	Metabolism	Carbohydrate metabolism;Biosynthesis of other secondary metabolites;Metabolism of other amino acids	ko00500//Starch and sucrose metabolism;ko00940//Phenylpropanoid biosynthesis;ko00460//Cyanoamino acid metabolism	K01188	-	-	-
ncbi_106391086	CHG	NC_027770.2	5986201	5986400	*	2.44426e-08	1.74451e-06	-36.9306	0.486667	1.82333	1.90557	7.27194e-10	3.70729e-09	Downstream2kb	LOC106391086	PREDICTED: beta-glucosidase 15-like [Brassica napus]	Metabolism	Carbohydrate metabolism;Biosynthesis of other secondary metabolites;Metabolism of other amino acids	ko00500//Starch and sucrose metabolism;ko00940//Phenylpropanoid biosynthesis;ko00460//Cyanoamino acid metabolism	K01188	-	-	-
ncbi_106391086	CHG	NC_027770.2	5986301	5986500	*	2.85541e-05	0.000861799	-36.3046	0.486667	1.82333	1.90557	7.27194e-10	3.70729e-09	Downstream2kb	LOC106391086	PREDICTED: beta-glucosidase 15-like [Brassica napus]	Metabolism	Carbohydrate metabolism;Biosynthesis of other secondary metabolites;Metabolism of other amino acids	ko00500//Starch and sucrose metabolism;ko00940//Phenylpropanoid biosynthesis;ko00460//Cyanoamino acid metabolism	K01188	-	-	-
ncbi_106391086	CHG	NC_027770.2	5986401	5986600	*	4.5108e-07	2.36049e-05	-28.442	0.486667	1.82333	1.90557	7.27194e-10	3.70729e-09	Downstream2kb	LOC106391086	PREDICTED: beta-glucosidase 15-like [Brassica napus]	Metabolism	Carbohydrate metabolism;Biosynthesis of other secondary metabolites;Metabolism of other amino acids	ko00500//Starch and sucrose metabolism;ko00940//Phenylpropanoid biosynthesis;ko00460//Cyanoamino acid metabolism	K01188	-	-	-
ncbi_106391086	CHG	NC_027770.2	5986501	5986700	*	7.23417e-15	1.58133e-12	-30.3162	0.486667	1.82333	1.90557	7.27194e-10	3.70729e-09	Downstream2kb	LOC106391086	PREDICTED: beta-glucosidase 15-like [Brassica napus]	Metabolism	Carbohydrate metabolism;Biosynthesis of other secondary metabolites;Metabolism of other amino acids	ko00500//Starch and sucrose metabolism;ko00940//Phenylpropanoid biosynthesis;ko00460//Cyanoamino acid metabolism	K01188	-	-	-
ncbi_106391086	CHG	NC_027770.2	5986601	5986800	*	5.28382e-15	1.17538e-12	-34.0049	0.486667	1.82333	1.90557	7.27194e-10	3.70729e-09	Downstream2kb	LOC106391086	PREDICTED: beta-glucosidase 15-like [Brassica napus]	Metabolism	Carbohydrate metabolism;Biosynthesis of other secondary metabolites;Metabolism of other amino acids	ko00500//Starch and sucrose metabolism;ko00940//Phenylpropanoid biosynthesis;ko00460//Cyanoamino acid metabolism	K01188	-	-	-
ncbi_106391086	CHG	NC_027770.2	5986701	5986900	*	6.09757e-08	3.96714e-06	-34.9788	0.486667	1.82333	1.90557	7.27194e-10	3.70729e-09	Downstream2kb	LOC106391086	PREDICTED: beta-glucosidase 15-like [Brassica napus]	Metabolism	Carbohydrate metabolism;Biosynthesis of other secondary metabolites;Metabolism of other amino acids	ko00500//Starch and sucrose metabolism;ko00940//Phenylpropanoid biosynthesis;ko00460//Cyanoamino acid metabolism	K01188	-	-	-
ncbi_106391086	CHH	NC_027770.2	5982101	5982300	*	3.75358e-41	3.76316e-38	34.1704	0.486667	1.82333	1.90557	7.27194e-10	3.70729e-09	Genebody	LOC106391086	PREDICTED: beta-glucosidase 15-like [Brassica napus]	Metabolism	Carbohydrate metabolism;Biosynthesis of other secondary metabolites;Metabolism of other amino acids	ko00500//Starch and sucrose metabolism;ko00940//Phenylpropanoid biosynthesis;ko00460//Cyanoamino acid metabolism	K01188	-	-	-
ncbi_106391086	CHH	NC_027770.2	5982201	5982400	*	1.043e-28	4.66905e-26	28.038	0.486667	1.82333	1.90557	7.27194e-10	3.70729e-09	Genebody	LOC106391086	PREDICTED: beta-glucosidase 15-like [Brassica napus]	Metabolism	Carbohydrate metabolism;Biosynthesis of other secondary metabolites;Metabolism of other amino acids	ko00500//Starch and sucrose metabolism;ko00940//Phenylpropanoid biosynthesis;ko00460//Cyanoamino acid metabolism	K01188	-	-	-
ncbi_106435765	CG	ps05	4466501	4466700	*	3.02618e-67	1.78214e-64	87.0229	0.606667	1.91333	1.65711	1.64949e-08	7.63585e-08	Upstream2kb	LOC106435765	PREDICTED: acid beta-fructofuranosidase 3, vacuolar-like isoform X1 [Brassica napus]	Metabolism	Carbohydrate metabolism	ko00500//Starch and sucrose metabolism;ko00052//Galactose metabolism	K01193	GO:0043226//organelle;GO:0044444//cytoplasmic part;GO:0043231//intracellular membrane-bounded organelle;GO:0005773//vacuole;GO:0005623//cell;GO:0005737//cytoplasm;GO:0044424//intracellular part;GO:0043229//intracellular organelle;GO:0043227//membrane-bounded organelle;GO:0044464//cell part;GO:0005622//intracellular	GO:0004564//beta-fructofuranosidase activity;GO:0004553//hydrolase activity, hydrolyzing O-glycosyl compounds;GO:0003824//catalytic activity;GO:0016787//hydrolase activity;GO:0016798//hydrolase activity, acting on glycosyl bonds	GO:0006996//organelle organization;GO:1901700//response to oxygen-containing compound;GO:0050794//regulation of cellular process;GO:0009699//phenylpropanoid biosynthetic process;GO:0051716//cellular response to stimulus;GO:0009605//response to external stimulus;GO:0051179//localization;GO:0044262//cellular carbohydrate metabolic process;GO:0044699//single-organism process;GO:0031667//response to …
ncbi_106386981	CG	NC_027769.2	10385301	10385500	*	1.67489e-07	3.82906e-06	35.2941	0.25	0.646667	1.37109	0.000881938	0.00248777	Genebody	LOC106386981	PREDICTED: beta-glucosidase BoGH3B-like isoform X1 [Brassica napus]	Metabolism	Biosynthesis of other secondary metabolites;Metabolism of other amino acids;Carbohydrate metabolism	ko00500//Starch and sucrose metabolism;ko00940//Phenylpropanoid biosynthesis;ko00460//Cyanoamino acid metabolism	K05349	-	-	-
ncbi_106386981	CG	NC_027769.2	10385401	10385600	*	2.77072e-05	0.000424543	35.7143	0.25	0.646667	1.37109	0.000881938	0.00248777	Genebody	LOC106386981	PREDICTED: beta-glucosidase BoGH3B-like isoform X1 [Brassica napus]	Metabolism	Biosynthesis of other secondary metabolites;Metabolism of other amino acids;Carbohydrate metabolism	ko00500//Starch and sucrose metabolism;ko00940//Phenylpropanoid biosynthesis;ko00460//Cyanoamino acid metabolism	K05349	-	-	-
ncbi_106348390	CG	NC_027762.2	24243001	24243200	*	2.90931e-14	1.41068e-12	43.1373	0.443333	1.07667	1.28011	3.705e-06	1.40127e-05	Downstream2kb	LOC106348390	BnaA04g17670D [Brassica napus]	Metabolism	Carbohydrate metabolism	ko00500//Starch and sucrose metabolism;ko00520//Amino sugar and nucleotide sugar metabolism	K13648	GO:0031224//intrinsic component of membrane;GO:0043231//intracellular membrane-bounded organelle;GO:0043226//organelle;GO:0043229//intracellular organelle;GO:0016020//membrane;GO:0005623//cell;GO:0005622//intracellular;GO:0044425//membrane part;GO:0044424//intracellular part;GO:0043227//membrane-bounded organelle;GO:0044464//cell part	GO:0016757//transferase activity, transferring glycosyl groups;GO:0008194//UDP-glycosyltransferase activity;GO:0016740//transferase activity;GO:0003824//catalytic activity	GO:0005975//carbohydrate metabolic process;GO:0009058//biosynthetic process;GO:0009059//macromolecule biosynthetic process;GO:0071704//organic substance metabolic process;GO:0043170//macromolecule metabolic process;GO:0044710//single-organism metabolic process;GO:0009987//cellular process;GO:0044699//single-organism process;GO:0071840//cellular component organization or biogenesis;GO:0008152//met…
ncbi_106348390	CG	NC_027762.2	24243101	24243300	*	1.01471e-10	3.49526e-09	33.8661	0.443333	1.07667	1.28011	3.705e-06	1.40127e-05	Downstream2kb	LOC106348390	BnaA04g17670D [Brassica napus]	Metabolism	Carbohydrate metabolism	ko00500//Starch and sucrose metabolism;ko00520//Amino sugar and nucleotide sugar metabolism	K13648	GO:0031224//intrinsic component of membrane;GO:0043231//intracellular membrane-bounded organelle;GO:0043226//organelle;GO:0043229//intracellular organelle;GO:0016020//membrane;GO:0005623//cell;GO:0005622//intracellular;GO:0044425//membrane part;GO:0044424//intracellular part;GO:0043227//membrane-bounded organelle;GO:0044464//cell part	GO:0016757//transferase activity, transferring glycosyl groups;GO:0008194//UDP-glycosyltransferase activity;GO:0016740//transferase activity;GO:0003824//catalytic activity	GO:0005975//carbohydrate metabolic process;GO:0009058//biosynthetic process;GO:0009059//macromolecule biosynthetic process;GO:0071704//organic substance metabolic process;GO:0043170//macromolecule metabolic process;GO:0044710//single-organism metabolic process;GO:0009987//cellular process;GO:0044699//single-organism process;GO:0071840//cellular component organization or biogenesis;GO:0008152//met…
ncbi_106348390	CG	NC_027762.2	24243201	24243400	*	1.11743e-13	5.142e-12	48.6972	0.443333	1.07667	1.28011	3.705e-06	1.40127e-05	Downstream2kb	LOC106348390	BnaA04g17670D [Brassica napus]	Metabolism	Carbohydrate metabolism	ko00500//Starch and sucrose metabolism;ko00520//Amino sugar and nucleotide sugar metabolism	K13648	GO:0031224//intrinsic component of membrane;GO:0043231//intracellular membrane-bounded organelle;GO:0043226//organelle;GO:0043229//intracellular organelle;GO:0016020//membrane;GO:0005623//cell;GO:0005622//intracellular;GO:0044425//membrane part;GO:0044424//intracellular part;GO:0043227//membrane-bounded organelle;GO:0044464//cell part	GO:0016757//transferase activity, transferring glycosyl groups;GO:0008194//UDP-glycosyltransferase activity;GO:0016740//transferase activity;GO:0003824//catalytic activity	GO:0005975//carbohydrate metabolic process;GO:0009058//biosynthetic process;GO:0009059//macromolecule biosynthetic process;GO:0071704//organic substance metabolic process;GO:0043170//macromolecule metabolic process;GO:0044710//single-organism metabolic process;GO:0009987//cellular process;GO:0044699//single-organism process;GO:0071840//cellular component organization or biogenesis;GO:0008152//met…
ncbi_106348390	CHG	NC_027762.2	24243201	24243400	*	2.77274e-07	1.53416e-05	30.5253	0.443333	1.07667	1.28011	3.705e-06	1.40127e-05	Downstream2kb	LOC106348390	BnaA04g17670D [Brassica napus]	Metabolism	Carbohydrate metabolism	ko00500//Starch and sucrose metabolism;ko00520//Amino sugar and nucleotide sugar metabolism	K13648	GO:0031224//intrinsic component of membrane;GO:0043231//intracellular membrane-bounded organelle;GO:0043226//organelle;GO:0043229//intracellular organelle;GO:0016020//membrane;GO:0005623//cell;GO:0005622//intracellular;GO:0044425//membrane part;GO:0044424//intracellular part;GO:0043227//membrane-bounded organelle;GO:0044464//cell part	GO:0016757//transferase activity, transferring glycosyl groups;GO:0008194//UDP-glycosyltransferase activity;GO:0016740//transferase activity;GO:0003824//catalytic activity	GO:0005975//carbohydrate metabolic process;GO:0009058//biosynthetic process;GO:0009059//macromolecule biosynthetic process;GO:0071704//organic substance metabolic process;GO:0043170//macromolecule metabolic process;GO:0044710//single-organism metabolic process;GO:0009987//cellular process;GO:0044699//single-organism process;GO:0071840//cellular component organization or biogenesis;GO:0008152//met…
ncbi_106348390	CHH	NC_027762.2	24243201	24243400	*	9.78508e-16	1.28789e-13	20.2266	0.443333	1.07667	1.28011	3.705e-06	1.40127e-05	Downstream2kb	LOC106348390	BnaA04g17670D [Brassica napus]	Metabolism	Carbohydrate metabolism	ko00500//Starch and sucrose metabolism;ko00520//Amino sugar and nucleotide sugar metabolism	K13648	GO:0031224//intrinsic component of membrane;GO:0043231//intracellular membrane-bounded organelle;GO:0043226//organelle;GO:0043229//intracellular organelle;GO:0016020//membrane;GO:0005623//cell;GO:0005622//intracellular;GO:0044425//membrane part;GO:0044424//intracellular part;GO:0043227//membrane-bounded organelle;GO:0044464//cell part	GO:0016757//transferase activity, transferring glycosyl groups;GO:0008194//UDP-glycosyltransferase activity;GO:0016740//transferase activity;GO:0003824//catalytic activity	GO:0005975//carbohydrate metabolic process;GO:0009058//biosynthetic process;GO:0009059//macromolecule biosynthetic process;GO:0071704//organic substance metabolic process;GO:0043170//macromolecule metabolic process;GO:0044710//single-organism metabolic process;GO:0009987//cellular process;GO:0044699//single-organism process;GO:0071840//cellular component organization or biogenesis;GO:0008152//met…
ncbi_106414686	CG	NC_027770.2	1699501	1699700	*	3.5033e-18	2.31703e-16	62.225	1.01333	0.263333	-1.94415	1.68331e-07	7.19291e-07	Downstream2kb	LOC106414686	BnaA05g01360D [Brassica napus]	Metabolism	Carbohydrate metabolism	ko00500//Starch and sucrose metabolism;ko00520//Amino sugar and nucleotide sugar metabolism	K13648	-	GO:0003824//catalytic activity;GO:0016740//transferase activity;GO:0016757//transferase activity, transferring glycosyl groups;GO:0008194//UDP-glycosyltransferase activity	GO:1901576//organic substance biosynthetic process;GO:0071704//organic substance metabolic process;GO:0044723//single-organism carbohydrate metabolic process;GO:0016043//cellular component organization;GO:0043170//macromolecule metabolic process;GO:0044699//single-organism process;GO:0044238//primary metabolic process;GO:0071840//cellular component organization or biogenesis;GO:0009987//cellular …
ncbi_106414686	CHG	NC_027770.2	1698601	1698800	*	0.00119503	0.0180459	25.3623	1.01333	0.263333	-1.94415	1.68331e-07	7.19291e-07	Downstream2kb	LOC106414686	BnaA05g01360D [Brassica napus]	Metabolism	Carbohydrate metabolism	ko00500//Starch and sucrose metabolism;ko00520//Amino sugar and nucleotide sugar metabolism	K13648	-	GO:0003824//catalytic activity;GO:0016740//transferase activity;GO:0016757//transferase activity, transferring glycosyl groups;GO:0008194//UDP-glycosyltransferase activity	GO:1901576//organic substance biosynthetic process;GO:0071704//organic substance metabolic process;GO:0044723//single-organism carbohydrate metabolic process;GO:0016043//cellular component organization;GO:0043170//macromolecule metabolic process;GO:0044699//single-organism process;GO:0044238//primary metabolic process;GO:0071840//cellular component organization or biogenesis;GO:0009987//cellular …
ncbi_106414686	CHH	NC_027770.2	1699201	1699400	*	1.84792e-05	0.000350717	-15.2435	1.01333	0.263333	-1.94415	1.68331e-07	7.19291e-07	Downstream2kb	LOC106414686	BnaA05g01360D [Brassica napus]	Metabolism	Carbohydrate metabolism	ko00500//Starch and sucrose metabolism;ko00520//Amino sugar and nucleotide sugar metabolism	K13648	-	GO:0003824//catalytic activity;GO:0016740//transferase activity;GO:0016757//transferase activity, transferring glycosyl groups;GO:0008194//UDP-glycosyltransferase activity	GO:1901576//organic substance biosynthetic process;GO:0071704//organic substance metabolic process;GO:0044723//single-organism carbohydrate metabolic process;GO:0016043//cellular component organization;GO:0043170//macromolecule metabolic process;GO:0044699//single-organism process;GO:0044238//primary metabolic process;GO:0071840//cellular component organization or biogenesis;GO:0009987//cellular …
ncbi_106428190	CHG	NC_027772.2	25572701	25572900	*	4.97756e-06	0.000193547	30.0932	1.26333	5.65667	2.16272	1.19968e-42	1.9031e-41	Downstream2kb	LOC106428190	PREDICTED: probable galacturonosyltransferase 15 [Brassica napus]	Metabolism	Carbohydrate metabolism	ko00500//Starch and sucrose metabolism;ko00520//Amino sugar and nucleotide sugar metabolism	K13648	-	-	-
ncbi_106375545	CG	NC_027759.2	48436901	48437100	*	1.22061e-34	2.08187e-32	64.539	6.97	1.91	-1.86759	4.34093e-49	7.92259e-48	Upstream2kb	LOC106375545	PREDICTED: probable alpha,alpha-trehalose-phosphate synthase [UDP-forming] 10 [Brassica napus]	Metabolism	Carbohydrate metabolism	ko00500//Starch and sucrose metabolism	K16055	GO:0043231//intracellular membrane-bounded organelle;GO:0044444//cytoplasmic part;GO:0005622//intracellular;GO:0044424//intracellular part;GO:0009536//plastid;GO:0005737//cytoplasm;GO:0044464//cell part;GO:0043226//organelle;GO:0043229//intracellular organelle;GO:0005623//cell;GO:0043227//membrane-bounded organelle	GO:0046527//glucosyltransferase activity;GO:0016791//phosphatase activity;GO:0008194//UDP-glycosyltransferase activity;GO:0016788//hydrolase activity, acting on ester bonds;GO:0016757//transferase activity, transferring glycosyl groups;GO:0016835//carbon-oxygen lyase activity;GO:0042578//phosphoric ester hydrolase activity;GO:0003824//catalytic activity;GO:0016758//transferase activity, transferr…	GO:0022414//reproductive process;GO:0009888//tissue development;GO:0009605//response to external stimulus;GO:0071704//organic substance metabolic process;GO:0006720//isoprenoid metabolic process;GO:0007275//multicellular organism development;GO:0051704//multi-organism process;GO:0009791//post-embryonic development;GO:0000003//reproduction;GO:0006629//lipid metabolic process;GO:0044238//primary me…
ncbi_106375545	CG	NC_027759.2	48437001	48437200	*	5.8562e-148	3.0572e-144	94.3323	6.97	1.91	-1.86759	4.34093e-49	7.92259e-48	Upstream2kb	LOC106375545	PREDICTED: probable alpha,alpha-trehalose-phosphate synthase [UDP-forming] 10 [Brassica napus]	Metabolism	Carbohydrate metabolism	ko00500//Starch and sucrose metabolism	K16055	GO:0043231//intracellular membrane-bounded organelle;GO:0044444//cytoplasmic part;GO:0005622//intracellular;GO:0044424//intracellular part;GO:0009536//plastid;GO:0005737//cytoplasm;GO:0044464//cell part;GO:0043226//organelle;GO:0043229//intracellular organelle;GO:0005623//cell;GO:0043227//membrane-bounded organelle	GO:0046527//glucosyltransferase activity;GO:0016791//phosphatase activity;GO:0008194//UDP-glycosyltransferase activity;GO:0016788//hydrolase activity, acting on ester bonds;GO:0016757//transferase activity, transferring glycosyl groups;GO:0016835//carbon-oxygen lyase activity;GO:0042578//phosphoric ester hydrolase activity;GO:0003824//catalytic activity;GO:0016758//transferase activity, transferr…	GO:0022414//reproductive process;GO:0009888//tissue development;GO:0009605//response to external stimulus;GO:0071704//organic substance metabolic process;GO:0006720//isoprenoid metabolic process;GO:0007275//multicellular organism development;GO:0051704//multi-organism process;GO:0009791//post-embryonic development;GO:0000003//reproduction;GO:0006629//lipid metabolic process;GO:0044238//primary me…
ncbi_106375545	CG	NC_027759.2	48437101	48437300	*	8.27595e-88	9.32667e-85	80.5972	6.97	1.91	-1.86759	4.34093e-49	7.92259e-48	Upstream2kb	LOC106375545	PREDICTED: probable alpha,alpha-trehalose-phosphate synthase [UDP-forming] 10 [Brassica napus]	Metabolism	Carbohydrate metabolism	ko00500//Starch and sucrose metabolism	K16055	GO:0043231//intracellular membrane-bounded organelle;GO:0044444//cytoplasmic part;GO:0005622//intracellular;GO:0044424//intracellular part;GO:0009536//plastid;GO:0005737//cytoplasm;GO:0044464//cell part;GO:0043226//organelle;GO:0043229//intracellular organelle;GO:0005623//cell;GO:0043227//membrane-bounded organelle	GO:0046527//glucosyltransferase activity;GO:0016791//phosphatase activity;GO:0008194//UDP-glycosyltransferase activity;GO:0016788//hydrolase activity, acting on ester bonds;GO:0016757//transferase activity, transferring glycosyl groups;GO:0016835//carbon-oxygen lyase activity;GO:0042578//phosphoric ester hydrolase activity;GO:0003824//catalytic activity;GO:0016758//transferase activity, transferr…	GO:0022414//reproductive process;GO:0009888//tissue development;GO:0009605//response to external stimulus;GO:0071704//organic substance metabolic process;GO:0006720//isoprenoid metabolic process;GO:0007275//multicellular organism development;GO:0051704//multi-organism process;GO:0009791//post-embryonic development;GO:0000003//reproduction;GO:0006629//lipid metabolic process;GO:0044238//primary me…
ncbi_106375545	CG	NC_027759.2	48446001	48446200	*	2.91857e-17	1.80088e-15	76.1752	6.97	1.91	-1.86759	4.34093e-49	7.92259e-48	Downstream2kb	LOC106375545	PREDICTED: probable alpha,alpha-trehalose-phosphate synthase [UDP-forming] 10 [Brassica napus]	Metabolism	Carbohydrate metabolism	ko00500//Starch and sucrose metabolism	K16055	GO:0043231//intracellular membrane-bounded organelle;GO:0044444//cytoplasmic part;GO:0005622//intracellular;GO:0044424//intracellular part;GO:0009536//plastid;GO:0005737//cytoplasm;GO:0044464//cell part;GO:0043226//organelle;GO:0043229//intracellular organelle;GO:0005623//cell;GO:0043227//membrane-bounded organelle	GO:0046527//glucosyltransferase activity;GO:0016791//phosphatase activity;GO:0008194//UDP-glycosyltransferase activity;GO:0016788//hydrolase activity, acting on ester bonds;GO:0016757//transferase activity, transferring glycosyl groups;GO:0016835//carbon-oxygen lyase activity;GO:0042578//phosphoric ester hydrolase activity;GO:0003824//catalytic activity;GO:0016758//transferase activity, transferr…	GO:0022414//reproductive process;GO:0009888//tissue development;GO:0009605//response to external stimulus;GO:0071704//organic substance metabolic process;GO:0006720//isoprenoid metabolic process;GO:0007275//multicellular organism development;GO:0051704//multi-organism process;GO:0009791//post-embryonic development;GO:0000003//reproduction;GO:0006629//lipid metabolic process;GO:0044238//primary me…
ncbi_106375545	CG	NC_027759.2	48446101	48446300	*	5.40089e-14	2.55544e-12	79.3103	6.97	1.91	-1.86759	4.34093e-49	7.92259e-48	Downstream2kb	LOC106375545	PREDICTED: probable alpha,alpha-trehalose-phosphate synthase [UDP-forming] 10 [Brassica napus]	Metabolism	Carbohydrate metabolism	ko00500//Starch and sucrose metabolism	K16055	GO:0043231//intracellular membrane-bounded organelle;GO:0044444//cytoplasmic part;GO:0005622//intracellular;GO:0044424//intracellular part;GO:0009536//plastid;GO:0005737//cytoplasm;GO:0044464//cell part;GO:0043226//organelle;GO:0043229//intracellular organelle;GO:0005623//cell;GO:0043227//membrane-bounded organelle	GO:0046527//glucosyltransferase activity;GO:0016791//phosphatase activity;GO:0008194//UDP-glycosyltransferase activity;GO:0016788//hydrolase activity, acting on ester bonds;GO:0016757//transferase activity, transferring glycosyl groups;GO:0016835//carbon-oxygen lyase activity;GO:0042578//phosphoric ester hydrolase activity;GO:0003824//catalytic activity;GO:0016758//transferase activity, transferr…	GO:0022414//reproductive process;GO:0009888//tissue development;GO:0009605//response to external stimulus;GO:0071704//organic substance metabolic process;GO:0006720//isoprenoid metabolic process;GO:0007275//multicellular organism development;GO:0051704//multi-organism process;GO:0009791//post-embryonic development;GO:0000003//reproduction;GO:0006629//lipid metabolic process;GO:0044238//primary me…
ncbi_106375545	CHG	NC_027759.2	48436901	48437100	*	3.0938e-13	5.35858e-11	40.2174	6.97	1.91	-1.86759	4.34093e-49	7.92259e-48	Upstream2kb	LOC106375545	PREDICTED: probable alpha,alpha-trehalose-phosphate synthase [UDP-forming] 10 [Brassica napus]	Metabolism	Carbohydrate metabolism	ko00500//Starch and sucrose metabolism	K16055	GO:0043231//intracellular membrane-bounded organelle;GO:0044444//cytoplasmic part;GO:0005622//intracellular;GO:0044424//intracellular part;GO:0009536//plastid;GO:0005737//cytoplasm;GO:0044464//cell part;GO:0043226//organelle;GO:0043229//intracellular organelle;GO:0005623//cell;GO:0043227//membrane-bounded organelle	GO:0046527//glucosyltransferase activity;GO:0016791//phosphatase activity;GO:0008194//UDP-glycosyltransferase activity;GO:0016788//hydrolase activity, acting on ester bonds;GO:0016757//transferase activity, transferring glycosyl groups;GO:0016835//carbon-oxygen lyase activity;GO:0042578//phosphoric ester hydrolase activity;GO:0003824//catalytic activity;GO:0016758//transferase activity, transferr…	GO:0022414//reproductive process;GO:0009888//tissue development;GO:0009605//response to external stimulus;GO:0071704//organic substance metabolic process;GO:0006720//isoprenoid metabolic process;GO:0007275//multicellular organism development;GO:0051704//multi-organism process;GO:0009791//post-embryonic development;GO:0000003//reproduction;GO:0006629//lipid metabolic process;GO:0044238//primary me…
ncbi_106375545	CHG	NC_027759.2	48437001	48437200	*	3.75163e-54	1.50701e-50	68.6082	6.97	1.91	-1.86759	4.34093e-49	7.92259e-48	Upstream2kb	LOC106375545	PREDICTED: probable alpha,alpha-trehalose-phosphate synthase [UDP-forming] 10 [Brassica napus]	Metabolism	Carbohydrate metabolism	ko00500//Starch and sucrose metabolism	K16055	GO:0043231//intracellular membrane-bounded organelle;GO:0044444//cytoplasmic part;GO:0005622//intracellular;GO:0044424//intracellular part;GO:0009536//plastid;GO:0005737//cytoplasm;GO:0044464//cell part;GO:0043226//organelle;GO:0043229//intracellular organelle;GO:0005623//cell;GO:0043227//membrane-bounded organelle	GO:0046527//glucosyltransferase activity;GO:0016791//phosphatase activity;GO:0008194//UDP-glycosyltransferase activity;GO:0016788//hydrolase activity, acting on ester bonds;GO:0016757//transferase activity, transferring glycosyl groups;GO:0016835//carbon-oxygen lyase activity;GO:0042578//phosphoric ester hydrolase activity;GO:0003824//catalytic activity;GO:0016758//transferase activity, transferr…	GO:0022414//reproductive process;GO:0009888//tissue development;GO:0009605//response to external stimulus;GO:0071704//organic substance metabolic process;GO:0006720//isoprenoid metabolic process;GO:0007275//multicellular organism development;GO:0051704//multi-organism process;GO:0009791//post-embryonic development;GO:0000003//reproduction;GO:0006629//lipid metabolic process;GO:0044238//primary me…
ncbi_106375545	CHG	NC_027759.2	48437101	48437300	*	1.6086e-36	2.39834e-33	61.764	6.97	1.91	-1.86759	4.34093e-49	7.92259e-48	Upstream2kb	LOC106375545	PREDICTED: probable alpha,alpha-trehalose-phosphate synthase [UDP-forming] 10 [Brassica napus]	Metabolism	Carbohydrate metabolism	ko00500//Starch and sucrose metabolism	K16055	GO:0043231//intracellular membrane-bounded organelle;GO:0044444//cytoplasmic part;GO:0005622//intracellular;GO:0044424//intracellular part;GO:0009536//plastid;GO:0005737//cytoplasm;GO:0044464//cell part;GO:0043226//organelle;GO:0043229//intracellular organelle;GO:0005623//cell;GO:0043227//membrane-bounded organelle	GO:0046527//glucosyltransferase activity;GO:0016791//phosphatase activity;GO:0008194//UDP-glycosyltransferase activity;GO:0016788//hydrolase activity, acting on ester bonds;GO:0016757//transferase activity, transferring glycosyl groups;GO:0016835//carbon-oxygen lyase activity;GO:0042578//phosphoric ester hydrolase activity;GO:0003824//catalytic activity;GO:0016758//transferase activity, transferr…	GO:0022414//reproductive process;GO:0009888//tissue development;GO:0009605//response to external stimulus;GO:0071704//organic substance metabolic process;GO:0006720//isoprenoid metabolic process;GO:0007275//multicellular organism development;GO:0051704//multi-organism process;GO:0009791//post-embryonic development;GO:0000003//reproduction;GO:0006629//lipid metabolic process;GO:0044238//primary me…
ncbi_106375545	CHG	NC_027759.2	48445401	48445600	*	1.96853e-07	1.13135e-05	-30.6586	6.97	1.91	-1.86759	4.34093e-49	7.92259e-48	Downstream2kb	LOC106375545	PREDICTED: probable alpha,alpha-trehalose-phosphate synthase [UDP-forming] 10 [Brassica napus]	Metabolism	Carbohydrate metabolism	ko00500//Starch and sucrose metabolism	K16055	GO:0043231//intracellular membrane-bounded organelle;GO:0044444//cytoplasmic part;GO:0005622//intracellular;GO:0044424//intracellular part;GO:0009536//plastid;GO:0005737//cytoplasm;GO:0044464//cell part;GO:0043226//organelle;GO:0043229//intracellular organelle;GO:0005623//cell;GO:0043227//membrane-bounded organelle	GO:0046527//glucosyltransferase activity;GO:0016791//phosphatase activity;GO:0008194//UDP-glycosyltransferase activity;GO:0016788//hydrolase activity, acting on ester bonds;GO:0016757//transferase activity, transferring glycosyl groups;GO:0016835//carbon-oxygen lyase activity;GO:0042578//phosphoric ester hydrolase activity;GO:0003824//catalytic activity;GO:0016758//transferase activity, transferr…	GO:0022414//reproductive process;GO:0009888//tissue development;GO:0009605//response to external stimulus;GO:0071704//organic substance metabolic process;GO:0006720//isoprenoid metabolic process;GO:0007275//multicellular organism development;GO:0051704//multi-organism process;GO:0009791//post-embryonic development;GO:0000003//reproduction;GO:0006629//lipid metabolic process;GO:0044238//primary me…
ncbi_106375545	CHG	NC_027759.2	48445501	48445700	*	4.98856e-08	3.31226e-06	-32.3063	6.97	1.91	-1.86759	4.34093e-49	7.92259e-48	Downstream2kb	LOC106375545	PREDICTED: probable alpha,alpha-trehalose-phosphate synthase [UDP-forming] 10 [Brassica napus]	Metabolism	Carbohydrate metabolism	ko00500//Starch and sucrose metabolism	K16055	GO:0043231//intracellular membrane-bounded organelle;GO:0044444//cytoplasmic part;GO:0005622//intracellular;GO:0044424//intracellular part;GO:0009536//plastid;GO:0005737//cytoplasm;GO:0044464//cell part;GO:0043226//organelle;GO:0043229//intracellular organelle;GO:0005623//cell;GO:0043227//membrane-bounded organelle	GO:0046527//glucosyltransferase activity;GO:0016791//phosphatase activity;GO:0008194//UDP-glycosyltransferase activity;GO:0016788//hydrolase activity, acting on ester bonds;GO:0016757//transferase activity, transferring glycosyl groups;GO:0016835//carbon-oxygen lyase activity;GO:0042578//phosphoric ester hydrolase activity;GO:0003824//catalytic activity;GO:0016758//transferase activity, transferr…	GO:0022414//reproductive process;GO:0009888//tissue development;GO:0009605//response to external stimulus;GO:0071704//organic substance metabolic process;GO:0006720//isoprenoid metabolic process;GO:0007275//multicellular organism development;GO:0051704//multi-organism process;GO:0009791//post-embryonic development;GO:0000003//reproduction;GO:0006629//lipid metabolic process;GO:0044238//primary me…
ncbi_106375545	CHG	NC_027759.2	48445901	48446100	*	1.08099e-05	0.00037731	40.8422	6.97	1.91	-1.86759	4.34093e-49	7.92259e-48	Downstream2kb	LOC106375545	PREDICTED: probable alpha,alpha-trehalose-phosphate synthase [UDP-forming] 10 [Brassica napus]	Metabolism	Carbohydrate metabolism	ko00500//Starch and sucrose metabolism	K16055	GO:0043231//intracellular membrane-bounded organelle;GO:0044444//cytoplasmic part;GO:0005622//intracellular;GO:0044424//intracellular part;GO:0009536//plastid;GO:0005737//cytoplasm;GO:0044464//cell part;GO:0043226//organelle;GO:0043229//intracellular organelle;GO:0005623//cell;GO:0043227//membrane-bounded organelle	GO:0046527//glucosyltransferase activity;GO:0016791//phosphatase activity;GO:0008194//UDP-glycosyltransferase activity;GO:0016788//hydrolase activity, acting on ester bonds;GO:0016757//transferase activity, transferring glycosyl groups;GO:0016835//carbon-oxygen lyase activity;GO:0042578//phosphoric ester hydrolase activity;GO:0003824//catalytic activity;GO:0016758//transferase activity, transferr…	GO:0022414//reproductive process;GO:0009888//tissue development;GO:0009605//response to external stimulus;GO:0071704//organic substance metabolic process;GO:0006720//isoprenoid metabolic process;GO:0007275//multicellular organism development;GO:0051704//multi-organism process;GO:0009791//post-embryonic development;GO:0000003//reproduction;GO:0006629//lipid metabolic process;GO:0044238//primary me…
ncbi_106375545	CHG	NC_027759.2	48446001	48446200	*	7.47556e-07	3.68932e-05	30.3175	6.97	1.91	-1.86759	4.34093e-49	7.92259e-48	Downstream2kb	LOC106375545	PREDICTED: probable alpha,alpha-trehalose-phosphate synthase [UDP-forming] 10 [Brassica napus]	Metabolism	Carbohydrate metabolism	ko00500//Starch and sucrose metabolism	K16055	GO:0043231//intracellular membrane-bounded organelle;GO:0044444//cytoplasmic part;GO:0005622//intracellular;GO:0044424//intracellular part;GO:0009536//plastid;GO:0005737//cytoplasm;GO:0044464//cell part;GO:0043226//organelle;GO:0043229//intracellular organelle;GO:0005623//cell;GO:0043227//membrane-bounded organelle	GO:0046527//glucosyltransferase activity;GO:0016791//phosphatase activity;GO:0008194//UDP-glycosyltransferase activity;GO:0016788//hydrolase activity, acting on ester bonds;GO:0016757//transferase activity, transferring glycosyl groups;GO:0016835//carbon-oxygen lyase activity;GO:0042578//phosphoric ester hydrolase activity;GO:0003824//catalytic activity;GO:0016758//transferase activity, transferr…	GO:0022414//reproductive process;GO:0009888//tissue development;GO:0009605//response to external stimulus;GO:0071704//organic substance metabolic process;GO:0006720//isoprenoid metabolic process;GO:0007275//multicellular organism development;GO:0051704//multi-organism process;GO:0009791//post-embryonic development;GO:0000003//reproduction;GO:0006629//lipid metabolic process;GO:0044238//primary me…
ncbi_106375545	CHH	NC_027759.2	48437201	48437400	*	4.55671e-32	2.57671e-29	-28.7366	6.97	1.91	-1.86759	4.34093e-49	7.92259e-48	Upstream2kb	LOC106375545	PREDICTED: probable alpha,alpha-trehalose-phosphate synthase [UDP-forming] 10 [Brassica napus]	Metabolism	Carbohydrate metabolism	ko00500//Starch and sucrose metabolism	K16055	GO:0043231//intracellular membrane-bounded organelle;GO:0044444//cytoplasmic part;GO:0005622//intracellular;GO:0044424//intracellular part;GO:0009536//plastid;GO:0005737//cytoplasm;GO:0044464//cell part;GO:0043226//organelle;GO:0043229//intracellular organelle;GO:0005623//cell;GO:0043227//membrane-bounded organelle	GO:0046527//glucosyltransferase activity;GO:0016791//phosphatase activity;GO:0008194//UDP-glycosyltransferase activity;GO:0016788//hydrolase activity, acting on ester bonds;GO:0016757//transferase activity, transferring glycosyl groups;GO:0016835//carbon-oxygen lyase activity;GO:0042578//phosphoric ester hydrolase activity;GO:0003824//catalytic activity;GO:0016758//transferase activity, transferr…	GO:0022414//reproductive process;GO:0009888//tissue development;GO:0009605//response to external stimulus;GO:0071704//organic substance metabolic process;GO:0006720//isoprenoid metabolic process;GO:0007275//multicellular organism development;GO:0051704//multi-organism process;GO:0009791//post-embryonic development;GO:0000003//reproduction;GO:0006629//lipid metabolic process;GO:0044238//primary me…
ncbi_106375545	CHH	NC_027759.2	48437301	48437500	*	3.46778e-18	6.06987e-16	-19.8468	6.97	1.91	-1.86759	4.34093e-49	7.92259e-48	Upstream2kb	LOC106375545	PREDICTED: probable alpha,alpha-trehalose-phosphate synthase [UDP-forming] 10 [Brassica napus]	Metabolism	Carbohydrate metabolism	ko00500//Starch and sucrose metabolism	K16055	GO:0043231//intracellular membrane-bounded organelle;GO:0044444//cytoplasmic part;GO:0005622//intracellular;GO:0044424//intracellular part;GO:0009536//plastid;GO:0005737//cytoplasm;GO:0044464//cell part;GO:0043226//organelle;GO:0043229//intracellular organelle;GO:0005623//cell;GO:0043227//membrane-bounded organelle	GO:0046527//glucosyltransferase activity;GO:0016791//phosphatase activity;GO:0008194//UDP-glycosyltransferase activity;GO:0016788//hydrolase activity, acting on ester bonds;GO:0016757//transferase activity, transferring glycosyl groups;GO:0016835//carbon-oxygen lyase activity;GO:0042578//phosphoric ester hydrolase activity;GO:0003824//catalytic activity;GO:0016758//transferase activity, transferr…	GO:0022414//reproductive process;GO:0009888//tissue development;GO:0009605//response to external stimulus;GO:0071704//organic substance metabolic process;GO:0006720//isoprenoid metabolic process;GO:0007275//multicellular organism development;GO:0051704//multi-organism process;GO:0009791//post-embryonic development;GO:0000003//reproduction;GO:0006629//lipid metabolic process;GO:0044238//primary me…
ncbi_106447459	CG	NC_027760.2	20268601	20268800	*	4.47751e-07	9.58014e-06	-37.2852	10.3667	25.36	1.2906	2.83113e-45	4.75314e-44	Genebody	LOC106447459	PREDICTED: mannose-1-phosphate guanylyltransferase 1 [Brassica napus]	Metabolism	Carbohydrate metabolism	ko00520//Amino sugar and nucleotide sugar metabolism;ko00051//Fructose and mannose metabolism	K00966	GO:0005623//cell;GO:0043227//membrane-bounded organelle;GO:0044464//cell part;GO:0005622//intracellular;GO:0043226//organelle;GO:0043231//intracellular membrane-bounded organelle;GO:0043229//intracellular organelle;GO:0044444//cytoplasmic part;GO:0005737//cytoplasm;GO:0044424//intracellular part	GO:0008905//mannose-phosphate guanylyltransferase activity;GO:0005488//binding;GO:0016779//nucleotidyltransferase activity;GO:0016740//transferase activity;GO:0070568//guanylyltransferase activity;GO:0003824//catalytic activity;GO:0016772//transferase activity, transferring phosphorus-containing groups	GO:0030163//protein catabolic process;GO:0043436//oxoacid metabolic process;GO:0044248//cellular catabolic process;GO:0009607//response to biotic stimulus;GO:0044238//primary metabolic process;GO:0006006//glucose metabolic process;GO:0030243//cellulose metabolic process;GO:0006082//organic acid metabolic process;GO:0005976//polysaccharide metabolic process;GO:0044262//cellular carbohydrate metabo…
ncbi_106447459	CG	NC_027760.2	20268701	20268900	*	2.09069e-08	5.4404e-07	-35.2664	10.3667	25.36	1.2906	2.83113e-45	4.75314e-44	Genebody	LOC106447459	PREDICTED: mannose-1-phosphate guanylyltransferase 1 [Brassica napus]	Metabolism	Carbohydrate metabolism	ko00520//Amino sugar and nucleotide sugar metabolism;ko00051//Fructose and mannose metabolism	K00966	GO:0005623//cell;GO:0043227//membrane-bounded organelle;GO:0044464//cell part;GO:0005622//intracellular;GO:0043226//organelle;GO:0043231//intracellular membrane-bounded organelle;GO:0043229//intracellular organelle;GO:0044444//cytoplasmic part;GO:0005737//cytoplasm;GO:0044424//intracellular part	GO:0008905//mannose-phosphate guanylyltransferase activity;GO:0005488//binding;GO:0016779//nucleotidyltransferase activity;GO:0016740//transferase activity;GO:0070568//guanylyltransferase activity;GO:0003824//catalytic activity;GO:0016772//transferase activity, transferring phosphorus-containing groups	GO:0030163//protein catabolic process;GO:0043436//oxoacid metabolic process;GO:0044248//cellular catabolic process;GO:0009607//response to biotic stimulus;GO:0044238//primary metabolic process;GO:0006006//glucose metabolic process;GO:0030243//cellulose metabolic process;GO:0006082//organic acid metabolic process;GO:0005976//polysaccharide metabolic process;GO:0044262//cellular carbohydrate metabo…
ncbi_106398178	CHH	NC_027769.2	37488701	37488900	*	2.12251e-11	1.51604e-09	17.46	23.89	133.227	2.4794	7.5081e-233	8.9141e-231	Genebody	LOC106398178	PREDICTED: endochitinase CH25-like, partial [Brassica napus]	Metabolism	Carbohydrate metabolism	ko00520//Amino sugar and nucleotide sugar metabolism	K01183	-	-	-
ncbi_106398178	CHH	NC_027769.2	37488801	37489000	*	2.36234e-21	5.74277e-19	23.595	23.89	133.227	2.4794	7.5081e-233	8.9141e-231	Genebody	LOC106398178	PREDICTED: endochitinase CH25-like, partial [Brassica napus]	Metabolism	Carbohydrate metabolism	ko00520//Amino sugar and nucleotide sugar metabolism	K01183	-	-	-
ncbi_106397509	CG	NC_027769.2	37506801	37507000	*	1.42101e-06	2.79424e-05	28.8848	4.67333	144.96	4.95506	0	0	Upstream2kb	LOC106397509	PREDICTED: endochitinase CH25-like [Brassica oleracea var. oleracea] [Brassica oleracea]	Metabolism	Carbohydrate metabolism	ko00520//Amino sugar and nucleotide sugar metabolism	K01183	-	-	-
ncbi_106405977	CG	NC_027758.2	35271201	35271400	*	0.000379873	0.00438648	35.7143	0.446667	0.906667	1.02137	0.00765073	0.0183606	Genebody	LOC106405977	PREDICTED: GDP-mannose 4,6 dehydratase 1 [Brassica rapa]	Metabolism	Carbohydrate metabolism	ko00520//Amino sugar and nucleotide sugar metabolism;ko00051//Fructose and mannose metabolism	K01711	-	GO:0003824//catalytic activity;GO:0048037//cofactor binding;GO:0016835//carbon-oxygen lyase activity;GO:0005488//binding;GO:0016829//lyase activity;GO:0016836//hydro-lyase activity	GO:1901576//organic substance biosynthetic process;GO:1901135//carbohydrate derivative metabolic process;GO:1901137//carbohydrate derivative biosynthetic process;GO:0071704//organic substance metabolic process;GO:1901360//organic cyclic compound metabolic process;GO:0034654//nucleobase-containing compound biosynthetic process;GO:0006725//cellular aromatic compound metabolic process;GO:0006807//ni…
ncbi_111197814	CHH	NC_027772.2	33854701	33854900	*	4.61835e-05	0.000767899	17.9211	3.36333	0.566667	-2.56932	1.01212e-25	1.04012e-24	Genebody	LOC111197814	PREDICTED: beta-hexosaminidase 3 isoform X2 [Brassica napus]	Metabolism	Glycan biosynthesis and metabolism;Carbohydrate metabolism	ko00520//Amino sugar and nucleotide sugar metabolism;ko00511//Other glycan degradation;ko00603//Glycosphingolipid biosynthesis - globo series;ko00531//Glycosaminoglycan degradation;ko00604//Glycosphingolipid biosynthesis - ganglio series	K12373	-	-	-
ncbi_111197814	CHH	NC_027772.2	33875401	33875600	*	1.36902e-14	1.56026e-12	-16.8241	3.36333	0.566667	-2.56932	1.01212e-25	1.04012e-24	Downstream2kb	LOC111197814	PREDICTED: beta-hexosaminidase 3 isoform X2 [Brassica napus]	Metabolism	Glycan biosynthesis and metabolism;Carbohydrate metabolism	ko00520//Amino sugar and nucleotide sugar metabolism;ko00511//Other glycan degradation;ko00603//Glycosphingolipid biosynthesis - globo series;ko00531//Glycosaminoglycan degradation;ko00604//Glycosphingolipid biosynthesis - ganglio series	K12373	-	-	-
ncbi_106368228	CHG	NC_027768.2	3987501	3987700	*	4.13948e-10	4.25467e-08	-27.3192	1.44667	6.91667	2.25734	3.3432e-34	4.36534e-33	Upstream2kb	LOC106368228	PREDICTED: UDP-arabinopyranose mutase 2 [Brassica napus]	Metabolism	Carbohydrate metabolism	ko00520//Amino sugar and nucleotide sugar metabolism	K13379	GO:0071944//cell periphery;GO:0005840//ribosome;GO:0030529//intracellular ribonucleoprotein complex;GO:0044464//cell part;GO:0043226//organelle;GO:0043229//intracellular organelle;GO:0005622//intracellular;GO:0043232//intracellular non-membrane-bounded organelle;GO:0043228//non-membrane-bounded organelle;GO:0005737//cytoplasm;GO:0044444//cytoplasmic part;GO:0043227//membrane-bounded organelle;GO:…	GO:0003824//catalytic activity;GO:0016866//intramolecular transferase activity;GO:0016853//isomerase activity	GO:0006139//nucleobase-containing compound metabolic process;GO:0050896//response to stimulus;GO:0010038//response to metal ion;GO:0006807//nitrogen compound metabolic process;GO:0006970//response to osmotic stress;GO:0009628//response to abiotic stimulus;GO:0042221//response to chemical;GO:0044767//single-organism developmental process;GO:0044264//cellular polysaccharide metabolic process;GO:004…
ncbi_106368228	CHG	NC_027768.2	3987601	3987800	*	1.95346e-05	0.000625182	-25.33	1.44667	6.91667	2.25734	3.3432e-34	4.36534e-33	Upstream2kb	LOC106368228	PREDICTED: UDP-arabinopyranose mutase 2 [Brassica napus]	Metabolism	Carbohydrate metabolism	ko00520//Amino sugar and nucleotide sugar metabolism	K13379	GO:0071944//cell periphery;GO:0005840//ribosome;GO:0030529//intracellular ribonucleoprotein complex;GO:0044464//cell part;GO:0043226//organelle;GO:0043229//intracellular organelle;GO:0005622//intracellular;GO:0043232//intracellular non-membrane-bounded organelle;GO:0043228//non-membrane-bounded organelle;GO:0005737//cytoplasm;GO:0044444//cytoplasmic part;GO:0043227//membrane-bounded organelle;GO:…	GO:0003824//catalytic activity;GO:0016866//intramolecular transferase activity;GO:0016853//isomerase activity	GO:0006139//nucleobase-containing compound metabolic process;GO:0050896//response to stimulus;GO:0010038//response to metal ion;GO:0006807//nitrogen compound metabolic process;GO:0006970//response to osmotic stress;GO:0009628//response to abiotic stimulus;GO:0042221//response to chemical;GO:0044767//single-organism developmental process;GO:0044264//cellular polysaccharide metabolic process;GO:004…
ncbi_106368228	CHH	NC_027768.2	3991401	3991600	*	6.34538e-08	2.32927e-06	-23.1528	1.44667	6.91667	2.25734	3.3432e-34	4.36534e-33	Genebody	LOC106368228	PREDICTED: UDP-arabinopyranose mutase 2 [Brassica napus]	Metabolism	Carbohydrate metabolism	ko00520//Amino sugar and nucleotide sugar metabolism	K13379	GO:0071944//cell periphery;GO:0005840//ribosome;GO:0030529//intracellular ribonucleoprotein complex;GO:0044464//cell part;GO:0043226//organelle;GO:0043229//intracellular organelle;GO:0005622//intracellular;GO:0043232//intracellular non-membrane-bounded organelle;GO:0043228//non-membrane-bounded organelle;GO:0005737//cytoplasm;GO:0044444//cytoplasmic part;GO:0043227//membrane-bounded organelle;GO:…	GO:0003824//catalytic activity;GO:0016866//intramolecular transferase activity;GO:0016853//isomerase activity	GO:0006139//nucleobase-containing compound metabolic process;GO:0050896//response to stimulus;GO:0010038//response to metal ion;GO:0006807//nitrogen compound metabolic process;GO:0006970//response to osmotic stress;GO:0009628//response to abiotic stimulus;GO:0042221//response to chemical;GO:0044767//single-organism developmental process;GO:0044264//cellular polysaccharide metabolic process;GO:004…
ncbi_106368228	CHH	NC_027768.2	3991501	3991700	*	5.59403e-17	8.54257e-15	-20.1091	1.44667	6.91667	2.25734	3.3432e-34	4.36534e-33	Genebody	LOC106368228	PREDICTED: UDP-arabinopyranose mutase 2 [Brassica napus]	Metabolism	Carbohydrate metabolism	ko00520//Amino sugar and nucleotide sugar metabolism	K13379	GO:0071944//cell periphery;GO:0005840//ribosome;GO:0030529//intracellular ribonucleoprotein complex;GO:0044464//cell part;GO:0043226//organelle;GO:0043229//intracellular organelle;GO:0005622//intracellular;GO:0043232//intracellular non-membrane-bounded organelle;GO:0043228//non-membrane-bounded organelle;GO:0005737//cytoplasm;GO:0044444//cytoplasmic part;GO:0043227//membrane-bounded organelle;GO:…	GO:0003824//catalytic activity;GO:0016866//intramolecular transferase activity;GO:0016853//isomerase activity	GO:0006139//nucleobase-containing compound metabolic process;GO:0050896//response to stimulus;GO:0010038//response to metal ion;GO:0006807//nitrogen compound metabolic process;GO:0006970//response to osmotic stress;GO:0009628//response to abiotic stimulus;GO:0042221//response to chemical;GO:0044767//single-organism developmental process;GO:0044264//cellular polysaccharide metabolic process;GO:004…

## Sheet: Table S10.9
GeneID	mC	chr	start	end	strand	pvalue	qvalue	meth.diff	NF24t1_fpkm	X17NSt1_fpkm	log2.FC.	Pvalue	FDR	position	Symbol	Description	KEGG_A_class	KEGG_B_class	Pathway	K_ID	GO.Component	GO.Function	GO.Process
ncbi_106437859	CG	NC_027759.2	11773801	11774000	*	2.12352e-12	1.35796e-10	-34.466	0.02	1.04667	5.70966	5.80952e-23	5.79249e-22	Upstream2kb	LOC106437859	acyl-CoA oxidase 5 [Arabidopsis lyrata subsp. lyrata] [Arabidopsis lyrata]	Metabolism;Cellular Processes	Lipid metabolism;Global and Overview;Transport and catabolism	ko04146//Peroxisome;ko01212//Fatty acid metabolism;ko00071//Fatty acid degradation;ko01040//Biosynthesis of unsaturated fatty acids;ko00592//alpha-Linolenic acid metabolism	K00232	GO:0005622//intracellular;GO:0043231//intracellular membrane-bounded organelle;GO:0005623//cell;GO:0005737//cytoplasm;GO:0044444//cytoplasmic part;GO:0043226//organelle;GO:0043227//membrane-bounded organelle;GO:0044424//intracellular part;GO:0042579//microbody;GO:0043229//intracellular organelle;GO:0044464//cell part	GO:1901363//heterocyclic compound binding;GO:0005488//binding;GO:0097159//organic cyclic compound binding;GO:0003824//catalytic activity;GO:0016627//oxidoreductase activity, acting on the CH-CH group of donors;GO:0000166//nucleotide binding;GO:0016634//oxidoreductase activity, acting on the CH-CH group of donors, oxygen as acceptor;GO:0016491//oxidoreductase activity;GO:0036094//small molecule bi…	GO:0044699//single-organism process;GO:0051704//multi-organism process;GO:0009056//catabolic process;GO:0046395//carboxylic acid catabolic process;GO:0043436//oxoacid metabolic process;GO:0009694//jasmonic acid metabolic process;GO:0044238//primary metabolic process;GO:0044707//single-multicellular organism process;GO:0044242//cellular lipid catabolic process;GO:0008152//metabolic process;GO:0009…
ncbi_106388861	CHH	ps04	2743201	2743400	*	1.23885e-48	4.33804e-45	40.1489	7.15333	27.8767	1.96237	1.055e-105	4.6262e-104	Downstream2kb	LOC106388861	PREDICTED: phytanoyl-CoA dioxygenase-like [Brassica napus]	Cellular Processes	Transport and catabolism	ko04146//Peroxisome	K00477	-	-	-
ncbi_106388861	CHH	ps04	2743301	2743500	*	7.77262e-62	5.72702e-58	37.0423	7.15333	27.8767	1.96237	1.055e-105	4.6262e-104	Downstream2kb	LOC106388861	PREDICTED: phytanoyl-CoA dioxygenase-like [Brassica napus]	Cellular Processes	Transport and catabolism	ko04146//Peroxisome	K00477	-	-	-
ncbi_106388861	CHH	ps04	2743401	2743600	*	1.18387e-22	5.6438e-20	30.8485	7.15333	27.8767	1.96237	1.055e-105	4.6262e-104	Downstream2kb	LOC106388861	PREDICTED: phytanoyl-CoA dioxygenase-like [Brassica napus]	Cellular Processes	Transport and catabolism	ko04146//Peroxisome	K00477	-	-	-
ncbi_106439758	CG	NC_027759.2	32175601	32175800	*	4.47696e-37	1.60909e-34	90.4255	393.023	157.373	-1.32042	2.5228e-248	3.7109e-246	Upstream2kb	LOC106439758	PREDICTED: serine--glyoxylate aminotransferase-like isoform X1 [Brassica napus]	Cellular Processes;Metabolism	Carbohydrate metabolism;Amino acid metabolism;Global and Overview;Transport and catabolism	ko01200//Carbon metabolism;ko04146//Peroxisome;ko00630//Glyoxylate and dicarboxylate metabolism;ko00260//Glycine, serine and threonine metabolism;ko00250//Alanine, aspartate and glutamate metabolism	K00830	GO:0005622//intracellular;GO:0043227//membrane-bounded organelle;GO:0009536//plastid;GO:0016020//membrane;GO:0044444//cytoplasmic part;GO:0043226//organelle;GO:0005623//cell;GO:0043229//intracellular organelle;GO:0044464//cell part;GO:0044446//intracellular organelle part;GO:0005737//cytoplasm;GO:0009532//plastid stroma;GO:0042579//microbody;GO:0044422//organelle part;GO:0005576//extracellular re…	GO:0016740//transferase activity;GO:0003824//catalytic activity;GO:0008483//transaminase activity;GO:0016769//transferase activity, transferring nitrogenous groups	GO:0051234//establishment of localization;GO:0044765//single-organism transport;GO:0044699//single-organism process;GO:0006950//response to stress;GO:0010033//response to organic substance;GO:1901700//response to oxygen-containing compound;GO:0044763//single-organism cellular process;GO:0006812//cation transport;GO:0009628//response to abiotic stimulus;GO:0009746//response to hexose;GO:0044237//c…
ncbi_106439758	CHH	NC_027759.2	32175501	32175700	*	1.17629e-40	2.48713e-37	20.5819	393.023	157.373	-1.32042	2.5228e-248	3.7109e-246	Upstream2kb	LOC106439758	PREDICTED: serine--glyoxylate aminotransferase-like isoform X1 [Brassica napus]	Cellular Processes;Metabolism	Carbohydrate metabolism;Amino acid metabolism;Global and Overview;Transport and catabolism	ko01200//Carbon metabolism;ko04146//Peroxisome;ko00630//Glyoxylate and dicarboxylate metabolism;ko00260//Glycine, serine and threonine metabolism;ko00250//Alanine, aspartate and glutamate metabolism	K00830	GO:0005622//intracellular;GO:0043227//membrane-bounded organelle;GO:0009536//plastid;GO:0016020//membrane;GO:0044444//cytoplasmic part;GO:0043226//organelle;GO:0005623//cell;GO:0043229//intracellular organelle;GO:0044464//cell part;GO:0044446//intracellular organelle part;GO:0005737//cytoplasm;GO:0009532//plastid stroma;GO:0042579//microbody;GO:0044422//organelle part;GO:0005576//extracellular re…	GO:0016740//transferase activity;GO:0003824//catalytic activity;GO:0008483//transaminase activity;GO:0016769//transferase activity, transferring nitrogenous groups	GO:0051234//establishment of localization;GO:0044765//single-organism transport;GO:0044699//single-organism process;GO:0006950//response to stress;GO:0010033//response to organic substance;GO:1901700//response to oxygen-containing compound;GO:0044763//single-organism cellular process;GO:0006812//cation transport;GO:0009628//response to abiotic stimulus;GO:0009746//response to hexose;GO:0044237//c…
ncbi_106439758	CHH	NC_027759.2	32175601	32175800	*	1.48626e-49	5.49543e-46	26.6238	393.023	157.373	-1.32042	2.5228e-248	3.7109e-246	Upstream2kb	LOC106439758	PREDICTED: serine--glyoxylate aminotransferase-like isoform X1 [Brassica napus]	Cellular Processes;Metabolism	Carbohydrate metabolism;Amino acid metabolism;Global and Overview;Transport and catabolism	ko01200//Carbon metabolism;ko04146//Peroxisome;ko00630//Glyoxylate and dicarboxylate metabolism;ko00260//Glycine, serine and threonine metabolism;ko00250//Alanine, aspartate and glutamate metabolism	K00830	GO:0005622//intracellular;GO:0043227//membrane-bounded organelle;GO:0009536//plastid;GO:0016020//membrane;GO:0044444//cytoplasmic part;GO:0043226//organelle;GO:0005623//cell;GO:0043229//intracellular organelle;GO:0044464//cell part;GO:0044446//intracellular organelle part;GO:0005737//cytoplasm;GO:0009532//plastid stroma;GO:0042579//microbody;GO:0044422//organelle part;GO:0005576//extracellular re…	GO:0016740//transferase activity;GO:0003824//catalytic activity;GO:0008483//transaminase activity;GO:0016769//transferase activity, transferring nitrogenous groups	GO:0051234//establishment of localization;GO:0044765//single-organism transport;GO:0044699//single-organism process;GO:0006950//response to stress;GO:0010033//response to organic substance;GO:1901700//response to oxygen-containing compound;GO:0044763//single-organism cellular process;GO:0006812//cation transport;GO:0009628//response to abiotic stimulus;GO:0009746//response to hexose;GO:0044237//c…
ncbi_106439758	CHH	NC_027759.2	32179401	32179600	*	8.58221e-06	0.00021024	-21.5095	393.023	157.373	-1.32042	2.5228e-248	3.7109e-246	Downstream2kb	LOC106439758	PREDICTED: serine--glyoxylate aminotransferase-like isoform X1 [Brassica napus]	Cellular Processes;Metabolism	Carbohydrate metabolism;Amino acid metabolism;Global and Overview;Transport and catabolism	ko01200//Carbon metabolism;ko04146//Peroxisome;ko00630//Glyoxylate and dicarboxylate metabolism;ko00260//Glycine, serine and threonine metabolism;ko00250//Alanine, aspartate and glutamate metabolism	K00830	GO:0005622//intracellular;GO:0043227//membrane-bounded organelle;GO:0009536//plastid;GO:0016020//membrane;GO:0044444//cytoplasmic part;GO:0043226//organelle;GO:0005623//cell;GO:0043229//intracellular organelle;GO:0044464//cell part;GO:0044446//intracellular organelle part;GO:0005737//cytoplasm;GO:0009532//plastid stroma;GO:0042579//microbody;GO:0044422//organelle part;GO:0005576//extracellular re…	GO:0016740//transferase activity;GO:0003824//catalytic activity;GO:0008483//transaminase activity;GO:0016769//transferase activity, transferring nitrogenous groups	GO:0051234//establishment of localization;GO:0044765//single-organism transport;GO:0044699//single-organism process;GO:0006950//response to stress;GO:0010033//response to organic substance;GO:1901700//response to oxygen-containing compound;GO:0044763//single-organism cellular process;GO:0006812//cation transport;GO:0009628//response to abiotic stimulus;GO:0009746//response to hexose;GO:0044237//c…
ncbi_106438413	CG	NC_027759.2	16322901	16323100	*	2.44006e-05	0.000484622	35	9.20333	25.87	1.49105	5.1355e-56	1.11775e-54	Genebody	LOC106438413	PREDICTED: hydroxymethylglutaryl-CoA lyase, mitochondrial isoform X1 [Brassica rapa]	Cellular Processes;Metabolism	Amino acid metabolism;Transport and catabolism;Lipid metabolism;Carbohydrate metabolism	ko04146//Peroxisome;ko00280//Valine, leucine and isoleucine degradation;ko00650//Butanoate metabolism;ko00072//Synthesis and degradation of ketone bodies	K01640	GO:0044424//intracellular part;GO:0044446//intracellular organelle part;GO:0043227//membrane-bounded organelle;GO:0044429//mitochondrial part;GO:0043229//intracellular organelle;GO:0044464//cell part;GO:0005737//cytoplasm;GO:0044422//organelle part;GO:0043231//intracellular membrane-bounded organelle;GO:0005623//cell;GO:0005622//intracellular;GO:0044444//cytoplasmic part;GO:0005739//mitochondrion…	GO:0016833//oxo-acid-lyase activity;GO:0016830//carbon-carbon lyase activity;GO:0003824//catalytic activity;GO:0016829//lyase activity	GO:0071704//organic substance metabolic process;GO:0044281//small molecule metabolic process;GO:0009987//cellular process;GO:0006520//cellular amino acid metabolic process;GO:0043436//oxoacid metabolic process;GO:0006807//nitrogen compound metabolic process;GO:0019752//carboxylic acid metabolic process;GO:0008152//metabolic process;GO:0044710//single-organism metabolic process;GO:0044699//single-…
ncbi_106427580	CG	NC_027770.2	24643901	24644100	*	1.6909e-16	1.63251e-14	-26.2012	0.49	0.176667	-1.47175	0.0076018	0.0186615	Downstream2kb	LOC106427580	PREDICTED: hydroxymethylglutaryl-CoA lyase, mitochondrial-like [Brassica napus]	Cellular Processes;Metabolism	Amino acid metabolism;Transport and catabolism;Lipid metabolism;Carbohydrate metabolism	ko04146//Peroxisome;ko00280//Valine, leucine and isoleucine degradation;ko00650//Butanoate metabolism;ko00072//Synthesis and degradation of ketone bodies	K01640	GO:0043226//organelle;GO:0005737//cytoplasm;GO:0043231//intracellular membrane-bounded organelle;GO:0005739//mitochondrion;GO:0044424//intracellular part;GO:0043227//membrane-bounded organelle;GO:0043229//intracellular organelle;GO:0005623//cell;GO:0005622//intracellular;GO:0044464//cell part;GO:0044444//cytoplasmic part	GO:0016829//lyase activity;GO:0003824//catalytic activity;GO:0016830//carbon-carbon lyase activity;GO:0016833//oxo-acid-lyase activity	-
ncbi_106427580	CHG	NC_027770.2	24643901	24644100	*	1.37616e-07	1.05983e-05	-31.4031	0.49	0.176667	-1.47175	0.0076018	0.0186615	Downstream2kb	LOC106427580	PREDICTED: hydroxymethylglutaryl-CoA lyase, mitochondrial-like [Brassica napus]	Cellular Processes;Metabolism	Amino acid metabolism;Transport and catabolism;Lipid metabolism;Carbohydrate metabolism	ko04146//Peroxisome;ko00280//Valine, leucine and isoleucine degradation;ko00650//Butanoate metabolism;ko00072//Synthesis and degradation of ketone bodies	K01640	GO:0043226//organelle;GO:0005737//cytoplasm;GO:0043231//intracellular membrane-bounded organelle;GO:0005739//mitochondrion;GO:0044424//intracellular part;GO:0043227//membrane-bounded organelle;GO:0043229//intracellular organelle;GO:0005623//cell;GO:0005622//intracellular;GO:0044464//cell part;GO:0044444//cytoplasmic part	GO:0016829//lyase activity;GO:0003824//catalytic activity;GO:0016830//carbon-carbon lyase activity;GO:0016833//oxo-acid-lyase activity	-
ncbi_106392332	CG	NC_027757.2	31524701	31524900	*	2.92577e-05	0.000569879	-35.4497	16.02	47.29	1.56166	4.91377e-94	1.88878e-92	Upstream2kb	LOC106392332	PREDICTED: long chain acyl-CoA synthetase 1 [Brassica rapa]	Cellular Processes;Metabolism	Transport and catabolism;Global and Overview;Lipid metabolism	ko04146//Peroxisome;ko01212//Fatty acid metabolism;ko00071//Fatty acid degradation;ko00061//Fatty acid biosynthesis	K01897	GO:0043227//membrane-bounded organelle;GO:0043229//intracellular organelle;GO:0005622//intracellular;GO:0044464//cell part;GO:0044424//intracellular part;GO:0043226//organelle;GO:0005623//cell;GO:0043231//intracellular membrane-bounded organelle	GO:0016877//ligase activity, forming carbon-sulfur bonds;GO:0032549//ribonucleoside binding;GO:0036094//small molecule binding;GO:0015645//fatty acid ligase activity;GO:0005488//binding;GO:0001883//purine nucleoside binding;GO:0097367//carbohydrate derivative binding;GO:1901363//heterocyclic compound binding;GO:0016874//ligase activity;GO:0003824//catalytic activity;GO:0032550//purine ribonucleos…	GO:0043170//macromolecule metabolic process;GO:0009653//anatomical structure morphogenesis;GO:0002376//immune system process;GO:0044763//single-organism cellular process;GO:0098542//defense response to other organism;GO:0006950//response to stress;GO:0044255//cellular lipid metabolic process;GO:0044707//single-multicellular organism process;GO:0009814//defense response, incompatible interaction;G…
ncbi_106392332	CG	NC_027757.2	31525801	31526000	*	0.000495923	0.00668191	-25.3309	16.02	47.29	1.56166	4.91377e-94	1.88878e-92	Upstream2kb	LOC106392332	PREDICTED: long chain acyl-CoA synthetase 1 [Brassica rapa]	Cellular Processes;Metabolism	Transport and catabolism;Global and Overview;Lipid metabolism	ko04146//Peroxisome;ko01212//Fatty acid metabolism;ko00071//Fatty acid degradation;ko00061//Fatty acid biosynthesis	K01897	GO:0043227//membrane-bounded organelle;GO:0043229//intracellular organelle;GO:0005622//intracellular;GO:0044464//cell part;GO:0044424//intracellular part;GO:0043226//organelle;GO:0005623//cell;GO:0043231//intracellular membrane-bounded organelle	GO:0016877//ligase activity, forming carbon-sulfur bonds;GO:0032549//ribonucleoside binding;GO:0036094//small molecule binding;GO:0015645//fatty acid ligase activity;GO:0005488//binding;GO:0001883//purine nucleoside binding;GO:0097367//carbohydrate derivative binding;GO:1901363//heterocyclic compound binding;GO:0016874//ligase activity;GO:0003824//catalytic activity;GO:0032550//purine ribonucleos…	GO:0043170//macromolecule metabolic process;GO:0009653//anatomical structure morphogenesis;GO:0002376//immune system process;GO:0044763//single-organism cellular process;GO:0098542//defense response to other organism;GO:0006950//response to stress;GO:0044255//cellular lipid metabolic process;GO:0044707//single-multicellular organism process;GO:0009814//defense response, incompatible interaction;G…
ncbi_106445973	CG	ps05	7295501	7295700	*	0.000252283	0.00375087	26.8156	6.14	14.56	1.2457	6.80222e-46	1.23714e-44	Upstream2kb	LOC106445973	PREDICTED: 2-hydroxyacyl-CoA lyase [Brassica napus]	Cellular Processes	Transport and catabolism	ko04146//Peroxisome	K12261	GO:0005623//cell;GO:0009536//plastid;GO:0043226//organelle;GO:0005622//intracellular;GO:0044464//cell part;GO:0043227//membrane-bounded organelle;GO:0043231//intracellular membrane-bounded organelle;GO:0044444//cytoplasmic part;GO:0043229//intracellular organelle;GO:0005737//cytoplasm;GO:0044424//intracellular part	GO:0016829//lyase activity;GO:0036094//small molecule binding;GO:0003824//catalytic activity;GO:0016830//carbon-carbon lyase activity;GO:0019842//vitamin binding;GO:0005488//binding;GO:0016831//carboxy-lyase activity	GO:0044238//primary metabolic process;GO:0071704//organic substance metabolic process;GO:0006520//cellular amino acid metabolic process;GO:0044281//small molecule metabolic process;GO:0044699//single-organism process;GO:1901564//organonitrogen compound metabolic process;GO:0008152//metabolic process;GO:0006725//cellular aromatic compound metabolic process;GO:0009072//aromatic amino acid family me…
ncbi_106367410	CG	NC_027765.2	17339401	17339600	*	2.90927e-64	3.45753e-61	-97.4359	0.643333	4.07333	2.66257	4.33542e-20	3.90294e-19	Downstream2kb	LOC106367410	peroxisome biogenesis protein 7-like [Brassica napus]	Cellular Processes	Transport and catabolism	ko04146//Peroxisome	K13341	GO:0044439//peroxisomal part;GO:0044422//organelle part;GO:0005623//cell;GO:0042579//microbody;GO:0005777//peroxisome;GO:0043226//organelle;GO:0044464//cell part;GO:0044424//intracellular part;GO:1990234//transferase complex;GO:0005622//intracellular;GO:0043234//protein complex;GO:0000151//ubiquitin ligase complex;GO:0043231//intracellular membrane-bounded organelle;GO:0032991//macromolecular com…	GO:0005488//binding	GO:0072594//establishment of protein localization to organelle;GO:0006082//organic acid metabolic process;GO:1902578//single-organism localization;GO:0019752//carboxylic acid metabolic process;GO:0033036//macromolecule localization;GO:0016054//organic acid catabolic process;GO:0016042//lipid catabolic process;GO:0006996//organelle organization;GO:0044710//single-organism metabolic process;GO:0044…
ncbi_106367410	CG	NC_027765.2	17339501	17339700	*	2.38357e-60	2.44039e-57	-97.2028	0.643333	4.07333	2.66257	4.33542e-20	3.90294e-19	Downstream2kb	LOC106367410	peroxisome biogenesis protein 7-like [Brassica napus]	Cellular Processes	Transport and catabolism	ko04146//Peroxisome	K13341	GO:0044439//peroxisomal part;GO:0044422//organelle part;GO:0005623//cell;GO:0042579//microbody;GO:0005777//peroxisome;GO:0043226//organelle;GO:0044464//cell part;GO:0044424//intracellular part;GO:1990234//transferase complex;GO:0005622//intracellular;GO:0043234//protein complex;GO:0000151//ubiquitin ligase complex;GO:0043231//intracellular membrane-bounded organelle;GO:0032991//macromolecular com…	GO:0005488//binding	GO:0072594//establishment of protein localization to organelle;GO:0006082//organic acid metabolic process;GO:1902578//single-organism localization;GO:0019752//carboxylic acid metabolic process;GO:0033036//macromolecule localization;GO:0016054//organic acid catabolic process;GO:0016042//lipid catabolic process;GO:0006996//organelle organization;GO:0044710//single-organism metabolic process;GO:0044…
ncbi_106367410	CHG	NC_027765.2	17339301	17339500	*	2.369e-28	3.33e-25	-48.2965	0.643333	4.07333	2.66257	4.33542e-20	3.90294e-19	Downstream2kb	LOC106367410	peroxisome biogenesis protein 7-like [Brassica napus]	Cellular Processes	Transport and catabolism	ko04146//Peroxisome	K13341	GO:0044439//peroxisomal part;GO:0044422//organelle part;GO:0005623//cell;GO:0042579//microbody;GO:0005777//peroxisome;GO:0043226//organelle;GO:0044464//cell part;GO:0044424//intracellular part;GO:1990234//transferase complex;GO:0005622//intracellular;GO:0043234//protein complex;GO:0000151//ubiquitin ligase complex;GO:0043231//intracellular membrane-bounded organelle;GO:0032991//macromolecular com…	GO:0005488//binding	GO:0072594//establishment of protein localization to organelle;GO:0006082//organic acid metabolic process;GO:1902578//single-organism localization;GO:0019752//carboxylic acid metabolic process;GO:0033036//macromolecule localization;GO:0016054//organic acid catabolic process;GO:0016042//lipid catabolic process;GO:0006996//organelle organization;GO:0044710//single-organism metabolic process;GO:0044…
ncbi_106367410	CHG	NC_027765.2	17339401	17339600	*	5.58575e-37	1.51605e-33	-49.9206	0.643333	4.07333	2.66257	4.33542e-20	3.90294e-19	Downstream2kb	LOC106367410	peroxisome biogenesis protein 7-like [Brassica napus]	Cellular Processes	Transport and catabolism	ko04146//Peroxisome	K13341	GO:0044439//peroxisomal part;GO:0044422//organelle part;GO:0005623//cell;GO:0042579//microbody;GO:0005777//peroxisome;GO:0043226//organelle;GO:0044464//cell part;GO:0044424//intracellular part;GO:1990234//transferase complex;GO:0005622//intracellular;GO:0043234//protein complex;GO:0000151//ubiquitin ligase complex;GO:0043231//intracellular membrane-bounded organelle;GO:0032991//macromolecular com…	GO:0005488//binding	GO:0072594//establishment of protein localization to organelle;GO:0006082//organic acid metabolic process;GO:1902578//single-organism localization;GO:0019752//carboxylic acid metabolic process;GO:0033036//macromolecule localization;GO:0016054//organic acid catabolic process;GO:0016042//lipid catabolic process;GO:0006996//organelle organization;GO:0044710//single-organism metabolic process;GO:0044…

## Sheet: Table S10.10
GeneID	mC	chr	start	end	strand	pvalue	qvalue	meth.diff	NF24t2_fpkm	X17NSt2_fpkm	log2.FC.	Pvalue	FDR	position	Symbol	Description	KEGG_A_class	KEGG_B_class	Pathway	K_ID	GO.Component	GO.Function	GO.Process
ncbi_106437859	CG	NC_027759.2	11773801	11774000	*	7.70757e-10	2.40518e-08	-25.5061	0.0833333	0.736667	3.14405	9.68218e-10	4.89926e-09	Upstream2kb	LOC106437859	acyl-CoA oxidase 5 [Arabidopsis lyrata subsp. lyrata] [Arabidopsis lyrata]	Metabolism;Cellular Processes	Lipid metabolism;Global and Overview;Transport and catabolism	ko04146//Peroxisome;ko01212//Fatty acid metabolism;ko00071//Fatty acid degradation;ko01040//Biosynthesis of unsaturated fatty acids;ko00592//alpha-Linolenic acid metabolism	K00232	GO:0005622//intracellular;GO:0043231//intracellular membrane-bounded organelle;GO:0005623//cell;GO:0005737//cytoplasm;GO:0044444//cytoplasmic part;GO:0043226//organelle;GO:0043227//membrane-bounded organelle;GO:0044424//intracellular part;GO:0042579//microbody;GO:0043229//intracellular organelle;GO:0044464//cell part	GO:1901363//heterocyclic compound binding;GO:0005488//binding;GO:0097159//organic cyclic compound binding;GO:0003824//catalytic activity;GO:0016627//oxidoreductase activity, acting on the CH-CH group of donors;GO:0000166//nucleotide binding;GO:0016634//oxidoreductase activity, acting on the CH-CH group of donors, oxygen as acceptor;GO:0016491//oxidoreductase activity;GO:0036094//small molecule bi…	GO:0044699//single-organism process;GO:0051704//multi-organism process;GO:0009056//catabolic process;GO:0046395//carboxylic acid catabolic process;GO:0043436//oxoacid metabolic process;GO:0009694//jasmonic acid metabolic process;GO:0044238//primary metabolic process;GO:0044707//single-multicellular organism process;GO:0044242//cellular lipid catabolic process;GO:0008152//metabolic process;GO:0009…
ncbi_106437859	CHG	NC_027759.2	11773801	11774000	*	4.79138e-15	1.07239e-12	-31.0714	0.0833333	0.736667	3.14405	9.68218e-10	4.89926e-09	Upstream2kb	LOC106437859	acyl-CoA oxidase 5 [Arabidopsis lyrata subsp. lyrata] [Arabidopsis lyrata]	Metabolism;Cellular Processes	Lipid metabolism;Global and Overview;Transport and catabolism	ko04146//Peroxisome;ko01212//Fatty acid metabolism;ko00071//Fatty acid degradation;ko01040//Biosynthesis of unsaturated fatty acids;ko00592//alpha-Linolenic acid metabolism	K00232	GO:0005622//intracellular;GO:0043231//intracellular membrane-bounded organelle;GO:0005623//cell;GO:0005737//cytoplasm;GO:0044444//cytoplasmic part;GO:0043226//organelle;GO:0043227//membrane-bounded organelle;GO:0044424//intracellular part;GO:0042579//microbody;GO:0043229//intracellular organelle;GO:0044464//cell part	GO:1901363//heterocyclic compound binding;GO:0005488//binding;GO:0097159//organic cyclic compound binding;GO:0003824//catalytic activity;GO:0016627//oxidoreductase activity, acting on the CH-CH group of donors;GO:0000166//nucleotide binding;GO:0016634//oxidoreductase activity, acting on the CH-CH group of donors, oxygen as acceptor;GO:0016491//oxidoreductase activity;GO:0036094//small molecule bi…	GO:0044699//single-organism process;GO:0051704//multi-organism process;GO:0009056//catabolic process;GO:0046395//carboxylic acid catabolic process;GO:0043436//oxoacid metabolic process;GO:0009694//jasmonic acid metabolic process;GO:0044238//primary metabolic process;GO:0044707//single-multicellular organism process;GO:0044242//cellular lipid catabolic process;GO:0008152//metabolic process;GO:0009…
ncbi_106388861	CHH	ps04	2743201	2743400	*	6.0736e-57	1.34444e-53	35.3202	23.1067	50.3933	1.12492	5.81063e-55	1.1837e-53	Downstream2kb	LOC106388861	PREDICTED: phytanoyl-CoA dioxygenase-like [Brassica napus]	Cellular Processes	Transport and catabolism	ko04146//Peroxisome	K00477	-	-	-
ncbi_106388861	CHH	ps04	2743301	2743500	*	8.14718e-80	4.40312e-76	30.5147	23.1067	50.3933	1.12492	5.81063e-55	1.1837e-53	Downstream2kb	LOC106388861	PREDICTED: phytanoyl-CoA dioxygenase-like [Brassica napus]	Cellular Processes	Transport and catabolism	ko04146//Peroxisome	K00477	-	-	-
ncbi_106388861	CHH	ps04	2743401	2743600	*	2.33271e-38	1.98195e-35	20.9021	23.1067	50.3933	1.12492	5.81063e-55	1.1837e-53	Downstream2kb	LOC106388861	PREDICTED: phytanoyl-CoA dioxygenase-like [Brassica napus]	Cellular Processes	Transport and catabolism	ko04146//Peroxisome	K00477	-	-	-
ncbi_106439758	CG	NC_027759.2	32175601	32175800	*	1.44245e-58	6.33419e-56	90.4255	339.86	98.88	-1.78119	0	0	Upstream2kb	LOC106439758	PREDICTED: serine--glyoxylate aminotransferase-like isoform X1 [Brassica napus]	Cellular Processes;Metabolism	Carbohydrate metabolism;Amino acid metabolism;Global and Overview;Transport and catabolism	ko01200//Carbon metabolism;ko04146//Peroxisome;ko00630//Glyoxylate and dicarboxylate metabolism;ko00260//Glycine, serine and threonine metabolism;ko00250//Alanine, aspartate and glutamate metabolism	K00830	GO:0005622//intracellular;GO:0043227//membrane-bounded organelle;GO:0009536//plastid;GO:0016020//membrane;GO:0044444//cytoplasmic part;GO:0043226//organelle;GO:0005623//cell;GO:0043229//intracellular organelle;GO:0044464//cell part;GO:0044446//intracellular organelle part;GO:0005737//cytoplasm;GO:0009532//plastid stroma;GO:0042579//microbody;GO:0044422//organelle part;GO:0005576//extracellular re…	GO:0016740//transferase activity;GO:0003824//catalytic activity;GO:0008483//transaminase activity;GO:0016769//transferase activity, transferring nitrogenous groups	GO:0051234//establishment of localization;GO:0044765//single-organism transport;GO:0044699//single-organism process;GO:0006950//response to stress;GO:0010033//response to organic substance;GO:1901700//response to oxygen-containing compound;GO:0044763//single-organism cellular process;GO:0006812//cation transport;GO:0009628//response to abiotic stimulus;GO:0009746//response to hexose;GO:0044237//c…
ncbi_106439758	CHH	NC_027759.2	32175501	32175700	*	1.11742e-86	7.86117e-83	23.7927	339.86	98.88	-1.78119	0	0	Upstream2kb	LOC106439758	PREDICTED: serine--glyoxylate aminotransferase-like isoform X1 [Brassica napus]	Cellular Processes;Metabolism	Carbohydrate metabolism;Amino acid metabolism;Global and Overview;Transport and catabolism	ko01200//Carbon metabolism;ko04146//Peroxisome;ko00630//Glyoxylate and dicarboxylate metabolism;ko00260//Glycine, serine and threonine metabolism;ko00250//Alanine, aspartate and glutamate metabolism	K00830	GO:0005622//intracellular;GO:0043227//membrane-bounded organelle;GO:0009536//plastid;GO:0016020//membrane;GO:0044444//cytoplasmic part;GO:0043226//organelle;GO:0005623//cell;GO:0043229//intracellular organelle;GO:0044464//cell part;GO:0044446//intracellular organelle part;GO:0005737//cytoplasm;GO:0009532//plastid stroma;GO:0042579//microbody;GO:0044422//organelle part;GO:0005576//extracellular re…	GO:0016740//transferase activity;GO:0003824//catalytic activity;GO:0008483//transaminase activity;GO:0016769//transferase activity, transferring nitrogenous groups	GO:0051234//establishment of localization;GO:0044765//single-organism transport;GO:0044699//single-organism process;GO:0006950//response to stress;GO:0010033//response to organic substance;GO:1901700//response to oxygen-containing compound;GO:0044763//single-organism cellular process;GO:0006812//cation transport;GO:0009628//response to abiotic stimulus;GO:0009746//response to hexose;GO:0044237//c…
ncbi_106439758	CHH	NC_027759.2	32175601	32175800	*	1.7517e-106	2.2106e-102	30.3947	339.86	98.88	-1.78119	0	0	Upstream2kb	LOC106439758	PREDICTED: serine--glyoxylate aminotransferase-like isoform X1 [Brassica napus]	Cellular Processes;Metabolism	Carbohydrate metabolism;Amino acid metabolism;Global and Overview;Transport and catabolism	ko01200//Carbon metabolism;ko04146//Peroxisome;ko00630//Glyoxylate and dicarboxylate metabolism;ko00260//Glycine, serine and threonine metabolism;ko00250//Alanine, aspartate and glutamate metabolism	K00830	GO:0005622//intracellular;GO:0043227//membrane-bounded organelle;GO:0009536//plastid;GO:0016020//membrane;GO:0044444//cytoplasmic part;GO:0043226//organelle;GO:0005623//cell;GO:0043229//intracellular organelle;GO:0044464//cell part;GO:0044446//intracellular organelle part;GO:0005737//cytoplasm;GO:0009532//plastid stroma;GO:0042579//microbody;GO:0044422//organelle part;GO:0005576//extracellular re…	GO:0016740//transferase activity;GO:0003824//catalytic activity;GO:0008483//transaminase activity;GO:0016769//transferase activity, transferring nitrogenous groups	GO:0051234//establishment of localization;GO:0044765//single-organism transport;GO:0044699//single-organism process;GO:0006950//response to stress;GO:0010033//response to organic substance;GO:1901700//response to oxygen-containing compound;GO:0044763//single-organism cellular process;GO:0006812//cation transport;GO:0009628//response to abiotic stimulus;GO:0009746//response to hexose;GO:0044237//c…
ncbi_106438413	CG	NC_027759.2	16322901	16323100	*	3.1708e-07	6.94427e-06	45.283	10.2433	26.8467	1.39006	8.68193e-63	2.02641e-61	Genebody	LOC106438413	PREDICTED: hydroxymethylglutaryl-CoA lyase, mitochondrial isoform X1 [Brassica rapa]	Cellular Processes;Metabolism	Amino acid metabolism;Transport and catabolism;Lipid metabolism;Carbohydrate metabolism	ko04146//Peroxisome;ko00280//Valine, leucine and isoleucine degradation;ko00650//Butanoate metabolism;ko00072//Synthesis and degradation of ketone bodies	K01640	GO:0044424//intracellular part;GO:0044446//intracellular organelle part;GO:0043227//membrane-bounded organelle;GO:0044429//mitochondrial part;GO:0043229//intracellular organelle;GO:0044464//cell part;GO:0005737//cytoplasm;GO:0044422//organelle part;GO:0043231//intracellular membrane-bounded organelle;GO:0005623//cell;GO:0005622//intracellular;GO:0044444//cytoplasmic part;GO:0005739//mitochondrion…	GO:0016833//oxo-acid-lyase activity;GO:0016830//carbon-carbon lyase activity;GO:0003824//catalytic activity;GO:0016829//lyase activity	GO:0071704//organic substance metabolic process;GO:0044281//small molecule metabolic process;GO:0009987//cellular process;GO:0006520//cellular amino acid metabolic process;GO:0043436//oxoacid metabolic process;GO:0006807//nitrogen compound metabolic process;GO:0019752//carboxylic acid metabolic process;GO:0008152//metabolic process;GO:0044710//single-organism metabolic process;GO:0044699//single-…
ncbi_106427580	CHH	NC_027770.2	24645601	24645800	*	4.82711e-21	1.13847e-18	19.2614	0.423333	0.0633333	-2.74076	0.000566746	0.001645	Genebody	LOC106427580	PREDICTED: hydroxymethylglutaryl-CoA lyase, mitochondrial-like [Brassica napus]	Cellular Processes;Metabolism	Amino acid metabolism;Transport and catabolism;Lipid metabolism;Carbohydrate metabolism	ko04146//Peroxisome;ko00280//Valine, leucine and isoleucine degradation;ko00650//Butanoate metabolism;ko00072//Synthesis and degradation of ketone bodies	K01640	GO:0043226//organelle;GO:0005737//cytoplasm;GO:0043231//intracellular membrane-bounded organelle;GO:0005739//mitochondrion;GO:0044424//intracellular part;GO:0043227//membrane-bounded organelle;GO:0043229//intracellular organelle;GO:0005623//cell;GO:0005622//intracellular;GO:0044464//cell part;GO:0044444//cytoplasmic part	GO:0016829//lyase activity;GO:0003824//catalytic activity;GO:0016830//carbon-carbon lyase activity;GO:0016833//oxo-acid-lyase activity	-
ncbi_106427580	CHH	NC_027770.2	24645601	24645800	*	4.82711e-21	1.13847e-18	19.2614	0.423333	0.0633333	-2.74076	0.000566746	0.001645	Downstream2kb	LOC106427580	PREDICTED: hydroxymethylglutaryl-CoA lyase, mitochondrial-like [Brassica napus]	Cellular Processes;Metabolism	Amino acid metabolism;Transport and catabolism;Lipid metabolism;Carbohydrate metabolism	ko04146//Peroxisome;ko00280//Valine, leucine and isoleucine degradation;ko00650//Butanoate metabolism;ko00072//Synthesis and degradation of ketone bodies	K01640	GO:0043226//organelle;GO:0005737//cytoplasm;GO:0043231//intracellular membrane-bounded organelle;GO:0005739//mitochondrion;GO:0044424//intracellular part;GO:0043227//membrane-bounded organelle;GO:0043229//intracellular organelle;GO:0005623//cell;GO:0005622//intracellular;GO:0044464//cell part;GO:0044444//cytoplasmic part	GO:0016829//lyase activity;GO:0003824//catalytic activity;GO:0016830//carbon-carbon lyase activity;GO:0016833//oxo-acid-lyase activity	-
ncbi_106392332	CG	NC_027757.2	31524701	31524900	*	8.14877e-05	0.00112272	-29.3185	4.36	31.46	2.85112	4.1385e-209	4.2415e-207	Upstream2kb	LOC106392332	PREDICTED: long chain acyl-CoA synthetase 1 [Brassica rapa]	Cellular Processes;Metabolism	Transport and catabolism;Global and Overview;Lipid metabolism	ko04146//Peroxisome;ko01212//Fatty acid metabolism;ko00071//Fatty acid degradation;ko00061//Fatty acid biosynthesis	K01897	GO:0043227//membrane-bounded organelle;GO:0043229//intracellular organelle;GO:0005622//intracellular;GO:0044464//cell part;GO:0044424//intracellular part;GO:0043226//organelle;GO:0005623//cell;GO:0043231//intracellular membrane-bounded organelle	GO:0016877//ligase activity, forming carbon-sulfur bonds;GO:0032549//ribonucleoside binding;GO:0036094//small molecule binding;GO:0015645//fatty acid ligase activity;GO:0005488//binding;GO:0001883//purine nucleoside binding;GO:0097367//carbohydrate derivative binding;GO:1901363//heterocyclic compound binding;GO:0016874//ligase activity;GO:0003824//catalytic activity;GO:0032550//purine ribonucleos…	GO:0043170//macromolecule metabolic process;GO:0009653//anatomical structure morphogenesis;GO:0002376//immune system process;GO:0044763//single-organism cellular process;GO:0098542//defense response to other organism;GO:0006950//response to stress;GO:0044255//cellular lipid metabolic process;GO:0044707//single-multicellular organism process;GO:0009814//defense response, incompatible interaction;G…
ncbi_106392332	CG	NC_027757.2	31525601	31525800	*	6.9037e-14	3.2377e-12	29.6774	4.36	31.46	2.85112	4.1385e-209	4.2415e-207	Upstream2kb	LOC106392332	PREDICTED: long chain acyl-CoA synthetase 1 [Brassica rapa]	Cellular Processes;Metabolism	Transport and catabolism;Global and Overview;Lipid metabolism	ko04146//Peroxisome;ko01212//Fatty acid metabolism;ko00071//Fatty acid degradation;ko00061//Fatty acid biosynthesis	K01897	GO:0043227//membrane-bounded organelle;GO:0043229//intracellular organelle;GO:0005622//intracellular;GO:0044464//cell part;GO:0044424//intracellular part;GO:0043226//organelle;GO:0005623//cell;GO:0043231//intracellular membrane-bounded organelle	GO:0016877//ligase activity, forming carbon-sulfur bonds;GO:0032549//ribonucleoside binding;GO:0036094//small molecule binding;GO:0015645//fatty acid ligase activity;GO:0005488//binding;GO:0001883//purine nucleoside binding;GO:0097367//carbohydrate derivative binding;GO:1901363//heterocyclic compound binding;GO:0016874//ligase activity;GO:0003824//catalytic activity;GO:0032550//purine ribonucleos…	GO:0043170//macromolecule metabolic process;GO:0009653//anatomical structure morphogenesis;GO:0002376//immune system process;GO:0044763//single-organism cellular process;GO:0098542//defense response to other organism;GO:0006950//response to stress;GO:0044255//cellular lipid metabolic process;GO:0044707//single-multicellular organism process;GO:0009814//defense response, incompatible interaction;G…
ncbi_106445973	CHH	ps05	7295601	7295800	*	2.46091e-10	1.46667e-08	15.2422	6.83333	19.1	1.48291	8.0165e-73	2.17762e-71	Upstream2kb	LOC106445973	PREDICTED: 2-hydroxyacyl-CoA lyase [Brassica napus]	Cellular Processes	Transport and catabolism	ko04146//Peroxisome	K12261	GO:0005623//cell;GO:0009536//plastid;GO:0043226//organelle;GO:0005622//intracellular;GO:0044464//cell part;GO:0043227//membrane-bounded organelle;GO:0043231//intracellular membrane-bounded organelle;GO:0044444//cytoplasmic part;GO:0043229//intracellular organelle;GO:0005737//cytoplasm;GO:0044424//intracellular part	GO:0016829//lyase activity;GO:0036094//small molecule binding;GO:0003824//catalytic activity;GO:0016830//carbon-carbon lyase activity;GO:0019842//vitamin binding;GO:0005488//binding;GO:0016831//carboxy-lyase activity	GO:0044238//primary metabolic process;GO:0071704//organic substance metabolic process;GO:0006520//cellular amino acid metabolic process;GO:0044281//small molecule metabolic process;GO:0044699//single-organism process;GO:1901564//organonitrogen compound metabolic process;GO:0008152//metabolic process;GO:0006725//cellular aromatic compound metabolic process;GO:0009072//aromatic amino acid family me…
ncbi_106445973	CHH	ps05	7295601	7295800	*	2.46091e-10	1.46667e-08	15.2422	6.83333	19.1	1.48291	8.0165e-73	2.17762e-71	Genebody	LOC106445973	PREDICTED: 2-hydroxyacyl-CoA lyase [Brassica napus]	Cellular Processes	Transport and catabolism	ko04146//Peroxisome	K12261	GO:0005623//cell;GO:0009536//plastid;GO:0043226//organelle;GO:0005622//intracellular;GO:0044464//cell part;GO:0043227//membrane-bounded organelle;GO:0043231//intracellular membrane-bounded organelle;GO:0044444//cytoplasmic part;GO:0043229//intracellular organelle;GO:0005737//cytoplasm;GO:0044424//intracellular part	GO:0016829//lyase activity;GO:0036094//small molecule binding;GO:0003824//catalytic activity;GO:0016830//carbon-carbon lyase activity;GO:0019842//vitamin binding;GO:0005488//binding;GO:0016831//carboxy-lyase activity	GO:0044238//primary metabolic process;GO:0071704//organic substance metabolic process;GO:0006520//cellular amino acid metabolic process;GO:0044281//small molecule metabolic process;GO:0044699//single-organism process;GO:1901564//organonitrogen compound metabolic process;GO:0008152//metabolic process;GO:0006725//cellular aromatic compound metabolic process;GO:0009072//aromatic amino acid family me…
ncbi_106367410	CG	NC_027765.2	17339401	17339600	*	1.07837e-48	3.26992e-46	-91.3047	1.30667	5.14667	1.97775	4.86573e-18	3.77454e-17	Downstream2kb	LOC106367410	peroxisome biogenesis protein 7-like [Brassica napus]	Cellular Processes	Transport and catabolism	ko04146//Peroxisome	K13341	GO:0044439//peroxisomal part;GO:0044422//organelle part;GO:0005623//cell;GO:0042579//microbody;GO:0005777//peroxisome;GO:0043226//organelle;GO:0044464//cell part;GO:0044424//intracellular part;GO:1990234//transferase complex;GO:0005622//intracellular;GO:0043234//protein complex;GO:0000151//ubiquitin ligase complex;GO:0043231//intracellular membrane-bounded organelle;GO:0032991//macromolecular com…	GO:0005488//binding	GO:0072594//establishment of protein localization to organelle;GO:0006082//organic acid metabolic process;GO:1902578//single-organism localization;GO:0019752//carboxylic acid metabolic process;GO:0033036//macromolecule localization;GO:0016054//organic acid catabolic process;GO:0016042//lipid catabolic process;GO:0006996//organelle organization;GO:0044710//single-organism metabolic process;GO:0044…
ncbi_106367410	CG	NC_027765.2	17339501	17339700	*	1.45311e-48	4.38535e-46	-92.2662	1.30667	5.14667	1.97775	4.86573e-18	3.77454e-17	Downstream2kb	LOC106367410	peroxisome biogenesis protein 7-like [Brassica napus]	Cellular Processes	Transport and catabolism	ko04146//Peroxisome	K13341	GO:0044439//peroxisomal part;GO:0044422//organelle part;GO:0005623//cell;GO:0042579//microbody;GO:0005777//peroxisome;GO:0043226//organelle;GO:0044464//cell part;GO:0044424//intracellular part;GO:1990234//transferase complex;GO:0005622//intracellular;GO:0043234//protein complex;GO:0000151//ubiquitin ligase complex;GO:0043231//intracellular membrane-bounded organelle;GO:0032991//macromolecular com…	GO:0005488//binding	GO:0072594//establishment of protein localization to organelle;GO:0006082//organic acid metabolic process;GO:1902578//single-organism localization;GO:0019752//carboxylic acid metabolic process;GO:0033036//macromolecule localization;GO:0016054//organic acid catabolic process;GO:0016042//lipid catabolic process;GO:0006996//organelle organization;GO:0044710//single-organism metabolic process;GO:0044…
ncbi_106367410	CHG	NC_027765.2	17339301	17339500	*	4.93796e-09	4.09564e-07	-25.7769	1.30667	5.14667	1.97775	4.86573e-18	3.77454e-17	Downstream2kb	LOC106367410	peroxisome biogenesis protein 7-like [Brassica napus]	Cellular Processes	Transport and catabolism	ko04146//Peroxisome	K13341	GO:0044439//peroxisomal part;GO:0044422//organelle part;GO:0005623//cell;GO:0042579//microbody;GO:0005777//peroxisome;GO:0043226//organelle;GO:0044464//cell part;GO:0044424//intracellular part;GO:1990234//transferase complex;GO:0005622//intracellular;GO:0043234//protein complex;GO:0000151//ubiquitin ligase complex;GO:0043231//intracellular membrane-bounded organelle;GO:0032991//macromolecular com…	GO:0005488//binding	GO:0072594//establishment of protein localization to organelle;GO:0006082//organic acid metabolic process;GO:1902578//single-organism localization;GO:0019752//carboxylic acid metabolic process;GO:0033036//macromolecule localization;GO:0016054//organic acid catabolic process;GO:0016042//lipid catabolic process;GO:0006996//organelle organization;GO:0044710//single-organism metabolic process;GO:0044…
ncbi_106367410	CHG	NC_027765.2	17339401	17339600	*	3.08587e-16	8.03413e-14	-31.5233	1.30667	5.14667	1.97775	4.86573e-18	3.77454e-17	Downstream2kb	LOC106367410	peroxisome biogenesis protein 7-like [Brassica napus]	Cellular Processes	Transport and catabolism	ko04146//Peroxisome	K13341	GO:0044439//peroxisomal part;GO:0044422//organelle part;GO:0005623//cell;GO:0042579//microbody;GO:0005777//peroxisome;GO:0043226//organelle;GO:0044464//cell part;GO:0044424//intracellular part;GO:1990234//transferase complex;GO:0005622//intracellular;GO:0043234//protein complex;GO:0000151//ubiquitin ligase complex;GO:0043231//intracellular membrane-bounded organelle;GO:0032991//macromolecular com…	GO:0005488//binding	GO:0072594//establishment of protein localization to organelle;GO:0006082//organic acid metabolic process;GO:1902578//single-organism localization;GO:0019752//carboxylic acid metabolic process;GO:0033036//macromolecule localization;GO:0016054//organic acid catabolic process;GO:0016042//lipid catabolic process;GO:0006996//organelle organization;GO:0044710//single-organism metabolic process;GO:0044…

[truncated: 4 more sheets: Table S10.11, Table S10.12, Table S10.13, Table S10.14]
